# Supplementary material for: Halogen bonds in some dihalogenated phenols: applications to crystal engineering
Source: IUCrJ. 2013 Oct 18;1(Pt 1):49–60. doi: 10.1107/S2052252513025657 (PMC4104968; doi:10.1107/S2052252513025657)
Supplement: Supplementary file 1 [file m-01-00049-sup1.cif]

#==============================================================================
data_1_150K
_database_code_depnum_ccdc_archive 'CCDC 938691'
_publcif_datablock.id '{f77d1dfe-f5be-40b4-8791-9259d0c800a1}'
_audit_update_record
;
2013-09-23 # Formatted by IUCr publCIF

;

# publcif _publ_body_element loop start
loop_
_publ_body_element
_publ_body_title
_publ_body_contents

 section 
;
Introduction
; 
;

;
 section 
;
Experimental
; 
;

;
 subsection 
;
Synthesis and crystallization
; 
;

;
 subsection 
;
Refinement
;
;
Crystal data, data collection and structure refinement details are summarized
in Table 1.
;

 section 
;
Results and discussion
; 
;

;
# publcif _publ_body_element loop end
#==============================================================================

_audit_creation_method            SHELXL-97
_chemical_name_systematic         ?
_chemical_name_common             3,4-dichlorophenol
_chemical_melting_point           ?
_chemical_formula_moiety          'C6 H4 Cl2 O'
_chemical_formula_sum             'C6 H4 Cl2 O'
_chemical_formula_weight          162.99
 
loop_
 _atom_type_symbol
 _atom_type_description
 _atom_type_scat_dispersion_real
 _atom_type_scat_dispersion_imag
 _atom_type_scat_source
 'C'  'C'   0.0033   0.0016
 'International Tables Vol C Tables 4.2.6.8 and 6.1.1.4'
 'H'  'H'   0.0000   0.0000
 'International Tables Vol C Tables 4.2.6.8 and 6.1.1.4'
 'O'  'O'   0.0106   0.0060
 'International Tables Vol C Tables 4.2.6.8 and 6.1.1.4'
 'Cl'  'Cl'   0.1484   0.1585
 'International Tables Vol C Tables 4.2.6.8 and 6.1.1.4'
 
_symmetry_cell_setting            tetragonal
_symmetry_space_group_name_H-M    'I41/a'
_symmetry_space_group_name_Hall   '-I 4ad'
 
loop_
 _symmetry_equiv_pos_as_xyz
 'x, y, z'
 '-x+1/2, -y, z+1/2'
 '-y+3/4, x+1/4, z+1/4'
 'y+3/4, -x+3/4, z+3/4'
 'x+1/2, y+1/2, z+1/2'
 '-x+1, -y+1/2, z+1'
 '-y+5/4, x+3/4, z+3/4'
 'y+5/4, -x+5/4, z+5/4'
 '-x, -y, -z'
 'x-1/2, y, -z-1/2'
 'y-3/4, -x-1/4, -z-1/4'
 '-y-3/4, x-3/4, -z-3/4'
 '-x+1/2, -y+1/2, -z+1/2'
 'x, y+1/2, -z'
 'y-1/4, -x+1/4, -z+1/4'
 '-y-1/4, x-1/4, -z-1/4'
 
_cell_length_a                    26.127(9)
_cell_length_b                    26.127(9)
_cell_length_c                    3.7926(9)
_cell_angle_alpha                 90.00
_cell_angle_beta                  90.00
_cell_angle_gamma                 90.00
_cell_volume                      2588.9(14)
_cell_formula_units_Z             16
_cell_measurement_temperature     150(2)
_cell_measurement_reflns_used     7940
_cell_measurement_theta_min       3.1
_cell_measurement_theta_max       27.5
 
_exptl_crystal_description        'needle'
_exptl_crystal_colour             'colourless'
_exptl_crystal_size_max           0.4
_exptl_crystal_size_mid           0.1
_exptl_crystal_size_min           0.1
_exptl_crystal_density_meas       ?
_exptl_crystal_density_diffrn     1.673
_exptl_crystal_density_method     'not measured'
_exptl_crystal_F_000              1312
_exptl_absorpt_coefficient_mu     0.902
_exptl_absorpt_correction_type    multi-scan
_exptl_absorpt_correction_T_max    1.000
_exptl_absorpt_correction_T_min    0.587
_exptl_absorpt_process_details    'Jacobson, R. (1998) Private communication'

_exptl_special_details
?
 
_diffrn_ambient_temperature       150(2)
_diffrn_radiation_wavelength      0.71073
_diffrn_radiation_type            MoK\a
_diffrn_radiation_source          'fine-focus sealed tube'
_diffrn_radiation_monochromator         'Graphite Monochromator'
_diffrn_measurement_specimen_support    'Fiber'
_diffrn_detector                        'CCD'
_diffrn_measurement_device
;
XtaLABmini: Fixed Chi 2 circle
;
_diffrn_measurement_device_type
;
Rigaku Mercury375R (2x2 bin mode)
;
_diffrn_detector_area_resol_mean  13.6612
_diffrn_standards_number          ?
_diffrn_standards_interval_count  ?
_diffrn_standards_interval_time   ?
_diffrn_standards_decay_%         ?
_diffrn_reflns_number             9554
_diffrn_reflns_av_R_equivalents   0.0881
_diffrn_reflns_av_sigmaI/netI     0.0512
_diffrn_reflns_limit_h_min        -33
_diffrn_reflns_limit_h_max        33
_diffrn_reflns_limit_k_min        -33
_diffrn_reflns_limit_k_max        33
_diffrn_reflns_limit_l_min        -4
_diffrn_reflns_limit_l_max        4
_diffrn_reflns_theta_min          3.12
_diffrn_reflns_theta_max          27.48
_diffrn_measured_fraction_theta_max    0.997
_diffrn_reflns_theta_full              27.48
_diffrn_measured_fraction_theta_full   0.997
_reflns_number_total              1453
_reflns_number_gt                 1178
_reflns_threshold_expression      I>2\s(I)
 
_computing_data_collection        'CrystalClear (Rigaku, 2009)'
_computing_cell_refinement        CrystalClear
_computing_data_reduction         CrystalClear
_computing_structure_solution     'SHELXL-97 (Sheldrick, 2008)'
_computing_structure_refinement   'SHELXL-97 (Sheldrick, 2008)'
_computing_molecular_graphics     ?
_computing_publication_material   ?
 
_refine_special_details
;
 Refinement of F^2^ against ALL reflections.  The weighted R-factor wR and
 goodness of fit S are based on F^2^, conventional R-factors R are based
 on F, with F set to zero for negative F^2^. The threshold expression of
 F^2^ > 2\s(F^2^) is used only for calculating R-factors(gt) etc. and is
 not relevant to the choice of reflections for refinement.  R-factors based
 on F^2^ are statistically about twice as large as those based on F, and R-
 factors based on ALL data will be even larger.
;
 
_refine_ls_structure_factor_coef  Fsqd
_refine_ls_matrix_type            full
_refine_ls_weighting_scheme       calc
_refine_ls_weighting_details
 'calc w=1/[\s^2^(Fo^2^)+(0.0392P)^2^+0.3254P] where P=(Fo^2^+2Fc^2^)/3'
_atom_sites_solution_primary      direct
_atom_sites_solution_secondary    difmap
_atom_sites_solution_hydrogens    geom
_refine_ls_hydrogen_treatment     mixed
_refine_ls_extinction_method      none
_refine_ls_extinction_coef        ?
_refine_ls_number_reflns          1453
_refine_ls_number_parameters      86
_refine_ls_number_restraints      0
_refine_ls_R_factor_all           0.0544
_refine_ls_R_factor_gt            0.0409
_refine_ls_wR_factor_ref          0.0956
_refine_ls_wR_factor_gt           0.0896
_refine_ls_goodness_of_fit_ref    1.076
_refine_ls_restrained_S_all       1.076
_refine_ls_shift/su_max           0.001
_refine_ls_shift/su_mean          0.000
_refine_diff_density_max          0.242
_refine_diff_density_min          -0.322
_refine_diff_density_rms          0.066
 
loop_
 _atom_site_label
 _atom_site_type_symbol
 _atom_site_fract_x
 _atom_site_fract_y
 _atom_site_fract_z
 _atom_site_U_iso_or_equiv
 _atom_site_adp_type
 _atom_site_occupancy
 _atom_site_symmetry_multiplicity
 _atom_site_calc_flag
 _atom_site_refinement_flags
 _atom_site_disorder_assembly
 _atom_site_disorder_group
C1 C 0.82926(8) 0.91631(9) 0.4564(6) 0.0227(5) Uani 1 1 d . . .
C2 C 0.87165(9) 0.94241(9) 0.3354(6) 0.0238(5) Uani 1 1 d . . .
H2 H 0.8724 0.9780 0.3401 0.029 Uiso 1 1 calc R . .
C3 C 0.91322(8) 0.91507(9) 0.2065(6) 0.0233(5) Uani 1 1 d . . .
C4 C 0.91206(9) 0.86212(9) 0.1919(6) 0.0235(5) Uani 1 1 d . . .
C5 C 0.86880(9) 0.83660(9) 0.3061(6) 0.0267(5) Uani 1 1 d . . .
H5 H 0.8676 0.8011 0.2939 0.032 Uiso 1 1 calc R . .
C6 C 0.82728(9) 0.86323(9) 0.4382(6) 0.0244(5) Uani 1 1 d . . .
H6 H 0.7983 0.8458 0.5141 0.029 Uiso 1 1 calc R . .
O1 O 0.78801(6) 0.94248(7) 0.5938(4) 0.0284(4) Uani 1 1 d . . .
Cl1 Cl 0.96620(2) 0.94888(2) 0.06083(17) 0.0330(2) Uani 1 1 d . . .
Cl2 Cl 0.96406(2) 0.82814(2) 0.03726(16) 0.0313(2) Uani 1 1 d . . .
H1O H 0.7959(12) 0.9737(12) 0.655(8) 0.052(9) Uiso 1 1 d . . .
 
loop_
 _atom_site_aniso_label
 _atom_site_aniso_U_11
 _atom_site_aniso_U_22
 _atom_site_aniso_U_33
 _atom_site_aniso_U_23
 _atom_site_aniso_U_13
 _atom_site_aniso_U_12
C1 0.0209(11) 0.0273(12) 0.0199(11) -0.0014(10) -0.0036(9) 0.0036(9)
C2 0.0272(12) 0.0199(11) 0.0242(12) 0.0004(9) -0.0049(10) -0.0012(9)
C3 0.0218(11) 0.0291(12) 0.0190(11) 0.0032(10) -0.0028(9) -0.0041(10)
C4 0.0227(11) 0.0281(12) 0.0198(12) -0.0013(10) -0.0038(9) 0.0038(9)
C5 0.0300(13) 0.0205(11) 0.0296(13) -0.0007(10) -0.0071(11) -0.0005(9)
C6 0.0216(11) 0.0270(12) 0.0247(12) 0.0036(10) -0.0020(10) -0.0038(9)
O1 0.0225(9) 0.0280(10) 0.0348(10) -0.0054(8) -0.0004(7) 0.0000(7)
Cl1 0.0275(3) 0.0325(3) 0.0390(4) 0.0038(3) 0.0043(3) -0.0075(2)
Cl2 0.0261(3) 0.0320(3) 0.0357(4) -0.0061(3) 0.0009(3) 0.0034(2)
 
_geom_special_details
;
 All s.u.'s (except the s.u. in the dihedral angle between two l.s. planes)
 are estimated using the full covariance matrix.  The cell s.u.'s are taken
 into account individually in the estimation of s.u.'s in distances, angles
 and torsion angles; correlations between s.u.'s in cell parameters are only
 used when they are defined by crystal symmetry.  An approximate (isotropic)
 treatment of cell s.u.'s is used for estimating s.u.'s involving l.s. planes.
;
 
loop_
 _geom_bond_atom_site_label_1
 _geom_bond_atom_site_label_2
 _geom_bond_distance
 _geom_bond_site_symmetry_2
 _geom_bond_publ_flag
C1 O1 1.379(3) . ?
C1 C2 1.379(3) . ?
C1 C6 1.389(3) . ?
C2 C3 1.389(3) . ?
C3 C4 1.385(3) . ?
C3 Cl1 1.732(2) . ?
C4 C5 1.382(3) . ?
C4 Cl2 1.726(2) . ?
C5 C6 1.383(3) . ?
 
loop_
 _geom_angle_atom_site_label_1
 _geom_angle_atom_site_label_2
 _geom_angle_atom_site_label_3
 _geom_angle
 _geom_angle_site_symmetry_1
 _geom_angle_site_symmetry_3
 _geom_angle_publ_flag
O1 C1 C2 120.5(2) . . ?
O1 C1 C6 119.0(2) . . ?
C2 C1 C6 120.5(2) . . ?
C1 C2 C3 119.4(2) . . ?
C4 C3 C2 120.7(2) . . ?
C4 C3 Cl1 120.95(18) . . ?
C2 C3 Cl1 118.35(18) . . ?
C5 C4 C3 119.2(2) . . ?
C5 C4 Cl2 120.15(18) . . ?
C3 C4 Cl2 120.67(18) . . ?
C4 C5 C6 120.8(2) . . ?
C5 C6 C1 119.4(2) . . ?
 
#==============================================================================
data_1_200K
_database_code_depnum_ccdc_archive 'CCDC 938692'
_publcif_datablock.id '{ff40ca3e-e7c0-418b-a7bc-591b380ab2fb}'
#==============================================================================
 
_audit_creation_method            SHELXL-97
_chemical_name_systematic         ?
_chemical_name_common             3,4-dichlorophenol
_chemical_melting_point           ?
_chemical_formula_moiety          'C6 H4 Cl2 O'
_chemical_formula_sum             'C6 H4 Cl2 O'
_chemical_formula_weight          162.99
 
loop_
 _atom_type_symbol
 _atom_type_description
 _atom_type_scat_dispersion_real
 _atom_type_scat_dispersion_imag
 _atom_type_scat_source
 'C'  'C'   0.0033   0.0016
 'International Tables Vol C Tables 4.2.6.8 and 6.1.1.4'
 'H'  'H'   0.0000   0.0000
 'International Tables Vol C Tables 4.2.6.8 and 6.1.1.4'
 'O'  'O'   0.0106   0.0060
 'International Tables Vol C Tables 4.2.6.8 and 6.1.1.4'
 'Cl'  'Cl'   0.1484   0.1585
 'International Tables Vol C Tables 4.2.6.8 and 6.1.1.4'
 
_symmetry_cell_setting          tetragonal
_symmetry_space_group_name_H-M  'I41/a'
_symmetry_space_group_name_Hall   '-I 4ad'
 
loop_
 _symmetry_equiv_pos_as_xyz
 'x, y, z'
 '-x+1/2, -y, z+1/2'
 '-y+3/4, x+1/4, z+1/4'
 'y+3/4, -x+3/4, z+3/4'
 'x+1/2, y+1/2, z+1/2'
 '-x+1, -y+1/2, z+1'
 '-y+5/4, x+3/4, z+3/4'
 'y+5/4, -x+5/4, z+5/4'
 '-x, -y, -z'
 'x-1/2, y, -z-1/2'
 'y-3/4, -x-1/4, -z-1/4'
 '-y-3/4, x-3/4, -z-3/4'
 '-x+1/2, -y+1/2, -z+1/2'
 'x, y+1/2, -z'
 'y-1/4, -x+1/4, -z+1/4'
 '-y-1/4, x-1/4, -z-1/4'
 
_cell_length_a                    26.186(8)
_cell_length_b                    26.186(8)
_cell_length_c                    3.8144(8)
_cell_angle_alpha                 90.00
_cell_angle_beta                  90.00
_cell_angle_gamma                 90.00
_cell_volume                      2615.6(12)
_cell_formula_units_Z             16
_cell_measurement_temperature     200(2)
_cell_measurement_reflns_used     8120
_cell_measurement_theta_min       3.1
_cell_measurement_theta_max       27.6
 
_exptl_crystal_description        'needle'
_exptl_crystal_colour             'colourless'
_exptl_crystal_size_max           0.4
_exptl_crystal_size_mid           0.1
_exptl_crystal_size_min           0.1
_exptl_crystal_density_meas       ?
_exptl_crystal_density_diffrn     1.656
_exptl_crystal_density_method     'not measured'
_exptl_crystal_F_000              1312
_exptl_absorpt_coefficient_mu     0.893
_exptl_absorpt_correction_type    multi-scan
_exptl_absorpt_correction_T_max   1.000
_exptl_absorpt_correction_T_min   0.562
_exptl_absorpt_process_details    'Jacobson, R. (1998) Private communication'
 
_exptl_special_details
?
 
_diffrn_ambient_temperature       200(2)
_diffrn_radiation_wavelength      0.71073
_diffrn_radiation_type            MoK\a
_diffrn_radiation_source          'fine-focus sealed tube'
_diffrn_radiation_monochromator         'Graphite Monochromator'
_diffrn_measurement_specimen_support    'Fiber'
_diffrn_detector                        'CCD'
_diffrn_measurement_device
;
XtaLABmini: Fixed Chi 2 circle
;
_diffrn_measurement_device_type
;
Rigaku Mercury375R (2x2 bin mode)
;
_diffrn_detector_area_resol_mean        13.6612
_diffrn_standards_number          ?
_diffrn_standards_interval_count  ?
_diffrn_standards_interval_time   ?
_diffrn_standards_decay_%         ?
_diffrn_reflns_number             10213
_diffrn_reflns_av_R_equivalents   0.0804
_diffrn_reflns_av_sigmaI/netI     0.0442
_diffrn_reflns_limit_h_min        -33
_diffrn_reflns_limit_h_max        34
_diffrn_reflns_limit_k_min        -33
_diffrn_reflns_limit_k_max        33
_diffrn_reflns_limit_l_min        -4
_diffrn_reflns_limit_l_max        4
_diffrn_reflns_theta_min          3.11
_diffrn_reflns_theta_max          27.48
_diffrn_measured_fraction_theta_max    0.999
_diffrn_reflns_theta_full              27.48
_diffrn_measured_fraction_theta_full   0.999
_reflns_number_total              1488
_reflns_number_gt                 1154
_reflns_threshold_expression      >2\s(I)
 
_computing_data_collection        'CrystalClear (Rigaku, 2009)'
_computing_cell_refinement        CrystalClear
_computing_data_reduction         CrystalClear
_computing_structure_solution     'SHELXL-97 (Sheldrick, 2008)'
_computing_structure_refinement   'SHELXL-97 (Sheldrick, 2008)'
_computing_molecular_graphics     ?
_computing_publication_material   ?
 
_refine_special_details
;
 Refinement of F^2^ against ALL reflections.  The weighted R-factor wR and
 goodness of fit S are based on F^2^, conventional R-factors R are based
 on F, with F set to zero for negative F^2^. The threshold expression of
 F^2^ > 2\s(F^2^) is used only for calculating R-factors(gt) etc. and is
 not relevant to the choice of reflections for refinement.  R-factors based
 on F^2^ are statistically about twice as large as those based on F, and R-
 factors based on ALL data will be even larger.
;
 
_refine_ls_structure_factor_coef  Fsqd
_refine_ls_matrix_type            full
_refine_ls_weighting_scheme       calc
_refine_ls_weighting_details
 'calc w=1/[\s^2^(Fo^2^)+(0.0490P)^2^+1.1369P] where P=(Fo^2^+2Fc^2^)/3'
_atom_sites_solution_primary      direct
_atom_sites_solution_secondary    difmap
_atom_sites_solution_hydrogens    geom
_refine_ls_hydrogen_treatment     mixed
_refine_ls_extinction_method      none
_refine_ls_extinction_coef        ?
_refine_ls_number_reflns          1488
_refine_ls_number_parameters      86
_refine_ls_number_restraints      0
_refine_ls_R_factor_all           0.0583
_refine_ls_R_factor_gt            0.0416
_refine_ls_wR_factor_ref          0.1072
_refine_ls_wR_factor_gt           0.0991
_refine_ls_goodness_of_fit_ref    1.058
_refine_ls_restrained_S_all       1.058
_refine_ls_shift/su_max           0.001
_refine_ls_shift/su_mean          0.000
_refine_diff_density_max          0.224
_refine_diff_density_min          -0.267
_refine_diff_density_rms          0.066
 
loop_
 _atom_site_label
 _atom_site_type_symbol
 _atom_site_fract_x
 _atom_site_fract_y
 _atom_site_fract_z
 _atom_site_U_iso_or_equiv
 _atom_site_adp_type
 _atom_site_occupancy
 _atom_site_symmetry_multiplicity
 _atom_site_calc_flag
 _atom_site_refinement_flags
 _atom_site_disorder_assembly
 _atom_site_disorder_group
C1 C 0.82948(9) 0.58362(9) 0.4553(6) 0.0285(5) Uani 1 1 d . . .
C2 C 0.87167(9) 0.55743(9) 0.3335(6) 0.0289(5) Uani 1 1 d . . .
H2 H 0.8723 0.5219 0.3364 0.035 Uiso 1 1 calc R . .
C3 C 0.91318(9) 0.58493(9) 0.2066(6) 0.0288(5) Uani 1 1 d . . .
C4 C 0.91197(9) 0.63759(9) 0.1915(6) 0.0295(5) Uani 1 1 d . . .
C5 C 0.86868(9) 0.66313(9) 0.3060(7) 0.0318(6) Uani 1 1 d . . .
H5 H 0.8674 0.6986 0.2939 0.038 Uiso 1 1 calc R . .
C6 C 0.82748(9) 0.63635(9) 0.4379(7) 0.0315(6) Uani 1 1 d . . .
H6 H 0.7986 0.6537 0.5146 0.038 Uiso 1 1 calc R . .
O1 O 0.78803(6) 0.55750(7) 0.5916(5) 0.0359(4) Uani 1 1 d . . .
Cl1 Cl 0.96601(2) 0.55108(3) 0.0623(2) 0.0427(2) Uani 1 1 d . . .
Cl2 Cl 0.96382(2) 0.67159(3) 0.03802(19) 0.0403(2) Uani 1 1 d . . .
H1O H 0.7964(12) 0.5264(13) 0.656(9) 0.061(10) Uiso 1 1 d . . .
 
loop_
 _atom_site_aniso_label
 _atom_site_aniso_U_11
 _atom_site_aniso_U_22
 _atom_site_aniso_U_33
 _atom_site_aniso_U_23
 _atom_site_aniso_U_13
 _atom_site_aniso_U_12
C1 0.0266(12) 0.0347(13) 0.0241(12) 0.0023(10) -0.0050(10) -0.0030(10)
C2 0.0299(12) 0.0267(12) 0.0303(13) -0.0015(10) -0.0065(11) 0.0019(9)
C3 0.0276(12) 0.0337(13) 0.0253(12) -0.0036(10) -0.0039(10) 0.0055(10)
C4 0.0284(12) 0.0343(13) 0.0258(13) 0.0024(10) -0.0050(10) -0.0029(10)
C5 0.0343(13) 0.0269(12) 0.0341(14) -0.0006(11) -0.0075(11) 0.0004(10)
C6 0.0295(12) 0.0332(13) 0.0317(13) -0.0040(11) -0.0048(11) 0.0051(10)
O1 0.0290(9) 0.0350(10) 0.0437(12) 0.0062(9) -0.0001(8) -0.0013(7)
Cl1 0.0348(4) 0.0425(4) 0.0508(5) -0.0049(3) 0.0056(3) 0.0106(3)
Cl2 0.0335(4) 0.0418(4) 0.0457(4) 0.0085(3) 0.0010(3) -0.0049(3)
 
_geom_special_details
;
 All s.u.'s (except the s.u. in the dihedral angle between two l.s. planes)
 are estimated using the full covariance matrix.  The cell s.u.'s are taken
 into account individually in the estimation of s.u.'s in distances, angles
 and torsion angles; correlations between s.u.'s in cell parameters are only
 used when they are defined by crystal symmetry.  An approximate (isotropic)
 treatment of cell s.u.'s is used for estimating s.u.'s involving l.s. planes.
;
 
loop_
 _geom_bond_atom_site_label_1
 _geom_bond_atom_site_label_2
 _geom_bond_distance
 _geom_bond_site_symmetry_2
 _geom_bond_publ_flag
C1 C2 1.381(3) . ?
C1 C6 1.383(3) . ?
C1 O1 1.384(3) . ?
C2 C3 1.391(3) . ?
C3 C4 1.381(3) . ?
C3 Cl1 1.733(2) . ?
C4 C5 1.387(3) . ?
C4 Cl2 1.726(3) . ?
C5 C6 1.382(3) . ?
 
loop_
 _geom_angle_atom_site_label_1
 _geom_angle_atom_site_label_2
 _geom_angle_atom_site_label_3
 _geom_angle
 _geom_angle_site_symmetry_1
 _geom_angle_site_symmetry_3
 _geom_angle_publ_flag
C2 C1 C6 120.7(2) . . ?
C2 C1 O1 120.6(2) . . ?
C6 C1 O1 118.8(2) . . ?
C1 C2 C3 119.0(2) . . ?
C4 C3 C2 120.9(2) . . ?
C4 C3 Cl1 121.07(19) . . ?
C2 C3 Cl1 118.02(19) . . ?
C3 C4 C5 119.2(2) . . ?
C3 C4 Cl2 120.75(19) . . ?
C5 C4 Cl2 120.07(19) . . ?
C6 C5 C4 120.5(2) . . ?
C5 C6 C1 119.6(2) . . ?
 
#==============================================================================
data_1_296K
_database_code_depnum_ccdc_archive 'CCDC 938693'
_publcif_datablock.id '{26e7bd9b-cf2f-46e4-a628-66d9d5217ced}'
#==============================================================================
 
_audit_creation_method            SHELXL-97
_chemical_name_systematic         ?
_chemical_name_common             3,4-dichlorophenol
_chemical_melting_point           ?
_chemical_formula_moiety          'C6 H4 Cl2 O'
_chemical_formula_sum             'C6 H4 Cl2 O'
_chemical_formula_weight          162.99
 
loop_
 _atom_type_symbol
 _atom_type_description
 _atom_type_scat_dispersion_real
 _atom_type_scat_dispersion_imag
 _atom_type_scat_source
 'C'  'C'   0.0033   0.0016
 'International Tables Vol C Tables 4.2.6.8 and 6.1.1.4'
 'H'  'H'   0.0000   0.0000
 'International Tables Vol C Tables 4.2.6.8 and 6.1.1.4'
 'O'  'O'   0.0106   0.0060
 'International Tables Vol C Tables 4.2.6.8 and 6.1.1.4'
 'Cl'  'Cl'   0.1484   0.1585
 'International Tables Vol C Tables 4.2.6.8 and 6.1.1.4'
 
_symmetry_cell_setting            tetragonal
_symmetry_space_group_name_H-M    'I41/a'
_symmetry_space_group_name_Hall   '-I 4ad'

 
loop_
 _symmetry_equiv_pos_as_xyz
 'x, y, z'
 '-x+1/2, -y, z+1/2'
 '-y+3/4, x+1/4, z+1/4'
 'y+3/4, -x+3/4, z+3/4'
 'x+1/2, y+1/2, z+1/2'
 '-x+1, -y+1/2, z+1'
 '-y+5/4, x+3/4, z+3/4'
 'y+5/4, -x+5/4, z+5/4'
 '-x, -y, -z'
 'x-1/2, y, -z-1/2'
 'y-3/4, -x-1/4, -z-1/4'
 '-y-3/4, x-3/4, -z-3/4'
 '-x+1/2, -y+1/2, -z+1/2'
 'x, y+1/2, -z'
 'y-1/4, -x+1/4, -z+1/4'
 '-y-1/4, x-1/4, -z-1/4'
 
_cell_length_a                    26.251(10)
_cell_length_b                    26.251(10)
_cell_length_c                    3.8524(11)
_cell_angle_alpha                 90.00
_cell_angle_beta                  90.00
_cell_angle_gamma                 90.00
_cell_volume                      2654.7(16)
_cell_formula_units_Z             16
_cell_measurement_temperature     296(2)
_cell_measurement_reflns_used     6767
_cell_measurement_theta_min       3.1
_cell_measurement_theta_max       27.6
 
_exptl_crystal_description        'needle'
_exptl_crystal_colour             'colourless'
_exptl_crystal_size_max           0.5
_exptl_crystal_size_mid           0.1
_exptl_crystal_size_min           0.1
_exptl_crystal_density_meas       ?
_exptl_crystal_density_diffrn     1.631
_exptl_crystal_density_method     'not measured'
_exptl_crystal_F_000              1312
_exptl_absorpt_coefficient_mu     0.880
_exptl_absorpt_correction_type    multi-scan
_exptl_absorpt_correction_T_max   1.000
_exptl_absorpt_correction_T_min   0.502
_exptl_absorpt_process_details    'Jacobson, R. (1998) Private communication'
 
_exptl_special_details
?
 
_diffrn_ambient_temperature       296(2)
_diffrn_radiation_wavelength      0.71073
_diffrn_radiation_type            MoK\a
_diffrn_radiation_source          'fine-focus sealed tube'
_diffrn_radiation_monochromator         'Graphite Monochromator'
_diffrn_measurement_specimen_support    'Fiber'
_diffrn_detector                        'CCD'
_diffrn_measurement_device
;
XtaLABmini: Fixed Chi 2 circle
;
_diffrn_measurement_device_type
;
Rigaku Mercury375R (2x2 bin mode)
;
_diffrn_detector_area_resol_mean  13.6612
_diffrn_standards_number          ?
_diffrn_standards_interval_count  ?
_diffrn_standards_interval_time   ?
_diffrn_standards_decay_%         ?
_diffrn_reflns_number             9768
_diffrn_reflns_av_R_equivalents   0.0920
_diffrn_reflns_av_sigmaI/netI     0.0528
_diffrn_reflns_limit_h_min        -34
_diffrn_reflns_limit_h_max        33
_diffrn_reflns_limit_k_min        -34
_diffrn_reflns_limit_k_max        34
_diffrn_reflns_limit_l_min        -4
_diffrn_reflns_limit_l_max        4
_diffrn_reflns_theta_min          3.10
_diffrn_reflns_theta_max          27.48
_diffrn_measured_fraction_theta_max    0.997
_diffrn_reflns_theta_full              27.48
_diffrn_measured_fraction_theta_full   0.997
_reflns_number_total              1505
_reflns_number_gt                 917
_reflns_threshold_expression      >2\s(I)
 
_computing_data_collection        'CrystalClear (Rigaku, 2009)'
_computing_cell_refinement        CrystalClear
_computing_data_reduction         CrystalClear
_computing_structure_solution     'SHELXL-97 (Sheldrick, 2008)'
_computing_structure_refinement   'SHELXL-97 (Sheldrick, 2008)'
_computing_molecular_graphics     ?
_computing_publication_material   ?
 
_refine_special_details
;
 Refinement of F^2^ against ALL reflections.  The weighted R-factor wR and
 goodness of fit S are based on F^2^, conventional R-factors R are based
 on F, with F set to zero for negative F^2^. The threshold expression of
 F^2^ > 2\s(F^2^) is used only for calculating R-factors(gt) etc. and is
 not relevant to the choice of reflections for refinement.  R-factors based
 on F^2^ are statistically about twice as large as those based on F, and R-
 factors based on ALL data will be even larger.
;
 
_refine_ls_structure_factor_coef  Fsqd
_refine_ls_matrix_type            full
_refine_ls_weighting_scheme       calc
_refine_ls_weighting_details
 'calc w=1/[\s^2^(Fo^2^)+(0.0683P)^2^+0.0000P] where P=(Fo^2^+2Fc^2^)/3'
_atom_sites_solution_primary      direct
_atom_sites_solution_secondary    difmap
_atom_sites_solution_hydrogens    geom
_refine_ls_hydrogen_treatment     mixed
_refine_ls_extinction_method      SHELXL
_refine_ls_extinction_coef        0.0024(6)
_refine_ls_extinction_expression
 'Fc^*^=kFc[1+0.001xFc^2^\l^3^/sin(2\q)]^-1/4^'
_refine_ls_number_reflns          1505
_refine_ls_number_parameters      87
_refine_ls_number_restraints      0
_refine_ls_R_factor_all           0.0902
_refine_ls_R_factor_gt            0.0504
_refine_ls_wR_factor_ref          0.1402
_refine_ls_wR_factor_gt           0.1186
_refine_ls_goodness_of_fit_ref    0.994
_refine_ls_restrained_S_all       0.994
_refine_ls_shift/su_max           0.001
_refine_ls_shift/su_mean          0.000
_refine_diff_density_max          0.378
_refine_diff_density_min          -0.251
_refine_diff_density_rms          0.075
 
loop_
 _atom_site_label
 _atom_site_type_symbol
 _atom_site_fract_x
 _atom_site_fract_y
 _atom_site_fract_z
 _atom_site_U_iso_or_equiv
 _atom_site_adp_type
 _atom_site_occupancy
 _atom_site_symmetry_multiplicity
 _atom_site_calc_flag
 _atom_site_refinement_flags
 _atom_site_disorder_assembly
 _atom_site_disorder_group
O1 O 0.78832(8) 0.55734(10) 0.5852(6) 0.0607(7) Uani 1 1 d . . .
H1O H 0.7985(14) 0.5268(14) 0.648(9) 0.075(12) Uiso 1 1 d . . .
C2 C 0.87153(11) 0.55752(11) 0.3330(8) 0.0483(7) Uani 1 1 d . . .
H2 H 0.8721 0.5221 0.3374 0.058 Uiso 1 1 calc R . .
C6 C 0.82788(11) 0.63590(11) 0.4359(8) 0.0507(8) Uani 1 1 d . . .
H6 H 0.7992 0.6532 0.5135 0.061 Uiso 1 1 calc R . .
C4 C 0.91183(11) 0.63705(12) 0.1925(8) 0.0478(7) Uani 1 1 d . . .
C1 C 0.82971(11) 0.58329(12) 0.4510(7) 0.0461(7) Uani 1 1 d . . .
C3 C 0.91309(11) 0.58450(12) 0.2066(8) 0.0472(7) Uani 1 1 d . . .
C5 C 0.86875(12) 0.66236(12) 0.3056(8) 0.0537(8) Uani 1 1 d . . .
H5 H 0.8674 0.6977 0.2934 0.064 Uiso 1 1 calc R . .
Cl1 Cl 0.96564(3) 0.55102(3) 0.0653(3) 0.0706(4) Uani 1 1 d . . .
Cl2 Cl 0.96334(3) 0.67110(4) 0.0394(2) 0.0673(4) Uani 1 1 d . . .
 
loop_
 _atom_site_aniso_label
 _atom_site_aniso_U_11
 _atom_site_aniso_U_22
 _atom_site_aniso_U_33
 _atom_site_aniso_U_23
 _atom_site_aniso_U_13
 _atom_site_aniso_U_12
O1 0.0479(13) 0.0575(15) 0.0768(18) 0.0107(13) 0.0007(11) 0.0003(11)
C2 0.0501(17) 0.0406(15) 0.0543(18) -0.0012(14) -0.0059(15) 0.0053(13)
C6 0.0473(17) 0.0492(18) 0.056(2) -0.0056(15) -0.0033(15) 0.0068(14)
C4 0.0461(17) 0.0546(18) 0.0427(17) 0.0012(14) -0.0069(14) -0.0010(14)
C1 0.0445(16) 0.0491(17) 0.0445(17) 0.0010(14) -0.0081(14) -0.0030(13)
C3 0.0447(16) 0.0518(18) 0.0450(17) -0.0050(14) -0.0034(14) 0.0082(14)
C5 0.0554(19) 0.0451(17) 0.061(2) 0.0010(15) -0.0088(16) 0.0020(14)
Cl1 0.0570(6) 0.0701(6) 0.0847(7) -0.0087(5) 0.0091(5) 0.0162(4)
Cl2 0.0559(6) 0.0691(6) 0.0770(7) 0.0137(5) 0.0009(4) -0.0079(4)
 
_geom_special_details
;
 All s.u.'s (except the s.u. in the dihedral angle between two l.s. planes)
 are estimated using the full covariance matrix.  The cell s.u.'s are taken
 into account individually in the estimation of s.u.'s in distances, angles
 and torsion angles; correlations between s.u.'s in cell parameters are only
 used when they are defined by crystal symmetry.  An approximate (isotropic)
 treatment of cell s.u.'s is used for estimating s.u.'s involving l.s. planes.
;
 
loop_
 _geom_bond_atom_site_label_1
 _geom_bond_atom_site_label_2
 _geom_bond_distance
 _geom_bond_site_symmetry_2
 _geom_bond_publ_flag
O1 C1 1.383(4) . ?
C2 C1 1.367(4) . ?
C2 C3 1.389(4) . ?
C6 C5 1.373(4) . ?
C6 C1 1.383(4) . ?
C4 C3 1.381(4) . ?
C4 C5 1.382(4) . ?
C4 Cl2 1.725(3) . ?
C3 Cl1 1.724(3) . ?
 
loop_
 _geom_angle_atom_site_label_1
 _geom_angle_atom_site_label_2
 _geom_angle_atom_site_label_3
 _geom_angle
 _geom_angle_site_symmetry_1
 _geom_angle_site_symmetry_3
 _geom_angle_publ_flag
C1 C2 C3 119.7(3) . . ?
C5 C6 C1 119.6(3) . . ?
C3 C4 C5 119.2(3) . . ?
C3 C4 Cl2 120.8(2) . . ?
C5 C4 Cl2 120.0(2) . . ?
C2 C1 O1 120.8(3) . . ?
C2 C1 C6 120.5(3) . . ?
O1 C1 C6 118.7(3) . . ?
C4 C3 C2 120.3(3) . . ?
C4 C3 Cl1 121.1(2) . . ?
C2 C3 Cl1 118.6(2) . . ?
C6 C5 C4 120.8(3) . . ?
 
#==============================================================================
data_2_150K
_database_code_depnum_ccdc_archive 'CCDC 938694'
_publcif_datablock.id '{a792cccb-4344-4d96-9058-5c8bcb384b72}'
#==============================================================================
 
_audit_creation_method            SHELXL-97
_chemical_name_systematic         ?
_chemical_name_common             4-bromo-3-chlorophenol
_chemical_melting_point           ?
_chemical_formula_moiety          'C6 H4 Br Cl O'
_chemical_formula_sum             'C6 H4 Br Cl O'
_chemical_formula_weight          207.45
 
loop_
 _atom_type_symbol
 _atom_type_description
 _atom_type_scat_dispersion_real
 _atom_type_scat_dispersion_imag
 _atom_type_scat_source
 'C'  'C'   0.0033   0.0016
 'International Tables Vol C Tables 4.2.6.8 and 6.1.1.4'
 'H'  'H'   0.0000   0.0000
 'International Tables Vol C Tables 4.2.6.8 and 6.1.1.4'
 'O'  'O'   0.0106   0.0060
 'International Tables Vol C Tables 4.2.6.8 and 6.1.1.4'
 'Cl'  'Cl'   0.1484   0.1585
 'International Tables Vol C Tables 4.2.6.8 and 6.1.1.4'
 'Br'  'Br'  -0.2901   2.4595
 'International Tables Vol C Tables 4.2.6.8 and 6.1.1.4'
 
_symmetry_cell_setting            tetragonal
_symmetry_space_group_name_H-M    'I41/a'
_symmetry_space_group_name_Hall   '-I 4ad'
 
loop_
 _symmetry_equiv_pos_as_xyz
 'x, y, z'
 '-x+1/2, -y, z+1/2'
 '-y+3/4, x+1/4, z+1/4'
 'y+3/4, -x+3/4, z+3/4'
 'x+1/2, y+1/2, z+1/2'
 '-x+1, -y+1/2, z+1'
 '-y+5/4, x+3/4, z+3/4'
 'y+5/4, -x+5/4, z+5/4'
 '-x, -y, -z'
 'x-1/2, y, -z-1/2'
 'y-3/4, -x-1/4, -z-1/4'
 '-y-3/4, x-3/4, -z-3/4'
 '-x+1/2, -y+1/2, -z+1/2'
 'x, y+1/2, -z'
 'y-1/4, -x+1/4, -z+1/4'
 '-y-1/4, x-1/4, -z-1/4'
 
_cell_length_a                    26.419(5)
_cell_length_b                    26.419(5)
_cell_length_c                    3.8824(6)
_cell_angle_alpha                 90.00
_cell_angle_beta                  90.00
_cell_angle_gamma                 90.00
_cell_volume                      2709.8(9)
_cell_formula_units_Z             16
_cell_measurement_temperature     150(2)
_cell_measurement_reflns_used     10745
_cell_measurement_theta_min       3.1
_cell_measurement_theta_max       27.5
 
_exptl_crystal_description        'needle'
_exptl_crystal_colour             'colourless'
_exptl_crystal_size_max           0.5
_exptl_crystal_size_mid           0.1
_exptl_crystal_size_min           0.1
_exptl_crystal_density_meas       ?
_exptl_crystal_density_diffrn     2.034
_exptl_crystal_density_method     'not measured'
_exptl_crystal_F_000              1600
_exptl_absorpt_coefficient_mu     6.366
_exptl_absorpt_correction_type    multi-scan
_exptl_absorpt_correction_T_max   1.000
_exptl_absorpt_correction_T_min   0.491
_exptl_absorpt_process_details    'Jacobson, R. (1998) Private communication' 
 
_exptl_special_details
?
 
_diffrn_ambient_temperature       150(2)
_diffrn_radiation_wavelength      0.71073
_diffrn_radiation_type            MoK\a
_diffrn_radiation_source          'fine-focus sealed tube'
_diffrn_radiation_monochromator         'Graphite Monochromator'
_diffrn_measurement_specimen_support    'Loop'
_diffrn_detector                        'CCD'
_diffrn_measurement_device
;
XtaLABmini: Fixed Chi 2 circle
;
_diffrn_measurement_device_type
;
Rigaku Mercury375R (2x2 bin mode)
;
_diffrn_detector_area_resol_mean        13.6612
_diffrn_standards_number          ?
_diffrn_standards_interval_count  ?
_diffrn_standards_interval_time   ?
_diffrn_standards_decay_%         ?
_diffrn_reflns_number             12503
_diffrn_reflns_av_R_equivalents   0.0632
_diffrn_reflns_av_sigmaI/netI     0.0324
_diffrn_reflns_limit_h_min        -34
_diffrn_reflns_limit_h_max        34
_diffrn_reflns_limit_k_min        -34
_diffrn_reflns_limit_k_max        34
_diffrn_reflns_limit_l_min        -5
_diffrn_reflns_limit_l_max        5
_diffrn_reflns_theta_min          3.08
_diffrn_reflns_theta_max          27.48
_diffrn_measured_fraction_theta_max    0.999
_diffrn_reflns_theta_full              27.48
_diffrn_measured_fraction_theta_full   0.999
_reflns_number_total              1544
_reflns_number_gt                 1310
_reflns_threshold_expression      >2\s(I)
 
_computing_data_collection        'CrystalClear (Rigaku, 2009)'
_computing_cell_refinement        CrystalClear
_computing_data_reduction         CrystalClear
_computing_structure_solution     'SHELXL-97 (Sheldrick, 2008)'
_computing_structure_refinement   'SHELXL-97 (Sheldrick, 2008)'
_computing_molecular_graphics     ?
_computing_publication_material   ?
 
_refine_special_details
;
 Refinement of F^2^ against ALL reflections.  The weighted R-factor wR and
 goodness of fit S are based on F^2^, conventional R-factors R are based
 on F, with F set to zero for negative F^2^. The threshold expression of
 F^2^ > 2\s(F^2^) is used only for calculating R-factors(gt) etc. and is
 not relevant to the choice of reflections for refinement.  R-factors based
 on F^2^ are statistically about twice as large as those based on F, and R-
 factors based on ALL data will be even larger.
;
 
_refine_ls_structure_factor_coef  Fsqd
_refine_ls_matrix_type            full
_refine_ls_weighting_scheme       calc
_refine_ls_weighting_details
 'calc w=1/[\s^2^(Fo^2^)+(0.0131P)^2^+8.4006P] where P=(Fo^2^+2Fc^2^)/3'
_atom_sites_solution_primary      direct
_atom_sites_solution_secondary    difmap
_atom_sites_solution_hydrogens    geom
_refine_ls_hydrogen_treatment     mixed
_refine_ls_extinction_method      none
_refine_ls_extinction_coef        ?
_refine_ls_number_reflns          1544
_refine_ls_number_parameters      86
_refine_ls_number_restraints      0
_refine_ls_R_factor_all           0.0423
_refine_ls_R_factor_gt            0.0319
_refine_ls_wR_factor_ref          0.0623
_refine_ls_wR_factor_gt           0.0596
_refine_ls_goodness_of_fit_ref    1.153
_refine_ls_restrained_S_all       1.153
_refine_ls_shift/su_max           0.001
_refine_ls_shift/su_mean          0.000
_refine_diff_density_max          0.357
_refine_diff_density_min          -0.361
_refine_diff_density_rms          0.089
 
loop_
 _atom_site_label
 _atom_site_type_symbol
 _atom_site_fract_x
 _atom_site_fract_y
 _atom_site_fract_z
 _atom_site_U_iso_or_equiv
 _atom_site_adp_type
 _atom_site_occupancy
 _atom_site_symmetry_multiplicity
 _atom_site_calc_flag
 _atom_site_refinement_flags
 _atom_site_disorder_assembly
 _atom_site_disorder_group
O1 O 0.78791(9) 0.55694(10) 0.6526(7) 0.0272(6) Uani 1 1 d . . .
H1O H 0.7967(14) 0.5311(15) 0.722(10) 0.035(12) Uiso 1 1 d . . .
Br1 Br 0.966336(12) 0.668431(13) 0.04029(9) 0.02684(11) Uani 1 1 d . . .
Cl1 Cl 0.96379(3) 0.54578(3) 0.1281(3) 0.0353(2) Uani 1 1 d . . .
C3 C 0.91149(12) 0.58070(12) 0.2564(8) 0.0225(7) Uani 1 1 d . . .
C2 C 0.87068(12) 0.55467(12) 0.3941(8) 0.0226(7) Uani 1 1 d . . .
H2 H 0.8714 0.5196 0.4111 0.027 Uiso 1 1 calc R . .
C1 C 0.82882(11) 0.58164(12) 0.5061(8) 0.0212(7) Uani 1 1 d . . .
C6 C 0.82728(12) 0.63367(12) 0.4758(8) 0.0224(7) Uani 1 1 d . . .
H6 H 0.7991 0.6515 0.5532 0.027 Uiso 1 1 calc R . .
C4 C 0.91041(12) 0.63287(12) 0.2225(8) 0.0216(7) Uani 1 1 d . . .
C5 C 0.86761(12) 0.65942(12) 0.3303(9) 0.0236(7) Uani 1 1 d . . .
H5 H 0.8662 0.6944 0.3045 0.028 Uiso 1 1 calc R . .
 
loop_
 _atom_site_aniso_label
 _atom_site_aniso_U_11
 _atom_site_aniso_U_22
 _atom_site_aniso_U_33
 _atom_site_aniso_U_23
 _atom_site_aniso_U_13
 _atom_site_aniso_U_12
O1 0.0223(12) 0.0260(13) 0.0334(14) 0.0071(12) -0.0002(11) -0.0002(10)
Br1 0.02325(18) 0.02994(19) 0.02734(18) 0.00473(15) -0.00059(14) -0.00215(13)
Cl1 0.0280(4) 0.0301(4) 0.0477(6) -0.0048(4) 0.0076(4) 0.0090(3)
C3 0.0211(16) 0.0243(16) 0.0220(17) -0.0049(14) -0.0023(14) 0.0052(13)
C2 0.0252(16) 0.0195(16) 0.0232(17) 0.0001(14) -0.0046(14) 0.0020(13)
C1 0.0187(15) 0.0247(16) 0.0203(16) -0.0009(14) -0.0030(13) -0.0011(13)
C6 0.0172(15) 0.0224(16) 0.0277(18) -0.0029(14) -0.0019(14) 0.0040(12)
C4 0.0221(16) 0.0248(16) 0.0177(16) 0.0008(14) -0.0056(13) -0.0044(13)
C5 0.0251(16) 0.0188(15) 0.0270(18) -0.0024(14) -0.0062(14) 0.0017(13)
 
_geom_special_details
;
 All s.u.'s (except the s.u. in the dihedral angle between two l.s. planes)
 are estimated using the full covariance matrix.  The cell s.u.'s are taken
 into account individually in the estimation of s.u.'s in distances, angles
 and torsion angles; correlations between s.u.'s in cell parameters are only
 used when they are defined by crystal symmetry.  An approximate (isotropic)
 treatment of cell s.u.'s is used for estimating s.u.'s involving l.s. planes.
;
 
loop_
 _geom_bond_atom_site_label_1
 _geom_bond_atom_site_label_2
 _geom_bond_distance
 _geom_bond_site_symmetry_2
 _geom_bond_publ_flag
O1 C1 1.384(4) . ?
Br1 C4 1.888(3) . ?
Cl1 C3 1.734(3) . ?
C3 C4 1.385(4) . ?
C3 C2 1.386(4) . ?
C2 C1 1.386(4) . ?
C1 C6 1.380(4) . ?
C6 C5 1.384(4) . ?
C4 C5 1.395(4) . ?
 
loop_
 _geom_angle_atom_site_label_1
 _geom_angle_atom_site_label_2
 _geom_angle_atom_site_label_3
 _geom_angle
 _geom_angle_site_symmetry_1
 _geom_angle_site_symmetry_3
 _geom_angle_publ_flag
C4 C3 C2 121.0(3) . . ?
C4 C3 Cl1 121.2(3) . . ?
C2 C3 Cl1 117.8(2) . . ?
C1 C2 C3 119.1(3) . . ?
C6 C1 O1 118.8(3) . . ?
C6 C1 C2 120.6(3) . . ?
O1 C1 C2 120.6(3) . . ?
C1 C6 C5 120.1(3) . . ?
C3 C4 C5 119.2(3) . . ?
C3 C4 Br1 121.0(2) . . ?
C5 C4 Br1 119.8(2) . . ?
C6 C5 C4 119.9(3) . . ?
 

#==============================================================================
data_2_200K
_database_code_depnum_ccdc_archive 'CCDC 938695'
_publcif_datablock.id '{796e4c4e-43a3-4869-86e0-3aef6f9e44b9}'
#==============================================================================
 
_audit_creation_method            SHELXL-97
_chemical_name_systematic         ?
_chemical_name_common             4-bromo-3-chlorophenol
_chemical_melting_point           ?
_chemical_formula_moiety          'C6 H4 Br Cl O'
_chemical_formula_sum             'C6 H4 Br Cl O'
_chemical_formula_weight          207.45
 
loop_
 _atom_type_symbol
 _atom_type_description
 _atom_type_scat_dispersion_real
 _atom_type_scat_dispersion_imag
 _atom_type_scat_source
 'C'  'C'   0.0033   0.0016
 'International Tables Vol C Tables 4.2.6.8 and 6.1.1.4'
 'H'  'H'   0.0000   0.0000
 'International Tables Vol C Tables 4.2.6.8 and 6.1.1.4'
 'O'  'O'   0.0106   0.0060
 'International Tables Vol C Tables 4.2.6.8 and 6.1.1.4'
 'Cl'  'Cl'   0.1484   0.1585
 'International Tables Vol C Tables 4.2.6.8 and 6.1.1.4'
 'Br'  'Br'  -0.2901   2.4595
 'International Tables Vol C Tables 4.2.6.8 and 6.1.1.4'
 
_symmetry_cell_setting            tetragonal
_symmetry_space_group_name_H-M    'I41/a'
_symmetry_space_group_name_Hall   '-I 4ad'
 
loop_
 _symmetry_equiv_pos_as_xyz
 'x, y, z'
 '-x+1/2, -y, z+1/2'
 '-y+3/4, x+1/4, z+1/4'
 'y+3/4, -x+3/4, z+3/4'
 'x+1/2, y+1/2, z+1/2'
 '-x+1, -y+1/2, z+1'
 '-y+5/4, x+3/4, z+3/4'
 'y+5/4, -x+5/4, z+5/4'
 '-x, -y, -z'
 'x-1/2, y, -z-1/2'
 'y-3/4, -x-1/4, -z-1/4'
 '-y-3/4, x-3/4, -z-3/4'
 '-x+1/2, -y+1/2, -z+1/2'
 'x, y+1/2, -z'
 'y-1/4, -x+1/4, -z+1/4'
 '-y-1/4, x-1/4, -z-1/4'
 
_cell_length_a                    26.465(5)
_cell_length_b                    26.465(5)
_cell_length_c                    3.9017(6)
_cell_angle_alpha                 90.00
_cell_angle_beta                  90.00
_cell_angle_gamma                 90.00
_cell_volume                      2732.7(9)
_cell_formula_units_Z             16
_cell_measurement_temperature     200(2)
_cell_measurement_reflns_used     10510
_cell_measurement_theta_min       3.1
_cell_measurement_theta_max       27.5
 
_exptl_crystal_description        'needle'
_exptl_crystal_colour             'colourless'
_exptl_crystal_size_max           0.5
_exptl_crystal_size_mid           0.1
_exptl_crystal_size_min           0.1
_exptl_crystal_density_meas       ?
_exptl_crystal_density_diffrn     2.017
_exptl_crystal_density_method     'not measured'
_exptl_crystal_F_000              1600
_exptl_absorpt_coefficient_mu     6.313
_exptl_absorpt_correction_type    multi-scan
_exptl_absorpt_correction_T_max   1.000
_exptl_absorpt_correction_T_min   0.488
_exptl_absorpt_process_details    'Jacobson, R. (1998) Private communication'
 
_exptl_special_details
?
 
_diffrn_ambient_temperature       200(2)
_diffrn_radiation_wavelength      0.71073
_diffrn_radiation_type            MoK\a
_diffrn_radiation_source          'fine-focus sealed tube'
_diffrn_radiation_monochromator         'Graphite Monochromator'
_diffrn_measurement_specimen_support    'Loop'
_diffrn_detector                        'CCD'
_diffrn_measurement_device
;
XtaLABmini: Fixed Chi 2 circle
;
_diffrn_measurement_device_type
;
Rigaku Mercury375R (2x2 bin mode)
;
_diffrn_detector_area_resol_mean        13.6612
_diffrn_standards_number          ?
_diffrn_standards_interval_count  ?
_diffrn_standards_interval_time   ?
_diffrn_standards_decay_%         ?
_diffrn_reflns_number             12602
_diffrn_reflns_av_R_equivalents   0.0680
_diffrn_reflns_av_sigmaI/netI     0.0353
_diffrn_reflns_limit_h_min        -34
_diffrn_reflns_limit_h_max        34
_diffrn_reflns_limit_k_min        -34
_diffrn_reflns_limit_k_max        34
_diffrn_reflns_limit_l_min        -5
_diffrn_reflns_limit_l_max        5
_diffrn_reflns_theta_min          3.08
_diffrn_reflns_theta_max          27.46
_diffrn_measured_fraction_theta_max    0.999
_diffrn_reflns_theta_full              27.46
_diffrn_measured_fraction_theta_full   0.999
_reflns_number_total              1559
_reflns_number_gt                 1282
_reflns_threshold_expression      >2\s(I)
 
_computing_data_collection        'CrystalClear (Rigaku, 2009)'
_computing_cell_refinement        CrystalClear
_computing_data_reduction         CrystalClear
_computing_structure_solution     'SHELXL-97 (Sheldrick, 2008)'
_computing_structure_refinement   'SHELXL-97 (Sheldrick, 2008)'
_computing_molecular_graphics     ?
_computing_publication_material   ?
 
_refine_special_details
;
 Refinement of F^2^ against ALL reflections.  The weighted R-factor wR and
 goodness of fit S are based on F^2^, conventional R-factors R are based
 on F, with F set to zero for negative F^2^. The threshold expression of
 F^2^ > 2\s(F^2^) is used only for calculating R-factors(gt) etc. and is
 not relevant to the choice of reflections for refinement.  R-factors based
 on F^2^ are statistically about twice as large as those based on F, and R-
 factors based on ALL data will be even larger.
;
 
_refine_ls_structure_factor_coef  Fsqd
_refine_ls_matrix_type            full
_refine_ls_weighting_scheme       calc
_refine_ls_weighting_details
 'calc w=1/[\s^2^(Fo^2^)+(0.0244P)^2^+5.1830P] where P=(Fo^2^+2Fc^2^)/3'
_atom_sites_solution_primary      direct
_atom_sites_solution_secondary    difmap
_atom_sites_solution_hydrogens    geom
_refine_ls_hydrogen_treatment     mixed
_refine_ls_extinction_method      none
_refine_ls_extinction_coef        ?
_refine_ls_number_reflns          1559
_refine_ls_number_parameters      86
_refine_ls_number_restraints      0
_refine_ls_R_factor_all           0.0481
_refine_ls_R_factor_gt            0.0342
_refine_ls_wR_factor_ref          0.0710
_refine_ls_wR_factor_gt           0.0671
_refine_ls_goodness_of_fit_ref    1.090
_refine_ls_restrained_S_all       1.090
_refine_ls_shift/su_max           0.002
_refine_ls_shift/su_mean          0.000
_refine_diff_density_max          0.332
_refine_diff_density_min          -0.381
_refine_diff_density_rms          0.080
 
loop_
 _atom_site_label
 _atom_site_type_symbol
 _atom_site_fract_x
 _atom_site_fract_y
 _atom_site_fract_z
 _atom_site_U_iso_or_equiv
 _atom_site_adp_type
 _atom_site_occupancy
 _atom_site_symmetry_multiplicity
 _atom_site_calc_flag
 _atom_site_refinement_flags
 _atom_site_disorder_assembly
 _atom_site_disorder_group
O1 O 0.78828(9) 0.94326(10) 0.6493(7) 0.0366(6) Uani 1 1 d . . .
H1O H 0.7952(17) 0.9694(16) 0.706(12) 0.057(15) Uiso 1 1 d . . .
Br1 Br 0.966182(13) 0.831850(14) 0.04076(9) 0.03630(13) Uani 1 1 d . . .
Cl1 Cl 0.96360(4) 0.95429(4) 0.1272(3) 0.0471(3) Uani 1 1 d . . .
C3 C 0.91127(12) 0.91966(12) 0.2559(8) 0.0283(7) Uani 1 1 d . . .
C2 C 0.87050(12) 0.94553(12) 0.3935(8) 0.0298(7) Uani 1 1 d . . .
H2 H 0.8712 0.9806 0.4113 0.036 Uiso 1 1 calc R . .
C1 C 0.82888(12) 0.91866(12) 0.5036(8) 0.0277(7) Uani 1 1 d . . .
C6 C 0.82739(12) 0.86649(12) 0.4727(9) 0.0306(8) Uani 1 1 d . . .
H6 H 0.7992 0.8487 0.5487 0.037 Uiso 1 1 calc R . .
C4 C 0.91041(12) 0.86734(12) 0.2212(8) 0.0272(7) Uani 1 1 d . . .
C5 C 0.86767(12) 0.84084(12) 0.3289(9) 0.0301(7) Uani 1 1 d . . .
H5 H 0.8663 0.8059 0.3040 0.036 Uiso 1 1 calc R . .
 
loop_
 _atom_site_aniso_label
 _atom_site_aniso_U_11
 _atom_site_aniso_U_22
 _atom_site_aniso_U_33
 _atom_site_aniso_U_23
 _atom_site_aniso_U_13
 _atom_site_aniso_U_12
O1 0.0295(13) 0.0334(14) 0.0470(16) -0.0083(13) 0.0004(12) 0.0014(11)
Br1 0.0313(2) 0.0407(2) 0.0368(2) -0.00633(16) -0.00078(15) 0.00291(15)
Cl1 0.0376(5) 0.0402(5) 0.0635(7) 0.0062(5) 0.0096(5) -0.0124(4)
C3 0.0257(16) 0.0325(17) 0.0266(18) 0.0050(14) -0.0011(14) -0.0082(14)
C2 0.0325(18) 0.0252(16) 0.0318(18) -0.0002(14) -0.0045(15) -0.0046(14)
C1 0.0241(16) 0.0336(18) 0.0255(17) 0.0001(14) -0.0066(14) 0.0020(14)
C6 0.0243(16) 0.0309(18) 0.037(2) 0.0048(15) -0.0016(15) -0.0048(13)
C4 0.0243(16) 0.0329(17) 0.0243(17) -0.0007(14) -0.0064(13) 0.0020(13)
C5 0.0302(17) 0.0236(16) 0.0365(19) 0.0002(15) -0.0076(15) -0.0016(13)
 
_geom_special_details
;
 All s.u.'s (except the s.u. in the dihedral angle between two l.s. planes)
 are estimated using the full covariance matrix.  The cell s.u.'s are taken
 into account individually in the estimation of s.u.'s in distances, angles
 and torsion angles; correlations between s.u.'s in cell parameters are only
 used when they are defined by crystal symmetry.  An approximate (isotropic)
 treatment of cell s.u.'s is used for estimating s.u.'s involving l.s. planes.
;
 
loop_
 _geom_bond_atom_site_label_1
 _geom_bond_atom_site_label_2
 _geom_bond_distance
 _geom_bond_site_symmetry_2
 _geom_bond_publ_flag
O1 C1 1.379(4) . ?
Br1 C4 1.886(3) . ?
Cl1 C3 1.735(3) . ?
C3 C2 1.386(5) . ?
C3 C4 1.392(5) . ?
C2 C1 1.380(4) . ?
C1 C6 1.386(5) . ?
C6 C5 1.383(5) . ?
C4 C5 1.395(4) . ?
 
loop_
 _geom_angle_atom_site_label_1
 _geom_angle_atom_site_label_2
 _geom_angle_atom_site_label_3
 _geom_angle
 _geom_angle_site_symmetry_1
 _geom_angle_site_symmetry_3
 _geom_angle_publ_flag
C2 C3 C4 121.1(3) . . ?
C2 C3 Cl1 118.2(2) . . ?
C4 C3 Cl1 120.7(3) . . ?
C1 C2 C3 119.2(3) . . ?
O1 C1 C2 120.5(3) . . ?
O1 C1 C6 118.9(3) . . ?
C2 C1 C6 120.6(3) . . ?
C5 C6 C1 120.1(3) . . ?
C3 C4 C5 118.9(3) . . ?
C3 C4 Br1 121.3(2) . . ?
C5 C4 Br1 119.8(2) . . ?
C6 C5 C4 120.0(3) . . ?
 
#==============================================================================
data_2_296K
_database_code_depnum_ccdc_archive 'CCDC 938696'
_publcif_datablock.id '{7ea0dd9d-a8bb-42c5-bb31-32a2d5e4ba50}'
#==============================================================================
 
_audit_creation_method            SHELXL-97
_chemical_name_systematic         ?
_chemical_name_common             4-bromo-3-chlorophenol
_chemical_melting_point           ?
_chemical_formula_moiety          'C6 H4 Br Cl O'
_chemical_formula_sum             'C6 H4 Br Cl O'
_chemical_formula_weight          207.45
 
loop_
 _atom_type_symbol
 _atom_type_description
 _atom_type_scat_dispersion_real
 _atom_type_scat_dispersion_imag
 _atom_type_scat_source
 'C'  'C'   0.0033   0.0016
 'International Tables Vol C Tables 4.2.6.8 and 6.1.1.4'
 'H'  'H'   0.0000   0.0000
 'International Tables Vol C Tables 4.2.6.8 and 6.1.1.4'
 'O'  'O'   0.0106   0.0060
 'International Tables Vol C Tables 4.2.6.8 and 6.1.1.4'
 'Cl'  'Cl'   0.1484   0.1585
 'International Tables Vol C Tables 4.2.6.8 and 6.1.1.4'
 'Br'  'Br'  -0.2901   2.4595
 'International Tables Vol C Tables 4.2.6.8 and 6.1.1.4'
 
_symmetry_cell_setting            tetragonal
_symmetry_space_group_name_H-M    'I41/a'
_symmetry_space_group_name_Hall   '-I 4ad'
 
loop_
 _symmetry_equiv_pos_as_xyz
 'x, y, z'
 '-x+1/2, -y, z+1/2'
 '-y+3/4, x+1/4, z+1/4'
 'y+3/4, -x+3/4, z+3/4'
 'x+1/2, y+1/2, z+1/2'
 '-x+1, -y+1/2, z+1'
 '-y+5/4, x+3/4, z+3/4'
 'y+5/4, -x+5/4, z+5/4'
 '-x, -y, -z'
 'x-1/2, y, -z-1/2'
 'y-3/4, -x-1/4, -z-1/4'
 '-y-3/4, x-3/4, -z-3/4'
 '-x+1/2, -y+1/2, -z+1/2'
 'x, y+1/2, -z'
 'y-1/4, -x+1/4, -z+1/4'
 '-y-1/4, x-1/4, -z-1/4'
 
_cell_length_a                    26.65(3)
_cell_length_b                    26.65(3)
_cell_length_c                    3.965(3)
_cell_angle_alpha                 90.00
_cell_angle_beta                  90.00
_cell_angle_gamma                 90.00
_cell_volume                      2817(5)
_cell_formula_units_Z             16
_cell_measurement_temperature     296(2)
_cell_measurement_reflns_used     6377
_cell_measurement_theta_min       3.1
_cell_measurement_theta_max       27.5
 
_exptl_crystal_description        'needle'
_exptl_crystal_colour             'colourless'
_exptl_crystal_size_max           0.5
_exptl_crystal_size_mid           0.1
_exptl_crystal_size_min           0.1
_exptl_crystal_density_meas       ?
_exptl_crystal_density_diffrn     1.957
_exptl_crystal_density_method     'not measured'
_exptl_crystal_F_000              1600
_exptl_absorpt_coefficient_mu     6.125
_exptl_absorpt_correction_type    multi-scan
_exptl_absorpt_correction_T_max   1.000
_exptl_absorpt_correction_T_min   0.533
_exptl_absorpt_process_details    'Jacobson, R. (1998) Private communication' 
 
_exptl_special_details
?
 
_diffrn_ambient_temperature       296(2)
_diffrn_radiation_wavelength      0.71073
_diffrn_radiation_type            MoK\a
_diffrn_radiation_source          'fine-focus sealed tube'
_diffrn_radiation_monochromator         'Graphite Monochromator'
_diffrn_measurement_specimen_support    'Loop'
_diffrn_detector                        'CCD'
_diffrn_measurement_device
;
XtaLABmini: Fixed Chi 2 circle
;
_diffrn_measurement_device_type
;
Rigaku Mercury375R (2x2 bin mode)
;
_diffrn_detector_area_resol_mean        13.6612
_diffrn_standards_number          ?
_diffrn_standards_interval_count  ?
_diffrn_standards_interval_time   ?
_diffrn_standards_decay_%         ?
_diffrn_reflns_number             11990
_diffrn_reflns_av_R_equivalents   0.0808
_diffrn_reflns_av_sigmaI/netI     0.0440
_diffrn_reflns_limit_h_min        -34
_diffrn_reflns_limit_h_max        34
_diffrn_reflns_limit_k_min        -34
_diffrn_reflns_limit_k_max        34
_diffrn_reflns_limit_l_min        -5
_diffrn_reflns_limit_l_max        5
_diffrn_reflns_theta_min          3.06
_diffrn_reflns_theta_max          27.41
_diffrn_measured_fraction_theta_max    0.998
_diffrn_reflns_theta_full              27.41
_diffrn_measured_fraction_theta_full   0.998
_reflns_number_total              1605
_reflns_number_gt                 1093
_reflns_threshold_expression      >2\s(I)
 
_computing_data_collection        'CrystalClear (Rigaku, 2009)'
_computing_cell_refinement        CrystalClear
_computing_data_reduction         CrystalClear
_computing_structure_solution     'SHELXL-97 (Sheldrick, 2008)'
_computing_structure_refinement   'SHELXL-97 (Sheldrick, 2008)'
_computing_molecular_graphics     ?
_computing_publication_material   ?
 
_refine_special_details
;
 Refinement of F^2^ against ALL reflections.  The weighted R-factor wR and
 goodness of fit S are based on F^2^, conventional R-factors R are based
 on F, with F set to zero for negative F^2^. The threshold expression of
 F^2^ > 2\s(F^2^) is used only for calculating R-factors(gt) etc. and is
 not relevant to the choice of reflections for refinement.  R-factors based
 on F^2^ are statistically about twice as large as those based on F, and R-
 factors based on ALL data will be even larger.
;
 
_refine_ls_structure_factor_coef  Fsqd
_refine_ls_matrix_type            full
_refine_ls_weighting_scheme       calc
_refine_ls_weighting_details
 'calc w=1/[\s^2^(Fo^2^)+(0.0281P)^2^+3.4769P] where P=(Fo^2^+2Fc^2^)/3'
_atom_sites_solution_primary      direct
_atom_sites_solution_secondary    difmap
_atom_sites_solution_hydrogens    geom
_refine_ls_hydrogen_treatment     mixed
_refine_ls_extinction_method      none
_refine_ls_extinction_coef        ?
_refine_ls_number_reflns          1605
_refine_ls_number_parameters      86
_refine_ls_number_restraints      0
_refine_ls_R_factor_all           0.0755
_refine_ls_R_factor_gt            0.0407
_refine_ls_wR_factor_ref          0.0828
_refine_ls_wR_factor_gt           0.0727
_refine_ls_goodness_of_fit_ref    1.056
_refine_ls_restrained_S_all       1.056
_refine_ls_shift/su_max           0.002
_refine_ls_shift/su_mean          0.000
_refine_diff_density_max          0.320
_refine_diff_density_min          -0.294
_refine_diff_density_rms          0.074

loop_
 _atom_site_label
 _atom_site_type_symbol
 _atom_site_fract_x
 _atom_site_fract_y
 _atom_site_fract_z
 _atom_site_U_iso_or_equiv
 _atom_site_adp_type
 _atom_site_occupancy
 _atom_site_symmetry_multiplicity
 _atom_site_calc_flag
 _atom_site_refinement_flags
 _atom_site_disorder_assembly
 _atom_site_disorder_group
O1 O 0.78837(11) 0.94322(13) 0.6398(9) 0.0551(9) Uani 1 1 d . . .
H1O H 0.7954(13) 0.9672(13) 0.717(9) 0.023(11) Uiso 1 1 d . . .
C1 C 0.82922(14) 0.91893(15) 0.4978(10) 0.0402(10) Uani 1 1 d . . .
C2 C 0.87070(15) 0.94529(15) 0.3907(10) 0.0449(10) Uani 1 1 d . . .
H2 H 0.8714 0.9801 0.4095 0.054 Uiso 1 1 calc R . .
C3 C 0.91139(15) 0.91998(15) 0.2548(10) 0.0434(10) Uani 1 1 d . . .
C4 C 0.91027(14) 0.86793(15) 0.2216(9) 0.0409(10) Uani 1 1 d . . .
C5 C 0.86793(15) 0.84190(15) 0.3274(11) 0.0450(10) Uani 1 1 d . . .
H5 H 0.8667 0.8072 0.3034 0.054 Uiso 1 1 calc R . .
C6 C 0.82745(14) 0.86714(15) 0.4687(10) 0.0446(10) Uani 1 1 d . . .
H6 H 0.7995 0.8495 0.5429 0.054 Uiso 1 1 calc R . .
Cl1 Cl 0.96324(4) 0.95445(5) 0.1267(4) 0.0712(4) Uani 1 1 d . . .
Br1 Br 0.965886(17) 0.832445(18) 0.04163(12) 0.05585(18) Uani 1 1 d . . .
 
loop_
 _atom_site_aniso_label
 _atom_site_aniso_U_11
 _atom_site_aniso_U_22
 _atom_site_aniso_U_33
 _atom_site_aniso_U_23
 _atom_site_aniso_U_13
 _atom_site_aniso_U_12
O1 0.0466(19) 0.050(2) 0.069(2) -0.0149(18) -0.0018(16) -0.0002(16)
C1 0.034(2) 0.048(2) 0.038(2) -0.001(2) -0.0092(19) 0.0025(18)
C2 0.047(2) 0.036(2) 0.052(2) -0.001(2) -0.005(2) -0.0057(19)
C3 0.044(2) 0.045(2) 0.042(2) 0.006(2) -0.005(2) -0.0095(19)
C4 0.039(2) 0.049(2) 0.035(2) -0.002(2) -0.0055(19) 0.0030(19)
C5 0.045(2) 0.036(2) 0.053(3) 0.000(2) -0.011(2) -0.0028(19)
C6 0.032(2) 0.043(2) 0.059(3) 0.007(2) -0.001(2) -0.0052(17)
Cl1 0.0559(7) 0.0619(7) 0.0959(10) 0.0084(7) 0.0144(7) -0.0195(6)
Br1 0.0475(3) 0.0628(3) 0.0572(3) -0.0097(2) -0.0015(2) 0.0048(2)
 
_geom_special_details
;
 All s.u.'s (except the s.u. in the dihedral angle between two l.s. planes)
 are estimated using the full covariance matrix.  The cell s.u.'s are taken
 into account individually in the estimation of s.u.'s in distances, angles
 and torsion angles; correlations between s.u.'s in cell parameters are only
 used when they are defined by crystal symmetry.  An approximate (isotropic)
 treatment of cell s.u.'s is used for estimating s.u.'s involving l.s. planes.
;
 
loop_
 _geom_bond_atom_site_label_1
 _geom_bond_atom_site_label_2
 _geom_bond_distance
 _geom_bond_site_symmetry_2
 _geom_bond_publ_flag
O1 C1 1.386(5) . ?
C1 C2 1.377(5) . ?
C1 C6 1.386(5) . ?
C2 C3 1.386(6) . ?
C3 C4 1.394(6) . ?
C3 Cl1 1.735(4) . ?
C4 C5 1.389(5) . ?
C4 Br1 1.898(4) . ?
C5 C6 1.389(5) . ?
 
loop_
 _geom_angle_atom_site_label_1
 _geom_angle_atom_site_label_2
 _geom_angle_atom_site_label_3
 _geom_angle
 _geom_angle_site_symmetry_1
 _geom_angle_site_symmetry_3
 _geom_angle_publ_flag
C2 C1 O1 121.2(4) . . ?
C2 C1 C6 120.6(4) . . ?
O1 C1 C6 118.2(4) . . ?
C1 C2 C3 120.0(4) . . ?
C2 C3 C4 120.3(4) . . ?
C2 C3 Cl1 118.6(3) . . ?
C4 C3 Cl1 121.1(3) . . ?
C5 C4 C3 119.1(4) . . ?
C5 C4 Br1 119.9(3) . . ?
C3 C4 Br1 121.0(3) . . ?
C6 C5 C4 120.7(4) . . ?
C1 C6 C5 119.3(4) . . ?

#==============================================================================
data_3
_database_code_depnum_ccdc_archive 'CCDC 938700'
_publcif_datablock.id '{9fe5ff1f-6a0b-488e-8904-3e5bfb2862a2}'
#==============================================================================

_audit_creation_method            SHELXL-97
_chemical_name_systematic         ?
_chemical_name_common             3-bromo-4-chlorophenol
_chemical_melting_point           ?
_chemical_formula_moiety          'C6 H4 Br Cl O'
_chemical_formula_sum             'C6 H4 Br Cl O'
_chemical_formula_weight          207.45
 
loop_
 _atom_type_symbol
 _atom_type_description
 _atom_type_scat_dispersion_real
 _atom_type_scat_dispersion_imag
 _atom_type_scat_source
 'C'  'C'   0.0033   0.0016
 'International Tables Vol C Tables 4.2.6.8 and 6.1.1.4'
 'H'  'H'   0.0000   0.0000
 'International Tables Vol C Tables 4.2.6.8 and 6.1.1.4'
 'O'  'O'   0.0106   0.0060
 'International Tables Vol C Tables 4.2.6.8 and 6.1.1.4'
 'Cl'  'Cl'   0.1484   0.1585
 'International Tables Vol C Tables 4.2.6.8 and 6.1.1.4'
 'Br'  'Br'  -0.2901   2.4595
 'International Tables Vol C Tables 4.2.6.8 and 6.1.1.4'
 
_symmetry_cell_setting            monoclinic
_symmetry_space_group_name_H-M    'P 21/c'
_symmetry_space_group_name_Hall   '-P 2ybc'
 
loop_
 _symmetry_equiv_pos_as_xyz
 'x, y, z'
 '-x, y+1/2, -z+1/2'
 '-x, -y, -z'
 'x, -y-1/2, z-1/2'
 
_cell_length_a                    11.457(3)
_cell_length_b                    4.1113(9)
_cell_length_c                    15.233(4)
_cell_angle_alpha                 90.00
_cell_angle_beta                  108.905(8)
_cell_angle_gamma                 90.00
_cell_volume                      678.8(3)
_cell_formula_units_Z             4
_cell_measurement_temperature     150(2)
_cell_measurement_reflns_used     5633
_cell_measurement_theta_min       3.6
_cell_measurement_theta_max       27.5
 
_exptl_crystal_description        'needle'
_exptl_crystal_colour             'colourless'
_exptl_crystal_size_max           0.3
_exptl_crystal_size_mid           0.2
_exptl_crystal_size_min           0.1
_exptl_crystal_density_meas       ?
_exptl_crystal_density_diffrn     2.030
_exptl_crystal_density_method     'not measured'
_exptl_crystal_F_000              400
_exptl_absorpt_coefficient_mu     6.353
_exptl_absorpt_correction_type    multi-scan
_exptl_absorpt_correction_T_max   1.000
_exptl_absorpt_correction_T_min   0.424
_exptl_absorpt_process_details    'Jacobson, R. (1998) Private communication'
 
_exptl_special_details
?
 
_diffrn_ambient_temperature       150(2)
_diffrn_radiation_wavelength      0.71073
_diffrn_radiation_type            MoK\a
_diffrn_radiation_source          'fine-focus sealed tube'
_diffrn_radiation_monochromator         'Graphite Monochromator'
_diffrn_measurement_specimen_support    'Fiber'
_diffrn_detector                        'CCD'
_diffrn_measurement_device
;
XtaLABmini: Fixed Chi 2 circle
;
_diffrn_measurement_device_type
;
Rigaku Mercury375R (2x2 bin mode)
;
_diffrn_detector_area_resol_mean        13.6612
_diffrn_standards_number          ?
_diffrn_standards_interval_count  ?
_diffrn_standards_interval_time   ?
_diffrn_standards_decay_%         ?
_diffrn_reflns_number             6341
_diffrn_reflns_av_R_equivalents   0.0623
_diffrn_reflns_av_sigmaI/netI     0.0513
_diffrn_reflns_limit_h_min        -14
_diffrn_reflns_limit_h_max        14
_diffrn_reflns_limit_k_min        -5
_diffrn_reflns_limit_k_max        5
_diffrn_reflns_limit_l_min        -19
_diffrn_reflns_limit_l_max        19
_diffrn_reflns_theta_min          3.76
_diffrn_reflns_theta_max          27.48
_diffrn_measured_fraction_theta_max    0.997
_diffrn_reflns_theta_full              27.48
_diffrn_measured_fraction_theta_full   0.997
_reflns_number_total              1557
_reflns_number_gt                 1316
_reflns_threshold_expression      >2\s(I)
 
_computing_data_collection        'CrystalClear (Rigaku, 2009)'
_computing_cell_refinement        CrystalClear
_computing_data_reduction         CrystalClear
_computing_structure_solution     'SHELXL-97 (Sheldrick, 2008)'
_computing_structure_refinement   'SHELXL-97 (Sheldrick, 2008)'
_computing_molecular_graphics     ?
_computing_publication_material   ?
 
_refine_special_details
;
 Refinement of F^2^ against ALL reflections.  The weighted R-factor wR and
 goodness of fit S are based on F^2^, conventional R-factors R are based
 on F, with F set to zero for negative F^2^. The threshold expression of
 F^2^ > 2\s(F^2^) is used only for calculating R-factors(gt) etc. and is
 not relevant to the choice of reflections for refinement.  R-factors based
 on F^2^ are statistically about twice as large as those based on F, and R-
 factors based on ALL data will be even larger.
;
 
_refine_ls_structure_factor_coef  Fsqd
_refine_ls_matrix_type            full
_refine_ls_weighting_scheme       calc
_refine_ls_weighting_details
 'calc w=1/[\s^2^(Fo^2^)+(0.0363P)^2^+0.1682P] where P=(Fo^2^+2Fc^2^)/3'
_atom_sites_solution_primary      direct
_atom_sites_solution_secondary    difmap
_atom_sites_solution_hydrogens    geom
_refine_ls_hydrogen_treatment     mixed
_refine_ls_extinction_method      none
_refine_ls_extinction_coef        ?
_refine_ls_number_reflns          1557
_refine_ls_number_parameters      86
_refine_ls_number_restraints      0
_refine_ls_R_factor_all           0.0460
_refine_ls_R_factor_gt            0.0360
_refine_ls_wR_factor_ref          0.0891
_refine_ls_wR_factor_gt           0.0842
_refine_ls_goodness_of_fit_ref    1.083
_refine_ls_restrained_S_all       1.083
_refine_ls_shift/su_max           0.000
_refine_ls_shift/su_mean          0.000
_refine_diff_density_max          0.536
_refine_diff_density_min          -0.864
_refine_diff_density_rms          0.113
 
loop_
 _atom_site_label
 _atom_site_type_symbol
 _atom_site_fract_x
 _atom_site_fract_y
 _atom_site_fract_z
 _atom_site_U_iso_or_equiv
 _atom_site_adp_type
 _atom_site_occupancy
 _atom_site_symmetry_multiplicity
 _atom_site_calc_flag
 _atom_site_refinement_flags
 _atom_site_disorder_assembly
 _atom_site_disorder_group
C1 C 0.3393(3) -0.0149(8) -0.2213(2) 0.0240(7) Uani 1 1 d . . .
C2 C 0.3634(3) 0.1048(8) -0.1324(2) 0.0245(7) Uani 1 1 d . . .
H2 H 0.4360 0.2184 -0.1036 0.029 Uiso 1 1 calc R . .
C3 C 0.2786(3) 0.0539(8) -0.0865(2) 0.0237(7) Uani 1 1 d . . .
C4 C 0.1713(3) -0.1177(8) -0.1290(2) 0.0262(7) Uani 1 1 d . . .
C5 C 0.1483(3) -0.2368(7) -0.2187(3) 0.0276(8) Uani 1 1 d . . .
H5 H 0.0761 -0.3512 -0.2477 0.033 Uiso 1 1 calc R . .
C6 C 0.2327(3) -0.1849(8) -0.2642(2) 0.0264(8) Uani 1 1 d . . .
H6 H 0.2177 -0.2649 -0.3240 0.032 Uiso 1 1 calc R . .
O1 O 0.4218(2) 0.0260(6) -0.26856(16) 0.0286(5) Uani 1 1 d . . .
Cl1 Cl 0.06210(9) -0.1853(2) -0.07456(7) 0.0360(2) Uani 1 1 d . . .
Br1 Br 0.31546(3) 0.22009(8) 0.03487(2) 0.03044(15) Uani 1 1 d . . .
H1O H 0.467(4) 0.181(10) -0.252(3) 0.040(13) Uiso 1 1 d . . .
 
loop_
 _atom_site_aniso_label
 _atom_site_aniso_U_11
 _atom_site_aniso_U_22
 _atom_site_aniso_U_33
 _atom_site_aniso_U_23
 _atom_site_aniso_U_13
 _atom_site_aniso_U_12
C1 0.0306(17) 0.0224(16) 0.0219(16) 0.0037(13) 0.0125(14) 0.0043(13)
C2 0.0229(17) 0.0259(16) 0.0225(17) 0.0007(13) 0.0041(14) 0.0026(14)
C3 0.0264(17) 0.0241(16) 0.0206(15) 0.0019(13) 0.0078(14) 0.0063(13)
C4 0.0255(18) 0.0287(17) 0.0273(18) 0.0040(14) 0.0129(15) 0.0039(14)
C5 0.0230(18) 0.0282(17) 0.029(2) -0.0020(13) 0.0044(16) -0.0007(13)
C6 0.0299(19) 0.0293(17) 0.0202(17) -0.0008(13) 0.0083(16) 0.0036(14)
O1 0.0286(14) 0.0346(14) 0.0275(12) 0.0001(11) 0.0160(11) -0.0015(11)
Cl1 0.0287(5) 0.0494(6) 0.0355(5) 0.0049(4) 0.0181(4) 0.0015(4)
Br1 0.0356(3) 0.0357(2) 0.0205(2) -0.00179(13) 0.00976(17) 0.00441(14)
 
_geom_special_details
;
 All s.u.'s (except the s.u. in the dihedral angle between two l.s. planes)
 are estimated using the full covariance matrix.  The cell s.u.'s are taken
 into account individually in the estimation of s.u.'s in distances, angles
 and torsion angles; correlations between s.u.'s in cell parameters are only
 used when they are defined by crystal symmetry.  An approximate (isotropic)
 treatment of cell s.u.'s is used for estimating s.u.'s involving l.s. planes.
;
 
loop_
 _geom_bond_atom_site_label_1
 _geom_bond_atom_site_label_2
 _geom_bond_distance
 _geom_bond_site_symmetry_2
 _geom_bond_publ_flag
C1 O1 1.372(4) . ?
C1 C6 1.375(5) . ?
C1 C2 1.382(4) . ?
C2 C3 1.384(4) . ?
C2 H2 0.9300 . ?
C3 C4 1.382(4) . ?
C3 Br1 1.887(3) . ?
C4 C5 1.393(5) . ?
C4 Cl1 1.733(3) . ?
C5 C6 1.377(5) . ?
C5 H5 0.9300 . ?
C6 H6 0.9300 . ?
O1 H1O 0.81(4) . ?
 
loop_
 _geom_angle_atom_site_label_1
 _geom_angle_atom_site_label_2
 _geom_angle_atom_site_label_3
 _geom_angle
 _geom_angle_site_symmetry_1
 _geom_angle_site_symmetry_3
 _geom_angle_publ_flag
O1 C1 C6 118.0(3) . . ?
O1 C1 C2 121.2(3) . . ?
C6 C1 C2 120.8(3) . . ?
C1 C2 C3 119.3(3) . . ?
C1 C2 H2 120.3 . . ?
C3 C2 H2 120.3 . . ?
C4 C3 C2 120.3(3) . . ?
C4 C3 Br1 121.8(2) . . ?
C2 C3 Br1 117.9(2) . . ?
C3 C4 C5 119.7(3) . . ?
C3 C4 Cl1 121.8(3) . . ?
C5 C4 Cl1 118.4(3) . . ?
C6 C5 C4 119.9(3) . . ?
C6 C5 H5 120.1 . . ?
C4 C5 H5 120.1 . . ?
C1 C6 C5 120.0(3) . . ?
C1 C6 H6 120.0 . . ?
C5 C6 H6 120.0 . . ?
C1 O1 H1O 115(3) . . ?
 
#==============================================================================
data_4_150K
_database_code_depnum_ccdc_archive 'CCDC 938697'
_publcif_datablock.id '{c7a81966-60f0-4a5d-9e0c-e98f489cdfbd}'
#==============================================================================
 
_audit_creation_method            SHELXL-97
_chemical_name_systematic         ?
_chemical_name_common             4-chloro-3-iodophenol
_chemical_melting_point           ?
_chemical_formula_moiety          'C6 H4 Cl I O'
_chemical_formula_sum             'C6 H4 Cl I O'
_chemical_formula_weight          254.44
 
loop_
 _atom_type_symbol
 _atom_type_description
 _atom_type_scat_dispersion_real
 _atom_type_scat_dispersion_imag
 _atom_type_scat_source
 'C'  'C'   0.0033   0.0016
 'International Tables Vol C Tables 4.2.6.8 and 6.1.1.4'
 'H'  'H'   0.0000   0.0000
 'International Tables Vol C Tables 4.2.6.8 and 6.1.1.4'
 'O'  'O'   0.0106   0.0060
 'International Tables Vol C Tables 4.2.6.8 and 6.1.1.4'
 'Cl'  'Cl'   0.1484   0.1585
 'International Tables Vol C Tables 4.2.6.8 and 6.1.1.4'
 'I'  'I'  -0.4742   1.8119
 'International Tables Vol C Tables 4.2.6.8 and 6.1.1.4'
 
_symmetry_cell_setting            monoclinic
_symmetry_space_group_name_H-M    'P 21/c'
_symmetry_space_group_name_Hall   '-P 2ybc'
 
loop_
 _symmetry_equiv_pos_as_xyz
 'x, y, z'
 '-x, y+1/2, -z+1/2'
 '-x, -y, -z'
 'x, -y-1/2, z-1/2'
 
_cell_length_a                    11.222(18)
_cell_length_b                    4.263(7)
_cell_length_c                    15.81(3)
_cell_angle_alpha                 90.00
_cell_angle_beta                  106.933(19)
_cell_angle_gamma                 90.00
_cell_volume                      723(2)
_cell_formula_units_Z             4
_cell_measurement_temperature     150(2)
_cell_measurement_reflns_used     1946
_cell_measurement_theta_min       2.6
_cell_measurement_theta_max       27.5
 
_exptl_crystal_description        'needle'
_exptl_crystal_colour             'colourless'
_exptl_crystal_size_max           0.4
_exptl_crystal_size_mid           0.2
_exptl_crystal_size_min           0.1
_exptl_crystal_density_meas       ?
_exptl_crystal_density_diffrn     2.336
_exptl_crystal_density_method     'not measured'
_exptl_crystal_F_000              472
_exptl_absorpt_coefficient_mu     4.707
_exptl_absorpt_correction_type    multi-scan
_exptl_absorpt_correction_T_max   1.000
_exptl_absorpt_correction_T_min   0.714
_exptl_absorpt_process_details    'Jacobson, R. (1998) Private communication' 
 
_exptl_special_details
?
 
_diffrn_ambient_temperature       150(2)
_diffrn_radiation_wavelength      0.71073
_diffrn_radiation_type            MoK\a
_diffrn_radiation_source          'fine-focus sealed tube'
_diffrn_radiation_monochromator         'Graphite Monochromator'
_diffrn_measurement_specimen_support    'Fiber'
_diffrn_detector                        'CCD'
_diffrn_measurement_device
;
XtaLABmini: Fixed Chi 2 circle
;
_diffrn_measurement_device_type
;
Rigaku Mercury375R (2x2 bin mode)
;
_diffrn_detector_area_resol_mean        13.6612
_diffrn_standards_number          ?
_diffrn_standards_interval_count  ?
_diffrn_standards_interval_time   ?
_diffrn_standards_decay_%         ?
_diffrn_reflns_number             7191
_diffrn_reflns_av_R_equivalents   0.0911
_diffrn_reflns_av_sigmaI/netI     0.0602
_diffrn_reflns_limit_h_min        -14
_diffrn_reflns_limit_h_max        14
_diffrn_reflns_limit_k_min        -5
_diffrn_reflns_limit_k_max        5
_diffrn_reflns_limit_l_min        -20
_diffrn_reflns_limit_l_max        20
_diffrn_reflns_theta_min          1.90
_diffrn_reflns_theta_max          27.58
_diffrn_measured_fraction_theta_max    0.986
_diffrn_reflns_theta_full              27.58
_diffrn_measured_fraction_theta_full   0.986
_reflns_number_total              1667
_reflns_number_gt                 1364
_reflns_threshold_expression      >2\s(I)
 
_computing_data_collection        'CrystalClear (Rigaku, 2009)'
_computing_cell_refinement        CrystalClear
_computing_data_reduction         CrystalClear
_computing_structure_solution     'SHELXL-97 (Sheldrick, 2008)'
_computing_structure_refinement   'SHELXL-97 (Sheldrick, 2008)'
_computing_molecular_graphics     ?
_computing_publication_material   ?
 
_refine_special_details
;
 Refinement of F^2^ against ALL reflections.  The weighted R-factor wR and
 goodness of fit S are based on F^2^, conventional R-factors R are based
 on F, with F set to zero for negative F^2^. The threshold expression of
 F^2^ > 2\s(F^2^) is used only for calculating R-factors(gt) etc. and is
 not relevant to the choice of reflections for refinement.  R-factors based
 on F^2^ are statistically about twice as large as those based on F, and R-
 factors based on ALL data will be even larger.
;
 
_refine_ls_structure_factor_coef  Fsqd
_refine_ls_matrix_type            full
_refine_ls_weighting_scheme       calc
_refine_ls_weighting_details
 'calc w=1/[\s^2^(Fo^2^)+(0.0521P)^2^] where P=(Fo^2^+2Fc^2^)/3'
_atom_sites_solution_primary      direct
_atom_sites_solution_secondary    difmap
_atom_sites_solution_hydrogens    geom
_refine_ls_hydrogen_treatment     constr
_refine_ls_extinction_method      none
_refine_ls_extinction_coef        ?
_refine_ls_number_reflns          1667
_refine_ls_number_parameters      83
_refine_ls_number_restraints      0
_refine_ls_R_factor_all           0.0363
_refine_ls_R_factor_gt            0.0305
_refine_ls_wR_factor_ref          0.1095
_refine_ls_wR_factor_gt           0.0750
_refine_ls_goodness_of_fit_ref    1.042
_refine_ls_restrained_S_all       1.042
_refine_ls_shift/su_max           0.001
_refine_ls_shift/su_mean          0.000
_refine_diff_density_max          0.991
_refine_diff_density_min          -1.069
_refine_diff_density_rms          0.174
 
loop_
 _atom_site_label
 _atom_site_type_symbol
 _atom_site_fract_x
 _atom_site_fract_y
 _atom_site_fract_z
 _atom_site_U_iso_or_equiv
 _atom_site_adp_type
 _atom_site_occupancy
 _atom_site_symmetry_multiplicity
 _atom_site_calc_flag
 _atom_site_refinement_flags
 _atom_site_disorder_assembly
 _atom_site_disorder_group
C1 C 0.6626(4) 0.5108(10) 0.7218(3) 0.0194(9) Uani 1 1 d . . .
C2 C 0.6428(4) 0.3884(10) 0.6383(3) 0.0193(9) Uani 1 1 d . . .
H2 H 0.5710 0.2738 0.6121 0.023 Uiso 1 1 calc R . .
C3 C 0.7301(4) 0.4366(10) 0.5934(3) 0.0192(9) Uani 1 1 d . . .
C4 C 0.8374(4) 0.6053(11) 0.6336(3) 0.0209(9) Uani 1 1 d . . .
C5 C 0.8557(5) 0.7298(9) 0.7172(4) 0.0232(11) Uani 1 1 d . . .
H5 H 0.9271 0.8463 0.7431 0.028 Uiso 1 1 calc R . .
C6 C 0.7694(5) 0.6828(11) 0.7623(3) 0.0233(10) Uani 1 1 d . . .
H6 H 0.7821 0.7644 0.8188 0.028 Uiso 1 1 calc R . .
O1 O 0.5761(3) 0.4720(7) 0.7679(2) 0.0244(7) Uani 1 1 d . . .
H1O H 0.5355 0.3124 0.7507 0.037 Uiso 1 1 calc R . .
Cl1 Cl 0.95124(11) 0.6680(3) 0.58216(9) 0.0328(3) Uani 1 1 d . . .
I1 I 0.69048(3) 0.25625(6) 0.465297(19) 0.02397(16) Uani 1 1 d . . .
 
loop_
 _atom_site_aniso_label
 _atom_site_aniso_U_11
 _atom_site_aniso_U_22
 _atom_site_aniso_U_33
 _atom_site_aniso_U_23
 _atom_site_aniso_U_13
 _atom_site_aniso_U_12
C1 0.0203(19) 0.020(2) 0.018(2) 0.0043(16) 0.0071(18) 0.0035(17)
C2 0.019(2) 0.019(2) 0.018(2) 0.0021(17) 0.0031(18) -0.0009(17)
C3 0.023(2) 0.021(2) 0.012(2) 0.0020(16) 0.0037(17) 0.0052(17)
C4 0.019(2) 0.025(2) 0.020(2) 0.0035(18) 0.0078(18) 0.0044(18)
C5 0.017(2) 0.028(3) 0.023(3) -0.0024(17) 0.003(2) -0.0019(16)
C6 0.027(2) 0.027(2) 0.016(2) 0.0003(19) 0.006(2) 0.003(2)
O1 0.0274(16) 0.0263(18) 0.0237(17) 0.0000(13) 0.0140(14) -0.0013(14)
Cl1 0.0234(6) 0.0505(8) 0.0284(7) 0.0033(6) 0.0137(5) -0.0002(6)
I1 0.0325(3) 0.0250(2) 0.0148(2) -0.00155(9) 0.00750(18) 0.00237(11)
 
_geom_special_details
;
 All s.u.'s (except the s.u. in the dihedral angle between two l.s. planes)
 are estimated using the full covariance matrix.  The cell s.u.'s are taken
 into account individually in the estimation of s.u.'s in distances, angles
 and torsion angles; correlations between s.u.'s in cell parameters are only
 used when they are defined by crystal symmetry.  An approximate (isotropic)
 treatment of cell s.u.'s is used for estimating s.u.'s involving l.s. planes.
;
 
loop_
 _geom_bond_atom_site_label_1
 _geom_bond_atom_site_label_2
 _geom_bond_distance
 _geom_bond_site_symmetry_2
 _geom_bond_publ_flag
C1 C2 1.377(6) . ?
C1 O1 1.383(5) . ?
C1 C6 1.391(7) . ?
C2 C3 1.382(6) . ?
C3 C4 1.387(6) . ?
C3 I1 2.090(5) . ?
C4 C5 1.383(7) . ?
C4 Cl1 1.723(5) . ?
C5 C6 1.375(8) . ?
 
loop_
 _geom_angle_atom_site_label_1
 _geom_angle_atom_site_label_2
 _geom_angle_atom_site_label_3
 _geom_angle
 _geom_angle_site_symmetry_1
 _geom_angle_site_symmetry_3
 _geom_angle_publ_flag
C2 C1 O1 121.2(4) . . ?
C2 C1 C6 121.2(4) . . ?
O1 C1 C6 117.6(4) . . ?
C1 C2 C3 119.7(4) . . ?
C2 C3 C4 119.5(4) . . ?
C2 C3 I1 117.4(3) . . ?
C4 C3 I1 123.1(3) . . ?
C5 C4 C3 120.2(4) . . ?
C5 C4 Cl1 117.8(4) . . ?
C3 C4 Cl1 121.9(4) . . ?
C6 C5 C4 120.6(5) . . ?
C5 C6 C1 118.7(5) . . ?
 
#==============================================================================
data_4_200K
_database_code_depnum_ccdc_archive 'CCDC 938698'
_publcif_datablock.id '{83f64cf4-c506-4e9f-8518-63732350b994}'
#==============================================================================
 
_audit_creation_method            SHELXL-97
_chemical_name_systematic         ?
_chemical_name_common             4-chloro-3-iodophenol
_chemical_melting_point           ?
_chemical_formula_moiety          'C6 H4 Cl I O'
_chemical_formula_sum             'C6 H4 Cl I O'
_chemical_formula_weight          254.44
 
loop_
 _atom_type_symbol
 _atom_type_description
 _atom_type_scat_dispersion_real
 _atom_type_scat_dispersion_imag
 _atom_type_scat_source
 'C'  'C'   0.0033   0.0016
 'International Tables Vol C Tables 4.2.6.8 and 6.1.1.4'
 'H'  'H'   0.0000   0.0000
 'International Tables Vol C Tables 4.2.6.8 and 6.1.1.4'
 'O'  'O'   0.0106   0.0060
 'International Tables Vol C Tables 4.2.6.8 and 6.1.1.4'
 'Cl'  'Cl'   0.1484   0.1585
 'International Tables Vol C Tables 4.2.6.8 and 6.1.1.4'
 'I'  'I'  -0.4742   1.8119
 'International Tables Vol C Tables 4.2.6.8 and 6.1.1.4'
 
_symmetry_cell_setting            monoclinic
_symmetry_space_group_name_H-M    'P 21/c'
_symmetry_space_group_name_Hall   '-P 2ybc'
 
loop_
 _symmetry_equiv_pos_as_xyz
 'x, y, z'
 '-x, y+1/2, -z+1/2'
 '-x, -y, -z'
 'x, -y-1/2, z-1/2'
 
_cell_length_a                    11.242(18)
_cell_length_b                    4.286(7)
_cell_length_c                    15.87(2)
_cell_angle_alpha                 90.00
_cell_angle_beta                  107.016(18)
_cell_angle_gamma                 90.00
_cell_volume                      731(2)
_cell_formula_units_Z             4
_cell_measurement_temperature     200(2)
_cell_measurement_reflns_used     2056
_cell_measurement_theta_min       2.6
_cell_measurement_theta_max       27.5
 
_exptl_crystal_description        'needle'
_exptl_crystal_colour             'colourless'
_exptl_crystal_size_max           0.4
_exptl_crystal_size_mid           0.2
_exptl_crystal_size_min           0.1
_exptl_crystal_density_meas       ?
_exptl_crystal_density_diffrn     2.311
_exptl_crystal_density_method     'not measured'
_exptl_crystal_F_000              472
_exptl_absorpt_coefficient_mu     4.656
_exptl_absorpt_correction_type    multi-scan
_exptl_absorpt_correction_T_max   1.000
_exptl_absorpt_correction_T_min   0.691
_exptl_absorpt_process_details    'Jacobson, R. (1998) Private communication'
 
_exptl_special_details
?
 
_diffrn_ambient_temperature       200(2)
_diffrn_radiation_wavelength      0.71073
_diffrn_radiation_type            MoK\a
_diffrn_radiation_source          'fine-focus sealed tube'
_diffrn_radiation_monochromator   graphite
_diffrn_measurement_device_type   ?
_diffrn_measurement_method        ?
_diffrn_detector_area_resol_mean  ?
_diffrn_standards_number          ?
_diffrn_standards_interval_count  ?
_diffrn_standards_interval_time   ?
_diffrn_standards_decay_%         ?
_diffrn_reflns_number             7302
_diffrn_reflns_av_R_equivalents   0.0868
_diffrn_reflns_av_sigmaI/netI     0.0607
_diffrn_reflns_limit_h_min        -14
_diffrn_reflns_limit_h_max        14
_diffrn_reflns_limit_k_min        -5
_diffrn_reflns_limit_k_max        5
_diffrn_reflns_limit_l_min        -20
_diffrn_reflns_limit_l_max        20
_diffrn_reflns_theta_min          1.89
_diffrn_reflns_theta_max          27.54
_diffrn_measured_fraction_theta_max    0.997
_diffrn_reflns_theta_full              27.54
_diffrn_measured_fraction_theta_full   0.997
_reflns_number_total              1694
_reflns_number_gt                 1348
_reflns_threshold_expression      >2\s(I)
 
_computing_data_collection        'CrystalClear (Rigaku, 2009)'
_computing_cell_refinement        CrystalClear
_computing_data_reduction         CrystalClear
_computing_structure_solution     'SHELXL-97 (Sheldrick, 2008)'
_computing_structure_refinement   'SHELXL-97 (Sheldrick, 2008)'
_computing_molecular_graphics     ?
_computing_publication_material   ?
 
_refine_special_details
;
 Refinement of F^2^ against ALL reflections.  The weighted R-factor wR and
 goodness of fit S are based on F^2^, conventional R-factors R are based
 on F, with F set to zero for negative F^2^. The threshold expression of
 F^2^ > 2\s(F^2^) is used only for calculating R-factors(gt) etc. and is
 not relevant to the choice of reflections for refinement.  R-factors based
 on F^2^ are statistically about twice as large as those based on F, and R-
 factors based on ALL data will be even larger.
;
 
_refine_ls_structure_factor_coef  Fsqd
_refine_ls_matrix_type            full
_refine_ls_weighting_scheme       calc
_refine_ls_weighting_details
 'calc w=1/[\s^2^(Fo^2^)+(0.0563P)^2^+0.0000P] where P=(Fo^2^+2Fc^2^)/3'
_atom_sites_solution_primary      direct
_atom_sites_solution_secondary    difmap
_atom_sites_solution_hydrogens    geom
_refine_ls_hydrogen_treatment     constr
_refine_ls_extinction_method      none
_refine_ls_extinction_coef        ?
_refine_ls_number_reflns          1694
_refine_ls_number_parameters      83
_refine_ls_number_restraints      0
_refine_ls_R_factor_all           0.0403
_refine_ls_R_factor_gt            0.0333
_refine_ls_wR_factor_ref          0.1126
_refine_ls_wR_factor_gt           0.0819
_refine_ls_goodness_of_fit_ref    1.035
_refine_ls_restrained_S_all       1.035
_refine_ls_shift/su_max           0.000
_refine_ls_shift/su_mean          0.000
_refine_diff_density_max          0.840
_refine_diff_density_min          -1.141
_refine_diff_density_rms          0.172
 
loop_
 _atom_site_label
 _atom_site_type_symbol
 _atom_site_fract_x
 _atom_site_fract_y
 _atom_site_fract_z
 _atom_site_U_iso_or_equiv
 _atom_site_adp_type
 _atom_site_occupancy
 _atom_site_symmetry_multiplicity
 _atom_site_calc_flag
 _atom_site_refinement_flags
 _atom_site_disorder_assembly
 _atom_site_disorder_group
C1 C 0.3375(4) 0.5104(10) -0.2217(3) 0.0260(9) Uani 1 1 d . . .
C2 C 0.3574(4) 0.3888(10) -0.1383(3) 0.0252(9) Uani 1 1 d . . .
H2 H 0.4292 0.2750 -0.1122 0.030 Uiso 1 1 calc R . .
C3 C 0.2700(4) 0.4367(10) -0.0935(3) 0.0257(9) Uani 1 1 d . . .
C4 C 0.1630(4) 0.6041(11) -0.1337(3) 0.0275(9) Uani 1 1 d . . .
C5 C 0.1449(5) 0.7276(9) -0.2166(4) 0.0317(11) Uani 1 1 d . . .
H5 H 0.0737 0.8437 -0.2424 0.038 Uiso 1 1 calc R . .
C6 C 0.2318(5) 0.6805(11) -0.2619(3) 0.0303(10) Uani 1 1 d . . .
H6 H 0.2191 0.7617 -0.3182 0.036 Uiso 1 1 calc R . .
O1 O 0.4239(3) 0.4721(7) -0.2676(2) 0.0331(7) Uani 1 1 d . . .
H1O H 0.4669 0.3183 -0.2488 0.050 Uiso 1 1 calc R . .
Cl1 Cl 0.04922(12) 0.6667(4) -0.08245(9) 0.0436(3) Uani 1 1 d . . .
I1 I 0.30915(3) 0.25670(6) 0.03422(2) 0.03309(17) Uani 1 1 d . . .
 
loop_
 _atom_site_aniso_label
 _atom_site_aniso_U_11
 _atom_site_aniso_U_22
 _atom_site_aniso_U_33
 _atom_site_aniso_U_23
 _atom_site_aniso_U_13
 _atom_site_aniso_U_12
C1 0.028(2) 0.026(2) 0.026(2) -0.0048(17) 0.0112(18) -0.0046(17)
C2 0.024(2) 0.026(2) 0.025(2) -0.0036(17) 0.0059(17) -0.0008(17)
C3 0.029(2) 0.028(2) 0.019(2) -0.0019(16) 0.0047(17) -0.0063(17)
C4 0.024(2) 0.035(2) 0.026(2) -0.0053(18) 0.0108(18) -0.0048(18)
C5 0.023(2) 0.039(3) 0.031(3) 0.0027(18) 0.004(2) 0.0030(17)
C6 0.032(2) 0.036(2) 0.023(2) 0.0005(19) 0.007(2) -0.0024(19)
O1 0.0371(17) 0.0349(19) 0.0334(18) 0.0008(14) 0.0198(15) 0.0023(14)
Cl1 0.0305(6) 0.0670(9) 0.0386(7) -0.0044(6) 0.0183(6) 0.0004(6)
I1 0.0446(3) 0.0348(3) 0.0205(2) 0.00214(10) 0.01058(18) -0.00332(12)
 
_geom_special_details
;
 All s.u.'s (except the s.u. in the dihedral angle between two l.s. planes)
 are estimated using the full covariance matrix.  The cell s.u.'s are taken
 into account individually in the estimation of s.u.'s in distances, angles
 and torsion angles; correlations between s.u.'s in cell parameters are only
 used when they are defined by crystal symmetry.  An approximate (isotropic)
 treatment of cell s.u.'s is used for estimating s.u.'s involving l.s. planes.
;
 
loop_
 _geom_bond_atom_site_label_1
 _geom_bond_atom_site_label_2
 _geom_bond_distance
 _geom_bond_site_symmetry_2
 _geom_bond_publ_flag
C1 C2 1.379(6) . ?
C1 C6 1.381(6) . ?
C1 O1 1.385(5) . ?
C2 C3 1.387(6) . ?
C3 C4 1.386(6) . ?
C3 I1 2.091(5) . ?
C4 C5 1.376(7) . ?
C4 Cl1 1.726(5) . ?
C5 C6 1.388(8) . ?
 
loop_
 _geom_angle_atom_site_label_1
 _geom_angle_atom_site_label_2
 _geom_angle_atom_site_label_3
 _geom_angle
 _geom_angle_site_symmetry_1
 _geom_angle_site_symmetry_3
 _geom_angle_publ_flag
C2 C1 C6 121.3(4) . . ?
C2 C1 O1 121.2(4) . . ?
C6 C1 O1 117.5(4) . . ?
C1 C2 C3 119.7(4) . . ?
C4 C3 C2 119.4(4) . . ?
C4 C3 I1 123.1(3) . . ?
C2 C3 I1 117.5(3) . . ?
C5 C4 C3 120.3(4) . . ?
C5 C4 Cl1 117.9(4) . . ?
C3 C4 Cl1 121.8(4) . . ?
C4 C5 C6 120.7(4) . . ?
C1 C6 C5 118.6(5) . . ?
 
#==============================================================================
data_4_296K
_database_code_depnum_ccdc_archive 'CCDC 938699'
_publcif_datablock.id '{1b5c35f0-3557-404e-9e44-e0e317885c2a}'
#==============================================================================
 
_audit_creation_method            SHELXL-97
_chemical_name_systematic         ?
_chemical_name_common             4-chloro-3-iodophenol
_chemical_melting_point           ?
_chemical_formula_moiety          'C6 H4 Cl I O'
_chemical_formula_sum             'C6 H4 Cl I O'
_chemical_formula_weight          254.44
 
loop_
 _atom_type_symbol
 _atom_type_description
 _atom_type_scat_dispersion_real
 _atom_type_scat_dispersion_imag
 _atom_type_scat_source
 'C'  'C'   0.0033   0.0016
 'International Tables Vol C Tables 4.2.6.8 and 6.1.1.4'
 'H'  'H'   0.0000   0.0000
 'International Tables Vol C Tables 4.2.6.8 and 6.1.1.4'
 'O'  'O'   0.0106   0.0060
 'International Tables Vol C Tables 4.2.6.8 and 6.1.1.4'
 'Cl'  'Cl'   0.1484   0.1585
 'International Tables Vol C Tables 4.2.6.8 and 6.1.1.4'
 'I'  'I'  -0.4742   1.8119
 'International Tables Vol C Tables 4.2.6.8 and 6.1.1.4'
 
_symmetry_cell_setting            monoclinic
_symmetry_space_group_name_H-M    'P 21/c'
_symmetry_space_group_name_Hall   '-P 2ybc'

loop_
 _symmetry_equiv_pos_as_xyz
 'x, y, z'
 '-x, y+1/2, -z+1/2'
 '-x, -y, -z'
 'x, -y-1/2, z-1/2'
 
_cell_length_a                    11.26(2)
_cell_length_b                    4.321(8)
_cell_length_c                    15.88(3)
_cell_angle_alpha                 90.00
_cell_angle_beta                  106.74(2)
_cell_angle_gamma                 90.00
_cell_volume                      740(3)
_cell_formula_units_Z             4
_cell_measurement_temperature     296(2)
_cell_measurement_reflns_used     1957
_cell_measurement_theta_min       2.0
_cell_measurement_theta_max       27.5
 
_exptl_crystal_description        'needle'
_exptl_crystal_colour             'colourless'
_exptl_crystal_size_max           0.4
_exptl_crystal_size_mid           0.2
_exptl_crystal_size_min           0.1
_exptl_crystal_density_meas       ?
_exptl_crystal_density_diffrn     2.283
_exptl_crystal_density_method     'not measured'
_exptl_crystal_F_000              472
_exptl_absorpt_coefficient_mu     4.600
_exptl_absorpt_correction_type    multi-scan
_exptl_absorpt_correction_T_max   1.000
_exptl_absorpt_correction_T_min   0.696
_exptl_absorpt_process_details    'Jacobson, R. (1998) Private communication'
 
_exptl_special_details
?
 
_diffrn_ambient_temperature       296(2)
_diffrn_radiation_wavelength      0.71073
_diffrn_radiation_type            MoK\a
_diffrn_radiation_source          'fine-focus sealed tube'
_diffrn_radiation_monochromator   graphite
_diffrn_measurement_device_type   ?
_diffrn_measurement_method        ?
_diffrn_detector_area_resol_mean  ?
_diffrn_standards_number          ?
_diffrn_standards_interval_count  ?
_diffrn_standards_interval_time   ?
_diffrn_standards_decay_%         ?
_diffrn_reflns_number             7380
_diffrn_reflns_av_R_equivalents   0.0797
_diffrn_reflns_av_sigmaI/netI     0.0525
_diffrn_reflns_limit_h_min        -14
_diffrn_reflns_limit_h_max        14
_diffrn_reflns_limit_k_min        -5
_diffrn_reflns_limit_k_max        5
_diffrn_reflns_limit_l_min        -20
_diffrn_reflns_limit_l_max        20
_diffrn_reflns_theta_min          1.89
_diffrn_reflns_theta_max          27.58
_diffrn_measured_fraction_theta_max    0.992
_diffrn_reflns_theta_full              27.58
_diffrn_measured_fraction_theta_full   0.992
_reflns_number_total              1716
_reflns_number_gt                 1288
_reflns_threshold_expression      >2\s(I)

_computing_data_collection        'CrystalClear (Rigaku, 2009)'
_computing_cell_refinement        CrystalClear
_computing_data_reduction         CrystalClear
_computing_structure_solution     'SHELXL-97 (Sheldrick, 2008)'
_computing_structure_refinement   'SHELXL-97 (Sheldrick, 2008)'
_computing_molecular_graphics     ?
_computing_publication_material   ?
 
_refine_special_details
;
 Refinement of F^2^ against ALL reflections.  The weighted R-factor wR and
 goodness of fit S are based on F^2^, conventional R-factors R are based
 on F, with F set to zero for negative F^2^. The threshold expression of
 F^2^ > 2\s(F^2^) is used only for calculating R-factors(gt) etc. and is
 not relevant to the choice of reflections for refinement.  R-factors based
 on F^2^ are statistically about twice as large as those based on F, and R-
 factors based on ALL data will be even larger.
;
 
_refine_ls_structure_factor_coef  Fsqd
_refine_ls_matrix_type            full
_refine_ls_weighting_scheme       calc
_refine_ls_weighting_details
 'calc w=1/[\s^2^(Fo^2^)+(0.0677P)^2^] where P=(Fo^2^+2Fc^2^)/3'
_atom_sites_solution_primary      direct
_atom_sites_solution_secondary    difmap
_atom_sites_solution_hydrogens    geom
_refine_ls_hydrogen_treatment     constr
_refine_ls_extinction_method      none
_refine_ls_extinction_coef        ?
_refine_ls_number_reflns          1716
_refine_ls_number_parameters      83
_refine_ls_number_restraints      0
_refine_ls_R_factor_all           0.0487
_refine_ls_R_factor_gt            0.0385
_refine_ls_wR_factor_ref          0.1238
_refine_ls_wR_factor_gt           0.0969
_refine_ls_goodness_of_fit_ref    0.999
_refine_ls_restrained_S_all       0.999
_refine_ls_shift/su_max           0.000
_refine_ls_shift/su_mean          0.000
_refine_diff_density_max          0.752
_refine_diff_density_min          -1.247
_refine_diff_density_rms          0.188
 
loop_
 _atom_site_label
 _atom_site_type_symbol
 _atom_site_fract_x
 _atom_site_fract_y
 _atom_site_fract_z
 _atom_site_U_iso_or_equiv
 _atom_site_adp_type
 _atom_site_occupancy
 _atom_site_symmetry_multiplicity
 _atom_site_calc_flag
 _atom_site_refinement_flags
 _atom_site_disorder_assembly
 _atom_site_disorder_group
C1 C 0.3379(4) 0.5103(10) -0.2215(3) 0.0363(10) Uani 1 1 d . . .
C2 C 0.3576(4) 0.3890(10) -0.1383(3) 0.0360(9) Uani 1 1 d . . .
H2 H 0.4290 0.2761 -0.1122 0.043 Uiso 1 1 calc R . .
C3 C 0.2698(4) 0.4370(10) -0.0938(3) 0.0364(10) Uani 1 1 d . . .
C4 C 0.1633(4) 0.6029(12) -0.1338(3) 0.0392(10) Uani 1 1 d . . .
C5 C 0.1457(5) 0.7251(10) -0.2166(4) 0.0438(12) Uani 1 1 d . . .
H5 H 0.0748 0.8399 -0.2426 0.053 Uiso 1 1 calc R . .
C6 C 0.2328(5) 0.6781(12) -0.2611(3) 0.0427(11) Uani 1 1 d . . .
H6 H 0.2206 0.7588 -0.3173 0.051 Uiso 1 1 calc R . .
O1 O 0.4243(3) 0.4726(8) -0.2671(2) 0.0469(8) Uani 1 1 d . . .
H1O H 0.4764 0.3454 -0.2417 0.070 Uiso 1 1 calc R . .
Cl1 Cl 0.04978(13) 0.6648(4) -0.08293(11) 0.0618(4) Uani 1 1 d . . .
I1 I 0.30863(3) 0.25728(7) 0.03353(2) 0.04773(19) Uani 1 1 d . . .
 
loop_
 _atom_site_aniso_label
 _atom_site_aniso_U_11
 _atom_site_aniso_U_22
 _atom_site_aniso_U_33
 _atom_site_aniso_U_23
 _atom_site_aniso_U_13
 _atom_site_aniso_U_12
C1 0.041(2) 0.035(2) 0.036(2) -0.0055(18) 0.016(2) -0.0050(18)
C2 0.036(2) 0.037(2) 0.035(2) -0.0032(19) 0.0094(19) -0.0014(19)
C3 0.042(2) 0.040(3) 0.027(2) -0.0021(17) 0.0092(18) -0.0095(19)
C4 0.036(2) 0.048(3) 0.037(2) -0.006(2) 0.015(2) -0.008(2)
C5 0.034(3) 0.050(3) 0.045(3) 0.004(2) 0.008(2) 0.0033(19)
C6 0.046(3) 0.050(3) 0.032(2) 0.001(2) 0.010(2) -0.002(2)
O1 0.052(2) 0.052(2) 0.046(2) 0.0007(15) 0.0272(17) 0.0029(16)
Cl1 0.0437(7) 0.0940(11) 0.0553(9) -0.0064(8) 0.0262(7) 0.0008(7)
I1 0.0646(3) 0.0498(3) 0.0299(3) 0.00291(11) 0.0153(2) -0.00526(14)
 
_geom_special_details
;
 All s.u.'s (except the s.u. in the dihedral angle between two l.s. planes)
 are estimated using the full covariance matrix.  The cell s.u.'s are taken
 into account individually in the estimation of s.u.'s in distances, angles
 and torsion angles; correlations between s.u.'s in cell parameters are only
 used when they are defined by crystal symmetry.  An approximate (isotropic)
 treatment of cell s.u.'s is used for estimating s.u.'s involving l.s. planes.
;
 
loop_
 _geom_bond_atom_site_label_1
 _geom_bond_atom_site_label_2
 _geom_bond_distance
 _geom_bond_site_symmetry_2
 _geom_bond_publ_flag
C1 C6 1.376(7) . ?
C1 O1 1.380(5) . ?
C1 C2 1.380(6) . ?
C2 C3 1.385(6) . ?
C3 C4 1.384(7) . ?
C3 I1 2.092(6) . ?
C4 C5 1.377(8) . ?
C4 Cl1 1.719(5) . ?
C5 C6 1.380(8) . ?
 
loop_
 _geom_angle_atom_site_label_1
 _geom_angle_atom_site_label_2
 _geom_angle_atom_site_label_3
 _geom_angle
 _geom_angle_site_symmetry_1
 _geom_angle_site_symmetry_3
 _geom_angle_publ_flag
C6 C1 O1 117.8(4) . . ?
C6 C1 C2 121.2(4) . . ?
O1 C1 C2 121.0(4) . . ?
C1 C2 C3 119.3(4) . . ?
C4 C3 C2 119.7(4) . . ?
C4 C3 I1 123.2(3) . . ?
C2 C3 I1 117.1(4) . . ?
C5 C4 C3 120.3(4) . . ?
C5 C4 Cl1 117.8(4) . . ?
C3 C4 Cl1 121.9(4) . . ?
C4 C5 C6 120.3(5) . . ?
C1 C6 C5 119.2(5) . . ?
 
#==============================================================================
data_5
_database_code_depnum_ccdc_archive 'CCDC 938701'
_publcif_datablock.id '{c0f56c6d-5dda-46bf-bef7-e5c572780d14}'
#==============================================================================

_audit_creation_method            SHELXL-97
_chemical_name_systematic         ?
_chemical_name_common             3,5-dibromophenol
_chemical_melting_point           ?
_chemical_formula_moiety          'C6 H4 Br2 O'
_chemical_formula_sum             'C6 H4 Br2 O'
_chemical_formula_weight          251.91
 
loop_
 _atom_type_symbol
 _atom_type_description
 _atom_type_scat_dispersion_real
 _atom_type_scat_dispersion_imag
 _atom_type_scat_source
 'C'  'C'   0.0033   0.0016
 'International Tables Vol C Tables 4.2.6.8 and 6.1.1.4'
 'H'  'H'   0.0000   0.0000
 'International Tables Vol C Tables 4.2.6.8 and 6.1.1.4'
 'O'  'O'   0.0106   0.0060
 'International Tables Vol C Tables 4.2.6.8 and 6.1.1.4'
 'Br'  'Br'  -0.2901   2.4595
 'International Tables Vol C Tables 4.2.6.8 and 6.1.1.4'
 
_symmetry_cell_setting            monoclinic
_symmetry_space_group_name_H-M    'P 21/c'
_symmetry_space_group_name_Hall   '-P 2ybc'
 
loop_
 _symmetry_equiv_pos_as_xyz
 'x, y, z'
 '-x, y+1/2, -z+1/2'
 '-x, -y, -z'
 'x, -y-1/2, z-1/2'
 
_cell_length_a                    11.169(2)
_cell_length_b                    4.2067(8)
_cell_length_c                    14.911(3)
_cell_angle_alpha                 90.00
_cell_angle_beta                  91.070(6)
_cell_angle_gamma                 90.00
_cell_volume                      700.4(2)
_cell_formula_units_Z             4
_cell_measurement_temperature     150(2)
_cell_measurement_reflns_used     4062
_cell_measurement_theta_min       3.3
_cell_measurement_theta_max       27.5
 
_exptl_crystal_description        'needle'
_exptl_crystal_colour             'colourless'
_exptl_crystal_size_max           0.4
_exptl_crystal_size_mid           0.2
_exptl_crystal_size_min           0.2
_exptl_crystal_density_meas       ?
_exptl_crystal_density_diffrn     2.389
_exptl_crystal_density_method     'not measured'
_exptl_crystal_F_000              472
_exptl_absorpt_coefficient_mu     11.481
_exptl_absorpt_correction_type    multi-scan
_exptl_absorpt_correction_T_max   1.000
_exptl_absorpt_correction_T_min   0.525
_exptl_absorpt_process_details    'Jacobson, R. (1998) Private communication'
 
_exptl_special_details
?
 
_diffrn_ambient_temperature       150(2)
_diffrn_radiation_wavelength      0.71073
_diffrn_radiation_type            MoK\a
_diffrn_radiation_source          'fine-focus sealed tube'
_diffrn_radiation_monochromator         'Graphite Monochromator'
_diffrn_measurement_specimen_support    'Fiber'
_diffrn_detector                        'CCD'
_diffrn_measurement_device
;
XtaLABmini: Fixed Chi 2 circle
;
_diffrn_measurement_device_type
;
Rigaku Mercury375R (2x2 bin mode)
;
_diffrn_detector_area_resol_mean        13.6612
_diffrn_standards_number          ?
_diffrn_standards_interval_count  ?
_diffrn_standards_interval_time   ?
_diffrn_standards_decay_%         ?
_diffrn_reflns_number             4635
_diffrn_reflns_av_R_equivalents   0.0716
_diffrn_reflns_av_sigmaI/netI     0.0693
_diffrn_reflns_limit_h_min        -14
_diffrn_reflns_limit_h_max        14
_diffrn_reflns_limit_k_min        -5
_diffrn_reflns_limit_k_max        4
_diffrn_reflns_limit_l_min        -19
_diffrn_reflns_limit_l_max        19
_diffrn_reflns_theta_min          3.26
_diffrn_reflns_theta_max          27.47
_diffrn_measured_fraction_theta_max    0.997
_diffrn_reflns_theta_full              27.47
_diffrn_measured_fraction_theta_full   0.997
_reflns_number_total              1605
_reflns_number_gt                 1227
_reflns_threshold_expression      >2\s(I)
 
_computing_data_collection        'CrystalClear (Rigaku, 2009)'
_computing_cell_refinement        CrystalClear
_computing_data_reduction         CrystalClear
_computing_structure_solution     'SHELXL-97 (Sheldrick, 2008)'
_computing_structure_refinement   'SHELXL-97 (Sheldrick, 2008)'
_computing_molecular_graphics     ?
_computing_publication_material   ?
 
_refine_special_details
;
 Refinement of F^2^ against ALL reflections.  The weighted R-factor wR and
 goodness of fit S are based on F^2^, conventional R-factors R are based
 on F, with F set to zero for negative F^2^. The threshold expression of
 F^2^ > 2\s(F^2^) is used only for calculating R-factors(gt) etc. and is
 not relevant to the choice of reflections for refinement.  R-factors based
 on F^2^ are statistically about twice as large as those based on F, and R-
 factors based on ALL data will be even larger.
;
 
_refine_ls_structure_factor_coef  Fsqd
_refine_ls_matrix_type            full
_refine_ls_weighting_scheme       calc
_refine_ls_weighting_details
 'calc w=1/[\s^2^(Fo^2^)+(0.0374P)^2^+1.5477P] where P=(Fo^2^+2Fc^2^)/3'
_atom_sites_solution_primary      direct
_atom_sites_solution_secondary    difmap
_atom_sites_solution_hydrogens    geom
_refine_ls_hydrogen_treatment     mixed
_refine_ls_extinction_method      none
_refine_ls_extinction_coef        ?
_refine_ls_number_reflns          1605
_refine_ls_number_parameters      86
_refine_ls_number_restraints      0
_refine_ls_R_factor_all           0.0707
_refine_ls_R_factor_gt            0.0479
_refine_ls_wR_factor_ref          0.1039
_refine_ls_wR_factor_gt           0.0973
_refine_ls_goodness_of_fit_ref    1.066
_refine_ls_restrained_S_all       1.066
_refine_ls_shift/su_max           0.000
_refine_ls_shift/su_mean          0.000
_refine_diff_density_max          0.831
_refine_diff_density_min          -1.073
_refine_diff_density_rms          0.197
 
loop_
 _atom_site_label
 _atom_site_type_symbol
 _atom_site_fract_x
 _atom_site_fract_y
 _atom_site_fract_z
 _atom_site_U_iso_or_equiv
 _atom_site_adp_type
 _atom_site_occupancy
 _atom_site_symmetry_multiplicity
 _atom_site_calc_flag
 _atom_site_refinement_flags
 _atom_site_disorder_assembly
 _atom_site_disorder_group
C1 C -0.3441(5) 0.4219(15) 0.6778(4) 0.0193(14) Uani 1 1 d . . .
C2 C -0.2334(6) 0.2755(15) 0.6915(4) 0.0231(14) Uani 1 1 d . . .
H2 H -0.2144 0.1717 0.7449 0.028 Uiso 1 1 calc R . .
C5 C -0.2891(5) 0.5879(15) 0.5325(4) 0.0198(14) Uani 1 1 d . . .
C6 C -0.3736(6) 0.5797(15) 0.5990(4) 0.0220(14) Uani 1 1 d . . .
H6 H -0.4478 0.6771 0.5911 0.026 Uiso 1 1 calc R . .
O1 O -0.4251(4) 0.4004(13) 0.7472(3) 0.0277(12) Uani 1 1 d . . .
H1O H -0.465(8) 0.54(2) 0.747(6) 0.05(3) Uiso 1 1 d . . .
C3 C -0.1528(5) 0.2908(15) 0.6222(4) 0.0201(14) Uani 1 1 d . . .
C4 C -0.1783(5) 0.4451(15) 0.5419(4) 0.0224(14) Uani 1 1 d . . .
H4 H -0.1229 0.4521 0.4961 0.027 Uiso 1 1 calc R . .
Br1 Br 0.00050(6) 0.10313(17) 0.63830(5) 0.0282(2) Uani 1 1 d . . .
Br2 Br -0.32795(6) 0.79362(17) 0.42238(4) 0.0264(2) Uani 1 1 d . . .
 
loop_
 _atom_site_aniso_label
 _atom_site_aniso_U_11
 _atom_site_aniso_U_22
 _atom_site_aniso_U_33
 _atom_site_aniso_U_23
 _atom_site_aniso_U_13
 _atom_site_aniso_U_12
C1 0.020(3) 0.023(4) 0.015(3) -0.005(3) 0.011(3) -0.005(3)
C2 0.025(4) 0.026(4) 0.018(3) 0.002(3) 0.003(3) -0.001(3)
C5 0.017(3) 0.024(4) 0.019(3) 0.000(3) 0.003(3) -0.006(3)
C6 0.015(3) 0.025(4) 0.026(4) -0.008(3) 0.000(3) 0.002(3)
O1 0.025(3) 0.036(3) 0.022(3) 0.001(2) 0.017(2) 0.004(2)
C3 0.014(3) 0.023(3) 0.024(3) -0.003(3) 0.003(3) 0.002(3)
C4 0.015(3) 0.029(4) 0.023(3) -0.003(3) 0.008(3) -0.006(3)
Br1 0.0204(4) 0.0372(5) 0.0273(4) 0.0021(3) 0.0061(3) 0.0056(3)
Br2 0.0220(4) 0.0361(4) 0.0212(4) 0.0038(3) 0.0026(3) -0.0021(3)
 
_geom_special_details
;
 All s.u.'s (except the s.u. in the dihedral angle between two l.s. planes)
 are estimated using the full covariance matrix.  The cell s.u.'s are taken
 into account individually in the estimation of s.u.'s in distances, angles
 and torsion angles; correlations between s.u.'s in cell parameters are only
 used when they are defined by crystal symmetry.  An approximate (isotropic)
 treatment of cell s.u.'s is used for estimating s.u.'s involving l.s. planes.
;
 
loop_
 _geom_bond_atom_site_label_1
 _geom_bond_atom_site_label_2
 _geom_bond_distance
 _geom_bond_site_symmetry_2
 _geom_bond_publ_flag
C1 C6 1.384(9) . ?
C1 O1 1.389(7) . ?
C1 C2 1.392(9) . ?
C2 C3 1.385(8) . ?
C5 C4 1.381(8) . ?
C5 C6 1.382(8) . ?
C5 Br2 1.899(6) . ?
C3 C4 1.386(9) . ?
C3 Br1 1.897(6) . ?
 
loop_
 _geom_angle_atom_site_label_1
 _geom_angle_atom_site_label_2
 _geom_angle_atom_site_label_3
 _geom_angle
 _geom_angle_site_symmetry_1
 _geom_angle_site_symmetry_3
 _geom_angle_publ_flag
C6 C1 O1 121.0(6) . . ?
C6 C1 C2 122.2(6) . . ?
O1 C1 C2 116.8(6) . . ?
C3 C2 C1 117.3(6) . . ?
C4 C5 C6 122.6(6) . . ?
C4 C5 Br2 118.4(5) . . ?
C6 C5 Br2 119.0(5) . . ?
C5 C6 C1 117.8(6) . . ?
C2 C3 C4 122.7(6) . . ?
C2 C3 Br1 118.9(5) . . ?
C4 C3 Br1 118.3(5) . . ?
C5 C4 C3 117.4(6) . . ?

_publcif_info_exptl_table_max_cols 4
_publcif_info_exptl_table_use_headnotes n
loop_
_publcif_info_tables.block_id
_publcif_info_tables.reference_item
"{f77d1dfe-f5be-40b4-8791-9259d0c800a1}" "_publcif_info_datablock.publ_exptl"


loop_
_publcif_info_datablock.id
_publcif_info_datablock.publ_exptl
_publcif_info_datablock.publ_geom
_publcif_info_datablock.structure
'{f77d1dfe-f5be-40b4-8791-9259d0c800a1}' y y y
'{ff40ca3e-e7c0-418b-a7bc-591b380ab2fb}' y y y
'{26e7bd9b-cf2f-46e4-a628-66d9d5217ced}' y y y
'{a792cccb-4344-4d96-9058-5c8bcb384b72}' y y y
'{796e4c4e-43a3-4869-86e0-3aef6f9e44b9}' y y y
'{7ea0dd9d-a8bb-42c5-bb31-32a2d5e4ba50}' y y y
'{9fe5ff1f-6a0b-488e-8904-3e5bfb2862a2}' y y y
'{c7a81966-60f0-4a5d-9e0c-e98f489cdfbd}' y y y
'{83f64cf4-c506-4e9f-8518-63732350b994}' y y y
'{1b5c35f0-3557-404e-9e44-e0e317885c2a}' y y y
'{c0f56c6d-5dda-46bf-bef7-e5c572780d14}' y y y

loop_
_publcif_info_exptl_table_extra_item
sin_theta_over_lambda_max

loop_
_publcif_info_exptl_table_header_item
?


#============================================================================== 
data_TCSA_150K
_database_code_depnum_ccdc_archive 'CCDC 959139'
#============================================================================== 
 
_audit_creation_method            SHELXL-97
_chemical_name_systematic         ?
_chemical_name_common             '2,3,5-trichlorosalicylic acid'
_chemical_melting_point           ?
_chemical_formula_moiety          'C7 H3 Cl3 O3'
_chemical_formula_sum             'C7 H3 Cl3 O3'
_chemical_formula_weight          241.44
 
loop_
 _atom_type_symbol
 _atom_type_description
 _atom_type_scat_dispersion_real
 _atom_type_scat_dispersion_imag
 _atom_type_scat_source
 'C'  'C'   0.0033   0.0016
 'International Tables Vol C Tables 4.2.6.8 and 6.1.1.4'
 'H'  'H'   0.0000   0.0000
 'International Tables Vol C Tables 4.2.6.8 and 6.1.1.4'
 'Cl'  'Cl'   0.1484   0.1585
 'International Tables Vol C Tables 4.2.6.8 and 6.1.1.4'
 'O'  'O'   0.0106   0.0060
 'International Tables Vol C Tables 4.2.6.8 and 6.1.1.4'
 
_symmetry_cell_setting            monoclinic
_symmetry_space_group_name_H-M    'P 21/c'
_symmetry_space_group_name_Hall   '-P 2ybc'
 
loop_
 _symmetry_equiv_pos_as_xyz
 'x, y, z'
 '-x, y+1/2, -z+1/2'
 '-x, -y, -z'
 'x, -y-1/2, z-1/2'
 
_cell_length_a                    4.9531(14)
_cell_length_b                    24.020(6)
_cell_length_c                    8.007(3)
_cell_angle_alpha                 90.00
_cell_angle_beta                  118.88(2)
_cell_angle_gamma                 90.00
_cell_volume                      834.1(4)
_cell_formula_units_Z             4
_cell_measurement_temperature     150(2)
_cell_measurement_reflns_used     2260
_cell_measurement_theta_min       3.0
_cell_measurement_theta_max       27.5
 
_exptl_crystal_description        plate
_exptl_crystal_colour             colourless
_exptl_crystal_size_max           0.5
_exptl_crystal_size_mid           0.4
_exptl_crystal_size_min           0.1
_exptl_crystal_density_meas       ?
_exptl_crystal_density_diffrn     1.923
_exptl_crystal_density_method     'not measured'
_exptl_crystal_F_000              480
_exptl_absorpt_coefficient_mu     1.062
_exptl_absorpt_correction_type    'Multi-scan'
_exptl_absorpt_correction_T_max   1.000
_exptl_absorpt_correction_T_min   0.656
_exptl_absorpt_process_details    'Jacobson, R. (1998) Private communication'
 
_exptl_special_details
;
 ?
;
 
_diffrn_ambient_temperature       150(2)
_diffrn_radiation_wavelength      0.71073
_diffrn_radiation_type            MoK\a
_diffrn_radiation_source          'fine-focus sealed tube'
_diffrn_radiation_monochromator         'Graphite Monochromator'
_diffrn_measurement_specimen_support    'Fiber'
_diffrn_detector                        'CCD'
_diffrn_measurement_device
;
XtaLABmini: Fixed Chi 2 circle
;
_diffrn_measurement_device_type
;
Rigaku Mercury375R (2x2 bin mode)
;
_diffrn_detector_area_resol_mean        13.6612
_diffrn_standards_number          ?
_diffrn_standards_interval_count  ?
_diffrn_standards_interval_time   ?
_diffrn_standards_decay_%         ?
_diffrn_reflns_number             5589
_diffrn_reflns_av_R_equivalents   0.1185
_diffrn_reflns_av_sigmaI/netI     0.0800
_diffrn_reflns_limit_h_min        -6
_diffrn_reflns_limit_h_max        6
_diffrn_reflns_limit_k_min        -30
_diffrn_reflns_limit_k_max        31
_diffrn_reflns_limit_l_min        -10
_diffrn_reflns_limit_l_max        8
_diffrn_reflns_theta_min          1.70
_diffrn_reflns_theta_max          27.60
_diffrn_measured_fraction_theta_max    0.977
_diffrn_reflns_theta_full              27.60
_diffrn_measured_fraction_theta_full   0.977
_reflns_number_total              1904
_reflns_number_gt                 1764
_reflns_threshold_expression      >2\s(I)
 
_computing_data_collection        'CrystalClear (Rigaku, 2009)'
_computing_cell_refinement        CrystalClear
_computing_data_reduction         CrystalClear
_computing_structure_solution     'SHELXL-97 (Sheldrick, 2008)'
_computing_structure_refinement   'SHELXL-97 (Sheldrick, 2008)'
_computing_molecular_graphics     ?
_computing_publication_material   ?
 
_refine_special_details
;
 Refinement of F^2^ against ALL reflections.  The weighted R-factor wR and
 goodness of fit S are based on F^2^, conventional R-factors R are based
 on F, with F set to zero for negative F^2^. The threshold expression of
 F^2^ > 2\s(F^2^) is used only for calculating R-factors(gt) etc. and is
 not relevant to the choice of reflections for refinement.  R-factors based
 on F^2^ are statistically about twice as large as those based on F, and R-
 factors based on ALL data will be even larger.
;
 
_refine_ls_structure_factor_coef  Fsqd
_refine_ls_matrix_type            full
_refine_ls_weighting_scheme       calc
_refine_ls_weighting_details
 'calc w=1/[\s^2^(Fo^2^)+(0.0718P)^2^+0.5609P] where P=(Fo^2^+2Fc^2^)/3'
_atom_sites_solution_primary      direct
_atom_sites_solution_secondary    difmap
_atom_sites_solution_hydrogens    geom
_refine_ls_hydrogen_treatment     constr
_refine_ls_extinction_method      none
_refine_ls_extinction_coef        ?
_refine_ls_number_reflns          1904
_refine_ls_number_parameters      118
_refine_ls_number_restraints      0
_refine_ls_R_factor_all           0.0501
_refine_ls_R_factor_gt            0.0468
_refine_ls_wR_factor_ref          0.1452
_refine_ls_wR_factor_gt           0.1336
_refine_ls_goodness_of_fit_ref    1.107
_refine_ls_restrained_S_all       1.107
_refine_ls_shift/su_max           0.000
_refine_ls_shift/su_mean          0.000
_refine_diff_density_max          0.476
_refine_diff_density_min          -0.447
_refine_diff_density_rms          0.118
 
loop_
 _atom_site_label
 _atom_site_type_symbol
 _atom_site_fract_x
 _atom_site_fract_y
 _atom_site_fract_z
 _atom_site_U_iso_or_equiv
 _atom_site_adp_type
 _atom_site_occupancy
 _atom_site_symmetry_multiplicity
 _atom_site_calc_flag
 _atom_site_refinement_flags
 _atom_site_disorder_assembly
 _atom_site_disorder_group
Cl1 Cl 0.33056(14) -0.16431(3) -0.28796(10) 0.0225(2) Uani 1 1 d . . .
Cl2 Cl 1.67156(14) -0.10400(3) 0.32792(9) 0.0246(2) Uani 1 1 d . . .
Cl3 Cl 0.69502(16) -0.23939(3) 0.06467(10) 0.0279(2) Uani 1 1 d . . .
O1 O 0.3808(4) -0.05513(8) -0.3912(3) 0.0244(4) Uani 1 1 d . . .
H1O H 0.3208 -0.0334 -0.4860 0.037 Uiso 1 1 d R . .
O2 O 0.8313(4) -0.01544(8) -0.3165(3) 0.0206(4) Uani 1 1 d . . .
O3 O 1.3017(4) -0.03746(8) 0.0007(3) 0.0217(4) Uani 1 1 d . . .
H3O H 1.1977 -0.0250 -0.0971 0.033 Uiso 1 1 d R . .
C1 C 0.8341(5) -0.09385(10) -0.1350(3) 0.0150(5) Uani 1 1 d . . .
C2 C 0.6953(5) -0.14378(10) -0.1192(4) 0.0167(5) Uani 1 1 d . . .
C3 C 0.8580(6) -0.17924(10) 0.0340(4) 0.0192(5) Uani 1 1 d . . .
C4 C 1.1582(6) -0.16703(10) 0.1731(4) 0.0198(5) Uani 1 1 d . . .
H4 H 1.2642 -0.1911 0.2753 0.024 Uiso 1 1 calc R . .
C5 C 1.2966(6) -0.11904(11) 0.1582(4) 0.0178(5) Uani 1 1 d . . .
C6 C 1.1426(6) -0.08242(10) 0.0042(4) 0.0177(5) Uani 1 1 d . . .
C7 C 0.6803(6) -0.05190(10) -0.2896(4) 0.0169(5) Uani 1 1 d . . .
 
loop_
 _atom_site_aniso_label
 _atom_site_aniso_U_11
 _atom_site_aniso_U_22
 _atom_site_aniso_U_33
 _atom_site_aniso_U_23
 _atom_site_aniso_U_13
 _atom_site_aniso_U_12
Cl1 0.0157(3) 0.0206(3) 0.0232(4) -0.0023(2) 0.0030(3) -0.0024(2)
Cl2 0.0154(3) 0.0314(4) 0.0183(4) -0.0037(2) 0.0013(3) -0.0001(2)
Cl3 0.0280(4) 0.0196(4) 0.0292(4) 0.0043(2) 0.0084(3) -0.0042(2)
O1 0.0151(9) 0.0292(10) 0.0241(10) 0.0109(8) 0.0058(8) 0.0029(7)
O2 0.0183(9) 0.0223(9) 0.0166(9) 0.0032(7) 0.0048(8) -0.0003(7)
O3 0.0172(9) 0.0234(9) 0.0194(9) 0.0018(7) 0.0049(8) -0.0048(7)
C1 0.0153(11) 0.0169(11) 0.0113(10) -0.0009(9) 0.0054(9) 0.0017(8)
C2 0.0134(11) 0.0191(11) 0.0157(12) -0.0036(9) 0.0055(9) 0.0005(8)
C3 0.0211(12) 0.0162(11) 0.0176(12) -0.0004(9) 0.0071(10) 0.0007(9)
C4 0.0200(12) 0.0193(12) 0.0176(12) 0.0011(9) 0.0072(10) 0.0032(9)
C5 0.0151(11) 0.0215(12) 0.0137(12) -0.0033(9) 0.0045(10) 0.0006(9)
C6 0.0167(11) 0.0180(11) 0.0180(12) -0.0035(9) 0.0081(10) -0.0014(9)
C7 0.0176(11) 0.0180(11) 0.0152(12) -0.0021(9) 0.0081(10) 0.0011(8)
 
_geom_special_details
;
 All s.u.'s (except the s.u. in the dihedral angle between two l.s. planes)
 are estimated using the full covariance matrix.  The cell s.u.'s are taken
 into account individually in the estimation of s.u.'s in distances, angles
 and torsion angles; correlations between s.u.'s in cell parameters are only
 used when they are defined by crystal symmetry.  An approximate (isotropic)
 treatment of cell s.u.'s is used for estimating s.u.'s involving l.s. planes.
;
 
loop_
 _geom_bond_atom_site_label_1
 _geom_bond_atom_site_label_2
 _geom_bond_distance
 _geom_bond_site_symmetry_2
 _geom_bond_publ_flag
Cl1 C2 1.725(3) . ?
Cl2 C5 1.729(3) . ?
Cl3 C3 1.729(3) . ?
O1 C7 1.305(3) . ?
O1 H1O 0.8484 . ?
O2 C7 1.236(3) . ?
O3 C6 1.345(3) . ?
O3 H3O 0.7610 . ?
C1 C6 1.417(3) . ?
C1 C2 1.419(3) . ?
C1 C7 1.489(3) . ?
C2 C3 1.387(4) . ?
C3 C4 1.392(4) . ?
C4 C5 1.375(4) . ?
C4 H4 0.9300 . ?
C5 C6 1.403(4) . ?
 
loop_
 _geom_angle_atom_site_label_1
 _geom_angle_atom_site_label_2
 _geom_angle_atom_site_label_3
 _geom_angle
 _geom_angle_site_symmetry_1
 _geom_angle_site_symmetry_3
 _geom_angle_publ_flag
C7 O1 H1O 108.8 . . ?
C6 O3 H3O 103.0 . . ?
C6 C1 C2 118.6(2) . . ?
C6 C1 C7 116.6(2) . . ?
C2 C1 C7 124.8(2) . . ?
C3 C2 C1 119.9(2) . . ?
C3 C2 Cl1 117.3(2) . . ?
C1 C2 Cl1 122.77(19) . . ?
C2 C3 C4 121.2(2) . . ?
C2 C3 Cl3 121.8(2) . . ?
C4 C3 Cl3 116.98(19) . . ?
C5 C4 C3 119.4(2) . . ?
C5 C4 H4 120.3 . . ?
C3 C4 H4 120.3 . . ?
C4 C5 C6 121.3(2) . . ?
C4 C5 Cl2 119.9(2) . . ?
C6 C5 Cl2 118.8(2) . . ?
O3 C6 C5 116.5(2) . . ?
O3 C6 C1 124.0(2) . . ?
C5 C6 C1 119.5(2) . . ?
O2 C7 O1 122.3(2) . . ?
O2 C7 C1 121.0(2) . . ?
O1 C7 C1 116.7(2) . . ?
 
loop_
 _geom_torsion_atom_site_label_1
 _geom_torsion_atom_site_label_2
 _geom_torsion_atom_site_label_3
 _geom_torsion_atom_site_label_4
 _geom_torsion
 _geom_torsion_site_symmetry_1
 _geom_torsion_site_symmetry_2
 _geom_torsion_site_symmetry_3
 _geom_torsion_site_symmetry_4
 _geom_torsion_publ_flag
C6 C1 C2 C3 2.2(4) . . . . ?
C7 C1 C2 C3 -178.3(2) . . . . ?
C6 C1 C2 Cl1 -175.73(19) . . . . ?
C7 C1 C2 Cl1 3.8(4) . . . . ?
C1 C2 C3 C4 -0.5(4) . . . . ?
Cl1 C2 C3 C4 177.6(2) . . . . ?
C1 C2 C3 Cl3 177.70(19) . . . . ?
Cl1 C2 C3 Cl3 -4.3(3) . . . . ?
C2 C3 C4 C5 -0.3(4) . . . . ?
Cl3 C3 C4 C5 -178.5(2) . . . . ?
C3 C4 C5 C6 -0.8(4) . . . . ?
C3 C4 C5 Cl2 -178.9(2) . . . . ?
C4 C5 C6 O3 -178.3(2) . . . . ?
Cl2 C5 C6 O3 -0.2(3) . . . . ?
C4 C5 C6 C1 2.6(4) . . . . ?
Cl2 C5 C6 C1 -179.34(19) . . . . ?
C2 C1 C6 O3 177.7(2) . . . . ?
C7 C1 C6 O3 -1.8(4) . . . . ?
C2 C1 C6 C5 -3.2(4) . . . . ?
C7 C1 C6 C5 177.3(2) . . . . ?
C6 C1 C7 O2 14.1(3) . . . . ?
C2 C1 C7 O2 -165.4(2) . . . . ?
C6 C1 C7 O1 -164.6(2) . . . . ?
C2 C1 C7 O1 15.9(4) . . . . ?
 
 
#============================================================================== 
data_TCSA_200K
_database_code_depnum_ccdc_archive 'CCDC 959140'
#============================================================================== 

_audit_creation_method            SHELXL-97
_chemical_name_systematic         ?
_chemical_name_common             '2,3,5-trichlorosalicylic acid'
_chemical_melting_point           ?
_chemical_formula_moiety          'C7 H3 Cl3 O3'
_chemical_formula_sum             'C7 H3 Cl3 O3'
_chemical_formula_weight          241.44
 
loop_
 _atom_type_symbol
 _atom_type_description
 _atom_type_scat_dispersion_real
 _atom_type_scat_dispersion_imag
 _atom_type_scat_source
 'C'  'C'   0.0033   0.0016
 'International Tables Vol C Tables 4.2.6.8 and 6.1.1.4'
 'H'  'H'   0.0000   0.0000
 'International Tables Vol C Tables 4.2.6.8 and 6.1.1.4'
 'Cl'  'Cl'   0.1484   0.1585
 'International Tables Vol C Tables 4.2.6.8 and 6.1.1.4'
 'O'  'O'   0.0106   0.0060
 'International Tables Vol C Tables 4.2.6.8 and 6.1.1.4'
 
_symmetry_cell_setting            monoclinic
_symmetry_space_group_name_H-M    'P 21/c'
_symmetry_space_group_name_Hall   '-P 2ybc'
 
loop_
 _symmetry_equiv_pos_as_xyz
 'x, y, z'
 '-x, y+1/2, -z+1/2'
 '-x, -y, -z'
 'x, -y-1/2, z-1/2'
 
_cell_length_a                    4.9712(14)
_cell_length_b                    24.094(5)
_cell_length_c                    8.0459(19)
_cell_angle_alpha                 90.00
_cell_angle_beta                  118.884(15)
_cell_angle_gamma                 90.00
_cell_volume                      843.8(4)
_cell_formula_units_Z             4
_cell_measurement_temperature     200(2)
_cell_measurement_reflns_used     2256
_cell_measurement_theta_min       1.7
_cell_measurement_theta_max       27.5
 
_exptl_crystal_description        'plate'
_exptl_crystal_colour             'colourless'
_exptl_crystal_size_max           0.5
_exptl_crystal_size_mid           0.4
_exptl_crystal_size_min           0.1
_exptl_crystal_density_meas       ?
_exptl_crystal_density_diffrn     1.901
_exptl_crystal_density_method     'not measured'
_exptl_crystal_F_000              480
_exptl_absorpt_coefficient_mu     1.049
_exptl_absorpt_correction_type    'Multi-scan'
_exptl_absorpt_correction_T_max   1.000
_exptl_absorpt_correction_T_min   0.669
_exptl_absorpt_process_details    'Jacobson, R. (1998) Private communication'
 
_exptl_special_details
;
 ?
;
 
_diffrn_ambient_temperature       200(2)
_diffrn_radiation_wavelength      0.71073
_diffrn_radiation_type            MoK\a
_diffrn_radiation_source          'fine-focus sealed tube'
_diffrn_radiation_monochromator         'Graphite Monochromator'
_diffrn_measurement_specimen_support    'Fiber'
_diffrn_detector                        'CCD'
_diffrn_measurement_device
;
XtaLABmini: Fixed Chi 2 circle
;
_diffrn_measurement_device_type
;
Rigaku Mercury375R (2x2 bin mode)
;
_diffrn_detector_area_resol_mean        13.6612
_diffrn_standards_number          ?
_diffrn_standards_interval_count  ?
_diffrn_standards_interval_time   ?
_diffrn_standards_decay_%         ?
_diffrn_reflns_number             7030
_diffrn_reflns_av_R_equivalents   0.1142
_diffrn_reflns_av_sigmaI/netI     0.0747
_diffrn_reflns_limit_h_min        -6
_diffrn_reflns_limit_h_max        6
_diffrn_reflns_limit_k_min        -30
_diffrn_reflns_limit_k_max        31
_diffrn_reflns_limit_l_min        -10
_diffrn_reflns_limit_l_max        10
_diffrn_reflns_theta_min          1.69
_diffrn_reflns_theta_max          27.51
_diffrn_measured_fraction_theta_max    0.989
_diffrn_reflns_theta_full              27.51
_diffrn_measured_fraction_theta_full   0.989
_reflns_number_total              1928
_reflns_number_gt                 1756
_reflns_threshold_expression      >2\s(I)
 
_computing_data_collection        'CrystalClear (Rigaku, 2009)'
_computing_cell_refinement        CrystalClear
_computing_data_reduction         CrystalClear
_computing_structure_solution     'SHELXL-97 (Sheldrick, 2008)'
_computing_structure_refinement   'SHELXL-97 (Sheldrick, 2008)'
_computing_molecular_graphics     ?
_computing_publication_material   ?
 
_refine_special_details
;
 Refinement of F^2^ against ALL reflections.  The weighted R-factor wR and
 goodness of fit S are based on F^2^, conventional R-factors R are based
 on F, with F set to zero for negative F^2^. The threshold expression of
 F^2^ > 2\s(F^2^) is used only for calculating R-factors(gt) etc. and is
 not relevant to the choice of reflections for refinement.  R-factors based
 on F^2^ are statistically about twice as large as those based on F, and R-
 factors based on ALL data will be even larger.
;
 
_refine_ls_structure_factor_coef  Fsqd
_refine_ls_matrix_type            full
_refine_ls_weighting_scheme       calc
_refine_ls_weighting_details
 'calc w=1/[\s^2^(Fo^2^)+(0.0713P)^2^+0.4289P] where P=(Fo^2^+2Fc^2^)/3'
_atom_sites_solution_primary      direct
_atom_sites_solution_secondary    difmap
_atom_sites_solution_hydrogens    geom
_refine_ls_hydrogen_treatment     constr
_refine_ls_extinction_method      none
_refine_ls_extinction_coef        ?
_refine_ls_number_reflns          1928
_refine_ls_number_parameters      118
_refine_ls_number_restraints      0
_refine_ls_R_factor_all           0.0498
_refine_ls_R_factor_gt            0.0457
_refine_ls_wR_factor_ref          0.1394
_refine_ls_wR_factor_gt           0.1261
_refine_ls_goodness_of_fit_ref    1.097
_refine_ls_restrained_S_all       1.097
_refine_ls_shift/su_max           0.000
_refine_ls_shift/su_mean          0.000
_refine_diff_density_max          0.461
_refine_diff_density_min          -0.446
_refine_diff_density_rms          0.103
 
loop_
 _atom_site_label
 _atom_site_type_symbol
 _atom_site_fract_x
 _atom_site_fract_y
 _atom_site_fract_z
 _atom_site_U_iso_or_equiv
 _atom_site_adp_type
 _atom_site_occupancy
 _atom_site_symmetry_multiplicity
 _atom_site_calc_flag
 _atom_site_refinement_flags
 _atom_site_disorder_assembly
 _atom_site_disorder_group
C1 C -0.1645(5) -0.09391(9) -0.6367(3) 0.0204(5) Uani 1 1 d . . .
C6 C 0.1431(5) -0.08237(10) -0.4972(3) 0.0224(5) Uani 1 1 d . . .
C5 C 0.2968(5) -0.11907(10) -0.3444(3) 0.0234(5) Uani 1 1 d . . .
C4 C 0.1593(6) -0.16686(10) -0.3299(4) 0.0258(5) Uani 1 1 d . . .
H4 H 0.2645 -0.1909 -0.2282 0.031 Uiso 1 1 calc R . .
C3 C -0.1401(6) -0.17904(10) -0.4695(3) 0.0250(5) Uani 1 1 d . . .
C2 C -0.3031(5) -0.14371(10) -0.6217(3) 0.0219(5) Uani 1 1 d . . .
C7 C -0.3191(6) -0.05203(9) -0.7902(3) 0.0226(5) Uani 1 1 d . . .
Cl1 Cl -0.66698(13) -0.16417(2) -0.79056(9) 0.0297(2) Uani 1 1 d . . .
Cl2 Cl 0.67122(14) -0.10403(3) -0.17464(9) 0.0323(2) Uani 1 1 d . . .
Cl3 Cl -0.30255(16) -0.23923(3) -0.43969(10) 0.0371(2) Uani 1 1 d . . .
O1 O -0.6177(4) -0.05527(8) -0.8920(3) 0.0319(4) Uani 1 1 d . . .
H1O H -0.6730 -0.0326 -0.9675 0.048 Uiso 1 1 d R . .
O2 O -0.1685(4) -0.01556(8) -0.8170(2) 0.0281(4) Uani 1 1 d . . .
O3 O 0.3015(4) -0.03764(7) -0.5001(3) 0.0290(4) Uani 1 1 d . . .
H3O H 0.2076 -0.0245 -0.5915 0.044 Uiso 1 1 d R . .
 
loop_
 _atom_site_aniso_label
 _atom_site_aniso_U_11
 _atom_site_aniso_U_22
 _atom_site_aniso_U_33
 _atom_site_aniso_U_23
 _atom_site_aniso_U_13
 _atom_site_aniso_U_12
C1 0.0209(11) 0.0222(10) 0.0168(10) -0.0004(8) 0.0079(9) 0.0023(8)
C6 0.0212(11) 0.0249(11) 0.0203(10) -0.0027(8) 0.0093(9) -0.0007(8)
C5 0.0195(11) 0.0287(11) 0.0170(10) -0.0035(9) 0.0047(9) 0.0021(8)
C4 0.0274(12) 0.0264(11) 0.0193(11) 0.0020(9) 0.0080(10) 0.0041(9)
C3 0.0280(12) 0.0226(10) 0.0228(11) 0.0000(9) 0.0109(10) 0.0005(9)
C2 0.0195(11) 0.0248(11) 0.0191(11) -0.0049(8) 0.0076(9) 0.0003(8)
C7 0.0251(11) 0.0256(11) 0.0180(11) -0.0007(8) 0.0113(9) 0.0019(9)
Cl1 0.0218(3) 0.0284(3) 0.0287(4) -0.0029(2) 0.0040(3) -0.0033(2)
Cl2 0.0211(3) 0.0422(4) 0.0229(3) -0.0043(2) 0.0021(3) 0.0000(2)
Cl3 0.0391(4) 0.0265(3) 0.0377(4) 0.0057(2) 0.0121(3) -0.0056(2)
O1 0.0210(9) 0.0372(10) 0.0311(10) 0.0140(8) 0.0075(8) 0.0030(7)
O2 0.0254(9) 0.0295(9) 0.0242(9) 0.0055(7) 0.0079(8) -0.0010(7)
O3 0.0246(9) 0.0322(9) 0.0250(9) 0.0021(7) 0.0077(7) -0.0064(7)
 
_geom_special_details
;
 All s.u.'s (except the s.u. in the dihedral angle between two l.s. planes)
 are estimated using the full covariance matrix.  The cell s.u.'s are taken
 into account individually in the estimation of s.u.'s in distances, angles
 and torsion angles; correlations between s.u.'s in cell parameters are only
 used when they are defined by crystal symmetry.  An approximate (isotropic)
 treatment of cell s.u.'s is used for estimating s.u.'s involving l.s. planes.
;
 
loop_
 _geom_bond_atom_site_label_1
 _geom_bond_atom_site_label_2
 _geom_bond_distance
 _geom_bond_site_symmetry_2
 _geom_bond_publ_flag
C1 C2 1.417(3) . ?
C1 C6 1.421(3) . ?
C1 C7 1.489(3) . ?
C6 O3 1.342(3) . ?
C6 C5 1.403(3) . ?
C5 C4 1.372(3) . ?
C5 Cl2 1.733(2) . ?
C4 C3 1.396(3) . ?
C4 H4 0.9300 . ?
C3 C2 1.386(3) . ?
C3 Cl3 1.732(3) . ?
C2 Cl1 1.728(2) . ?
C7 O2 1.239(3) . ?
C7 O1 1.306(3) . ?
O1 H1O 0.7622 . ?
O3 H3O 0.7257 . ?
 
loop_
 _geom_angle_atom_site_label_1
 _geom_angle_atom_site_label_2
 _geom_angle_atom_site_label_3
 _geom_angle
 _geom_angle_site_symmetry_1
 _geom_angle_site_symmetry_3
 _geom_angle_publ_flag
C2 C1 C6 118.7(2) . . ?
C2 C1 C7 124.5(2) . . ?
C6 C1 C7 116.7(2) . . ?
O3 C6 C5 116.5(2) . . ?
O3 C6 C1 124.1(2) . . ?
C5 C6 C1 119.4(2) . . ?
C4 C5 C6 121.3(2) . . ?
C4 C5 Cl2 119.86(19) . . ?
C6 C5 Cl2 118.78(19) . . ?
C5 C4 C3 119.3(2) . . ?
C5 C4 H4 120.3 . . ?
C3 C4 H4 120.3 . . ?
C2 C3 C4 121.5(2) . . ?
C2 C3 Cl3 121.58(19) . . ?
C4 C3 Cl3 116.86(18) . . ?
C3 C2 C1 119.6(2) . . ?
C3 C2 Cl1 117.55(19) . . ?
C1 C2 Cl1 122.81(18) . . ?
O2 C7 O1 122.2(2) . . ?
O2 C7 C1 120.8(2) . . ?
O1 C7 C1 117.0(2) . . ?
C7 O1 H1O 108.6 . . ?
C6 O3 H3O 105.8 . . ?
 
loop_
 _geom_torsion_atom_site_label_1
 _geom_torsion_atom_site_label_2
 _geom_torsion_atom_site_label_3
 _geom_torsion_atom_site_label_4
 _geom_torsion
 _geom_torsion_site_symmetry_1
 _geom_torsion_site_symmetry_2
 _geom_torsion_site_symmetry_3
 _geom_torsion_site_symmetry_4
 _geom_torsion_publ_flag
C2 C1 C6 O3 177.6(2) . . . . ?
C7 C1 C6 O3 -2.3(3) . . . . ?
C2 C1 C6 C5 -2.8(3) . . . . ?
C7 C1 C6 C5 177.3(2) . . . . ?
O3 C6 C5 C4 -178.3(2) . . . . ?
C1 C6 C5 C4 2.1(4) . . . . ?
O3 C6 C5 Cl2 0.1(3) . . . . ?
C1 C6 C5 Cl2 -179.56(18) . . . . ?
C6 C5 C4 C3 -0.4(4) . . . . ?
Cl2 C5 C4 C3 -178.73(19) . . . . ?
C5 C4 C3 C2 -0.6(4) . . . . ?
C5 C4 C3 Cl3 -178.6(2) . . . . ?
C4 C3 C2 C1 -0.2(4) . . . . ?
Cl3 C3 C2 C1 177.74(18) . . . . ?
C4 C3 C2 Cl1 177.7(2) . . . . ?
Cl3 C3 C2 Cl1 -4.3(3) . . . . ?
C6 C1 C2 C3 1.8(3) . . . . ?
C7 C1 C2 C3 -178.2(2) . . . . ?
C6 C1 C2 Cl1 -175.95(18) . . . . ?
C7 C1 C2 Cl1 4.0(3) . . . . ?
C2 C1 C7 O2 -165.3(2) . . . . ?
C6 C1 C7 O2 14.7(3) . . . . ?
C2 C1 C7 O1 15.6(3) . . . . ?
C6 C1 C7 O1 -164.4(2) . . . . ?
 
 
#============================================================================== 
data_TCSA_296K
_database_code_depnum_ccdc_archive 'CCDC 959141'
#============================================================================== 
 
_audit_creation_method            SHELXL-97
_chemical_name_systematic         ?
_chemical_name_common             '2,3,5-trichlorosalicylic acid'
_chemical_melting_point           ?
_chemical_formula_moiety          'C7 H3 Cl3 O3'
_chemical_formula_sum             'C7 H3 Cl3 O3'
_chemical_formula_weight          241.44
 
loop_
 _atom_type_symbol
 _atom_type_description
 _atom_type_scat_dispersion_real
 _atom_type_scat_dispersion_imag
 _atom_type_scat_source
 'C'  'C'   0.0033   0.0016
 'International Tables Vol C Tables 4.2.6.8 and 6.1.1.4'
 'H'  'H'   0.0000   0.0000
 'International Tables Vol C Tables 4.2.6.8 and 6.1.1.4'
 'Cl'  'Cl'   0.1484   0.1585
 'International Tables Vol C Tables 4.2.6.8 and 6.1.1.4'
 'O'  'O'   0.0106   0.0060
 'International Tables Vol C Tables 4.2.6.8 and 6.1.1.4'
 
_symmetry_cell_setting            monoclinic
_symmetry_space_group_name_H-M    'P 21/c'
_symmetry_space_group_name_Hall   '-P 2ybc'
 
loop_
 _symmetry_equiv_pos_as_xyz
 'x, y, z'
 '-x, y+1/2, -z+1/2'
 '-x, -y, -z'
 'x, -y-1/2, z-1/2'
 
_cell_length_a                    4.9790(11)
_cell_length_b                    24.298(6)
_cell_length_c                    8.0971(17)
_cell_angle_alpha                 90.00
_cell_angle_beta                  119.108(12)
_cell_angle_gamma                 90.00
_cell_volume                      855.9(3)
_cell_formula_units_Z             4
_cell_measurement_temperature     296(2)
_cell_measurement_reflns_used     2184
_cell_measurement_theta_min       2.5
_cell_measurement_theta_max       27.5
 
_exptl_crystal_description        'plate'
_exptl_crystal_colour             'colourless'
_exptl_crystal_size_max           0.5
_exptl_crystal_size_mid           0.4
_exptl_crystal_size_min           0.1
_exptl_crystal_density_meas       ?
_exptl_crystal_density_diffrn     1.874
_exptl_crystal_density_method     'not measured'
_exptl_crystal_F_000              480
_exptl_absorpt_coefficient_mu     1.035
_exptl_absorpt_correction_type    'Multi-scan'
_exptl_absorpt_correction_T_max   1.000
_exptl_absorpt_correction_T_min   0.677
_exptl_absorpt_process_details    'Jacobson, R. (1998) Private communication'
 
_exptl_special_details
;
 ?
;
 
_diffrn_ambient_temperature       296(2)
_diffrn_radiation_wavelength      0.71073
_diffrn_radiation_type            MoK\a
_diffrn_radiation_source          'fine-focus sealed tube'
_diffrn_radiation_monochromator         'Graphite Monochromator'
_diffrn_measurement_specimen_support    'Fiber'
_diffrn_detector                        'CCD'
_diffrn_measurement_device
;
XtaLABmini: Fixed Chi 2 circle
;
_diffrn_measurement_device_type
;
Rigaku Mercury375R (2x2 bin mode)
;
_diffrn_detector_area_resol_mean        13.6612
_diffrn_standards_number          ?
_diffrn_standards_interval_count  ?
_diffrn_standards_interval_time   ?
_diffrn_standards_decay_%         ?
_diffrn_reflns_number             7930
_diffrn_reflns_av_R_equivalents   0.1175
_diffrn_reflns_av_sigmaI/netI     0.0705
_diffrn_reflns_limit_h_min        -6
_diffrn_reflns_limit_h_max        6
_diffrn_reflns_limit_k_min        -31
_diffrn_reflns_limit_k_max        31
_diffrn_reflns_limit_l_min        -10
_diffrn_reflns_limit_l_max        10
_diffrn_reflns_theta_min          1.68
_diffrn_reflns_theta_max          27.49
_diffrn_measured_fraction_theta_max    0.988
_diffrn_reflns_theta_full              27.49
_diffrn_measured_fraction_theta_full   0.988
_reflns_number_total              1946
_reflns_number_gt                 1713
_reflns_threshold_expression      >2\s(I)
 
_computing_data_collection        'CrystalClear (Rigaku, 2009)'
_computing_cell_refinement        CrystalClear
_computing_data_reduction         CrystalClear
_computing_structure_solution     'SHELXL-97 (Sheldrick, 2008)'
_computing_structure_refinement   'SHELXL-97 (Sheldrick, 2008)'
_computing_molecular_graphics     ?
_computing_publication_material   ?
 
_refine_special_details
;
 Refinement of F^2^ against ALL reflections.  The weighted R-factor wR and
 goodness of fit S are based on F^2^, conventional R-factors R are based
 on F, with F set to zero for negative F^2^. The threshold expression of
 F^2^ > 2\s(F^2^) is used only for calculating R-factors(gt) etc. and is
 not relevant to the choice of reflections for refinement.  R-factors based
 on F^2^ are statistically about twice as large as those based on F, and R-
 factors based on ALL data will be even larger.
;
 
_refine_ls_structure_factor_coef  Fsqd
_refine_ls_matrix_type            full
_refine_ls_weighting_scheme       calc
_refine_ls_weighting_details
 'calc w=1/[\s^2^(Fo^2^)+(0.0721P)^2^+0.3202P] where P=(Fo^2^+2Fc^2^)/3'
_atom_sites_solution_primary      direct
_atom_sites_solution_secondary    difmap
_atom_sites_solution_hydrogens    geom
_refine_ls_hydrogen_treatment     constr
_refine_ls_extinction_method      none
_refine_ls_extinction_coef        ?
_refine_ls_number_reflns          1946
_refine_ls_number_parameters      118
_refine_ls_number_restraints      0
_refine_ls_R_factor_all           0.0526
_refine_ls_R_factor_gt            0.0464
_refine_ls_wR_factor_ref          0.1464
_refine_ls_wR_factor_gt           0.1299
_refine_ls_goodness_of_fit_ref    1.109
_refine_ls_restrained_S_all       1.109
_refine_ls_shift/su_max           0.000
_refine_ls_shift/su_mean          0.000
_refine_diff_density_max          0.451
_refine_diff_density_min          -0.376
_refine_diff_density_rms          0.086
 
loop_
 _atom_site_label
 _atom_site_type_symbol
 _atom_site_fract_x
 _atom_site_fract_y
 _atom_site_fract_z
 _atom_site_U_iso_or_equiv
 _atom_site_adp_type
 _atom_site_occupancy
 _atom_site_symmetry_multiplicity
 _atom_site_calc_flag
 _atom_site_refinement_flags
 _atom_site_disorder_assembly
 _atom_site_disorder_group
Cl1 Cl 0.16234(14) -0.16391(3) -0.70440(10) 0.0434(2) Uani 1 1 d . . .
Cl2 Cl -1.17108(15) -0.10416(3) -1.32054(9) 0.0470(2) Uani 1 1 d . . .
Cl3 Cl -0.20250(19) -0.23888(3) -1.05205(12) 0.0547(3) Uani 1 1 d . . .
O1 O 0.1155(4) -0.05546(9) -0.6069(3) 0.0456(5) Uani 1 1 d . . .
H1O H 0.1708 -0.0352 -0.5256 0.068 Uiso 1 1 d R . .
O2 O -0.3314(4) -0.01584(8) -0.6813(3) 0.0400(5) Uani 1 1 d . . .
O3 O -0.8007(4) -0.03777(8) -0.9979(3) 0.0418(5) Uani 1 1 d . . .
H3O H -0.7092 -0.0242 -0.9071 0.063 Uiso 1 1 d R . .
C1 C -0.3373(5) -0.09392(10) -0.8592(3) 0.0291(5) Uani 1 1 d . . .
C2 C -0.2006(5) -0.14343(10) -0.8731(3) 0.0307(5) Uani 1 1 d . . .
C3 C -0.3640(6) -0.17876(10) -1.0248(4) 0.0352(5) Uani 1 1 d . . .
C4 C -0.6616(6) -0.16655(10) -1.1638(4) 0.0377(6) Uani 1 1 d . . .
H4 H -0.7678 -0.1904 -1.2650 0.045 Uiso 1 1 calc R . .
C6 C -0.6436(6) -0.08249(10) -0.9992(3) 0.0317(5) Uani 1 1 d . . .
C7 C -0.1821(6) -0.05239(10) -0.7075(3) 0.0324(5) Uani 1 1 d . . .
C5 C -0.7968(6) -0.11901(11) -1.1500(3) 0.0337(5) Uani 1 1 d . . .
 
loop_
 _atom_site_aniso_label
 _atom_site_aniso_U_11
 _atom_site_aniso_U_22
 _atom_site_aniso_U_33
 _atom_site_aniso_U_23
 _atom_site_aniso_U_13
 _atom_site_aniso_U_12
Cl1 0.0312(4) 0.0419(4) 0.0432(4) 0.0042(3) 0.0071(3) 0.0050(2)
Cl2 0.0298(4) 0.0632(5) 0.0337(4) 0.0062(3) 0.0042(3) -0.0006(3)
Cl3 0.0563(5) 0.0393(4) 0.0572(5) -0.0082(3) 0.0188(4) 0.0080(3)
O1 0.0289(9) 0.0558(12) 0.0439(11) -0.0198(9) 0.0113(8) -0.0044(8)
O2 0.0360(10) 0.0435(10) 0.0357(10) -0.0083(8) 0.0136(9) 0.0009(7)
O3 0.0335(10) 0.0469(11) 0.0370(9) -0.0024(8) 0.0109(8) 0.0094(8)
C1 0.0257(11) 0.0352(11) 0.0247(10) 0.0025(9) 0.0110(9) -0.0020(9)
C2 0.0262(11) 0.0353(12) 0.0281(11) 0.0046(9) 0.0113(9) -0.0002(9)
C3 0.0387(13) 0.0317(11) 0.0336(12) -0.0012(9) 0.0162(11) -0.0004(10)
C4 0.0380(13) 0.0392(13) 0.0311(12) -0.0029(10) 0.0129(11) -0.0058(10)
C6 0.0290(11) 0.0375(12) 0.0294(11) 0.0046(9) 0.0148(10) 0.0026(9)
C7 0.0324(12) 0.0378(12) 0.0282(11) -0.0016(9) 0.0155(10) -0.0031(10)
C5 0.0286(11) 0.0418(13) 0.0263(11) 0.0050(10) 0.0098(9) -0.0023(10)
 
_geom_special_details
;
 All s.u.'s (except the s.u. in the dihedral angle between two l.s. planes)
 are estimated using the full covariance matrix.  The cell s.u.'s are taken
 into account individually in the estimation of s.u.'s in distances, angles
 and torsion angles; correlations between s.u.'s in cell parameters are only
 used when they are defined by crystal symmetry.  An approximate (isotropic)
 treatment of cell s.u.'s is used for estimating s.u.'s involving l.s. planes.
;
 
loop_
 _geom_bond_atom_site_label_1
 _geom_bond_atom_site_label_2
 _geom_bond_distance
 _geom_bond_site_symmetry_2
 _geom_bond_publ_flag
Cl1 C2 1.726(2) . ?
Cl2 C5 1.734(3) . ?
Cl3 C3 1.732(3) . ?
O1 C7 1.300(3) . ?
O1 H1O 0.7581 . ?
O2 C7 1.241(3) . ?
O3 C6 1.342(3) . ?
O3 H3O 0.7292 . ?
C1 C2 1.413(3) . ?
C1 C6 1.417(3) . ?
C1 C7 1.484(3) . ?
C2 C3 1.391(4) . ?
C3 C4 1.388(4) . ?
C4 C5 1.369(4) . ?
C4 H4 0.9300 . ?
C6 C5 1.397(4) . ?
 
loop_
 _geom_angle_atom_site_label_1
 _geom_angle_atom_site_label_2
 _geom_angle_atom_site_label_3
 _geom_angle
 _geom_angle_site_symmetry_1
 _geom_angle_site_symmetry_3
 _geom_angle_publ_flag
C7 O1 H1O 109.2 . . ?
C6 O3 H3O 107.2 . . ?
C2 C1 C6 118.4(2) . . ?
C2 C1 C7 124.6(2) . . ?
C6 C1 C7 117.0(2) . . ?
C3 C2 C1 119.9(2) . . ?
C3 C2 Cl1 117.3(2) . . ?
C1 C2 Cl1 122.80(19) . . ?
C4 C3 C2 121.2(2) . . ?
C4 C3 Cl3 117.1(2) . . ?
C2 C3 Cl3 121.6(2) . . ?
C5 C4 C3 119.2(2) . . ?
C5 C4 H4 120.4 . . ?
C3 C4 H4 120.4 . . ?
O3 C6 C5 116.7(2) . . ?
O3 C6 C1 123.9(2) . . ?
C5 C6 C1 119.5(2) . . ?
O2 C7 O1 122.0(2) . . ?
O2 C7 C1 120.9(2) . . ?
O1 C7 C1 117.1(2) . . ?
C4 C5 C6 121.7(2) . . ?
C4 C5 Cl2 119.4(2) . . ?
C6 C5 Cl2 118.8(2) . . ?
 
loop_
 _geom_torsion_atom_site_label_1
 _geom_torsion_atom_site_label_2
 _geom_torsion_atom_site_label_3
 _geom_torsion_atom_site_label_4
 _geom_torsion
 _geom_torsion_site_symmetry_1
 _geom_torsion_site_symmetry_2
 _geom_torsion_site_symmetry_3
 _geom_torsion_site_symmetry_4
 _geom_torsion_publ_flag
C6 C1 C2 C3 1.8(3) . . . . ?
C7 C1 C2 C3 -178.0(2) . . . . ?
C6 C1 C2 Cl1 -176.16(18) . . . . ?
C7 C1 C2 Cl1 4.0(3) . . . . ?
C1 C2 C3 C4 -0.3(4) . . . . ?
Cl1 C2 C3 C4 177.8(2) . . . . ?
C1 C2 C3 Cl3 178.01(19) . . . . ?
Cl1 C2 C3 Cl3 -3.9(3) . . . . ?
C2 C3 C4 C5 -0.5(4) . . . . ?
Cl3 C3 C4 C5 -178.9(2) . . . . ?
C2 C1 C6 O3 177.9(2) . . . . ?
C7 C1 C6 O3 -2.3(4) . . . . ?
C2 C1 C6 C5 -2.5(3) . . . . ?
C7 C1 C6 C5 177.3(2) . . . . ?
C2 C1 C7 O2 -165.2(2) . . . . ?
C6 C1 C7 O2 15.0(3) . . . . ?
C2 C1 C7 O1 16.2(4) . . . . ?
C6 C1 C7 O1 -163.6(2) . . . . ?
C3 C4 C5 C6 -0.2(4) . . . . ?
C3 C4 C5 Cl2 -178.8(2) . . . . ?
O3 C6 C5 C4 -178.6(2) . . . . ?
C1 C6 C5 C4 1.8(4) . . . . ?
O3 C6 C5 Cl2 -0.1(3) . . . . ?
C1 C6 C5 Cl2 -179.72(18) . . . . ?
 
 
#============================================================================== 
data_4_CBA_150K
_database_code_depnum_ccdc_archive 'CCDC 959136'
#============================================================================== 
 
_audit_creation_method            SHELXL-97
_chemical_name_systematic         ?
_chemical_name_common             '4-chlorobenzoic acid'
_chemical_melting_point           ?
_chemical_formula_moiety          'C7 H5 Cl O2'
_chemical_formula_sum             'C7 H5 Cl O2'
_chemical_formula_weight          156.56
 
loop_
 _atom_type_symbol
 _atom_type_description
 _atom_type_scat_dispersion_real
 _atom_type_scat_dispersion_imag
 _atom_type_scat_source
 'C'  'C'   0.0033   0.0016
 'International Tables Vol C Tables 4.2.6.8 and 6.1.1.4'
 'H'  'H'   0.0000   0.0000
 'International Tables Vol C Tables 4.2.6.8 and 6.1.1.4'
 'Cl'  'Cl'   0.1484   0.1585
 'International Tables Vol C Tables 4.2.6.8 and 6.1.1.4'
 'O'  'O'   0.0106   0.0060
 'International Tables Vol C Tables 4.2.6.8 and 6.1.1.4'
 
_symmetry_cell_setting            triclinic
_symmetry_space_group_name_H-M    'P -1'
_symmetry_space_group_name_Hall   '-P 1'
 
loop_
 _symmetry_equiv_pos_as_xyz
 'x, y, z'
 '-x, -y, -z'
 
_cell_length_a                    3.8017(8)
_cell_length_b                    6.1607(12)
_cell_length_c                    14.208(3)
_cell_angle_alpha                 92.417(7)
_cell_angle_beta                  94.718(7)
_cell_angle_gamma                 92.286(7)
_cell_volume                      331.03(12)
_cell_formula_units_Z             2
_cell_measurement_temperature     150(2)
_cell_measurement_reflns_used     3183
_cell_measurement_theta_min       3.3
_cell_measurement_theta_max       27.6
 
_exptl_crystal_description        block
_exptl_crystal_colour             colourless
_exptl_crystal_size_max           0.55
_exptl_crystal_size_mid           0.35
_exptl_crystal_size_min           0.25
_exptl_crystal_density_meas       ?
_exptl_crystal_density_diffrn     1.571
_exptl_crystal_density_method     'not measured'
_exptl_crystal_F_000              160
_exptl_absorpt_coefficient_mu     0.499
_exptl_absorpt_correction_type          'Multi-scan'
_exptl_absorpt_correction_T_max         1.000
_exptl_absorpt_correction_T_min         0.750
_exptl_absorpt_process_details    'Jacobson, R. (1998) Private communication'
 
_exptl_special_details
;
 ?
;
 
_diffrn_ambient_temperature       150(2)
_diffrn_radiation_wavelength      0.71073
_diffrn_radiation_type            MoK\a
_diffrn_radiation_source          'fine-focus sealed tube'
_diffrn_radiation_monochromator         'Graphite Monochromator'
_diffrn_measurement_specimen_support    'Fiber'
_diffrn_detector                        'CCD'
_diffrn_measurement_device
;
XtaLABmini: Fixed Chi 2 circle
;
_diffrn_measurement_device_type
;
Rigaku Mercury375R (2x2 bin mode)
;
_diffrn_detector_area_resol_mean        13.6612
_diffrn_standards_number          ?
_diffrn_standards_interval_count  ?
_diffrn_standards_interval_time   ?
_diffrn_standards_decay_%         ?
_diffrn_reflns_number             3353
_diffrn_reflns_av_R_equivalents   0.0220
_diffrn_reflns_av_sigmaI/netI     0.0264
_diffrn_reflns_limit_h_min        -4
_diffrn_reflns_limit_h_max        4
_diffrn_reflns_limit_k_min        -7
_diffrn_reflns_limit_k_max        7
_diffrn_reflns_limit_l_min        -18
_diffrn_reflns_limit_l_max        18
_diffrn_reflns_theta_min          3.31
_diffrn_reflns_theta_max          27.48
_diffrn_measured_fraction_theta_max    0.995
_diffrn_reflns_theta_full              27.48
_diffrn_measured_fraction_theta_full   0.995
_reflns_number_total              1496
_reflns_number_gt                 1356
_reflns_threshold_expression      >2\s(I)
 
_computing_data_collection        'CrystalClear (Rigaku, 2009)'
_computing_cell_refinement        CrystalClear
_computing_data_reduction         CrystalClear
_computing_structure_solution     'SHELXL-97 (Sheldrick, 2008)'
_computing_structure_refinement   'SHELXL-97 (Sheldrick, 2008)'
_computing_molecular_graphics     ?
_computing_publication_material   ?
 
_refine_special_details
;
 Refinement of F^2^ against ALL reflections.  The weighted R-factor wR and
 goodness of fit S are based on F^2^, conventional R-factors R are based
 on F, with F set to zero for negative F^2^. The threshold expression of
 F^2^ > 2\s(F^2^) is used only for calculating R-factors(gt) etc. and is
 not relevant to the choice of reflections for refinement.  R-factors based
 on F^2^ are statistically about twice as large as those based on F, and R-
 factors based on ALL data will be even larger.
;
 
_refine_ls_structure_factor_coef  Fsqd
_refine_ls_matrix_type            full
_refine_ls_weighting_scheme       calc
_refine_ls_weighting_details
 'calc w=1/[\s^2^(Fo^2^)+(0.0490P)^2^+0.1470P] where P=(Fo^2^+2Fc^2^)/3'
_atom_sites_solution_primary      direct
_atom_sites_solution_secondary    difmap
_atom_sites_solution_hydrogens    geom
_refine_ls_hydrogen_treatment     mixed
_refine_ls_extinction_method      none
_refine_ls_extinction_coef        ?
_refine_ls_number_reflns          1496
_refine_ls_number_parameters      95
_refine_ls_number_restraints      0
_refine_ls_R_factor_all           0.0385
_refine_ls_R_factor_gt            0.0347
_refine_ls_wR_factor_ref          0.0977
_refine_ls_wR_factor_gt           0.0957
_refine_ls_goodness_of_fit_ref    1.105
_refine_ls_restrained_S_all       1.105
_refine_ls_shift/su_max           0.000
_refine_ls_shift/su_mean          0.000
_refine_diff_density_max          0.351
_refine_diff_density_min          -0.342
_refine_diff_density_rms          0.056
 
loop_
 _atom_site_label
 _atom_site_type_symbol
 _atom_site_fract_x
 _atom_site_fract_y
 _atom_site_fract_z
 _atom_site_U_iso_or_equiv
 _atom_site_adp_type
 _atom_site_occupancy
 _atom_site_symmetry_multiplicity
 _atom_site_calc_flag
 _atom_site_refinement_flags
 _atom_site_disorder_assembly
 _atom_site_disorder_group
Cl1 Cl 0.40002(12) -0.28699(7) 0.07209(3) 0.03160(17) Uani 1 1 d . . .
O2 O -0.0629(3) 0.48113(18) 0.38173(8) 0.0267(3) Uani 1 1 d . . .
O1 O 0.2176(4) 0.2561(2) 0.47918(8) 0.0309(3) Uani 1 1 d . . .
C3 C 0.4018(4) -0.1731(3) 0.25778(12) 0.0228(3) Uani 1 1 d . . .
H3 H 0.5021 -0.3059 0.2688 0.027 Uiso 1 1 calc R . .
C2 C 0.3349(4) -0.0329(3) 0.33265(11) 0.0213(3) Uani 1 1 d . . .
H2 H 0.3921 -0.0714 0.3945 0.026 Uiso 1 1 calc R . .
C1 C 0.1817(4) 0.1662(2) 0.31551(11) 0.0192(3) Uani 1 1 d . . .
C6 C 0.0980(4) 0.2250(3) 0.22266(11) 0.0211(3) Uani 1 1 d . . .
H6 H -0.0039 0.3572 0.2114 0.025 Uiso 1 1 calc R . .
C5 C 0.1662(4) 0.0869(3) 0.14730(12) 0.0233(3) Uani 1 1 d . . .
H5 H 0.1131 0.1257 0.0853 0.028 Uiso 1 1 calc R . .
C4 C 0.3162(4) -0.1112(3) 0.16631(11) 0.0219(3) Uani 1 1 d . . .
C7 C 0.1027(4) 0.3139(3) 0.39541(11) 0.0203(3) Uani 1 1 d . . .
H1O H 0.154(9) 0.340(6) 0.520(3) 0.081(11) Uiso 1 1 d . . .
 
loop_
 _atom_site_aniso_label
 _atom_site_aniso_U_11
 _atom_site_aniso_U_22
 _atom_site_aniso_U_33
 _atom_site_aniso_U_23
 _atom_site_aniso_U_13
 _atom_site_aniso_U_12
Cl1 0.0383(3) 0.0306(3) 0.0262(2) -0.00844(16) 0.00631(17) 0.00753(18)
O2 0.0362(7) 0.0218(6) 0.0225(6) -0.0004(5) 0.0022(5) 0.0098(5)
O1 0.0453(8) 0.0305(7) 0.0176(6) -0.0007(5) 0.0006(5) 0.0159(6)
C3 0.0225(8) 0.0186(7) 0.0275(8) 0.0003(6) 0.0027(6) 0.0032(6)
C2 0.0216(8) 0.0210(7) 0.0214(8) 0.0026(6) 0.0009(6) 0.0024(6)
C1 0.0180(8) 0.0182(7) 0.0212(7) -0.0007(6) 0.0024(6) 0.0002(6)
C6 0.0218(8) 0.0188(7) 0.0227(8) 0.0021(6) 0.0012(6) 0.0027(6)
C5 0.0269(9) 0.0240(8) 0.0190(7) 0.0012(6) 0.0017(6) 0.0022(6)
C4 0.0196(8) 0.0224(8) 0.0238(8) -0.0036(6) 0.0043(6) 0.0013(6)
C7 0.0213(8) 0.0195(7) 0.0203(7) 0.0012(6) 0.0026(6) 0.0003(6)
 
_geom_special_details
;
 All s.u.'s (except the s.u. in the dihedral angle between two l.s. planes)
 are estimated using the full covariance matrix.  The cell s.u.'s are taken
 into account individually in the estimation of s.u.'s in distances, angles
 and torsion angles; correlations between s.u.'s in cell parameters are only
 used when they are defined by crystal symmetry.  An approximate (isotropic)
 treatment of cell s.u.'s is used for estimating s.u.'s involving l.s. planes.
;
 
loop_
 _geom_bond_atom_site_label_1
 _geom_bond_atom_site_label_2
 _geom_bond_distance
 _geom_bond_site_symmetry_2
 _geom_bond_publ_flag
Cl1 C4 1.7442(16) . ?
O2 C7 1.242(2) . ?
O1 C7 1.303(2) . ?
O1 H1O 0.82(3) . ?
C3 C4 1.387(2) . ?
C3 C2 1.388(2) . ?
C3 H3 0.9300 . ?
C2 C1 1.401(2) . ?
C2 H2 0.9300 . ?
C1 C6 1.398(2) . ?
C1 C7 1.483(2) . ?
C6 C5 1.387(2) . ?
C6 H6 0.9300 . ?
C5 C4 1.395(2) . ?
C5 H5 0.9300 . ?
 
loop_
 _geom_angle_atom_site_label_1
 _geom_angle_atom_site_label_2
 _geom_angle_atom_site_label_3
 _geom_angle
 _geom_angle_site_symmetry_1
 _geom_angle_site_symmetry_3
 _geom_angle_publ_flag
C7 O1 H1O 110(2) . . ?
C4 C3 C2 118.68(15) . . ?
C4 C3 H3 120.7 . . ?
C2 C3 H3 120.7 . . ?
C3 C2 C1 120.29(15) . . ?
C3 C2 H2 119.9 . . ?
C1 C2 H2 119.9 . . ?
C6 C1 C2 119.96(15) . . ?
C6 C1 C7 119.67(14) . . ?
C2 C1 C7 120.37(14) . . ?
C5 C6 C1 120.24(14) . . ?
C5 C6 H6 119.9 . . ?
C1 C6 H6 119.9 . . ?
C6 C5 C4 118.66(15) . . ?
C6 C5 H5 120.7 . . ?
C4 C5 H5 120.7 . . ?
C3 C4 C5 122.17(15) . . ?
C3 C4 Cl1 118.78(12) . . ?
C5 C4 Cl1 119.05(13) . . ?
O2 C7 O1 123.20(15) . . ?
O2 C7 C1 121.17(14) . . ?
O1 C7 C1 115.63(14) . . ?
 
loop_
 _geom_torsion_atom_site_label_1
 _geom_torsion_atom_site_label_2
 _geom_torsion_atom_site_label_3
 _geom_torsion_atom_site_label_4
 _geom_torsion
 _geom_torsion_site_symmetry_1
 _geom_torsion_site_symmetry_2
 _geom_torsion_site_symmetry_3
 _geom_torsion_site_symmetry_4
 _geom_torsion_publ_flag
C4 C3 C2 C1 0.4(3) . . . . ?
C3 C2 C1 C6 -0.5(2) . . . . ?
C3 C2 C1 C7 178.65(14) . . . . ?
C2 C1 C6 C5 0.0(2) . . . . ?
C7 C1 C6 C5 -179.16(14) . . . . ?
C1 C6 C5 C4 0.6(2) . . . . ?
C2 C3 C4 C5 0.1(3) . . . . ?
C2 C3 C4 Cl1 179.99(12) . . . . ?
C6 C5 C4 C3 -0.6(3) . . . . ?
C6 C5 C4 Cl1 179.51(12) . . . . ?
C6 C1 C7 O2 6.0(2) . . . . ?
C2 C1 C7 O2 -173.16(15) . . . . ?
C6 C1 C7 O1 -174.09(14) . . . . ?
C2 C1 C7 O1 6.8(2) . . . . ?
 
 
#============================================================================== 
data_4_CBA_200K
_database_code_depnum_ccdc_archive 'CCDC 959137'
#============================================================================== 
 
_audit_creation_method            SHELXL-97
_chemical_name_systematic         ?
_chemical_name_common             '4-chlorobenzoic acid'
_chemical_melting_point           ?
_chemical_formula_moiety          'C7 H5 Cl O2'
_chemical_formula_sum             'C7 H5 Cl O2'
_chemical_formula_weight          156.56
 
loop_
 _atom_type_symbol
 _atom_type_description
 _atom_type_scat_dispersion_real
 _atom_type_scat_dispersion_imag
 _atom_type_scat_source
 'C'  'C'   0.0033   0.0016
 'International Tables Vol C Tables 4.2.6.8 and 6.1.1.4'
 'H'  'H'   0.0000   0.0000
 'International Tables Vol C Tables 4.2.6.8 and 6.1.1.4'
 'Cl'  'Cl'   0.1484   0.1585
 'International Tables Vol C Tables 4.2.6.8 and 6.1.1.4'
 'O'  'O'   0.0106   0.0060
 'International Tables Vol C Tables 4.2.6.8 and 6.1.1.4'
 
_symmetry_cell_setting            triclinic
_symmetry_space_group_name_H-M    'P -1'
_symmetry_space_group_name_Hall   '-P 1'
 
loop_
 _symmetry_equiv_pos_as_xyz
 'x, y, z'
 '-x, -y, -z'
 
_cell_length_a                    3.8208(7)
_cell_length_b                    6.1785(12)
_cell_length_c                    14.209(3)
_cell_angle_alpha                 92.591(7)
_cell_angle_beta                  94.866(7)
_cell_angle_gamma                 91.978(7)
_cell_volume                      333.63(11)
_cell_formula_units_Z             2
_cell_measurement_temperature     200(2)
_cell_measurement_reflns_used     3167
_cell_measurement_theta_min       3.3
_cell_measurement_theta_max       27.6
 
_exptl_crystal_description        block
_exptl_crystal_colour             colourless
_exptl_crystal_size_max           0.55
_exptl_crystal_size_mid           0.35
_exptl_crystal_size_min           0.25
_exptl_crystal_density_meas       ?
_exptl_crystal_density_diffrn     1.558
_exptl_crystal_density_method     'not measured'
_exptl_crystal_F_000              160
_exptl_absorpt_coefficient_mu     0.496
_exptl_absorpt_correction_type    'Multi-scan'
_exptl_absorpt_correction_T_max   1.000
_exptl_absorpt_correction_T_min   0.779
_exptl_absorpt_process_details    'Jacobson, R. (1998) Private communication'
 
_exptl_special_details
;
 ?
;
 
_diffrn_ambient_temperature       200(2)
_diffrn_radiation_wavelength      0.71073
_diffrn_radiation_type            MoK\a
_diffrn_radiation_source          'fine-focus sealed tube'
_diffrn_radiation_monochromator         'Graphite Monochromator'
_diffrn_measurement_specimen_support    'Fiber'
_diffrn_detector                        'CCD'
_diffrn_measurement_device
;
XtaLABmini: Fixed Chi 2 circle
;
_diffrn_measurement_device_type
;
Rigaku Mercury375R (2x2 bin mode)
;
_diffrn_detector_area_resol_mean        13.6612
_diffrn_standards_number          ?
_diffrn_standards_interval_count  ?
_diffrn_standards_interval_time   ?
_diffrn_standards_decay_%         ?
_diffrn_reflns_number             3402
_diffrn_reflns_av_R_equivalents   0.0232
_diffrn_reflns_av_sigmaI/netI     0.0281
_diffrn_reflns_limit_h_min        -4
_diffrn_reflns_limit_h_max        4
_diffrn_reflns_limit_k_min        -8
_diffrn_reflns_limit_k_max        7
_diffrn_reflns_limit_l_min        -18
_diffrn_reflns_limit_l_max        18
_diffrn_reflns_theta_min          3.30
_diffrn_reflns_theta_max          27.48
_diffrn_measured_fraction_theta_max    0.995
_diffrn_reflns_theta_full              27.48
_diffrn_measured_fraction_theta_full   0.995
_reflns_number_total              1511
_reflns_number_gt                 1322
_reflns_threshold_expression      >2\s(I)
 
_computing_data_collection        'CrystalClear (Rigaku, 2009)'
_computing_cell_refinement        CrystalClear
_computing_data_reduction         CrystalClear
_computing_structure_solution     'SHELXL-97 (Sheldrick, 2008)'
_computing_structure_refinement   'SHELXL-97 (Sheldrick, 2008)'
_computing_molecular_graphics     ?
_computing_publication_material   ?
 
_refine_special_details
;
 Refinement of F^2^ against ALL reflections.  The weighted R-factor wR and
 goodness of fit S are based on F^2^, conventional R-factors R are based
 on F, with F set to zero for negative F^2^. The threshold expression of
 F^2^ > 2\s(F^2^) is used only for calculating R-factors(gt) etc. and is
 not relevant to the choice of reflections for refinement.  R-factors based
 on F^2^ are statistically about twice as large as those based on F, and R-
 factors based on ALL data will be even larger.
;
 
_refine_ls_structure_factor_coef  Fsqd
_refine_ls_matrix_type            full
_refine_ls_weighting_scheme       calc
_refine_ls_weighting_details
 'calc w=1/[\s^2^(Fo^2^)+(0.0556P)^2^+0.0938P] where P=(Fo^2^+2Fc^2^)/3'
_atom_sites_solution_primary      direct
_atom_sites_solution_secondary    difmap
_atom_sites_solution_hydrogens    geom
_refine_ls_hydrogen_treatment     mixed
_refine_ls_extinction_method      none
_refine_ls_extinction_coef        ?
_refine_ls_number_reflns          1511
_refine_ls_number_parameters      95
_refine_ls_number_restraints      0
_refine_ls_R_factor_all           0.0424
_refine_ls_R_factor_gt            0.0369
_refine_ls_wR_factor_ref          0.0997
_refine_ls_wR_factor_gt           0.0963
_refine_ls_goodness_of_fit_ref    1.039
_refine_ls_restrained_S_all       1.039
_refine_ls_shift/su_max           0.000
_refine_ls_shift/su_mean          0.000
_refine_diff_density_max          0.296
_refine_diff_density_min          -0.263
_refine_diff_density_rms          0.051
 
loop_
 _atom_site_label
 _atom_site_type_symbol
 _atom_site_fract_x
 _atom_site_fract_y
 _atom_site_fract_z
 _atom_site_U_iso_or_equiv
 _atom_site_adp_type
 _atom_site_occupancy
 _atom_site_symmetry_multiplicity
 _atom_site_calc_flag
 _atom_site_refinement_flags
 _atom_site_disorder_assembly
 _atom_site_disorder_group
Cl1 Cl 0.40106(12) -0.28669(7) 0.07260(3) 0.04229(18) Uani 1 1 d . . .
O2 O -0.0619(3) 0.48106(18) 0.38121(8) 0.0349(3) Uani 1 1 d . . .
O1 O 0.2150(4) 0.2572(2) 0.47923(8) 0.0404(3) Uani 1 1 d . . .
C6 C 0.0985(4) 0.2239(2) 0.22296(11) 0.0275(3) Uani 1 1 d . . .
H6 H -0.0035 0.3558 0.2116 0.033 Uiso 1 1 calc R . .
C5 C 0.1669(4) 0.0863(3) 0.14759(11) 0.0305(4) Uani 1 1 d . . .
H5 H 0.1139 0.1249 0.0856 0.037 Uiso 1 1 calc R . .
C4 C 0.3171(4) -0.1113(3) 0.16663(11) 0.0288(3) Uani 1 1 d . . .
C3 C 0.4026(4) -0.1722(3) 0.25813(12) 0.0297(3) Uani 1 1 d . . .
H3 H 0.5033 -0.3046 0.2692 0.036 Uiso 1 1 calc R . .
C2 C 0.3355(4) -0.0322(2) 0.33280(11) 0.0276(3) Uani 1 1 d . . .
H2 H 0.3931 -0.0701 0.3946 0.033 Uiso 1 1 calc R . .
C1 C 0.1815(4) 0.1659(2) 0.31573(11) 0.0246(3) Uani 1 1 d . . .
C7 C 0.1033(4) 0.3136(2) 0.39559(11) 0.0263(3) Uani 1 1 d . . .
H1O H 0.148(10) 0.349(6) 0.522(3) 0.121(13) Uiso 1 1 d . . .
 
loop_
 _atom_site_aniso_label
 _atom_site_aniso_U_11
 _atom_site_aniso_U_22
 _atom_site_aniso_U_33
 _atom_site_aniso_U_23
 _atom_site_aniso_U_13
 _atom_site_aniso_U_12
Cl1 0.0514(3) 0.0410(3) 0.0346(3) -0.01149(17) 0.00836(18) 0.00989(19)
O2 0.0480(7) 0.0282(6) 0.0289(6) -0.0001(4) 0.0026(5) 0.0134(5)
O1 0.0595(9) 0.0393(7) 0.0231(6) 0.0000(5) 0.0003(5) 0.0204(6)
C6 0.0295(8) 0.0250(7) 0.0281(8) 0.0027(6) 0.0011(6) 0.0045(6)
C5 0.0351(9) 0.0329(8) 0.0236(7) 0.0015(6) 0.0017(6) 0.0041(6)
C4 0.0273(8) 0.0292(8) 0.0299(8) -0.0046(6) 0.0058(6) 0.0013(6)
C3 0.0304(8) 0.0238(7) 0.0352(8) 0.0005(6) 0.0036(6) 0.0048(6)
C2 0.0303(8) 0.0268(7) 0.0258(7) 0.0031(6) 0.0011(6) 0.0039(6)
C1 0.0236(7) 0.0231(7) 0.0269(7) -0.0005(6) 0.0023(5) 0.0003(5)
C7 0.0280(8) 0.0248(7) 0.0260(7) 0.0011(6) 0.0027(6) 0.0018(6)
 
_geom_special_details
;
 All s.u.'s (except the s.u. in the dihedral angle between two l.s. planes)
 are estimated using the full covariance matrix.  The cell s.u.'s are taken
 into account individually in the estimation of s.u.'s in distances, angles
 and torsion angles; correlations between s.u.'s in cell parameters are only
 used when they are defined by crystal symmetry.  An approximate (isotropic)
 treatment of cell s.u.'s is used for estimating s.u.'s involving l.s. planes.
;
 
loop_
 _geom_bond_atom_site_label_1
 _geom_bond_atom_site_label_2
 _geom_bond_distance
 _geom_bond_site_symmetry_2
 _geom_bond_publ_flag
Cl1 C4 1.7402(16) . ?
O2 C7 1.2460(19) . ?
O1 C7 1.2952(19) . ?
O1 H1O 0.87(4) . ?
C6 C5 1.385(2) . ?
C6 C1 1.395(2) . ?
C6 H6 0.9300 . ?
C5 C4 1.394(2) . ?
C5 H5 0.9300 . ?
C4 C3 1.385(2) . ?
C3 C2 1.385(2) . ?
C3 H3 0.9300 . ?
C2 C1 1.398(2) . ?
C2 H2 0.9300 . ?
C1 C7 1.481(2) . ?
 
loop_
 _geom_angle_atom_site_label_1
 _geom_angle_atom_site_label_2
 _geom_angle_atom_site_label_3
 _geom_angle
 _geom_angle_site_symmetry_1
 _geom_angle_site_symmetry_3
 _geom_angle_publ_flag
C7 O1 H1O 110(3) . . ?
C5 C6 C1 120.42(14) . . ?
C5 C6 H6 119.8 . . ?
C1 C6 H6 119.8 . . ?
C6 C5 C4 118.57(15) . . ?
C6 C5 H5 120.7 . . ?
C4 C5 H5 120.7 . . ?
C3 C4 C5 122.06(14) . . ?
C3 C4 Cl1 118.90(12) . . ?
C5 C4 Cl1 119.04(13) . . ?
C2 C3 C4 118.75(14) . . ?
C2 C3 H3 120.6 . . ?
C4 C3 H3 120.6 . . ?
C3 C2 C1 120.37(14) . . ?
C3 C2 H2 119.8 . . ?
C1 C2 H2 119.8 . . ?
C6 C1 C2 119.83(14) . . ?
C6 C1 C7 119.82(13) . . ?
C2 C1 C7 120.35(14) . . ?
O2 C7 O1 123.19(14) . . ?
O2 C7 C1 120.71(14) . . ?
O1 C7 C1 116.11(13) . . ?
 
loop_
 _geom_torsion_atom_site_label_1
 _geom_torsion_atom_site_label_2
 _geom_torsion_atom_site_label_3
 _geom_torsion_atom_site_label_4
 _geom_torsion
 _geom_torsion_site_symmetry_1
 _geom_torsion_site_symmetry_2
 _geom_torsion_site_symmetry_3
 _geom_torsion_site_symmetry_4
 _geom_torsion_publ_flag
C1 C6 C5 C4 0.6(2) . . . . ?
C6 C5 C4 C3 -0.7(3) . . . . ?
C6 C5 C4 Cl1 179.47(12) . . . . ?
C5 C4 C3 C2 0.2(3) . . . . ?
Cl1 C4 C3 C2 179.99(12) . . . . ?
C4 C3 C2 C1 0.5(2) . . . . ?
C5 C6 C1 C2 0.1(2) . . . . ?
C5 C6 C1 C7 -179.33(14) . . . . ?
C3 C2 C1 C6 -0.7(2) . . . . ?
C3 C2 C1 C7 178.77(13) . . . . ?
C6 C1 C7 O2 5.9(2) . . . . ?
C2 C1 C7 O2 -173.57(14) . . . . ?
C6 C1 C7 O1 -174.32(14) . . . . ?
C2 C1 C7 O1 6.2(2) . . . . ?
 
 
#============================================================================== 
data_4_CBA_296K
_database_code_depnum_ccdc_archive 'CCDC 959138'
#============================================================================== 
 
_audit_creation_method            SHELXL-97
_chemical_name_systematic         ?
_chemical_name_common             '4-chlorobenzoic acid'
_chemical_melting_point           ?
_chemical_formula_moiety          'C7 H5 Cl O2'
_chemical_formula_sum             'C7 H5 Cl O2'
_chemical_formula_weight          156.56
 
loop_
 _atom_type_symbol
 _atom_type_description
 _atom_type_scat_dispersion_real
 _atom_type_scat_dispersion_imag
 _atom_type_scat_source
 'C'  'C'   0.0033   0.0016
 'International Tables Vol C Tables 4.2.6.8 and 6.1.1.4'
 'H'  'H'   0.0000   0.0000
 'International Tables Vol C Tables 4.2.6.8 and 6.1.1.4'
 'Cl'  'Cl'   0.1484   0.1585
 'International Tables Vol C Tables 4.2.6.8 and 6.1.1.4'
 'O'  'O'   0.0106   0.0060
 'International Tables Vol C Tables 4.2.6.8 and 6.1.1.4'
 
_symmetry_cell_setting            triclinic
_symmetry_space_group_name_H-M    'P -1'
_symmetry_space_group_name_Hall   '-P 1'
 
loop_
 _symmetry_equiv_pos_as_xyz
 'x, y, z'
 '-x, -y, -z'
 
_cell_length_a                    3.8686(13)
_cell_length_b                    6.227(2)
_cell_length_c                    14.243(5)
_cell_angle_alpha                 92.794(7)
_cell_angle_beta                  95.149(7)
_cell_angle_gamma                 91.493(6)
_cell_volume                      341.2(2)
_cell_formula_units_Z             2
_cell_measurement_temperature     296(2)
_cell_measurement_reflns_used     2963
_cell_measurement_theta_min       3.3
_cell_measurement_theta_max       27.5
 
_exptl_crystal_description        block
_exptl_crystal_colour             colourless
_exptl_crystal_size_max           0.55
_exptl_crystal_size_mid           0.35
_exptl_crystal_size_min           0.25
_exptl_crystal_density_meas       ?
_exptl_crystal_density_diffrn     1.524
_exptl_crystal_density_method     'not measured'
_exptl_crystal_F_000              160
_exptl_absorpt_coefficient_mu     0.485
_exptl_absorpt_correction_type    'Multi-scan'
_exptl_absorpt_correction_T_max   1.000
_exptl_absorpt_correction_T_min   0.664
_exptl_absorpt_process_details    'Jacobson, R. (1998) Private communication'
 
_exptl_special_details
;
 ?
;
 
_diffrn_ambient_temperature       296(2)
_diffrn_radiation_wavelength      0.71073
_diffrn_radiation_type            MoK\a
_diffrn_radiation_source          'fine-focus sealed tube'
_diffrn_radiation_monochromator         'Graphite Monochromator'
_diffrn_measurement_specimen_support    'Fiber'
_diffrn_detector                        'CCD'
_diffrn_measurement_device
;
XtaLABmini: Fixed Chi 2 circle
;
_diffrn_measurement_device_type
;
Rigaku Mercury375R (2x2 bin mode)
;
_diffrn_detector_area_resol_mean        13.6612
_diffrn_standards_number          ?
_diffrn_standards_interval_count  ?
_diffrn_standards_interval_time   ?
_diffrn_standards_decay_%         ?
_diffrn_reflns_number             2858
_diffrn_reflns_av_R_equivalents   0.0235
_diffrn_reflns_av_sigmaI/netI     0.0272
_diffrn_reflns_limit_h_min        -4
_diffrn_reflns_limit_h_max        4
_diffrn_reflns_limit_k_min        -7
_diffrn_reflns_limit_k_max        7
_diffrn_reflns_limit_l_min        -16
_diffrn_reflns_limit_l_max        16
_diffrn_reflns_theta_min          3.28
_diffrn_reflns_theta_max          25.20
_diffrn_measured_fraction_theta_max    0.995
_diffrn_reflns_theta_full              25.20
_diffrn_measured_fraction_theta_full   0.995
_reflns_number_total              1228
_reflns_number_gt                 1043
_reflns_threshold_expression      >2\s(I)
 
_computing_data_collection        'CrystalClear (Rigaku, 2009)'
_computing_cell_refinement        CrystalClear
_computing_data_reduction         CrystalClear
_computing_structure_solution     'SHELXL-97 (Sheldrick, 2008)'
_computing_structure_refinement   'SHELXL-97 (Sheldrick, 2008)'
_computing_molecular_graphics     ?
_computing_publication_material   ?
 
_refine_special_details
;
 Refinement of F^2^ against ALL reflections.  The weighted R-factor wR and
 goodness of fit S are based on F^2^, conventional R-factors R are based
 on F, with F set to zero for negative F^2^. The threshold expression of
 F^2^ > 2\s(F^2^) is used only for calculating R-factors(gt) etc. and is
 not relevant to the choice of reflections for refinement.  R-factors based
 on F^2^ are statistically about twice as large as those based on F, and R-
 factors based on ALL data will be even larger.
;
 
_refine_ls_structure_factor_coef  Fsqd
_refine_ls_matrix_type            full
_refine_ls_weighting_scheme       calc
_refine_ls_weighting_details
 'calc w=1/[\s^2^(Fo^2^)+(0.0546P)^2^+0.0890P] where P=(Fo^2^+2Fc^2^)/3'
_atom_sites_solution_primary      direct
_atom_sites_solution_secondary    difmap
_atom_sites_solution_hydrogens    geom
_refine_ls_hydrogen_treatment     mixed
_refine_ls_extinction_method      none
_refine_ls_extinction_coef        ?
_refine_ls_number_reflns          1228
_refine_ls_number_parameters      95
_refine_ls_number_restraints      0
_refine_ls_R_factor_all           0.0464
_refine_ls_R_factor_gt            0.0386
_refine_ls_wR_factor_ref          0.1058
_refine_ls_wR_factor_gt           0.1002
_refine_ls_goodness_of_fit_ref    1.065
_refine_ls_restrained_S_all       1.065
_refine_ls_shift/su_max           0.000
_refine_ls_shift/su_mean          0.000
_refine_diff_density_max          0.180
_refine_diff_density_min          -0.194
_refine_diff_density_rms          0.041
 
loop_
 _atom_site_label
 _atom_site_type_symbol
 _atom_site_fract_x
 _atom_site_fract_y
 _atom_site_fract_z
 _atom_site_U_iso_or_equiv
 _atom_site_adp_type
 _atom_site_occupancy
 _atom_site_symmetry_multiplicity
 _atom_site_calc_flag
 _atom_site_refinement_flags
 _atom_site_disorder_assembly
 _atom_site_disorder_group
H1O H 0.142(10) 1.359(6) 1.025(3) 0.137(14) Uiso 1 1 d . . .
Cl1 Cl 0.40339(17) 0.71372(10) 0.57365(4) 0.0654(3) Uani 1 1 d . . .
O1 O 0.2099(5) 1.2587(3) 0.97904(10) 0.0600(5) Uani 1 1 d . . .
O2 O -0.0590(4) 1.4806(2) 0.88054(10) 0.0526(4) Uani 1 1 d . . .
C7 C 0.1040(5) 1.3128(3) 0.89603(14) 0.0392(4) Uani 1 1 d . . .
C1 C 0.1828(5) 1.1663(3) 0.81597(13) 0.0363(4) Uani 1 1 d . . .
C5 C 0.1693(5) 1.0846(3) 0.64872(14) 0.0464(5) Uani 1 1 d . . .
H5 H 0.1161 1.1225 0.5868 0.056 Uiso 1 1 calc R . .
C3 C 0.4036(5) 0.8302(3) 0.75853(15) 0.0451(5) Uani 1 1 d . . .
H3 H 0.5046 0.6989 0.7697 0.054 Uiso 1 1 calc R . .
C4 C 0.3192(5) 0.8891(3) 0.66750(15) 0.0432(5) Uani 1 1 d . . .
C6 C 0.1007(5) 1.2219(3) 0.72353(14) 0.0414(5) Uani 1 1 d . . .
H6 H -0.0013 1.3527 0.7119 0.050 Uiso 1 1 calc R . .
C2 C 0.3359(5) 0.9690(3) 0.83303(14) 0.0417(5) Uani 1 1 d . . .
H2 H 0.3925 0.9311 0.8948 0.050 Uiso 1 1 calc R . .
 
loop_
 _atom_site_aniso_label
 _atom_site_aniso_U_11
 _atom_site_aniso_U_22
 _atom_site_aniso_U_33
 _atom_site_aniso_U_23
 _atom_site_aniso_U_13
 _atom_site_aniso_U_12
Cl1 0.0795(5) 0.0638(4) 0.0529(4) -0.0173(3) 0.0131(3) 0.0136(3)
O1 0.0889(12) 0.0577(10) 0.0337(8) 0.0010(7) 0.0004(8) 0.0294(9)
O2 0.0722(10) 0.0429(8) 0.0431(8) 0.0009(6) 0.0031(7) 0.0202(7)
C7 0.0428(11) 0.0388(10) 0.0363(10) 0.0037(8) 0.0035(8) 0.0023(8)
C1 0.0347(10) 0.0348(9) 0.0391(11) -0.0001(8) 0.0034(8) 0.0008(7)
C5 0.0537(12) 0.0513(12) 0.0343(10) 0.0024(9) 0.0025(9) 0.0060(9)
C3 0.0477(11) 0.0373(10) 0.0504(12) 0.0010(8) 0.0049(9) 0.0074(8)
C4 0.0414(11) 0.0435(11) 0.0447(11) -0.0061(9) 0.0080(9) 0.0021(8)
C6 0.0464(11) 0.0379(10) 0.0400(11) 0.0043(8) 0.0017(8) 0.0071(8)
C2 0.0471(11) 0.0403(10) 0.0378(11) 0.0048(8) 0.0020(8) 0.0061(8)
 
_geom_special_details
;
 All s.u.'s (except the s.u. in the dihedral angle between two l.s. planes)
 are estimated using the full covariance matrix.  The cell s.u.'s are taken
 into account individually in the estimation of s.u.'s in distances, angles
 and torsion angles; correlations between s.u.'s in cell parameters are only
 used when they are defined by crystal symmetry.  An approximate (isotropic)
 treatment of cell s.u.'s is used for estimating s.u.'s involving l.s. planes.
;
 
loop_
 _geom_bond_atom_site_label_1
 _geom_bond_atom_site_label_2
 _geom_bond_distance
 _geom_bond_site_symmetry_2
 _geom_bond_publ_flag
Cl1 C4 1.743(2) . ?
O1 C7 1.280(2) . ?
O2 C7 1.253(2) . ?
C7 C1 1.483(3) . ?
C1 C6 1.389(3) . ?
C1 C2 1.400(3) . ?
C5 C6 1.382(3) . ?
C5 C4 1.390(3) . ?
C3 C4 1.378(3) . ?
C3 C2 1.383(3) . ?
 
loop_
 _geom_angle_atom_site_label_1
 _geom_angle_atom_site_label_2
 _geom_angle_atom_site_label_3
 _geom_angle
 _geom_angle_site_symmetry_1
 _geom_angle_site_symmetry_3
 _geom_angle_publ_flag
O2 C7 O1 123.13(18) . . ?
O2 C7 C1 119.93(17) . . ?
O1 C7 C1 116.95(17) . . ?
C6 C1 C2 119.41(18) . . ?
C6 C1 C7 120.40(17) . . ?
C2 C1 C7 120.19(18) . . ?
C6 C5 C4 118.90(19) . . ?
C4 C3 C2 119.10(18) . . ?
C3 C4 C5 121.65(19) . . ?
C3 C4 Cl1 119.08(16) . . ?
C5 C4 Cl1 119.27(17) . . ?
C5 C6 C1 120.60(18) . . ?
C3 C2 C1 120.34(18) . . ?
