# Supplementary material for: Halogen bonds in some dihalogenated phenols: applications to crystal engineering
Source: IUCrJ. 2013 Oct 18;1(Pt 1):49–60. doi: 10.1107/S2052252513025657 (PMC4104968; doi:10.1107/S2052252513025657)
Supplement: Supplementary file 2 [file m-01-00049-1_150Ksup2.fcf]

#
# h,k,l, Fc-squared, Fo-squared, sigma(Fo-squared) and status flag
#
data_1_150K
_shelx_title ' datam in I4(1)/a'
_shelx_refln_list_code          4
_shelx_F_calc_maximum      374.39
_exptl_crystal_F_000      1312.00
_reflns_d_resolution_high  0.7700
 
loop_
 _symmetry_equiv_pos_as_xyz
 'x, y, z'
 '-x+1/2, -y, z+1/2'
 '-y+3/4, x+1/4, z+1/4'
 'y+3/4, -x+3/4, z+3/4'
 'x+1/2, y+1/2, z+1/2'
 '-x+1, -y+1/2, z+1'
 '-y+5/4, x+3/4, z+3/4'
 'y+5/4, -x+5/4, z+5/4'
 '-x, -y, -z'
 'x-1/2, y, -z-1/2'
 'y-3/4, -x-1/4, -z-1/4'
 '-y-3/4, x-3/4, -z-3/4'
 '-x+1/2, -y+1/2, -z+1/2'
 'x, y+1/2, -z'
 'y-1/4, -x+1/4, -z+1/4'
 '-y-1/4, x-1/4, -z-1/4'
 
_cell_length_a    26.1272
_cell_length_b    26.1272
_cell_length_c     3.7926
_cell_angle_alpha  90.000
_cell_angle_beta   90.000
_cell_angle_gamma  90.000
 
_shelx_F_squared_multiplier     1.000
 
loop_
 _refln_index_h
 _refln_index_k
 _refln_index_l
 _refln_F_squared_calc
 _refln_F_squared_meas
 _refln_F_squared_sigma
 _refln_observed_status
  -2   4   0    13234.70    13345.88    187.10 o
   0   4   0    15376.48    11125.64    431.65 o
   4   4   0    15689.69    13415.65    332.97 o
  -4   6   0    18058.55    17455.56    624.66 o
  -2   6   0        1.56      149.96     56.84 o
   0   6   0     1365.22     1310.74     69.23 o
   2   6   0    32372.37    28747.67    813.01 o
   4   6   0     5669.81     5893.61    415.54 o
   6   6   0     1518.35     1469.08     59.73 o
  -6   8   0    14625.25    14376.79    283.59 o
  -4   8   0     4366.41     4952.44    148.46 o
  -2   8   0    11387.68    11269.03    204.58 o
   0   8   0    79556.56    87157.96   1800.96 o
   2   8   0    81579.38    73926.49   1432.60 o
   4   8   0    27074.56    25777.89    682.06 o
   6   8   0    51977.88    48221.66   1044.33 o
   8   8   0      305.77      418.58     54.99 o
  -8  10   0      131.60      138.19     23.52 o
  -6  10   0   101455.95   108505.08   3383.30 o
  -4  10   0     6683.66     6244.71    212.42 o
  -2  10   0    39132.86    39339.88    881.58 o
   0  10   0    19231.91    21179.55    503.05 o
   2  10   0    17038.77    16072.36    799.59 o
   4  10   0       49.31       32.70     30.20 o
   6  10   0    19927.95    19880.11    799.06 o
   8  10   0    11699.26    12713.85    321.81 o
  10  10   0     2569.29     2192.97     88.60 o
 -10  12   0    31472.72    33058.04    963.67 o
  -8  12   0    17084.54    20235.94    596.19 o
  -6  12   0     2977.34     3199.77    144.31 o
  -4  12   0     4229.36     5174.25    204.25 o
  -2  12   0     2417.38     2010.84     91.06 o
   0  12   0    12910.00    12146.69    455.88 o
   2  12   0     3919.37     4008.25    132.53 o
   4  12   0     6300.45     6713.89    458.84 o
   6  12   0     6326.54     6614.19    239.08 o
   8  12   0    31694.48    31066.02    621.96 o
  10  12   0     5758.47     6072.36    167.33 o
  12  12   0       41.10       29.61     27.82 o
 -12  14   0     5136.10     5330.31    259.99 o
 -10  14   0     1712.69     1560.56     96.38 o
  -8  14   0     8712.77     9320.65    330.09 o
  -6  14   0     5136.23     4758.81    150.74 o
  -4  14   0     4544.28     4675.38    233.87 o
   0  14   0    11088.34    13263.95    569.52 o
   2  14   0     1438.54     1425.17     77.63 o
   4  14   0    11665.55    12524.82    649.57 o
   6  14   0     2159.26     2328.38     80.12 o
   8  14   0      842.21      640.07     43.56 o
  10  14   0    23742.96    23996.19    710.41 o
  12  14   0    11919.26    11877.33    359.59 o
  14  14   0     8540.41     8094.69    314.33 o
 -14  16   0        1.34       11.98     38.35 o
 -12  16   0     2092.64     1964.97    114.22 o
 -10  16   0    34410.25    36889.14   1508.70 o
  -8  16   0      123.07      203.48     39.65 o
  -6  16   0     7173.22     7819.35    271.58 o
  -4  16   0     2872.04     2310.90    210.28 o
  -2  16   0       16.85       41.26     23.49 o
   0  16   0     9205.71     9179.86    274.21 o
   2  16   0     5881.49     5052.84    151.57 o
   4  16   0    22243.25    23504.55    846.74 o
   6  16   0    12573.41    11595.93    629.57 o
   8  16   0    27709.40    26895.87   1146.51 o
  10  16   0     4558.25     4583.66    171.64 o
  12  16   0     1127.60     1114.65     76.27 o
  14  16   0     3844.44     3902.55    238.77 o
  16  16   0     1779.97     1912.73    138.23 o
 -16  18   0      133.36      259.98     51.21 o
 -14  18   0      633.13      571.71     55.91 o
 -12  18   0    14715.99    15958.18    640.99 o
 -10  18   0     1359.17     1297.24    119.73 o
  -8  18   0     4422.91     4412.30    162.49 o
  -6  18   0     2977.14     2989.64    159.83 o
  -4  18   0     2734.86     2976.88    139.92 o
  -2  18   0    12580.90    13773.06    923.10 o
   0  18   0    28714.66    29717.25    982.86 o
   2  18   0        8.88       37.21     29.63 o
   4  18   0     4941.17     5070.38    231.90 o
   6  18   0     3769.66     3536.85    173.72 o
   8  18   0      264.72      216.62     40.13 o
  10  18   0      918.32      854.06     60.87 o
  12  18   0    18039.51    18921.71    721.35 o
  14  18   0      105.04      107.77     34.04 o
  16  18   0     7020.95     7131.55    303.61 o
  18  18   0     8601.69     8734.69    432.88 o
 -18  20   0       55.31       48.26     41.83 o
 -16  20   0     2437.67     2577.68    160.76 o
 -14  20   0      606.63      577.04     54.73 o
 -12  20   0     1017.95      983.18     70.21 o
 -10  20   0     9205.57     9315.86    621.75 o
  -8  20   0    14266.88    14721.77   1162.82 o
  -6  20   0      417.59      399.37     48.55 o
  -4  20   0       81.21      138.44     38.21 o
  -2  20   0     3830.30     3738.72    371.43 o
   0  20   0     3939.46     3752.03    242.12 o
   2  20   0     8554.72     7919.74    299.94 o
   4  20   0     1998.69     2322.96    298.98 o
   6  20   0      134.72      163.91     40.89 o
   8  20   0     1264.14     1248.13    100.75 o
  10  20   0    21423.40    22086.07    978.02 o
  12  20   0      162.57      153.54     49.54 o
  14  20   0     3440.28     3515.64    272.48 o
  16  20   0      536.21      552.05     59.11 o
  18  20   0      171.16      144.99     51.71 o
  20  20   0      184.77      343.74     97.18 o
 -20  22   0       93.89       56.43     44.15 o
 -18  22   0      170.67      244.09     63.61 o
 -16  22   0     1739.83     1586.31    137.57 o
 -14  22   0     5413.61     5290.49    462.47 o
 -12  22   0      600.73      610.08     59.68 o
 -10  22   0     2551.55     2459.56    119.38 o
  -8  22   0    12796.28    13203.40    693.29 o
  -6  22   0     5013.83     6035.71    727.58 o
  -4  22   0       65.99      121.13     50.59 o
  -2  22   0    17419.71    16601.54   1093.45 o
   0  22   0      364.93      281.67     54.31 o
   2  22   0     7266.51     7786.22    366.14 o
   4  22   0     8393.10     8115.51    336.57 o
   6  22   0      694.52      589.51     87.89 o
   8  22   0     1915.76     1921.88    172.09 o
  10  22   0      456.77      421.05     57.88 o
  12  22   0     1473.60     1236.89     99.57 o
  14  22   0      380.34      365.51     81.36 o
  16  22   0    10325.30    11594.37    576.87 o
  18  22   0     1095.19     1035.33    102.28 o
  20  22   0       70.63       58.19     54.43 o
  22  22   0      777.03      601.28    171.69 o
 -22  24   0     3309.44     3374.15    306.67 o
 -20  24   0      881.25      912.40    155.93 o
 -18  24   0     3838.85     2932.46    770.26 o
 -16  24   0     6647.32     6773.20    664.03 o
 -14  24   0       13.63       18.60     36.30 o
 -12  24   0     1782.66     1505.38    145.02 o
 -10  24   0     4501.16     4691.36    254.57 o
  -8  24   0      450.98      604.51     86.11 o
  -6  24   0      705.84      671.75     82.33 o
  -4  24   0      343.00      392.12     58.66 o
  -2  24   0     3031.40     2806.94    199.71 o
   0  24   0    17517.90    16777.11    940.22 o
   2  24   0      359.81      686.41    219.02 o
   4  24   0     3011.47     2835.88    168.47 o
   6  24   0      424.27      396.80     52.58 o
   8  24   0    17234.95    16639.45    766.13 o
  10  24   0     2298.08     2473.45    149.40 o
  12  24   0      930.86      885.90    119.97 o
  14  24   0     2949.36     2775.86    288.18 o
  16  24   0     3368.86     3530.91    234.05 o
  18  24   0        0.27      -13.73     53.16 o
  20  24   0       72.56      154.82     84.02 o
  22  24   0     1663.90     1715.72    281.92 o
 -20  26   0      303.00       64.67    129.35 o
 -18  26   0     1947.03     1600.28    450.39 o
 -16  26   0     4188.41     3939.97    455.27 o
 -14  26   0      818.73      594.18    115.44 o
 -12  26   0     2699.47     3097.30    321.96 o
 -10  26   0      664.01      621.07     87.83 o
  -8  26   0     2349.37     2077.72    364.28 o
  -6  26   0     4701.62     4705.76    349.27 o
  -4  26   0      141.74      217.96     46.34 o
  -2  26   0      150.38      167.56     42.69 o
   0  26   0     8165.73     7324.92    482.67 o
   2  26   0     5083.32     4757.52    506.14 o
   4  26   0     3247.91     3141.98    227.98 o
   6  26   0      957.82      908.85     92.60 o
   8  26   0      359.70      411.31     91.48 o
  10  26   0      171.36      220.49     56.52 o
  12  26   0      561.31      437.15     81.74 o
  14  26   0        0.10        9.45     56.37 o
  16  26   0        6.72       29.81     59.73 o
  18  26   0     4349.77     4583.06    373.09 o
  20  26   0     4859.66     5025.35    535.94 o
 -18  28   0      448.30      409.28    157.55 o
 -16  28   0      209.59      175.89     69.24 o
 -14  28   0     2017.17     1673.22    363.89 o
 -12  28   0       19.61        4.29     50.75 o
 -10  28   0      579.11      514.73     88.72 o
  -8  28   0     2928.01     2682.79    242.80 o
  -6  28   0     2196.78     1917.67    279.32 o
  -4  28   0      229.87      176.27     69.65 o
  -2  28   0     3379.44     3393.79    569.43 o
   0  28   0      232.29      415.09     75.12 o
   2  28   0      911.67      712.89     91.56 o
   4  28   0       68.04       84.04     42.66 o
   6  28   0       52.04       51.16     50.10 o
   8  28   0     3164.74     3297.35    260.01 o
  10  28   0     2152.63     2193.66    172.48 o
  12  28   0     2317.78     2292.82    191.17 o
  14  28   0      302.85      241.71     79.46 o
  16  28   0      692.29      791.41    153.54 o
  18  28   0      825.78      660.50    122.73 o
 -14  30   0        6.04      -80.40     80.40 o
 -12  30   0       64.48        9.72     79.43 o
 -10  30   0     1095.14      961.60    152.17 o
  -8  30   0     5226.31     5331.49   1028.51 o
  -6  30   0      976.82      746.26    155.12 o
  -4  30   0       43.57       13.40     60.97 o
  -2  30   0      410.25      304.67    100.22 o
   0  30   0     3938.55     4261.35    371.76 o
   2  30   0      128.27      105.27     55.62 o
   4  30   0      415.10      393.48    102.70 o
   6  30   0       65.46       52.57     65.27 o
   8  30   0      369.93      471.10    113.05 o
  10  30   0      626.17      605.85    132.62 o
  12  30   0      473.05      522.53    138.42 o
  14  30   0      489.36      601.84    121.39 o
 -10  32   0      254.43       74.22    112.03 o
  -8  32   0     2368.60     2257.38    470.59 o
  -6  32   0      288.97      453.02    132.01 o
  -4  32   0        1.75       -9.40     49.83 o
  -2  32   0     1660.53     1511.47    281.36 o
   0  32   0       18.89      193.44    110.07 o
   2  32   0     2084.49     2146.93    341.39 o
   4  32   0      438.93      418.10    164.44 o
   6  32   0      191.66      153.23    106.32 o
   8  32   0      210.08       82.34    129.35 o
  10  32   0     6142.68     5893.53    632.89 o
   0   1   1      665.43      536.95     19.25 o
  -1   2   1    11132.37    11325.96    140.25 o
   1   2   1        1.75       -5.66     15.56 o
  -2   3   1    35018.50    34790.74    451.90 o
   0   3   1   140166.98   137982.11   2167.26 o
   2   3   1    31115.42    30688.06    364.93 o
  -3   4   1     5682.71     5802.47    102.90 o
  -1   4   1     7452.51     7205.43     96.76 o
   1   4   1    34850.78    35008.69    417.46 o
   3   4   1    16735.38    17078.91    258.37 o
  -4   5   1      109.61      133.54     12.76 o
  -2   5   1    17193.78    17190.93    219.32 o
   0   5   1      900.82      830.76     28.42 o
   2   5   1    31621.13    31199.93    387.74 o
   4   5   1     1550.70     1533.75     44.89 o
  -5   6   1    16534.60    16281.07    345.64 o
  -3   6   1     9092.07     8926.84    169.98 o
  -1   6   1      594.90      533.02     25.70 o
   1   6   1     8415.15     8306.77    144.12 o
   3   6   1      521.41      520.23     26.13 o
   5   6   1       87.50       63.46     12.40 o
  -6   7   1    23333.70    24236.73    508.79 o
  -4   7   1     4059.97     4287.28     94.19 o
  -2   7   1     9076.28     8580.27    132.26 o
   0   7   1     1515.10     1400.17     79.79 o
   2   7   1     1788.42     1598.85     61.64 o
   4   7   1      341.64      410.54     46.74 o
   6   7   1     4051.49     4043.44     92.08 o
  -7   8   1     7228.18     7999.89    157.90 o
  -5   8   1       78.39      201.03     33.71 o
  -3   8   1     1262.02     1270.29     36.23 o
  -1   8   1    23827.08    23884.03    343.86 o
   1   8   1     6251.07     6338.00    135.17 o
   3   8   1    39600.66    40889.61    598.91 o
   5   8   1    13137.81    13444.98    271.35 o
   7   8   1     3334.45     3178.50     87.46 o
  -8   9   1     4774.42     4892.90    125.14 o
  -6   9   1    13241.92    13586.80    361.72 o
  -4   9   1     7750.23     7899.54    128.46 o
  -2   9   1     5296.62     5289.74    197.10 o
   0   9   1     3593.00     3639.41    143.37 o
   2   9   1     1304.65     1138.23     38.57 o
   4   9   1      737.15      615.60     29.18 o
   6   9   1     4769.50     4887.18    101.49 o
   8   9   1    44825.97    47946.25   1082.53 o
  -9  10   1     4038.31     4095.03    115.26 o
  -7  10   1     1388.52     1318.20     72.08 o
  -5  10   1     4771.60     3996.96    120.40 o
  -3  10   1    21701.01    23034.10    390.93 o
  -1  10   1     3767.36     3561.10    106.38 o
   1  10   1     9918.16     9218.89    251.61 o
   3  10   1     1608.96     1782.11     62.06 o
   5  10   1      183.36      257.00     16.83 o
   7  10   1     8205.55     8714.85    169.63 o
   9  10   1    24725.56    26628.74    673.10 o
 -10  11   1     1751.71     1548.32     54.77 o
  -8  11   1      171.07      213.33     35.60 o
  -6  11   1     1887.25     1479.83     51.86 o
  -4  11   1     5778.73     6054.23    148.59 o
  -2  11   1     1228.79     1175.99     66.27 o
   0  11   1    19696.41    19617.16    404.68 o
   2  11   1    10520.48    11097.06    234.33 o
   4  11   1      455.57      523.62     29.02 o
   6  11   1      354.99      400.29     26.32 o
   8  11   1     1662.33     1467.88     55.97 o
  10  11   1      185.70      248.84     25.26 o
 -11  12   1      257.64      258.48     34.99 o
  -9  12   1        0.16       -8.70     13.57 o
  -7  12   1     7115.49     7194.48    419.96 o
  -5  12   1        4.27       16.26     12.61 o
  -3  12   1      124.16      174.99     18.23 o
  -1  12   1      804.63      796.71     38.04 o
   1  12   1       22.28       -5.14      9.52 o
   3  12   1     3621.94     4110.60    113.88 o
   5  12   1      714.74      787.96     37.25 o
   7  12   1     3724.29     3905.10    140.19 o
   9  12   1      173.12      235.34     28.49 o
  11  12   1       80.12       83.43     24.75 o
 -12  13   1      533.09      488.96     33.28 o
 -10  13   1     9790.13    10274.27    369.40 o
  -8  13   1      894.39      822.25     73.21 o
  -6  13   1     5455.67     5118.79    127.96 o
  -4  13   1     1507.16     1500.86     55.57 o
  -2  13   1     6651.76     7300.06    172.42 o
   0  13   1    11455.34    12107.46    295.30 o
   2  13   1      822.01      893.51     43.52 o
   4  13   1      438.65      383.02     33.00 o
   6  13   1       78.24       98.41     16.63 o
   8  13   1    21307.33    21548.45    582.33 o
  10  13   1      186.25      288.54     40.96 o
  12  13   1      603.24      640.59     39.58 o
 -13  14   1     2137.71     2110.19     80.77 o
 -11  14   1      829.04      813.85     54.75 o
  -9  14   1      619.06      667.46     40.57 o
  -7  14   1        0.75      -10.20     14.68 o
  -5  14   1    11540.12    12331.57    286.69 o
  -3  14   1       99.29       62.44     17.24 o
  -1  14   1     3487.00     3517.47    138.00 o
   1  14   1    12796.10    13318.72    292.22 o
   3  14   1      605.78      737.46     42.72 o
   5  14   1     1513.07     1495.61     61.32 o
   7  14   1     2924.57     2895.32     92.22 o
   9  14   1     2088.84     2166.36     80.80 o
  11  14   1      314.18      356.60     37.12 o
  13  14   1     7224.32     7338.35    205.85 o
 -14  15   1      831.22      849.32     52.83 o
 -12  15   1      812.92      726.73     56.97 o
 -10  15   1        3.30      -10.37     22.25 o
  -8  15   1    11829.86    12846.32    451.05 o
  -6  15   1        6.58       -0.73     15.90 o
  -4  15   1     1249.25     1485.27     61.23 o
  -2  15   1      207.47      242.93     22.86 o
   0  15   1    12843.14    12604.74    397.36 o
   2  15   1       64.02       45.34     16.89 o
   4  15   1      850.38      949.67     65.36 o
   6  15   1     1229.13     1162.45     85.52 o
   8  15   1     3092.84     3187.36    109.50 o
  10  15   1     6783.20     7089.52    227.86 o
  12  15   1     1430.27     1379.67     72.31 o
  14  15   1      308.58      364.31     41.05 o
 -15  16   1       45.44       70.48     25.12 o
 -13  16   1     4272.28     4137.10    174.06 o
 -11  16   1     1189.50     1302.12     89.24 o
  -9  16   1    11030.22    12215.47    541.39 o
  -7  16   1     9305.89     8943.83    239.40 o
  -5  16   1     4132.30     3998.06    178.94 o
  -3  16   1     2596.18     2715.98     99.35 o
  -1  16   1       19.92       -8.76     23.63 o
   1  16   1     2875.35     3057.55    130.33 o
   3  16   1     5705.47     5972.51    200.35 o
   5  16   1     3337.28     3309.54    116.62 o
   7  16   1    17567.24    19323.23    539.96 o
   9  16   1     4596.00     4815.47    174.93 o
  11  16   1      568.29      648.47     62.55 o
  13  16   1     1863.87     1859.94     88.72 o
  15  16   1     2491.93     2502.43     98.26 o
 -16  17   1     3600.91     3871.41    173.80 o
 -14  17   1     2080.80     2283.75    184.34 o
 -12  17   1     1313.01     1326.56     80.17 o
 -10  17   1       11.73      -16.76     24.66 o
  -8  17   1    21223.29    20835.92    566.79 o
  -6  17   1       75.81       75.45     24.66 o
  -4  17   1      889.76      885.09     69.19 o
  -2  17   1      156.03      191.93     31.17 o
   0  17   1     8705.69     9601.31    294.32 o
   2  17   1     3235.31     3382.82    130.40 o
   4  17   1     2235.85     2469.27    118.06 o
   6  17   1     3969.96     3994.46    118.33 o
   8  17   1      719.94      679.44     49.08 o
  10  17   1    15076.44    15318.03    451.12 o
  12  17   1     3698.49     3503.63    202.51 o
  14  17   1       17.89       66.32     34.22 o
  16  17   1     2979.60     3266.49    139.78 o
 -17  18   1       40.90       63.07     36.37 o
 -15  18   1    10703.21    11569.47    397.11 o
 -13  18   1     2083.39     2336.62    111.13 o
 -11  18   1     1695.43     1761.51     87.18 o
  -9  18   1     4117.65     4292.42    195.58 o
  -7  18   1     2868.58     2899.37    117.92 o
  -5  18   1     1829.81     1893.17    109.89 o
  -3  18   1     7465.04     7167.49    251.17 o
  -1  18   1     1925.20     1901.18     87.04 o
   1  18   1     1460.06     1421.41     70.89 o
   3  18   1     8286.88     8346.29    286.29 o
   5  18   1     1406.84     1381.76     66.00 o
   7  18   1     1195.88     1241.61     83.63 o
   9  18   1     3455.45     3457.91    135.56 o
  11  18   1     3067.28     3132.73    145.17 o
  13  18   1     3428.23     3589.01    126.78 o
  15  18   1     6948.41     7235.63    315.40 o
  17  18   1      360.56      443.19     56.18 o
 -18  19   1       90.17      192.38     44.96 o
 -16  19   1     1297.58     1482.44     90.37 o
 -14  19   1      282.11      340.84     48.22 o
 -12  19   1     1225.77     1189.80    114.47 o
 -10  19   1     2129.50     2295.76    106.53 o
  -8  19   1     5015.23     4723.77    175.21 o
  -6  19   1      105.92      109.62     32.85 o
  -4  19   1        0.50       24.77     21.97 o
  -2  19   1     3387.22     3369.45    117.38 o
   0  19   1     3832.26     3826.81    141.63 o
   2  19   1    12684.14    13248.52    440.95 o
   4  19   1        5.50        5.11     18.66 o
   6  19   1     1046.57      954.93     48.83 o
   8  19   1     2632.48     2723.37    111.60 o
  10  19   1     2943.46     2926.83    116.75 o
  12  19   1       55.56      139.95     34.09 o
  14  19   1     1810.11     2128.43    113.21 o
  16  19   1     1435.48     1576.56    111.03 o
  18  19   1     2029.25     2113.90    137.08 o
 -19  20   1      288.98      335.96     55.44 o
 -17  20   1       29.35        1.64     37.67 o
 -15  20   1      289.85      259.51     43.18 o
 -13  20   1     1131.97     1057.19     95.58 o
 -11  20   1     1169.94     1089.12     89.55 o
  -9  20   1      621.80      523.36     79.84 o
  -7  20   1     2631.77     2658.93    153.67 o
  -5  20   1       94.73      116.00     30.00 o
  -3  20   1        0.14      -11.19     20.54 o
  -1  20   1     4740.55     4642.94    168.65 o
   1  20   1     1001.83      980.39     73.29 o
   3  20   1     1262.02     1272.09     68.06 o
   5  20   1       56.08       63.57     23.33 o
   7  20   1     3815.00     4047.68    149.26 o
   9  20   1       99.65      135.60     43.91 o
  11  20   1      457.83      438.91     48.22 o
  13  20   1     2109.95     1887.12    103.25 o
  15  20   1      143.79      268.57     47.55 o
  17  20   1        4.08       -5.24     41.60 o
  19  20   1      123.84      197.68     56.98 o
 -20  21   1       54.65       82.68     43.71 o
 -18  21   1       24.46       12.01     34.21 o
 -16  21   1     6744.63     7114.71    303.43 o
 -14  21   1      257.21      307.63     48.56 o
 -12  21   1      830.32      725.23     92.27 o
 -10  21   1     1888.85     1925.90    103.35 o
  -8  21   1      292.24      381.47     47.21 o
  -6  21   1     1531.50     1545.73     93.16 o
  -4  21   1       45.89       70.41     27.63 o
  -2  21   1     2591.81     2662.34    134.30 o
   0  21   1     1694.02     1508.64     88.01 o
   2  21   1     1259.06     1278.58     79.53 o
   4  21   1      196.12      221.29     34.76 o
   6  21   1      741.05      697.57     58.69 o
   8  21   1     5581.95     5910.39    256.94 o
  10  21   1      149.17      166.41     32.50 o
  12  21   1      233.35      218.37     45.10 o
  14  21   1     1384.52     1448.23    113.11 o
  16  21   1     1606.77     1617.20    100.01 o
  18  21   1      510.64      471.37     66.10 o
  20  21   1       21.13       83.39     42.10 o
 -21  22   1       17.68       76.54     47.55 o
 -19  22   1      115.06      129.61     57.16 o
 -17  22   1      587.78      716.57     75.80 o
 -15  22   1      608.30      591.98     79.66 o
 -13  22   1       70.33       49.65     31.21 o
 -11  22   1     1619.19     1586.43    117.24 o
  -9  22   1      533.96      500.97     50.43 o
  -7  22   1      286.07      299.59     42.98 o
  -5  22   1      687.39      650.06     72.85 o
  -3  22   1        0.97      -16.51     24.94 o
  -1  22   1       58.19       78.81     29.78 o
   1  22   1     9954.05    10908.38    369.12 o
   3  22   1      989.11      956.49     63.97 o
   5  22   1       99.83      121.47     26.33 o
   7  22   1       22.97      -31.18     31.18 o
   9  22   1      276.12      322.48     44.58 o
  11  22   1        5.20       -6.80     28.67 o
  13  22   1     1986.79     1916.34    142.84 o
  15  22   1      171.17      182.55     43.09 o
  17  22   1      992.16     1140.29     89.96 o
  19  22   1      649.32      748.76    106.86 o
  21  22   1        9.92       25.34     42.44 o
 -22  23   1      351.36      470.89     76.64 o
 -20  23   1      184.21      468.93    136.15 o
 -18  23   1        2.07       85.15     49.82 o
 -16  23   1     3792.61     3871.89    194.14 o
 -14  23   1       10.65       27.92     31.61 o
 -12  23   1        1.17       -4.38     30.92 o
 -10  23   1      500.26      574.41     56.19 o
  -8  23   1      818.61      720.91     63.06 o
  -6  23   1     5893.75     6326.85    350.49 o
  -4  23   1      332.90      368.71     45.66 o
  -2  23   1      635.68      558.39     51.23 o
   0  23   1       51.53       41.20     28.06 o
   2  23   1     7895.95     7736.72    307.09 o
   4  23   1     1022.78      948.60     80.92 o
   6  23   1      843.02      746.00     69.04 o
   8  23   1     2074.65     2088.83    107.10 o
  10  23   1     1297.50     1226.75     86.20 o
  12  23   1      441.94      429.26     72.05 o
  14  23   1      287.79      285.60     49.15 o
  16  23   1     1187.84     1121.78     92.74 o
  18  23   1     1056.78     1015.47     89.39 o
  20  23   1     1588.16     1764.64    146.21 o
  22  23   1      774.89      852.65     97.73 o
 -21  24   1      236.37      228.84     62.35 o
 -19  24   1     3494.87     3761.70    216.13 o
 -17  24   1      561.73      584.68     75.56 o
 -15  24   1       61.51        7.87     32.31 o
 -13  24   1      771.92      590.99    131.95 o
 -11  24   1       23.28       55.65     35.21 o
  -9  24   1     1150.51     1096.94    103.30 o
  -7  24   1     2486.43     2657.25    154.96 o
  -5  24   1     6421.24     6367.74    398.24 o
  -3  24   1     4470.67     4358.53    294.66 o
  -1  24   1       42.86       44.89     36.56 o
   1  24   1       17.50        8.08     28.33 o
   3  24   1      161.82      157.38     34.74 o
   5  24   1     1843.11     1748.65    112.02 o
   7  24   1     3599.40     3803.48    160.46 o
   9  24   1     1153.80     1139.80    110.07 o
  11  24   1     5021.27     5082.04    207.50 o
  13  24   1      700.18      815.71     75.63 o
  15  24   1       98.95      171.18     57.04 o
  17  24   1      536.93      571.17     72.16 o
  19  24   1     1923.90     1944.26    147.67 o
  21  24   1     1549.27     1468.76    128.96 o
 -20  25   1      661.65      652.66     84.97 o
 -18  25   1       90.76      152.04     51.88 o
 -16  25   1       67.28       62.95     49.54 o
 -14  25   1     2232.38     2000.60    171.66 o
 -12  25   1      249.86      192.34     45.37 o
 -10  25   1     3830.78     4306.54    214.26 o
  -8  25   1       96.83      118.90     41.55 o
  -6  25   1     2790.03     2800.21    148.34 o
  -4  25   1       13.74       47.97     32.83 o
  -2  25   1     5984.86     6031.88    504.61 o
   0  25   1      510.72      563.27     56.20 o
   2  25   1     1231.45     1232.91     80.56 o
   4  25   1      491.51      419.45     49.30 o
   6  25   1       98.79      134.85     52.49 o
   8  25   1     2720.95     2737.78    139.49 o
  10  25   1        0.23       58.26     39.98 o
  12  25   1     2190.90     2202.73    108.33 o
  14  25   1      486.33      403.41     56.97 o
  16  25   1     1736.57     2165.94    272.68 o
  18  25   1        0.52       47.62     53.59 o
  20  25   1      129.42      296.50     75.84 o
 -19  26   1        7.81       80.92     57.68 o
 -17  26   1        3.96      -15.68     52.05 o
 -15  26   1     2145.00     2087.43    148.87 o
 -13  26   1     2432.24     2203.37    243.57 o
 -11  26   1     1358.07     1273.80    158.19 o
  -9  26   1     1874.16     1884.13    142.31 o
  -7  26   1       56.72       47.86     43.43 o
  -5  26   1      524.62      397.41     64.70 o
  -3  26   1      420.52      438.32     59.38 o
  -1  26   1      666.57      654.81     62.24 o
   1  26   1     2251.77     2203.97    181.89 o
   3  26   1     5592.81     5192.49    292.31 o
   5  26   1      279.93      254.80     50.48 o
   7  26   1     1571.74     1574.13    147.20 o
   9  26   1      123.12       70.24     41.45 o
  11  26   1       15.76       65.30     39.02 o
  13  26   1       47.96       43.36     40.85 o
  15  26   1     3527.94     3304.01    162.87 o
  17  26   1     1909.85     1812.60    148.25 o
  19  26   1      624.98      774.23    138.99 o
 -18  27   1      490.63      474.30     82.36 o
 -16  27   1      120.19      161.51     58.87 o
 -14  27   1      563.92      623.16     89.86 o
 -12  27   1      109.45       96.92     41.88 o
 -10  27   1     2479.62     2607.51    203.58 o
  -8  27   1      428.56      478.59     82.21 o
  -6  27   1     1511.50     1540.27    106.21 o
  -4  27   1        3.13       60.13     47.87 o
  -2  27   1      274.04      233.26     54.77 o
   0  27   1     5574.60     5800.14    217.43 o
   2  27   1     1103.14      893.33     80.58 o
   4  27   1      283.22      298.66     53.30 o
   6  27   1       39.27       72.93     40.12 o
   8  27   1     4409.83     4844.74    230.72 o
  10  27   1      152.67      200.36     57.15 o
  12  27   1        2.98        5.91     33.58 o
  14  27   1      565.24      647.87     70.03 o
  16  27   1      394.80      391.88     84.13 o
  18  27   1     1993.69     2110.65    185.54 o
 -17  28   1      884.47      843.36    108.38 o
 -15  28   1       18.30       -9.43     48.58 o
 -13  28   1       72.22       44.34     39.39 o
 -11  28   1       58.19       91.54     47.45 o
  -9  28   1      284.29      261.44     55.15 o
  -7  28   1       68.91       78.46     39.36 o
  -5  28   1      256.96      247.24     58.14 o
  -3  28   1     1422.23     1224.04    119.00 o
  -1  28   1       87.54       85.99     36.13 o
   1  28   1      201.16      159.20     44.64 o
   3  28   1      573.27      551.72     71.17 o
   5  28   1       49.93       70.30     43.37 o
   7  28   1      449.48      408.19     61.26 o
   9  28   1      749.07      825.63     76.20 o
  11  28   1       16.54       20.96     34.43 o
  13  28   1       68.89       69.75     46.30 o
  15  28   1        3.67       17.75     47.20 o
  17  28   1       58.41       -6.01     50.26 o
 -16  29   1      512.58      408.61    100.67 o
 -14  29   1     2222.21     2179.16    175.37 o
 -12  29   1      175.77      189.05     50.00 o
 -10  29   1       32.03       51.91     41.40 o
  -8  29   1      885.09      761.06     98.37 o
  -6  29   1      285.93      284.34     61.03 o
  -4  29   1        8.49       23.31     35.33 o
  -2  29   1        3.15      -28.96     32.98 o
   0  29   1      998.62      852.11     91.56 o
   2  29   1        2.28        2.84     30.08 o
   4  29   1      167.26      139.29     43.57 o
   6  29   1      428.16      385.55     67.28 o
   8  29   1      145.24      115.23     43.33 o
  10  29   1      858.92      841.69     97.04 o
  12  29   1       52.15      120.24     61.94 o
  14  29   1      625.98      500.97     89.84 o
  16  29   1      376.20      296.48    103.93 o
 -13  30   1      235.72      135.72     67.04 o
 -11  30   1      652.24      558.15     98.25 o
  -9  30   1      454.62      379.20     69.83 o
  -7  30   1      508.47      519.92     74.96 o
  -5  30   1      692.95      652.24     94.42 o
  -3  30   1       11.87       49.94     39.47 o
  -1  30   1        3.98       -8.95     39.32 o
   1  30   1       13.88       -7.90     29.27 o
   3  30   1      620.95      551.59     69.59 o
   5  30   1      178.02      221.04     61.89 o
   7  30   1      671.01      589.23     82.53 o
   9  30   1      225.78      232.39     55.84 o
  11  30   1      124.49      131.74     51.86 o
  13  30   1      463.05      334.03     94.66 o
 -10  31   1      250.02      190.11     74.60 o
  -8  31   1     2206.46     2011.48    316.69 o
  -6  31   1      778.33      760.91     85.75 o
  -4  31   1      345.69      330.11     60.93 o
  -2  31   1       32.74       34.70     40.73 o
   0  31   1     2311.67     2522.47    225.51 o
   2  31   1      396.46      482.52     82.92 o
   4  31   1      373.35      446.31     88.82 o
   6  31   1     1907.44     1638.39    138.83 o
   8  31   1      455.12      304.23     72.96 o
  10  31   1     1559.84     1398.90    177.16 o
  -7  32   1        1.84       33.21     55.74 o
  -5  32   1     1325.63     1110.87    152.24 o
  -3  32   1      715.64      751.41    133.26 o
  -1  32   1     1611.01     1461.48    178.89 o
   1  32   1     1235.08     1226.29    163.07 o
   3  32   1       66.17       95.85     48.39 o
   5  32   1       36.82       36.82     44.37 o
   7  32   1     1055.53     1011.65    100.26 o
  -2  33   1      825.78      759.55    125.57 o
   0  33   1     1668.52     1393.96    175.23 o
   2  33   1      124.44      104.74     68.35 o
   1   1   2     5470.14     5807.58    129.77 o
   0   2   2     4876.36     4655.72    106.67 o
   2   2   2      973.49      967.30     38.13 o
  -1   3   2     2998.92     3151.05     78.08 o
   1   3   2      243.03      234.77     22.95 o
   3   3   2     5710.85     6003.61    134.42 o
  -2   4   2      318.98      368.34     25.46 o
   0   4   2    12468.88    12989.57    260.65 o
   2   4   2      585.07      513.95     30.93 o
   4   4   2     4272.02     4496.04    116.61 o
  -3   5   2       65.19       60.88     16.74 o
  -1   5   2    16934.50    17184.57    322.49 o
   1   5   2     3584.99     3722.92     94.95 o
   3   5   2     1536.82     1538.16     51.31 o
   5   5   2    10170.51    10041.27    200.56 o
  -4   6   2     1966.70     1893.70     68.86 o
  -2   6   2    26196.71    26909.69    564.35 o
   0   6   2    10158.04    10111.79    205.58 o
   2   6   2     8478.15     8689.89    180.65 o
   4   6   2     4587.75     4915.35    116.02 o
   6   6   2    12572.47    12633.56    310.22 o
  -5   7   2     4138.20     4310.72    111.64 o
  -3   7   2        2.95       53.62     14.44 o
  -1   7   2     3403.86     3533.45     91.81 o
   1   7   2    11147.42    11567.39    230.61 o
   3   7   2       10.15       32.62     17.13 o
   5   7   2     8634.73     8917.52    181.64 o
   7   7   2     1225.96     1120.32     61.41 o
  -6   8   2      716.22      705.81     44.12 o
  -4   8   2      431.38      384.86     24.01 o
  -2   8   2    21681.82    22160.03    438.47 o
   0   8   2      189.42      194.87     22.94 o
   2   8   2      436.69      522.12     32.62 o
   4   8   2    17071.62    17415.13    323.41 o
   6   8   2     5183.54     5251.50    129.44 o
   8   8   2     5960.71     5666.23    157.21 o
  -7   9   2    10170.06    10902.63    397.11 o
  -5   9   2     9269.91     8943.71    186.04 o
  -3   9   2      123.92      209.37     31.58 o
  -1   9   2      749.29      767.90     54.64 o
   1   9   2      466.10      422.83     32.11 o
   3   9   2      274.00      230.51     22.57 o
   5   9   2     9693.93    10150.30    227.83 o
   7   9   2     2862.82     2597.35    108.68 o
   9   9   2        5.15       44.12     28.69 o
  -8  10   2      879.52      843.79     59.17 o
  -6  10   2      491.98      460.02     38.34 o
  -4  10   2     4317.65     4103.92    127.10 o
  -2  10   2      156.46      160.26     21.22 o
   0  10   2    12205.67    12290.96    294.00 o
   2  10   2     3313.89     3215.75    125.31 o
   4  10   2       13.37       -2.63     13.43 o
   6  10   2      838.43      867.13     48.69 o
   8  10   2    16572.61    15514.39    368.28 o
  10  10   2     3219.01     3199.44    135.54 o
  -9  11   2     1884.94     1970.61     97.73 o
  -7  11   2      132.90      115.76     29.16 o
  -5  11   2       86.52       90.31     25.77 o
  -3  11   2     1527.65     1478.17     54.97 o
  -1  11   2     1865.93     1875.45     80.11 o
   1  11   2     1102.22     1038.68     53.44 o
   3  11   2     1861.93     1610.24     77.24 o
   5  11   2     1067.50     1075.33     53.84 o
   7  11   2       47.27      103.06     35.82 o
   9  11   2     2350.17     2129.38     86.70 o
  11  11   2      230.71      336.72     52.34 o
 -10  12   2     1207.67     1232.59     88.81 o
  -8  12   2     2062.66     1991.31     86.30 o
  -6  12   2     2568.67     2480.34     95.92 o
  -4  12   2      374.67      387.44     30.55 o
  -2  12   2      678.77      520.19     43.13 o
   0  12   2     5385.03     5274.36    134.69 o
   2  12   2     1422.00     1448.51     72.85 o
   4  12   2        0.13       24.50     20.79 o
   6  12   2     1131.17     1110.29     53.97 o
   8  12   2     4891.05     4823.03    143.19 o
  10  12   2        1.30      -10.73     19.21 o
  12  12   2      197.26      284.16     50.00 o
 -11  13   2        0.04       69.90     27.26 o
  -9  13   2       75.77       55.51     24.95 o
  -7  13   2     7416.60     7565.65    269.57 o
  -5  13   2      237.99      291.62     35.25 o
  -3  13   2      473.97      427.00     36.57 o
  -1  13   2       49.98       79.48     24.72 o
   1  13   2     2222.65     2210.57     94.11 o
   3  13   2       31.68       63.47     24.91 o
   5  13   2     1855.75     1621.57     81.53 o
   7  13   2     1387.63     1342.02     60.39 o
   9  13   2      562.14      549.68     63.40 o
  11  13   2      313.05      352.28     43.85 o
  13  13   2       43.34       78.96     32.59 o
 -12  14   2      153.59      134.70     36.11 o
 -10  14   2     1614.60     1589.93    124.01 o
  -8  14   2     2444.21     2158.90    101.89 o
  -6  14   2     2196.25     2375.82    105.87 o
  -4  14   2       43.66       37.72     22.14 o
  -2  14   2     3147.43     2962.30    114.58 o
   0  14   2    18013.60    18784.97    424.89 o
   2  14   2     1761.09     1750.18     87.42 o
   4  14   2      233.80      265.35     40.14 o
   6  14   2     1838.45     1797.79     77.80 o
   8  14   2     3082.39     2929.11    118.93 o
  10  14   2        1.91        9.11     19.85 o
  12  14   2       18.83       48.37     39.26 o
  14  14   2       19.37        9.37     26.28 o
 -13  15   2     1096.14     1082.99     72.17 o
 -11  15   2     1189.91     1043.54     76.85 o
  -9  15   2     2516.49     2208.78    141.21 o
  -7  15   2     1482.61     1562.43    102.69 o
  -5  15   2      113.17      159.89     31.97 o
  -3  15   2      744.73      709.32     56.57 o
  -1  15   2     1775.95     1800.81     87.60 o
   1  15   2      774.16      784.18     50.45 o
   3  15   2     2868.30     2780.28    134.87 o
   5  15   2     3024.11     3081.19    145.30 o
   7  15   2     3927.43     3668.64    119.12 o
   9  15   2      110.49      151.00     33.33 o
  11  15   2     5134.37     4700.91    228.25 o
  13  15   2      885.05      791.73     70.25 o
  15  15   2     5320.04     5538.69    408.82 o
 -14  16   2      878.98      811.56     72.25 o
 -12  16   2      564.40      623.18     59.24 o
 -10  16   2      552.61      521.29     50.28 o
  -8  16   2    11003.92    10683.85    770.35 o
  -6  16   2     9058.45     9357.99    308.47 o
  -4  16   2     3474.65     3595.60    159.71 o
  -2  16   2      780.23      810.21     59.20 o
   0  16   2     7725.81     7674.93    249.09 o
   2  16   2      461.39      438.05     43.09 o
   4  16   2     6704.67     7247.64    239.15 o
   6  16   2     1404.88     1357.41     84.05 o
   8  16   2      350.55      405.87     62.10 o
  10  16   2    11484.16    11848.52    340.55 o
  12  16   2      486.49      451.73     59.16 o
  14  16   2      814.05      904.38    112.22 o
  16  16   2       43.63       99.95     41.40 o
 -15  17   2        0.10      -21.75     39.35 o
 -13  17   2     2062.69     1919.94    166.09 o
 -11  17   2     2580.81     3054.68    172.75 o
  -9  17   2     1146.00     1121.13     75.58 o
  -7  17   2     1161.75     1308.75    122.67 o
  -5  17   2     9476.91     9874.95    314.11 o
  -3  17   2     1480.08     1322.33     70.31 o
  -1  17   2    11979.94    12325.52    337.67 o
   1  17   2      332.01      398.83     45.32 o
   3  17   2      757.87      740.65     71.90 o
   5  17   2       18.44       17.94     28.47 o
   7  17   2     9206.34     9234.07    282.58 o
   9  17   2        5.20       82.16     36.13 o
  11  17   2      246.59      394.05     59.26 o
  13  17   2     2265.85     2280.48    157.45 o
  15  17   2      305.98      397.62     64.43 o
  17  17   2      195.56      322.08     76.52 o
 -16  18   2    15370.52    17399.07    789.24 o
 -14  18   2     2712.60     2524.81    221.61 o
 -12  18   2     1091.21     1145.94     92.36 o
 -10  18   2       62.31       65.43     30.98 o
  -8  18   2     3505.34     3826.80    215.84 o
  -6  18   2     1050.78     1087.49    103.06 o
  -4  18   2      546.37      601.23     68.25 o
  -2  18   2     1052.47     1099.00     76.01 o
   0  18   2     1848.82     1738.80    105.70 o
   2  18   2     7216.13     7578.83    250.98 o
   4  18   2     1053.36     1072.15     77.79 o
   6  18   2     1372.37     1476.63    184.65 o
   8  18   2     1092.78      980.37     82.88 o
  10  18   2     4172.75     4110.99    168.13 o
  12  18   2      827.33     1036.76    101.24 o
  14  18   2     4211.03     4205.89    198.55 o
  16  18   2      232.21      444.99     89.35 o
  18  18   2       14.15       88.04     44.62 o
 -17  19   2      560.42      648.93    105.73 o
 -15  19   2      151.71       93.74     52.27 o
 -13  19   2      325.01      436.22     65.96 o
 -11  19   2      180.15      232.17     56.95 o
  -9  19   2     2154.66     2130.05    193.54 o
  -7  19   2     1673.98     1749.33    117.27 o
  -5  19   2       14.41      -10.74     26.27 o
  -3  19   2      903.96      839.71     66.17 o
  -1  19   2     1658.65     1764.73    121.75 o
   1  19   2      828.30      780.05     57.10 o
   3  19   2      532.71      549.06     62.91 o
   5  19   2     1980.24     1849.02    103.87 o
   7  19   2      862.97      692.53     70.03 o
   9  19   2      824.10      748.23     68.46 o
  11  19   2       13.92       10.53     31.83 o
  13  19   2      149.40      156.90     45.42 o
  15  19   2      137.70      123.23     44.44 o
  17  19   2     1052.02     1365.94    215.66 o
  19  19   2      288.24      224.94     69.46 o
 -18  20   2      421.65      374.45     95.38 o
 -16  20   2     3954.39     4103.07    447.47 o
 -14  20   2      151.04      126.59     45.17 o
 -12  20   2       20.70       29.67     32.95 o
 -10  20   2       20.19      104.33     47.99 o
  -8  20   2     2043.69     1853.62    136.92 o
  -6  20   2     3053.06     2987.73    172.21 o
  -4  20   2     2110.62     2001.53    113.75 o
  -2  20   2       16.30       24.74     27.53 o
   0  20   2      254.25      271.91     41.92 o
   2  20   2      548.57      543.80     57.07 o
   4  20   2     3298.11     3228.79    139.22 o
   6  20   2     3295.65     3357.10    151.10 o
   8  20   2     1643.68     1695.17    103.60 o
  10  20   2      677.50      802.42     84.64 o
  12  20   2        6.30       34.13     42.01 o
  14  20   2       21.03       23.36     38.59 o
  16  20   2     3901.42     3993.70    303.95 o
  18  20   2      478.34      624.00     93.28 o
  20  20   2     1235.14     1269.45    253.22 o
 -19  21   2     1392.55     1316.81    174.35 o
 -17  21   2       19.92       12.91     38.79 o
 -15  21   2     1812.65     1920.24    159.17 o
 -13  21   2      666.60      763.70     91.93 o
 -11  21   2      119.92      208.07     47.71 o
  -9  21   2      107.49      101.09     40.32 o
  -7  21   2        0.29       11.51     29.83 o
  -5  21   2      112.10      108.65     42.01 o
  -3  21   2      448.96      434.12     57.54 o
  -1  21   2     1047.33      794.24     87.56 o
   1  21   2      272.83      298.92     48.12 o
   3  21   2      156.19      224.70     45.43 o
   5  21   2      891.35      869.92     81.87 o
   7  21   2      201.96      256.94     52.12 o
   9  21   2      130.77      180.04     55.43 o
  11  21   2      148.42      261.10     61.69 o
  13  21   2        0.01      -37.55     37.55 o
  15  21   2       18.15      149.07     87.68 o
  17  21   2      650.24      718.66     88.16 o
  19  21   2      108.87       38.47     39.00 o
  21  21   2     1010.31      855.19    111.19 o
 -20  22   2       34.71      -20.02     51.51 o
 -18  22   2       11.77       50.01     48.83 o
 -16  22   2      157.12      238.99     88.79 o
 -14  22   2       16.46        3.57     35.56 o
 -12  22   2     1157.56     1170.45    109.89 o
 -10  22   2        8.17      -36.34     36.34 o
  -8  22   2        4.37      -11.56     40.53 o
  -6  22   2      291.65      389.50     53.77 o
  -4  22   2      134.82      113.20     45.07 o
  -2  22   2     1243.70     1327.50     97.83 o
   0  22   2      226.78      297.01     51.16 o
   2  22   2     3497.18     3494.00    157.28 o
   4  22   2      306.01      321.19     55.86 o
   6  22   2     2010.00     2124.16    150.76 o
   8  22   2       94.25      147.55     55.61 o
  10  22   2     2350.77     2312.76    131.18 o
  12  22   2      171.09      152.69     55.29 o
  14  22   2      318.15      452.93     73.90 o
  16  22   2      181.65      238.20     75.94 o
  18  22   2        1.26      404.52    156.40 o
  20  22   2      566.16      553.61     90.84 o
 -19  23   2        1.54       14.88     42.07 o
 -17  23   2       44.22       25.84     45.39 o
 -15  23   2       55.20       64.80     69.82 o
 -13  23   2      656.78      725.77     89.16 o
 -11  23   2      116.78      209.49     56.84 o
  -9  23   2     2539.17     2675.29    282.86 o
  -7  23   2        9.22       62.90     43.81 o
  -5  23   2       33.80       61.97     39.86 o
  -3  23   2      322.47      237.49     56.20 o
  -1  23   2     2019.83     1981.47    121.89 o
   1  23   2      150.15      188.38     46.79 o
   3  23   2     1707.46     1679.86    108.05 o
   5  23   2      619.34      530.53     64.29 o
   7  23   2       46.42       45.32     43.31 o
   9  23   2     3745.06     3768.32    235.39 o
  11  23   2       34.33      111.27     50.59 o
  13  23   2       17.90      102.15     57.01 o
  15  23   2      583.91      641.57     91.99 o
  17  23   2     2458.03     2713.49    299.05 o
  19  23   2      120.57      309.89     98.66 o
 -18  24   2       13.84       32.57     48.92 o
 -16  24   2       10.43      -16.56     47.92 o
 -14  24   2     1925.16     1949.29    170.04 o
 -12  24   2       27.13       64.28     45.37 o
 -10  24   2      480.88      593.00     85.89 o
  -8  24   2      525.78      534.23     80.19 o
  -6  24   2     6687.80     7418.07    382.19 o
  -4  24   2     1104.83     1262.79    155.74 o
  -2  24   2     3881.44     4029.24    198.67 o
   0  24   2       22.96       72.64     48.24 o
   2  24   2     1095.31     1080.03    124.92 o
   4  24   2       51.90      113.16     44.54 o
   6  24   2     1210.35     1283.70    100.48 o
   8  24   2       10.50       51.05     50.92 o
  10  24   2      849.17      826.86     79.94 o
  12  24   2     1375.50     1264.81    161.70 o
  14  24   2     1338.32     1454.96    180.38 o
  16  24   2      748.01      882.97    125.92 o
  18  24   2      844.55     1158.77    136.41 o
 -17  25   2     2789.43     3269.76    235.47 o
 -15  25   2      149.13      304.10     72.55 o
 -13  25   2      111.30      177.64     69.09 o
 -11  25   2       33.50      -42.84     56.75 o
  -9  25   2      484.71      541.95     85.25 o
  -7  25   2      408.84      414.13     77.96 o
  -5  25   2      147.93      164.62     52.65 o
  -3  25   2      296.42      293.50     56.50 o
  -1  25   2      851.29      786.32    109.49 o
   1  25   2     3215.74     3293.02    182.61 o
   3  25   2      656.47      596.77     81.62 o
   5  25   2        0.11      -22.49     41.22 o
   7  25   2      644.73      578.14     77.84 o
   9  25   2      759.11      745.99     81.95 o
  11  25   2      167.77      217.41     63.40 o
  13  25   2      210.77      311.48     73.54 o
  15  25   2      375.61      457.80     98.24 o
  17  25   2      183.73      541.83    178.40 o
 -16  26   2        3.32      -29.52     51.57 o
 -14  26   2     3210.61     3619.65    306.43 o
 -12  26   2     1006.27     1262.94    135.13 o
 -10  26   2     3233.32     3728.09    252.29 o
  -8  26   2      359.81      335.63     71.98 o
  -6  26   2      391.80      338.08     87.06 o
  -4  26   2       99.21       52.31     39.86 o
  -2  26   2     1726.07     1878.05    184.73 o
   0  26   2        0.31      -27.99     42.32 o
   2  26   2       62.74      101.90     51.43 o
   4  26   2     1662.53     1485.22    157.68 o
   6  26   2     2926.93     2637.79    219.98 o
   8  26   2     2669.79     2574.69    219.58 o
  10  26   2      114.82       43.72     47.35 o
  12  26   2     1024.52      944.08    120.54 o
  14  26   2     1666.91     1548.73    174.62 o
  16  26   2     2339.80     2402.57    332.97 o
 -15  27   2       92.21      151.26     79.20 o
 -13  27   2        3.64       39.78     58.51 o
 -11  27   2       41.05      155.53     60.28 o
  -9  27   2      408.57      413.34     74.06 o
  -7  27   2     3994.20     4525.97    303.53 o
  -5  27   2      521.98      532.57     87.26 o
  -3  27   2        3.47       39.56     49.96 o
  -1  27   2       70.42      182.01     60.52 o
   1  27   2      855.53      796.61     97.81 o
   3  27   2     1094.14     1103.98    104.78 o
   5  27   2     1361.29     1207.95    148.05 o
   7  27   2       21.54       34.21     39.78 o
   9  27   2      277.58      259.53     57.70 o
  11  27   2     1206.73      982.87    135.56 o
  13  27   2       12.73       38.90     59.91 o
  15  27   2      896.75      741.54    150.00 o
 -12  28   2       60.49       16.71     42.82 o
 -10  28   2     1239.47     1307.84    145.64 o
  -8  28   2     1121.13     1176.70    126.56 o
  -6  28   2      139.93      112.15     56.84 o
  -4  28   2      515.61      641.32     86.42 o
  -2  28   2      127.34      128.49     57.84 o
   0  28   2     4203.66     4208.44    370.34 o
   2  28   2       63.28       28.62     43.63 o
   4  28   2      589.54      711.21     93.48 o
   6  28   2      737.04      765.98    123.30 o
   8  28   2     1579.70     1450.19    146.06 o
  10  28   2      354.49      332.11     71.51 o
  12  28   2       52.02       26.45     53.76 o
  -9  29   2      193.97      177.27     73.79 o
  -7  29   2       14.37       95.99     58.24 o
  -5  29   2      198.77      212.11     62.26 o
  -3  29   2       33.86       33.24     49.35 o
  -1  29   2      592.86      590.06     88.41 o
   1  29   2        2.53       -0.49     37.12 o
   3  29   2        2.43      -47.63     47.63 o
   5  29   2        3.90       72.50     54.34 o
   7  29   2      867.29      945.65    106.64 o
   9  29   2       38.45       47.06     50.48 o
  -6  30   2       12.01      -47.55     54.44 o
  -4  30   2        6.83      -29.34     54.83 o
  -2  30   2     1030.85     1085.22    306.07 o
   0  30   2      996.31     1086.70    118.82 o
   2  30   2     1639.14     1429.15    140.95 o
   4  30   2      214.75       84.00     60.00 o
   6  30   2      138.14      134.03     61.74 o
   0   1   3     5101.66     5416.52    161.19 o
  -1   2   3     1822.89     2018.95     90.85 o
   1   2   3      407.49      515.30     58.87 o
  -2   3   3       35.19       59.11     25.30 o
   0   3   3      263.99      313.62     38.97 o
   2   3   3      947.69     1049.65     70.78 o
  -3   4   3     2452.75     2411.33    123.02 o
  -1   4   3     2854.32     3029.70    109.34 o
   1   4   3       84.51      121.28     35.14 o
   3   4   3        4.41       18.77     21.85 o
  -4   5   3      846.25      910.87     56.07 o
  -2   5   3     2507.12     2613.67    102.58 o
   0   5   3      545.81      615.62     47.30 o
   2   5   3      227.87      288.63     40.65 o
   4   5   3       71.12      141.00     34.92 o
  -5   6   3        9.18       -2.96     20.97 o
  -3   6   3     2489.66     2469.41     99.65 o
  -1   6   3      125.52      176.58     35.53 o
   1   6   3      302.51      400.32     38.05 o
   3   6   3     1691.53     1668.17     75.32 o
   5   6   3       88.81      119.95     29.33 o
  -6   7   3       40.07       81.02     29.25 o
  -4   7   3     2207.00     2191.29     80.15 o
  -2   7   3     1290.82     1337.16     62.34 o
   0   7   3      178.47      206.86     33.06 o
   2   7   3     8045.98     8165.79    257.40 o
   4   7   3     1748.24     1723.13     75.95 o
   6   7   3      343.38      375.58     44.86 o
  -7   8   3     2910.89     2926.81    131.53 o
  -5   8   3      357.43      453.91     48.58 o
  -3   8   3      583.18      544.49     47.83 o
  -1   8   3     1143.68     1083.09     66.77 o
   1   8   3    24649.53    25859.98    691.51 o
   3   8   3     1970.68     1866.06     81.90 o
   5   8   3        6.72       37.39     24.93 o
   7   8   3     2334.52     2175.40    117.93 o
  -8   9   3      975.90      939.02     76.57 o
  -6   9   3     4761.34     4638.80    175.32 o
  -4   9   3     3314.16     3353.34    116.53 o
  -2   9   3     4140.49     4289.62    162.06 o
   0   9   3       14.37       42.06     33.57 o
   2   9   3     7363.87     7033.47    172.42 o
   4   9   3     3677.45     3578.55    148.04 o
   6   9   3     1384.29     1404.30     92.38 o
   8   9   3      846.13      747.75     59.69 o
  -9  10   3        4.85       86.39     40.26 o
  -7  10   3     5058.18     4763.66    224.01 o
  -5  10   3      743.86      573.50     66.81 o
  -3  10   3     3165.04     3044.19    125.42 o
  -1  10   3     1133.48     1082.25     58.79 o
   1  10   3      993.78     1019.18     66.86 o
   3  10   3      188.75      290.51     47.10 o
   5  10   3     2085.56     2355.25    144.86 o
   7  10   3       38.14       56.08     26.28 o
   9  10   3        6.25      -17.26     34.39 o
 -10  11   3     5211.79     5240.41    361.77 o
  -8  11   3       41.11       73.10     32.14 o
  -6  11   3     1612.02     1449.56     77.41 o
  -4  11   3      636.78      570.87     49.29 o
  -2  11   3     4070.16     3732.15    199.78 o
   0  11   3     4245.57     4180.41    142.91 o
   2  11   3        1.10      -20.65     26.83 o
   4  11   3     3443.75     3534.01    166.12 o
   6  11   3      261.80      227.08     39.89 o
   8  11   3     3286.81     2916.94    328.81 o
  10  11   3      512.43      453.54     61.95 o
 -11  12   3      602.13      713.01     86.57 o
  -9  12   3     1759.60     1668.66    313.06 o
  -7  12   3     1984.67     2002.71    113.53 o
  -5  12   3       79.23      143.50     39.32 o
  -3  12   3      422.60      504.52     58.36 o
  -1  12   3      440.64      478.74     62.04 o
   1  12   3      534.27      577.26     72.33 o
   3  12   3      324.90      312.71     58.76 o
   5  12   3      137.27      160.72     38.90 o
   7  12   3      580.59      546.12     48.25 o
   9  12   3     1845.85     1602.48    150.21 o
  11  12   3      605.06      589.37     71.19 o
 -12  13   3     1012.91     1197.32    124.26 o
 -10  13   3       49.84       12.85     39.00 o
  -8  13   3      770.23      758.59     94.43 o
  -6  13   3      378.38      378.44     53.34 o
  -4  13   3     3522.00     3393.05    193.64 o
  -2  13   3      696.60      670.48     57.61 o
   0  13   3     3186.41     3117.16    122.93 o
   2  13   3       94.88      153.23     47.45 o
   4  13   3      222.33      170.32     44.93 o
   6  13   3       79.52       50.11     45.09 o
   8  13   3      463.39      449.93     67.79 o
  10  13   3     1303.76     1255.82    103.35 o
  12  13   3      316.21      358.86     65.93 o
 -13  14   3       14.51      -55.02     55.02 o
 -11  14   3      662.49      637.95     66.26 o
  -9  14   3     1013.70      897.29     85.60 o
  -7  14   3     1344.60     1308.03    147.14 o
  -5  14   3      272.59      363.92     61.40 o
  -3  14   3     2593.97     2510.27    155.55 o
  -1  14   3        5.75       -6.17     31.96 o
   1  14   3      717.18      768.66     74.58 o
   3  14   3     2468.78     2563.21    146.54 o
   5  14   3      145.75      182.62     42.33 o
   7  14   3     1354.68     1172.11     84.13 o
   9  14   3        8.81       28.10     41.74 o
  11  14   3     1218.82     1005.31    148.40 o
  13  14   3        6.55        0.70     32.27 o
 -14  15   3     2844.00     2929.59    221.85 o
 -12  15   3     1342.59     1305.10    157.61 o
 -10  15   3     1130.94     1227.65    118.17 o
  -8  15   3      682.65      600.60     83.16 o
  -6  15   3       40.71       89.15     37.50 o
  -4  15   3       10.48       21.34     30.62 o
  -2  15   3      436.18      591.66     79.00 o
   0  15   3      596.84      542.19     68.58 o
   2  15   3     3807.59     3774.46    168.22 o
   4  15   3      950.36      929.54     74.70 o
   6  15   3     1466.03     1339.27     92.00 o
   8  15   3       91.23      229.13     63.85 o
  10  15   3      210.93      182.75     60.45 o
  12  15   3      616.87      602.69     87.34 o
  14  15   3     2829.72     2344.06    484.00 o
 -15  16   3      689.24      499.23    106.37 o
 -13  16   3      742.26      685.63     89.83 o
 -11  16   3     1016.80     1012.54    131.55 o
  -9  16   3       13.84       23.29     38.81 o
  -7  16   3       26.24      106.39     58.60 o
  -5  16   3      345.97      432.20     63.14 o
  -3  16   3     1888.64     1841.80    139.75 o
  -1  16   3     4689.49     4868.91    195.30 o
   1  16   3     2164.83     2169.93    135.51 o
   3  16   3     2997.65     2973.83    145.26 o
   5  16   3      169.89      179.75     43.20 o
   7  16   3     4500.82     4351.54    218.38 o
   9  16   3       14.36        2.52     58.85 o
  11  16   3        1.67       35.06     47.88 o
  13  16   3       50.76       66.12    150.20 o
  15  16   3     1133.51     1015.78    174.54 o
 -16  17   3       98.00      169.90     84.17 o
 -14  17   3       23.96        0.29     41.19 o
 -12  17   3        9.52       43.82     45.54 o
 -10  17   3      328.35      366.11     69.50 o
  -8  17   3        4.70       82.81     59.19 o
  -6  17   3       41.70       43.36     42.71 o
  -4  17   3     5515.80     5866.36    308.07 o
  -2  17   3     2497.68     2277.06    189.24 o
   0  17   3     1283.17     1354.02    108.02 o
   2  17   3      403.76      444.60     60.00 o
   4  17   3     1301.05     1238.70     91.24 o
   6  17   3     1994.66     1860.38    189.46 o
   8  17   3     1709.79     1758.48    151.00 o
  10  17   3      287.71      275.15     65.37 o
  12  17   3      302.97      365.77     74.69 o
  14  17   3       86.77      182.45     80.21 o
  16  17   3     1130.30      912.99    139.87 o
 -17  18   3      821.81     1157.85    149.08 o
 -15  18   3     1138.96      967.09    142.22 o
 -13  18   3     1512.74     1358.76    238.80 o
 -11  18   3       29.20       61.45     44.69 o
  -9  18   3      640.97      612.96     82.59 o
  -7  18   3      718.83      706.44     98.15 o
  -5  18   3     2200.96     2086.75    174.68 o
  -3  18   3       81.36      103.27     40.38 o
  -1  18   3     4418.13     4550.16    248.01 o
   1  18   3     2425.34     2348.51    145.72 o
   3  18   3      120.13      182.62     63.67 o
   5  18   3       68.89      138.82     62.82 o
   7  18   3     1258.43     1128.07    111.77 o
   9  18   3      114.52      137.32     63.36 o
  11  18   3       17.66       19.99     39.31 o
  13  18   3      269.76      224.91     88.55 o
  15  18   3       78.57       51.45     53.98 o
  17  18   3     2943.56     3211.66    263.97 o
 -18  19   3      629.46      711.55    131.13 o
 -16  19   3       54.93      -66.30     72.29 o
 -14  19   3       11.93       72.11     57.03 o
 -12  19   3      183.03      188.29     65.27 o
 -10  19   3      440.24      674.32    107.48 o
  -8  19   3     1758.38     1877.04    192.42 o
  -6  19   3      257.85      287.68     74.55 o
  -4  19   3      255.07      260.39     66.60 o
  -2  19   3     1707.01     1830.20    206.96 o
   0  19   3      425.48      411.72     68.40 o
   2  19   3        5.67       -1.29     30.59 o
   4  19   3      996.11      941.32     84.94 o
   6  19   3      509.08      450.24     59.47 o
   8  19   3       62.73      123.95     58.49 o
  10  19   3     1927.94     1924.39    141.41 o
  12  19   3      353.58      397.67     79.64 o
  14  19   3       16.00       92.84     56.44 o
  16  19   3      599.19      560.48     91.62 o
  18  19   3     2738.00     2896.23    264.76 o
 -17  20   3      808.64      732.84    140.29 o
 -15  20   3       17.60       29.18     57.41 o
 -13  20   3     1895.55     1790.33    148.78 o
 -11  20   3       51.98      125.50     61.42 o
  -9  20   3     2187.28     2311.87    165.93 o
  -7  20   3        1.07       42.79     49.21 o
  -5  20   3      775.01      653.85     70.37 o
  -3  20   3     1436.24     1489.98    181.05 o
  -1  20   3      176.54      268.24     68.16 o
   1  20   3      292.06      339.30     88.00 o
   3  20   3      563.04      609.52     83.97 o
   5  20   3       25.46       27.01     37.91 o
   7  20   3      264.86      249.04     69.85 o
   9  20   3     2195.65     2003.81    164.00 o
  11  20   3        4.72       18.89     41.94 o
  13  20   3       62.95       97.89     53.53 o
  15  20   3       31.77      -62.18     62.18 o
  17  20   3     1302.97     1423.40    284.32 o
 -16  21   3     1164.43     1342.08    157.69 o
 -14  21   3      165.74      238.34     81.56 o
 -12  21   3       21.98      100.33     65.91 o
 -10  21   3      338.10      333.85     82.63 o
  -8  21   3      416.25      567.99     77.32 o
  -6  21   3     1850.06     1693.23    176.39 o
  -4  21   3      260.88      285.96     62.68 o
  -2  21   3       81.44      156.89     57.26 o
   0  21   3      297.97      293.98     65.39 o
   2  21   3     1379.49     1361.03    113.20 o
   4  21   3       72.93       19.06     42.14 o
   6  21   3      201.04      233.35     66.01 o
   8  21   3        2.95       23.71     48.36 o
  10  21   3      283.88      360.77     92.92 o
  12  21   3      433.28      418.69     79.92 o
  14  21   3       48.24       33.50     64.06 o
  16  21   3      673.93      543.92    148.79 o
 -15  22   3       16.36       43.98     67.86 o
 -13  22   3      278.30      271.99     82.42 o
 -11  22   3       77.52      136.05     74.03 o
  -9  22   3     1429.94     1661.28    187.71 o
  -7  22   3        0.64      -23.55     50.72 o
  -5  22   3        0.14       37.90     43.09 o
  -3  22   3      278.35      453.38     83.93 o
  -1  22   3      588.84      540.75     89.04 o
   1  22   3     1617.10     1549.80    143.83 o
   3  22   3       39.11       79.52     47.98 o
   5  22   3      261.96      276.43     64.13 o
   7  22   3      195.17      125.07     65.39 o
   9  22   3      691.88     1256.30    328.69 o
  11  22   3      108.93      136.44     61.10 o
  13  22   3        8.23       28.83     47.80 o
  15  22   3      392.61      345.42     77.02 o
 -12  23   3      180.84      196.21     73.01 o
 -10  23   3     2917.40     3173.16    208.62 o
  -8  23   3      527.13      623.86    108.57 o
  -6  23   3       60.12       72.65     63.54 o
  -4  23   3       58.99       26.42     48.76 o
  -2  23   3      391.65      419.59     78.19 o
   0  23   3       53.31       18.08     41.33 o
   2  23   3       98.61       68.24     47.27 o
   4  23   3       30.12      -32.29     47.38 o
   6  23   3     1454.90     1219.92    216.57 o
   8  23   3     4375.32     4182.99    359.17 o
  10  23   3       14.85      -37.59     55.41 o
  12  23   3       20.04       19.80     54.24 o
 -11  24   3       40.54      112.36     65.86 o
  -9  24   3     2467.77     2593.08    306.77 o
  -7  24   3        2.51       39.05     52.31 o
  -5  24   3       22.78        1.05     47.64 o
  -3  24   3      470.07      501.68     86.88 o
  -1  24   3      114.28       49.09     51.81 o
   1  24   3     1533.23     1416.62    137.01 o
   3  24   3       65.00       56.90     50.62 o
   5  24   3       68.33       64.51     68.70 o
   7  24   3      141.99      186.12     82.59 o
   9  24   3     3121.30     3370.54    259.41 o
  11  24   3      465.65      388.61     95.69 o
  -8  25   3       47.95      124.44     82.43 o
  -6  25   3      123.66      113.61     77.46 o
  -4  25   3      642.62      626.72     94.74 o
  -2  25   3      130.63      153.40     71.75 o
   0  25   3     1807.09     1618.24    167.32 o
   2  25   3     1387.25     1303.70    182.79 o
   4  25   3       83.89       99.67     69.60 o
   6  25   3        0.73      109.29     69.31 o
   8  25   3     1170.77     1058.32    155.65 o
  -5  26   3       98.34       17.88     81.57 o
  -3  26   3       77.08      165.07     66.32 o
  -1  26   3      127.74      190.09     70.54 o
   1  26   3     2640.20     2591.91    228.11 o
   3  26   3      202.25      175.13     79.34 o
   5  26   3      541.39      528.41    124.01 o
   0   0   4     1133.35     1235.16    307.11 o
   1   1   4       39.53      141.54     48.04 o
   0   2   4     1059.09     1159.00    108.52 o
   2   2   4       36.94       65.08     58.79 o
  -1   3   4     1136.17     1199.07     90.14 o
   1   3   4      688.02      725.63     88.59 o
   3   3   4       17.56      138.77     56.86 o
  -2   4   4       44.54      130.99     52.40 o
   0   4   4       83.35      120.97     44.96 o
   2   4   4       44.84       54.58     45.79 o
   4   4   4        4.03       18.44     41.32 o
  -3   5   4      101.58      177.63     52.32 o
  -1   5   4     1670.01     1612.28    117.45 o
   1   5   4     2102.51     2159.65    153.40 o
   3   5   4     1312.63     1244.15    146.73 o
   5   5   4      160.74      279.80     59.34 o
  -4   6   4       33.68        1.39     36.87 o
  -2   6   4       79.95      131.16     59.97 o
   0   6   4      143.63      123.40     54.56 o
   2   6   4      601.32      600.14     71.26 o
   4   6   4      309.24      347.63     66.70 o
   6   6   4       19.93       43.05     37.74 o
  -5   7   4      886.18      833.28     82.47 o
  -3   7   4      267.53      265.82     56.14 o
  -1   7   4     8777.56     9186.70    408.15 o
   1   7   4      874.55      780.50     88.07 o
   3   7   4        1.64      -15.61     42.65 o
   5   7   4      280.32      202.92     61.98 o
   7   7   4      237.80      268.70     57.90 o
  -6   8   4      125.12      160.21     54.21 o
  -4   8   4      247.60      227.87     59.26 o
  -2   8   4        1.99       18.52     40.18 o
   0   8   4      210.43      312.05     94.42 o
   2   8   4      548.95      787.23     85.34 o
   4   8   4      451.92      477.94     81.20 o
   6   8   4      377.38      518.68     84.56 o
   8   8   4      153.53      423.20    164.92 o
  -7   9   4      330.78      312.85     91.72 o
  -5   9   4      488.79      496.90     96.13 o
  -3   9   4      377.19      518.34    101.12 o
  -1   9   4      685.63      685.97     83.28 o
   1   9   4      403.08      489.70     86.39 o
   3   9   4        0.43       95.89     48.44 o
   5   9   4      810.21      842.13     97.86 o
   7   9   4     1400.53     1414.46    141.74 o
   9   9   4     6038.42     6816.49    359.18 o
  -8  10   4      117.81      283.71    126.05 o
  -6  10   4      208.51      355.72     68.44 o
  -4  10   4     1718.42     1598.65    132.97 o
  -2  10   4      248.50      264.59     60.07 o
   0  10   4      210.49      364.83     81.07 o
   2  10   4        3.78      -52.37     52.37 o
   4  10   4      936.48      746.16    104.67 o
   6  10   4        1.70      -24.66     49.04 o
   8  10   4       23.02       27.33     46.91 o
  10  10   4      121.13      206.19     66.45 o
  -9  11   4      942.61      927.69    143.37 o
  -7  11   4     1038.04     1034.99    113.46 o
  -5  11   4       30.49       55.69     53.13 o
  -3  11   4     1013.74      895.71     86.37 o
  -1  11   4      382.65      415.74    102.06 o
   1  11   4    10838.63    10867.15    487.24 o
   3  11   4      379.86      386.66     82.52 o
   5  11   4       63.56       27.89     46.00 o
   7  11   4        6.63       25.98     44.98 o
   9  11   4      454.55      468.42     79.67 o
  11  11   4      240.91      255.75     80.05 o
 -10  12   4       72.77       60.31     62.20 o
  -8  12   4       42.23      131.25     66.53 o
  -6  12   4      829.97      670.39     86.94 o
  -4  12   4       20.80       66.05     43.29 o
  -2  12   4      101.29      172.29     78.29 o
   0  12   4      519.47      466.26    103.73 o
   2  12   4      388.32      372.83     80.37 o
   4  12   4      102.72      230.00     67.55 o
   6  12   4      484.66      554.47     84.79 o
   8  12   4        0.30       99.55     67.24 o
  10  12   4       27.27       72.60     69.18 o
  12  12   4      255.40      301.19     97.04 o
 -11  13   4      761.45      719.55    124.03 o
  -9  13   4      237.14      210.03     77.21 o
  -7  13   4      300.19      374.22     97.26 o
  -5  13   4       16.45       61.97     55.63 o
  -3  13   4        5.88      141.34     68.70 o
  -1  13   4     3748.75     3461.81    218.18 o
   1  13   4       10.20       49.12     44.87 o
   3  13   4     2083.86     1934.71    166.20 o
   5  13   4       40.52       79.57     54.81 o
   7  13   4     1485.89     1330.45    130.67 o
   9  13   4       50.53       48.44     54.11 o
  11  13   4      555.73      586.87    117.75 o
  13  13   4      819.14      698.00    171.32 o
 -12  14   4      544.97      530.58    108.76 o
 -10  14   4      687.14      752.17    114.52 o
  -8  14   4      262.02      188.58     61.35 o
  -6  14   4        1.88       76.02     66.08 o
  -4  14   4        9.40       33.65     48.66 o
  -2  14   4       15.96      115.39    116.25 o
   0  14   4      262.67      218.66     68.88 o
   2  14   4      162.80      178.03    123.47 o
   4  14   4      536.64      502.36    106.22 o
   6  14   4      188.03      209.42     62.23 o
   8  14   4      153.20      188.42     69.45 o
  10  14   4        5.49      -25.51     52.79 o
  12  14   4      477.45      551.45    119.48 o
  14  14   4       36.87      205.49    143.50 o
 -11  15   4       98.52      102.57     71.41 o
  -9  15   4      454.37      354.99    112.87 o
  -7  15   4     2095.23     2141.32    241.41 o
  -5  15   4      191.84      198.31     74.94 o
  -3  15   4       36.34      -13.53     51.16 o
  -1  15   4     1763.01     1605.40    167.85 o
   1  15   4     2143.00     2085.20    205.61 o
   3  15   4      415.87      558.28    104.70 o
   5  15   4      680.60      798.77    134.59 o
   7  15   4      281.90      271.96     76.47 o
   9  15   4       11.20       30.25     48.76 o
  11  15   4        7.82      112.62     73.44 o
 -10  16   4       36.98      -29.72     70.75 o
  -8  16   4        7.01       25.15     54.29 o
  -6  16   4      106.99      172.89     74.86 o
  -4  16   4        0.03       25.17     47.03 o
  -2  16   4       99.93      101.17     59.24 o
   0  16   4      530.64      520.05    104.88 o
   2  16   4       68.51       77.83     68.09 o
   4  16   4      249.29      222.71     82.59 o
   6  16   4      538.85      535.80    110.90 o
   8  16   4      185.51      171.74     65.01 o
  10  16   4       11.47      -13.84     78.56 o
  -9  17   4      217.71      308.30    113.02 o
  -7  17   4     2005.40     2011.24    232.83 o
  -5  17   4       28.54      105.09     70.66 o
  -3  17   4     1391.98     1469.58    254.29 o
  -1  17   4     1377.59     1179.17    150.81 o
   1  17   4        9.88       31.86     64.81 o
   3  17   4      182.39      162.60     71.80 o
   5  17   4      160.76      153.83     67.87 o
   7  17   4       31.59      176.56     99.29 o
   9  17   4      994.79     1072.97    155.17 o
  -8  18   4       30.65       31.49     57.65 o
  -6  18   4        8.87       72.94     63.48 o
  -4  18   4      313.99      364.90    102.28 o
  -2  18   4      671.67      785.22    148.30 o
   0  18   4       31.91       66.40     65.62 o
   2  18   4      103.39      127.33     73.16 o
   4  18   4       26.09       49.11     60.26 o
   6  18   4       93.97       78.18     78.48 o
   8  18   4       15.03       73.93     76.49 o
  -5  19   4      195.47      348.61    112.00 o
  -3  19   4      509.80      353.00     91.71 o
  -1  19   4      612.72      538.95    131.03 o
   1  19   4     3093.82     2643.12    489.89 o
   3  19   4      550.72      526.00    107.87 o
   5  19   4       28.61       59.51     69.03 o
 
