# Supplementary material for: Halogen bonds in some dihalogenated phenols: applications to crystal engineering
Source: IUCrJ. 2013 Oct 18;1(Pt 1):49–60. doi: 10.1107/S2052252513025657 (PMC4104968; doi:10.1107/S2052252513025657)
Supplement: Supplementary file 3 [file m-01-00049-1_200Ksup3.fcf]

#
# h,k,l, Fc-squared, Fo-squared, sigma(Fo-squared) and status flag
#
data_1_200K
_shelx_title ' datam in I4(1)/a'
_shelx_refln_list_code          4
_shelx_F_calc_maximum      371.22
_exptl_crystal_F_000      1312.00
_reflns_d_resolution_high  0.7700
 
loop_
 _symmetry_equiv_pos_as_xyz
 'x, y, z'
 '-x+1/2, -y, z+1/2'
 '-y+3/4, x+1/4, z+1/4'
 'y+3/4, -x+3/4, z+3/4'
 'x+1/2, y+1/2, z+1/2'
 '-x+1, -y+1/2, z+1'
 '-y+5/4, x+3/4, z+3/4'
 'y+5/4, -x+5/4, z+5/4'
 '-x, -y, -z'
 'x-1/2, y, -z-1/2'
 'y-3/4, -x-1/4, -z-1/4'
 '-y-3/4, x-3/4, -z-3/4'
 '-x+1/2, -y+1/2, -z+1/2'
 'x, y+1/2, -z'
 'y-1/4, -x+1/4, -z+1/4'
 '-y-1/4, x-1/4, -z-1/4'
 
_cell_length_a    26.1861
_cell_length_b    26.1861
_cell_length_c     3.8144
_cell_angle_alpha  90.000
_cell_angle_beta   90.000
_cell_angle_gamma  90.000
 
_shelx_F_squared_multiplier     1.000
 
loop_
 _refln_index_h
 _refln_index_k
 _refln_index_l
 _refln_F_squared_calc
 _refln_F_squared_meas
 _refln_F_squared_sigma
 _refln_observed_status
  -2   4   0    33579.86    28464.69    291.94 o
   0   4   0    16041.85    10765.52    362.91 o
   2   4   0    13416.00    12684.31    120.24 o
   4   4   0    15443.75    12878.13    274.32 o
  -4   6   0     5468.22     4971.44    119.82 o
  -2   6   0    32054.63    28901.49    409.29 o
   0   6   0     1297.39     1280.03     33.48 o
   2   6   0        1.51       14.44      8.42 o
   4   6   0    17578.92    17084.88    457.27 o
   6   6   0     1358.08     1318.46     56.66 o
  -6   8   0    48423.52    43117.90    813.14 o
  -4   8   0    26382.01    25005.57    381.19 o
  -2   8   0    78892.86    69962.60   1154.48 o
   0   8   0    76796.47    77369.68   1623.80 o
   2   8   0    11656.65    11602.74    192.57 o
   4   8   0     4310.77     4582.44     87.72 o
   6   8   0    14389.56    13809.45    285.07 o
   8   8   0      248.32      292.26     22.62 o
  -8  10   0    11324.83    11539.67    282.21 o
  -6  10   0    17675.97    16894.11    543.68 o
  -4  10   0       59.60       46.45     15.30 o
  -2  10   0    15703.75    14715.89    244.89 o
   0  10   0    17939.94    17502.46    309.23 o
   2  10   0    36940.30    36986.06    625.20 o
   4  10   0     6246.17     5768.27    138.80 o
   6  10   0    95627.83    96821.79   2622.43 o
   8  10   0      109.06      126.71     18.75 o
  10  10   0     2584.06     2384.75     89.21 o
 -10  12   0     5341.61     5736.20    379.93 o
  -8  12   0    29310.47    28629.91    676.19 o
  -6  12   0     6422.68     7111.68    340.09 o
  -4  12   0     5629.55     5903.02    136.46 o
  -2  12   0     4134.74     4331.39    186.44 o
   0  12   0    12652.40    12197.15    242.28 o
   2  12   0     2218.39     1839.21     65.39 o
   4  12   0     4083.40     4782.54    102.11 o
   6  12   0     2714.85     2928.68    164.04 o
   8  12   0    16205.70    19331.69    486.18 o
  10  12   0    29779.65    30951.99    664.44 o
  12  12   0       47.41       54.87     23.10 o
 -12  14   0    10495.00    10728.70    290.66 o
 -10  14   0    20913.28    21191.07    720.34 o
  -8  14   0      498.86      308.71     35.71 o
  -6  14   0     2151.43     2299.35    103.69 o
  -4  14   0    10862.46    10791.97    230.37 o
  -2  14   0     1315.00     1178.29     56.71 o
   0  14   0    10472.94    12066.36    390.61 o
   2  14   0    10237.77    10053.36    258.57 o
   4  14   0     3642.60     3840.62     98.51 o
   6  14   0     3890.47     3557.21    129.13 o
   8  14   0     7468.05     7629.84    243.76 o
  10  14   0     1744.12     1549.91     58.84 o
  12  14   0     4282.62     4585.54    333.57 o
  14  14   0     6980.84     6577.24    202.62 o
 -14  16   0     3222.51     3183.28    146.64 o
 -12  16   0     1085.99     1060.86     59.30 o
 -10  16   0     3999.27     4179.64    167.89 o
  -8  16   0    22865.88    22481.60    562.73 o
  -6  16   0    10944.64    10830.10    688.82 o
  -4  16   0    19609.10    20081.46    540.48 o
  -2  16   0     5023.12     4516.30    137.23 o
   0  16   0     8443.75     8739.64    227.22 o
   2  16   0       40.05       68.07     24.08 o
   4  16   0     2449.93     2131.28     89.54 o
   6  16   0     6629.71     7386.30    218.02 o
   8  16   0       83.84      178.56     33.90 o
  10  16   0    28307.64    29255.29   1385.58 o
  12  16   0     1359.27     1217.81     61.12 o
  14  16   0       47.28       -2.65     25.78 o
  16  16   0     1291.23     1356.62     81.60 o
 -16  18   0     5444.96     5586.54    291.59 o
 -14  18   0       32.31       17.34     30.66 o
 -12  18   0    14941.97    16635.50    414.69 o
 -10  18   0      874.40      893.83     84.33 o
  -8  18   0      390.63      394.71     36.49 o
  -6  18   0     3101.19     3121.24    115.83 o
  -4  18   0     4343.10     4403.72    163.78 o
  -2  18   0        0.10      165.76     69.40 o
   0  18   0    24185.39    24391.72    808.32 o
   2  18   0    10852.59    10787.14    701.29 o
   4  18   0     2153.83     2211.22     94.52 o
   6  18   0     2587.87     2642.01    105.81 o
   8  18   0     3934.79     4141.75    142.85 o
  10  18   0     1157.14     1173.35     63.96 o
  12  18   0    12038.04    13183.54    744.70 o
  14  18   0      487.84      436.02     47.00 o
  16  18   0      123.96      128.41     29.81 o
  18  18   0     6508.49     6281.52    438.49 o
 -18  20   0       49.64      128.17     38.57 o
 -16  20   0      355.83      418.44     52.35 o
 -14  20   0     3054.27     3220.04    140.60 o
 -12  20   0      229.33      156.74     37.72 o
 -10  20   0    17799.24    19125.99   1325.52 o
  -8  20   0     1222.30     1164.34     82.62 o
  -6  20   0       73.81       96.76     29.34 o
  -4  20   0     1781.73     1713.97    104.54 o
  -2  20   0     7589.34     7343.93    324.82 o
   0  20   0     3117.99     3258.28    165.30 o
   2  20   0     3292.06     3346.25    149.49 o
   4  20   0       74.76      119.20     28.53 o
   6  20   0      413.84      417.79     45.10 o
   8  20   0    12241.05    13549.97    521.32 o
  10  20   0     7570.26     8312.47    266.99 o
  12  20   0      910.76      888.98     71.98 o
  14  20   0      335.21      340.17     49.73 o
  16  20   0     1781.92     1788.74    120.98 o
  18  20   0       81.06       62.15     33.25 o
  20  20   0      154.66      188.91     45.62 o
 -20  22   0       12.18       12.82     43.39 o
 -18  22   0      650.94      771.13     95.04 o
 -16  22   0     7430.46     7684.01    342.89 o
 -14  22   0      327.96      390.33     45.07 o
 -12  22   0     1098.17     1023.27     76.93 o
 -10  22   0      258.63      318.26     49.50 o
  -8  22   0     1494.55     1417.18     85.55 o
  -6  22   0      526.85      565.34     47.94 o
  -4  22   0     6697.67     7413.70    315.75 o
  -2  22   0     6216.80     6590.20    386.93 o
   0  22   0      159.17      187.30     44.28 o
   2  22   0    13736.37    13011.54    388.76 o
   4  22   0      140.22      114.08     43.19 o
   6  22   0     3946.88     4029.38    290.61 o
   8  22   0    10116.11    10495.41    361.33 o
  10  22   0     1897.29     1803.10    117.99 o
  12  22   0      638.17      533.27     66.16 o
  14  22   0     4189.91     3721.72    179.75 o
  16  22   0     1482.23     1501.84    141.86 o
  18  22   0       71.39       54.79     33.33 o
  20  22   0      126.70      109.91     54.73 o
  22  22   0      681.11      637.95    114.95 o
 -22  24   0     1119.96     1213.25    161.00 o
 -20  24   0       50.25      -50.25     50.25 o
 -18  24   0        1.99        0.55     39.42 o
 -16  24   0     2138.56     2336.39    155.77 o
 -14  24   0     1908.60     1778.53    152.43 o
 -12  24   0      575.08      626.87     66.46 o
 -10  24   0     1347.49     1728.29    143.83 o
  -8  24   0    12909.08    12456.47    573.61 o
  -6  24   0      329.97      302.96     43.08 o
  -4  24   0     2312.22     2429.97    118.07 o
  -2  24   0      348.92      470.10     88.46 o
   0  24   0    14880.55    15002.97    667.56 o
   2  24   0     2322.06     2148.52    118.03 o
   4  24   0      188.36      225.27     47.09 o
   6  24   0      436.34      382.38     44.44 o
   8  24   0      139.38      229.45     51.49 o
  10  24   0     3054.38     3099.02    192.59 o
  12  24   0     1092.82     1007.50    104.47 o
  14  24   0       14.43       -1.21     37.94 o
  16  24   0     4602.69     4510.43    437.03 o
  18  24   0     2425.94     2158.79    214.06 o
  20  24   0      409.67      538.97    126.13 o
  22  24   0     2142.22     2210.25    205.43 o
  24  24   0      693.19      693.63    128.47 o
 -20  26   0     3427.48     3203.91    535.70 o
 -18  26   0     2760.58     2914.89    246.72 o
 -16  26   0       17.75      117.15     53.50 o
 -14  26   0        8.73      -37.13     54.96 o
 -12  26   0      316.98      455.71     74.22 o
 -10  26   0      159.86      138.72     45.79 o
  -8  26   0      212.64      271.75     60.32 o
  -6  26   0      553.36      541.08     84.43 o
  -4  26   0     2380.53     2504.15    153.92 o
  -2  26   0     3411.22     3086.45    188.20 o
   0  26   0     5834.94     5536.38    422.64 o
   2  26   0       98.02      141.29     47.54 o
   4  26   0       89.73       98.73     40.08 o
   6  26   0     3418.81     3061.86    194.21 o
   8  26   0     1786.68     1454.22    203.55 o
  10  26   0      402.65      463.03     70.86 o
  12  26   0     1837.47     1864.99    159.00 o
  14  26   0      705.57      603.72    101.35 o
  16  26   0     2711.17     2535.43    176.17 o
  18  26   0     1181.11     1240.44    146.67 o
  20  26   0      326.06      336.09     90.25 o
 -18  28   0      406.27      377.43     97.98 o
 -16  28   0      385.87      403.16     95.70 o
 -14  28   0      256.57      128.63     90.13 o
 -12  28   0     1748.78     1679.14    137.86 o
 -10  28   0     1438.16     1585.28    166.77 o
  -8  28   0     2130.94     2375.42    164.47 o
  -6  28   0       64.36       20.81     29.98 o
  -4  28   0       52.03       84.41     46.63 o
  -2  28   0      619.64      475.02     79.23 o
   0  28   0      105.51      203.74     48.57 o
   2  28   0     2391.33     2186.77    241.62 o
   4  28   0      245.06      233.16     59.35 o
   6  28   0     1518.50     1334.62    123.06 o
   8  28   0     2127.91     1853.59    258.25 o
  10  28   0      410.87      456.99     66.43 o
  12  28   0       44.99       12.44     45.80 o
  14  28   0     1301.96      998.37    126.61 o
  16  28   0      145.93      162.92     67.37 o
  18  28   0      298.75      230.05     86.01 o
 -16  30   0     1311.51      934.89    179.28 o
 -14  30   0      280.15      116.34    135.21 o
 -12  30   0      324.89      321.11     74.88 o
 -10  30   0      391.39      339.60     79.34 o
  -8  30   0      228.56      282.54     80.53 o
  -6  30   0       83.00      103.30     54.63 o
  -4  30   0      201.11      293.29    100.30 o
  -2  30   0      145.52       59.26     55.58 o
   0  30   0     2605.54     2696.78    212.31 o
   2  30   0      264.57      329.65    111.01 o
   4  30   0       34.52       34.58     46.06 o
   6  30   0      590.60      555.94    160.16 o
   8  30   0     3461.82     3372.25    346.24 o
  10  30   0      914.73      853.42    121.76 o
  12  30   0       45.44       48.77     60.34 o
  14  30   0        8.69      -39.31     87.68 o
  16  30   0      438.57      186.35    168.16 o
 -10  32   0     3789.43     3433.56    404.34 o
  -8  32   0      153.12        3.95     64.72 o
  -6  32   0      136.76       84.66     82.51 o
  -4  32   0      288.09      203.52     76.77 o
  -2  32   0     1438.64      991.54    175.42 o
   0  32   0        3.38       70.69     55.80 o
   2  32   0      876.68      732.57    125.00 o
   4  32   0        1.18       56.04     55.03 o
   6  32   0       77.53        4.12     65.95 o
   8  32   0     1420.89     1437.33    182.67 o
  10  32   0      195.42      146.42     71.71 o
   0  34   0       78.41       61.77     82.36 o
   0   1   1      535.73      409.39     14.16 o
  -1   2   1        7.53       28.15      8.72 o
   1   2   1    11270.96    11544.36    112.80 o
  -2   3   1    30620.42    31133.95    321.07 o
   0   3   1   137805.56   140948.19   1507.56 o
   2   3   1    34164.84    34610.02    422.79 o
  -3   4   1    16732.94    17014.07    270.83 o
  -1   4   1    34094.34    34256.67    312.86 o
   1   4   1     7456.70     7059.90     79.80 o
   3   4   1     5711.48     6128.52     96.58 o
  -4   5   1     1361.66     1414.71     37.08 o
  -2   5   1    30361.15    30568.23    371.60 o
   0   5   1      679.00      589.06     27.94 o
   2   5   1    16877.35    16762.28    227.88 o
   4   5   1       94.12       97.17     10.66 o
  -5   6   1       71.91       48.76      8.67 o
  -3   6   1      491.50      466.26     27.36 o
  -1   6   1     8165.47     8055.30    107.59 o
   1   6   1      583.60      585.67     25.38 o
   3   6   1     8425.72     8004.20    184.13 o
   5   6   1    15593.78    16046.68    189.42 o
  -6   7   1     3582.04     3495.23     68.15 o
  -4   7   1      311.56      302.68     16.04 o
  -2   7   1     1638.90     1465.15     30.70 o
   0   7   1     1368.61     1275.13     31.89 o
   2   7   1     8686.99     8528.97    119.14 o
   4   7   1     4047.39     4015.32     66.69 o
   6   7   1    22202.20    23039.21    273.99 o
  -7   8   1     3121.28     2954.67     72.00 o
  -5   8   1    11981.82    12033.20    238.62 o
  -3   8   1    36472.27    37655.42    477.71 o
  -1   8   1     5669.46     5659.29     84.69 o
   1   8   1    22335.42    21792.84    291.66 o
   3   8   1     1020.81      993.29     29.27 o
   5   8   1       52.66       94.09     12.76 o
   7   8   1     6940.39     7300.38    124.51 o
  -8   9   1    41342.53    46283.13    855.47 o
  -6   9   1     4068.97     4158.29     92.38 o
  -4   9   1      700.27      606.88     23.44 o
  -2   9   1     1105.11      846.24     27.85 o
   0   9   1     3578.86     3720.49     68.69 o
   2   9   1     4791.35     4604.74     88.05 o
   4   9   1     7329.75     7781.02    155.83 o
   6   9   1    12325.21    13389.60    224.02 o
   8   9   1     4380.65     4286.97     86.25 o
  -9  10   1    22810.04    26032.68    559.96 o
  -7  10   1     7686.66     7887.11    148.98 o
  -5  10   1      205.22      307.48     20.45 o
  -3  10   1     1548.86     1705.13     42.68 o
  -1  10   1     9677.68     9748.46    147.08 o
   1  10   1     3495.35     3280.15     69.99 o
   3  10   1    20350.09    21504.21    353.91 o
   5  10   1     4099.10     3511.44     71.31 o
   7  10   1     1132.04     1040.22     41.03 o
   9  10   1     3646.35     3792.20    110.81 o
 -10  11   1      118.97      157.76     21.32 o
  -8  11   1     1297.73     1170.38     43.69 o
  -6  11   1      442.71      596.30     38.89 o
  -4  11   1      445.40      510.64     32.03 o
  -2  11   1     9523.42    10007.49    153.02 o
   0  11   1    18465.23    19764.00    286.90 o
   2  11   1     1156.57     1057.95     35.77 o
   4  11   1     5267.93     5512.74     91.00 o
   6  11   1     1536.30     1261.86     41.17 o
   8  11   1      159.68      136.97     29.31 o
  10  11   1     1505.71     1315.80     57.50 o
 -11  12   1       98.72      132.96     24.71 o
  -9  12   1      211.60      264.07     25.49 o
  -7  12   1     3347.88     3599.61     83.31 o
  -5  12   1      747.70      830.30     42.06 o
  -3  12   1     3292.12     3975.04     82.77 o
  -1  12   1       28.92       19.14      9.30 o
   1  12   1      840.07      829.63     37.54 o
   3  12   1      112.67      155.26     22.77 o
   5  12   1       16.77       24.68     10.37 o
   7  12   1     6964.54     7180.78    175.41 o
   9  12   1        0.84        2.17     16.83 o
  11  12   1      245.95      274.11     22.38 o
 -12  13   1      634.74      598.84     35.24 o
 -10  13   1      162.89      234.93     29.01 o
  -8  13   1    18776.20    20033.48    448.51 o
  -6  13   1      134.56      198.99     18.27 o
  -4  13   1      450.81      404.02     20.73 o
  -2  13   1      686.80      773.93     31.31 o
   0  13   1    10467.66    10839.01    247.97 o
   2  13   1     5802.39     6416.10    132.49 o
   4  13   1     1447.34     1423.49     43.54 o
   6  13   1     4564.71     3762.71    268.18 o
   8  13   1      846.32      744.12     42.24 o
  10  13   1     8514.83     8680.66    184.83 o
  12  13   1      527.88      545.28     46.10 o
 -13  14   1     5749.12     6051.71    133.39 o
 -11  14   1      265.24      306.75     34.76 o
  -9  14   1     1754.28     1744.98     60.61 o
  -7  14   1     2503.03     2537.18     80.29 o
  -5  14   1     1261.74     1272.42     50.40 o
  -3  14   1      599.82      727.48     36.15 o
  -1  14   1    11391.63    12560.54    234.80 o
   1  14   1     2818.21     2691.01     84.14 o
   3  14   1       49.83       15.20     16.63 o
   5  14   1     9987.08    10080.96    210.82 o
   7  14   1       24.90       21.34     13.91 o
   9  14   1      691.58      736.14     40.99 o
  11  14   1      855.15      781.67     55.01 o
  13  14   1     1816.68     1742.94     63.91 o
 -14  15   1      171.03      290.21     35.63 o
 -12  15   1     1287.97     1322.05     77.33 o
 -10  15   1     6008.23     6445.56    156.83 o
  -8  15   1     2341.55     2304.62     79.72 o
  -6  15   1     1190.09     1177.43     53.46 o
  -4  15   1      797.96      878.79     48.76 o
  -2  15   1       30.96       23.89     15.61 o
   0  15   1    11363.45    11059.06    222.86 o
   2  15   1      239.63      275.85     20.45 o
   4  15   1     1116.00     1298.30     47.03 o
   6  15   1        1.52        9.29     13.40 o
   8  15   1    10594.04    11135.36    268.09 o
  10  15   1        3.53      -16.47     16.47 o
  12  15   1      718.62      740.25     42.03 o
  14  15   1      626.00      619.29     40.83 o
 -15  16   1     2050.94     2038.92     95.65 o
 -13  16   1     1568.10     1593.04     66.64 o
 -11  16   1      392.67      398.98     38.92 o
  -9  16   1     3831.73     3983.32    120.19 o
  -7  16   1    14874.86    15954.37    346.38 o
  -5  16   1     2536.12     2618.72     83.86 o
  -3  16   1     4675.05     4683.95    127.29 o
  -1  16   1     2350.28     2442.83     78.80 o
   1  16   1       10.71       40.99     20.41 o
   3  16   1     2402.34     2387.30     68.62 o
   5  16   1     3571.32     3326.54     98.18 o
   7  16   1     7529.76     7314.55    291.67 o
   9  16   1     8727.92     9562.17    240.89 o
  11  16   1      795.84      796.79     44.06 o
  13  16   1     3208.90     3075.93    134.30 o
  15  16   1       88.28       63.72     26.14 o
 -16  17   1     2620.86     2845.08    125.20 o
 -14  17   1        0.83       17.36     22.84 o
 -12  17   1     3285.90     3304.95    114.48 o
 -10  17   1    12453.85    12925.85    328.83 o
  -8  17   1      815.89      841.82     58.17 o
  -6  17   1     3376.70     3449.05    100.97 o
  -4  17   1     2091.57     2184.11     76.42 o
  -2  17   1     2856.54     2802.61     80.59 o
   0  17   1     7291.72     7822.63    207.29 o
   2  17   1      160.57      211.83     24.01 o
   4  17   1      768.93      808.48     43.25 o
   6  17   1       34.42       17.00     18.22 o
   8  17   1    17986.09    18924.88    440.60 o
  10  17   1        7.21        1.09     19.98 o
  12  17   1     1105.33     1045.85     96.68 o
  14  17   1     1448.93     1553.10     78.74 o
  16  17   1     2838.18     2888.93    195.85 o
 -17  18   1      308.48      347.98     47.60 o
 -15  18   1     5490.71     6136.52    192.28 o
 -13  18   1     2685.03     2682.99     99.50 o
 -11  18   1     2508.62     2509.87    102.94 o
  -9  18   1     2751.34     2757.86    142.07 o
  -7  18   1     1129.79     1158.86     63.74 o
  -5  18   1     1237.54     1191.39     57.29 o
  -3  18   1     7061.88     6402.43    259.60 o
  -1  18   1     1195.77     1174.28     62.69 o
   1  18   1     1462.50     1409.20     59.86 o
   3  18   1     6124.37     6101.42    185.23 o
   5  18   1     1376.65     1421.18     80.00 o
   7  18   1     2287.38     2317.58     88.49 o
   9  18   1     3516.92     3636.67    136.52 o
  11  18   1     1361.36     1291.48     64.33 o
  13  18   1     1574.76     1676.81     96.19 o
  15  18   1     8095.90     9035.55    265.17 o
  17  18   1        4.85       82.91     38.40 o
 -18  19   1     1492.39     1518.61    110.52 o
 -16  19   1     1208.78     1206.06     80.49 o
 -14  19   1     1246.97     1359.76     82.34 o
 -12  19   1       59.98       67.97     28.73 o
 -10  19   1     2104.23     2178.26     91.81 o
  -8  19   1     1973.74     1978.22     72.68 o
  -6  19   1      755.67      729.24     49.53 o
  -4  19   1        5.94      -22.28     22.71 o
  -2  19   1    10623.37    11130.60    254.52 o
   0  19   1     3076.34     3210.29    104.68 o
   2  19   1     2902.81     2934.10    120.41 o
   4  19   1        3.03       -4.88     17.55 o
   6  19   1      102.52      151.94     26.08 o
   8  19   1     3984.29     4172.31    158.12 o
  10  19   1     1735.83     1710.48    138.78 o
  12  19   1      974.48      959.39     85.47 o
  14  19   1      342.32      553.20     63.28 o
  16  19   1      971.22     1044.04     85.22 o
  18  19   1       38.05       82.47     38.36 o
 -19  20   1      117.61      145.84     37.20 o
 -17  20   1        5.46       56.15     32.82 o
 -15  20   1       58.49       72.11     26.63 o
 -13  20   1     1798.43     1726.60     86.13 o
 -11  20   1      354.15      378.36     52.79 o
  -9  20   1       51.44       88.94     29.22 o
  -7  20   1     3191.52     3271.56    116.54 o
  -5  20   1       62.60       72.57     23.32 o
  -3  20   1     1099.44     1022.74     43.36 o
  -1  20   1      858.62      794.04     50.78 o
   1  20   1     4010.77     4200.21    163.09 o
   3  20   1        0.35       14.20     23.00 o
   5  20   1      117.58      178.78     28.43 o
   7  20   1     2173.64     2167.70    147.04 o
   9  20   1      509.19      494.31     39.66 o
  11  20   1     1059.27      985.68     77.14 o
  13  20   1      865.78      861.33     58.07 o
  15  20   1      196.76      204.42     36.58 o
  17  20   1       20.86        4.81     34.38 o
  19  20   1      210.75      261.64     48.75 o
 -20  21   1        6.00       65.58     45.55 o
 -18  21   1      332.25      295.26     49.20 o
 -16  21   1     1028.08     1101.24     71.47 o
 -14  21   1      891.92      866.29     59.65 o
 -12  21   1      204.88      257.37     35.93 o
 -10  21   1       98.22      134.81     31.01 o
  -8  21   1     4855.55     5116.41    170.20 o
  -6  21   1      482.74      499.22     42.50 o
  -4  21   1      164.19      158.40     26.84 o
  -2  21   1     1031.43      991.01     89.42 o
   0  21   1     1673.10     1633.70     74.86 o
   2  21   1     2079.78     2174.19    116.98 o
   4  21   1       49.33      100.51     29.41 o
   6  21   1     1275.17     1059.58    104.46 o
   8  21   1      162.32      202.33     34.26 o
  10  21   1     1463.38     1445.33    101.13 o
  12  21   1      572.70      487.04     49.68 o
  14  21   1      203.92      307.92     44.37 o
  16  21   1     5013.96     5571.70    203.79 o
  18  21   1       29.84       22.32     29.27 o
  20  21   1       42.77       62.57     38.10 o
 -21  22   1       21.08      130.05     46.56 o
 -19  22   1      406.42      491.54     60.86 o
 -17  22   1      626.90      655.17     67.08 o
 -15  22   1       79.39      134.91     35.67 o
 -13  22   1     1466.24     1514.43     77.61 o
 -11  22   1        6.85       51.12     26.51 o
  -9  22   1      240.83      199.45     31.93 o
  -7  22   1       44.32        6.88     23.36 o
  -5  22   1       51.30       78.98     24.45 o
  -3  22   1      686.49      579.45     49.42 o
  -1  22   1     7878.51     7939.82    258.56 o
   1  22   1       13.70       11.38     24.43 o
   3  22   1        9.63        7.01     22.09 o
   5  22   1      679.79      686.90     50.20 o
   7  22   1      291.91      262.50     29.43 o
   9  22   1      458.69      408.39     38.18 o
  11  22   1     1231.30     1303.25    103.68 o
  13  22   1       12.34       18.67     23.34 o
  15  22   1      339.87      407.26     54.38 o
  17  22   1      327.29      308.47     51.39 o
  19  22   1      152.84      180.24     45.54 o
  21  22   1       16.27        4.40     30.94 o
 -22  23   1      588.49      615.57     75.66 o
 -20  23   1     1206.19     1356.23     94.78 o
 -18  23   1      807.23      702.20     71.98 o
 -16  23   1      687.28      644.46     59.03 o
 -14  23   1      331.17      342.11     44.43 o
 -12  23   1      328.06      322.78     49.66 o
 -10  23   1      952.92     1028.85     80.21 o
  -8  23   1     1602.06     1586.23     85.19 o
  -6  23   1      532.89      464.41     43.41 o
  -4  23   1      858.56      759.91     51.50 o
  -2  23   1     6139.77     6170.75    175.31 o
   0  23   1       59.75        6.04     23.60 o
   2  23   1      487.79      510.53     43.83 o
   4  23   1      263.61      343.41     40.85 o
   6  23   1     4679.16     4793.46    260.34 o
   8  23   1      612.59      677.07     64.99 o
  10  23   1      405.95      382.45     47.19 o
  12  23   1        6.90       14.68     22.86 o
  14  23   1       13.94       26.47     26.42 o
  16  23   1     2595.44     2584.46    120.21 o
  18  23   1        1.29       26.77     36.65 o
  20  23   1      166.25      116.02     51.39 o
  22  23   1      162.20      187.12     48.49 o
 -23  24   1      858.14      817.34    140.05 o
 -21  24   1     1056.42     1071.15    101.93 o
 -19  24   1     1261.83     1347.25    111.35 o
 -17  24   1      366.49      396.59     61.68 o
 -15  24   1       57.73      114.06     38.08 o
 -13  24   1      440.41      500.69     51.03 o
 -11  24   1     3492.09     3627.60    184.96 o
  -9  24   1      744.87      702.43     60.16 o
  -7  24   1     2462.13     2470.94    130.58 o
  -5  24   1     1320.13     1247.33    104.11 o
  -3  24   1      196.06      235.82     41.63 o
  -1  24   1       13.17      -27.45     27.45 o
   1  24   1       12.01       24.77     27.85 o
   3  24   1     3366.29     3495.68    157.20 o
   5  24   1     4415.79     4651.14    175.62 o
   7  24   1     1589.56     1620.02     97.14 o
   9  24   1      698.35      685.64     54.02 o
  11  24   1       55.92       37.73     28.33 o
  13  24   1      638.30      562.74     83.45 o
  15  24   1       49.86       57.13     34.06 o
  17  24   1      364.98      366.75     61.01 o
  19  24   1     2206.03     2197.56    138.99 o
  21  24   1       73.96       59.64     46.79 o
  23  24   1       75.29       69.82     47.28 o
 -22  25   1      308.41      319.12    199.73 o
 -20  25   1       86.46      198.79     53.22 o
 -18  25   1        0.28       73.27     50.19 o
 -16  25   1     1062.94     1188.70    125.40 o
 -14  25   1      386.62      342.43     42.95 o
 -12  25   1     1588.62     1597.05    108.49 o
 -10  25   1        1.27      -29.17     29.17 o
  -8  25   1     1937.89     1932.64    116.61 o
  -6  25   1       54.82       23.95     27.60 o
  -4  25   1      387.84      441.36     49.85 o
  -2  25   1      857.78      959.17    103.99 o
   0  25   1      422.86      519.63     58.05 o
   2  25   1     4388.49     4812.91    219.76 o
   4  25   1       28.43      -30.73     30.73 o
   6  25   1     2010.38     2212.98    108.86 o
   8  25   1       96.35       73.26     31.44 o
  10  25   1     2793.77     2939.50    148.93 o
  12  25   1      269.18      239.08     40.65 o
  14  25   1     1582.08     1589.92    113.22 o
  16  25   1       32.03      -10.22     34.69 o
  18  25   1       61.88       46.76     40.35 o
  20  25   1      477.39      399.22     70.73 o
  22  25   1      555.94      428.25     78.82 o
 -19  26   1      428.26      526.09     93.02 o
 -17  26   1     1248.45     1291.26    110.02 o
 -15  26   1     2294.39     2009.63    105.63 o
 -13  26   1       23.50      -38.53     38.53 o
 -11  26   1        2.08       -9.87     29.04 o
  -9  26   1       92.07      151.86     53.20 o
  -7  26   1     1117.51     1240.57     94.97 o
  -5  26   1      164.99      177.15     44.99 o
  -3  26   1     3940.59     4082.01    249.18 o
  -1  26   1     1605.90     1492.75    113.52 o
   1  26   1      397.05      390.36     46.76 o
   3  26   1      223.81      271.47     43.96 o
   5  26   1      446.69      425.01     51.14 o
   7  26   1       31.29       25.99     28.31 o
   9  26   1     1212.69     1414.77     89.44 o
  11  26   1      802.07      763.31    111.13 o
  13  26   1     1595.61     1684.55    137.62 o
  15  26   1     1312.59     1255.73    103.06 o
  17  26   1       15.90       51.44     36.54 o
  19  26   1        7.26       71.61     41.10 o
 -18  27   1     1357.23     1111.82    127.27 o
 -16  27   1      144.01      153.59     69.66 o
 -14  27   1      397.20      441.46     56.58 o
 -12  27   1        4.41       45.18     33.45 o
 -10  27   1      139.16       74.43     34.26 o
  -8  27   1     2858.51     2912.11    147.44 o
  -6  27   1       18.17       21.68     28.81 o
  -4  27   1      214.84      170.52     40.18 o
  -2  27   1      952.57      756.91     68.30 o
   0  27   1     4258.19     4576.46    203.54 o
   2  27   1      224.96      194.93     37.20 o
   4  27   1        0.24        1.57     27.27 o
   6  27   1     1027.13     1024.60     73.35 o
   8  27   1      381.70      426.30     63.52 o
  10  27   1     1746.54     1696.39    127.12 o
  12  27   1       50.60        4.00     32.58 o
  14  27   1      376.80      365.70     54.94 o
  16  27   1       48.56      125.19     43.86 o
  18  27   1      294.02      291.74     61.32 o
 -17  28   1       70.28       26.04     44.25 o
 -15  28   1       11.15       63.43     53.77 o
 -13  28   1       30.57       73.02     42.55 o
 -11  28   1       17.25       16.75     32.05 o
  -9  28   1      524.54      655.36     76.60 o
  -7  28   1      303.24      301.59     47.25 o
  -5  28   1       36.38       13.16     26.61 o
  -3  28   1      486.67      335.86     43.16 o
  -1  28   1      143.38      102.79     35.24 o
   1  28   1       84.63       48.05     29.31 o
   3  28   1     1115.53     1174.31     89.96 o
   5  28   1      182.28      188.10     48.17 o
   7  28   1       33.51       -2.97     25.35 o
   9  28   1      231.76      257.97     46.13 o
  11  28   1       48.30       44.35     34.76 o
  13  28   1       51.29       83.42     40.92 o
  15  28   1        4.51       38.94     40.87 o
  17  28   1      603.28      476.14     79.33 o
 -16  29   1      197.97      176.50     68.80 o
 -14  29   1      384.07      401.73     74.48 o
 -12  29   1       42.85        7.50     39.11 o
 -10  29   1      630.42      618.24     70.44 o
  -8  29   1       54.79       63.07     36.90 o
  -6  29   1      352.20      314.42     52.05 o
  -4  29   1      122.39      122.35     39.16 o
  -2  29   1        7.75      -12.16     25.76 o
   0  29   1      637.01      540.01     51.82 o
   2  29   1        5.60        5.45     27.66 o
   4  29   1        5.01       26.19     38.56 o
   6  29   1      138.61      168.46     51.75 o
   8  29   1      590.58      522.66     65.07 o
  10  29   1       25.50       34.95     35.21 o
  12  29   1      115.96       71.71     38.16 o
  14  29   1     1395.67     1343.45    106.01 o
  16  29   1      342.07      233.92     84.80 o
 -13  30   1      331.01      296.80     68.75 o
 -11  30   1      113.89      107.59     54.36 o
  -9  30   1      118.08      115.06     44.45 o
  -7  30   1      394.72      407.82     57.56 o
  -5  30   1      104.68      157.57     45.28 o
  -3  30   1      364.73      358.72     56.19 o
  -1  30   1       34.18       26.44     32.22 o
   1  30   1        8.05      -40.50     40.50 o
   3  30   1        7.51       13.18     30.56 o
   5  30   1      476.71      484.68     64.57 o
   7  30   1      393.59      394.88     60.58 o
   9  30   1      296.83      206.95     56.23 o
  11  30   1      335.28      225.48     49.48 o
  13  30   1      248.82      144.01     87.19 o
 -12  31   1        1.01      -40.87     47.22 o
 -10  31   1      956.66      816.06     80.89 o
  -8  31   1      224.04      121.76     53.96 o
  -6  31   1     1254.42     1310.66    179.13 o
  -4  31   1      240.20      182.70     45.91 o
  -2  31   1      262.68      336.92     57.09 o
   0  31   1     1375.64     1294.27    131.52 o
   2  31   1       20.96       19.84     40.36 o
   4  31   1      246.93      175.61     53.10 o
   6  31   1      595.84      535.83     80.51 o
   8  31   1     1480.85     1335.38    141.62 o
  10  31   1      149.35      147.51     44.98 o
  12  31   1        0.16       43.85     55.67 o
  -9  32   1       11.49        7.00     42.60 o
  -7  32   1      630.18      545.83     75.86 o
  -5  32   1       17.18      -11.24     34.56 o
  -3  32   1       23.57        4.93     30.04 o
  -1  32   1      689.77      670.09     85.08 o
   1  32   1      967.62      849.43    109.57 o
   3  32   1      324.29      384.54     70.07 o
   5  32   1      750.27      680.09     81.70 o
   7  32   1       11.71      195.18     78.63 o
   9  32   1       58.13      109.91     71.67 o
  -4  33   1       72.05       62.95     57.26 o
  -2  33   1       78.76       51.83     53.12 o
   0  33   1      962.38     1010.78    128.07 o
   2  33   1      489.89      447.90     80.58 o
   4  33   1        1.61       -0.14     42.03 o
   1   1   2     5071.81     5366.33     93.29 o
   0   2   2     4023.13     3987.90     79.04 o
   2   2   2      781.81      790.55     34.35 o
  -1   3   2      199.86      210.07     20.00 o
   1   3   2     2914.98     3097.52     62.74 o
   3   3   2     5440.96     5845.38    107.53 o
  -2   4   2      450.48      422.11     26.66 o
   0   4   2    11454.58    11568.45    175.27 o
   2   4   2      325.65      389.18     26.45 o
   4   4   2     4252.18     4436.39     83.49 o
  -3   5   2     1377.86     1404.03     44.06 o
  -1   5   2     3385.69     3641.97     69.02 o
   1   5   2    15486.42    16196.06    298.25 o
   3   5   2       41.36       46.93     14.22 o
   5   5   2     9018.53     9057.01    146.64 o
  -4   6   2     4013.97     4184.91     89.96 o
  -2   6   2     7496.19     7641.85    117.55 o
   0   6   2     8844.56     8883.50    146.17 o
   2   6   2    23687.13    24370.90    395.69 o
   4   6   2     1487.13     1383.30     44.20 o
   6   6   2    10662.89    10612.75    231.68 o
  -5   7   2     7878.08     8003.74    253.55 o
  -3   7   2       14.00       29.78     13.56 o
  -1   7   2    10298.19    10379.67    195.62 o
   1   7   2     3188.31     3184.94     72.73 o
   3   7   2        1.88      -17.05     17.05 o
   5   7   2     3474.00     3357.41     90.71 o
   7   7   2     1100.19     1043.69     57.25 o
  -6   8   2     4841.13     5123.95    133.22 o
  -4   8   2    14887.27    14791.54    269.25 o
  -2   8   2      449.11      503.38     28.18 o
   0   8   2       65.11       55.62     14.63 o
   2   8   2    18681.76    19320.19    354.70 o
   4   8   2      355.19      277.89     17.83 o
   6   8   2      857.59     1051.92     47.48 o
   8   8   2     4722.45     4684.33    151.78 o
  -7   9   2     2498.36     2355.65     85.60 o
  -5   9   2     8598.36     8616.18    172.85 o
  -3   9   2      235.56      263.49     28.91 o
  -1   9   2      374.18      359.03     25.96 o
   1   9   2      582.78      554.83     27.90 o
   3   9   2      146.10      279.01     28.19 o
   5   9   2     8269.38     8129.12    182.36 o
   7   9   2     9169.96     9716.18    230.76 o
   9   9   2        1.15        6.23     15.84 o
  -8  10   2    13793.03    14003.84    282.00 o
  -6  10   2      877.29      938.40     43.12 o
  -4  10   2        5.87        3.14     12.82 o
  -2  10   2     2691.52     2562.63     63.50 o
   0  10   2    10659.60    10839.45    209.87 o
   2  10   2      147.40      173.86     24.57 o
   4  10   2     3655.13     3517.73    106.61 o
   6  10   2      457.42      531.54     43.18 o
   8  10   2      601.10      497.89     34.03 o
  10  10   2     2537.31     2548.37    102.40 o
  -9  11   2     2001.37     1706.18     79.55 o
  -7  11   2       36.90       55.69     19.14 o
  -5  11   2      937.15      965.22     42.68 o
  -3  11   2     1512.67     1292.54     62.70 o
  -1  11   2     1050.52      970.75     45.63 o
   1  11   2     1624.21     1602.48     55.53 o
   3  11   2     1304.75     1264.40     47.59 o
   5  11   2       79.51       66.48     21.17 o
   7  11   2      134.36       64.95     19.60 o
   9  11   2     1412.56     1298.51     68.14 o
  11  11   2      140.83      184.00     30.75 o
 -10  12   2        4.83      -17.89     17.89 o
  -8  12   2     3689.89     3504.73     91.42 o
  -6  12   2      960.20      965.01     46.40 o
  -4  12   2        3.26      -15.04     15.84 o
  -2  12   2     1199.67     1128.06     52.98 o
   0  12   2     4544.57     4627.63    108.88 o
   2  12   2      443.74      416.65     34.16 o
   4  12   2      306.98      359.45     29.43 o
   6  12   2     2093.67     2021.74     66.34 o
   8  12   2     1729.45     1724.33     78.10 o
  10  12   2      898.80      924.07     54.81 o
  12  12   2      182.61      278.12     37.64 o
 -11  13   2      281.65      341.27     42.22 o
  -9  13   2      510.04      550.10     49.45 o
  -7  13   2     1178.07     1185.73     55.23 o
  -5  13   2     1553.62     1490.25     68.36 o
  -3  13   2       35.19       54.27     20.46 o
  -1  13   2     1946.98     1851.35     59.22 o
   1  13   2       34.32       67.91     21.33 o
   3  13   2      450.94      437.85     33.14 o
   5  13   2      193.24      272.72     31.42 o
   7  13   2     6385.24     6250.54    174.82 o
   9  13   2       76.57       53.19     25.05 o
  11  13   2        0.32       52.48     29.54 o
  13  13   2       47.33       25.62     24.09 o
 -12  14   2        0.07      -16.84     28.01 o
 -10  14   2        0.04        8.52     19.93 o
  -8  14   2     2076.35     1975.55     82.11 o
  -6  14   2     1649.05     1730.02     76.83 o
  -4  14   2      232.10      317.21     34.99 o
  -2  14   2     1357.57     1247.34     64.63 o
   0  14   2    14398.61    14609.01    320.50 o
   2  14   2     2597.07     2576.67    103.87 o
   4  14   2        2.00       35.37     13.71 o
   6  14   2     1973.10     2176.50    112.00 o
   8  14   2     2157.96     1944.04    100.48 o
  10  14   2     1189.51     1128.19     60.20 o
  12  14   2      129.58      165.62     51.17 o
  14  14   2        6.86       -1.84     21.78 o
 -13  15   2      772.03      675.92     57.96 o
 -11  15   2     4206.73     4323.87    190.45 o
  -9  15   2       64.26      113.38     33.41 o
  -7  15   2     3390.59     3493.65    119.32 o
  -5  15   2     2570.10     2591.25     97.43 o
  -3  15   2     2360.73     2225.92     85.55 o
  -1  15   2      604.09      560.77     49.56 o
   1  15   2     1446.06     1424.29     65.21 o
   3  15   2      580.28      520.46     41.03 o
   5  15   2       62.81       58.36     19.87 o
   7  15   2     1246.78     1349.82     72.68 o
   9  15   2     2072.23     2048.73     94.72 o
  11  15   2      921.96     1048.77     76.99 o
  13  15   2      789.77      808.53     68.61 o
  15  15   2     4140.49     4216.52    310.43 o
 -14  16   2      525.23      520.39     60.12 o
 -12  16   2      408.30      474.21     45.16 o
 -10  16   2     8882.60     9483.85    270.24 o
  -8  16   2      332.62      333.30     36.04 o
  -6  16   2     1028.17     1076.93     64.99 o
  -4  16   2     5139.58     5529.65    156.83 o
  -2  16   2      543.85      506.09     47.07 o
   0  16   2     5966.88     5843.83    177.10 o
   2  16   2      610.79      649.10     52.05 o
   4  16   2     2805.86     2741.66     98.17 o
   6  16   2     6898.71     7055.66    336.63 o
   8  16   2     8286.78     9179.24    313.23 o
  10  16   2      301.49      300.69     40.62 o
  12  16   2      306.46      360.52     41.17 o
  14  16   2      740.42      726.88     61.99 o
  16  16   2       53.18      110.61     40.32 o
 -15  17   2      290.13      333.36     54.73 o
 -13  17   2     1646.00     1582.87     95.74 o
 -11  17   2      185.21      283.09     37.64 o
  -9  17   2        2.24       46.63     37.03 o
  -7  17   2     7110.79     7289.78    274.35 o
  -5  17   2       14.57       40.98     27.49 o
  -3  17   2      656.57      692.58     52.84 o
  -1  17   2      246.07      309.18     38.54 o
   1  17   2     9570.33     9655.59    260.41 o
   3  17   2     1274.23     1301.23     80.33 o
   5  17   2     7877.67     7991.63    287.25 o
   7  17   2      902.94      823.37     51.59 o
   9  17   2      998.08      932.90     93.00 o
  11  17   2     2008.86     1930.39     93.36 o
  13  17   2     1681.47     1643.93     98.36 o
  15  17   2        1.79      -13.69     30.38 o
  17  17   2      108.92      180.03     48.46 o
 -16  18   2      155.69      220.90     42.40 o
 -14  18   2     2792.59     2802.75    189.95 o
 -12  18   2      548.89      640.84     70.24 o
 -10  18   2     2976.88     2935.76    143.84 o
  -8  18   2     1081.60     1013.94     59.52 o
  -6  18   2     1078.46      887.85     60.18 o
  -4  18   2      856.64      986.54     76.86 o
  -2  18   2     5618.52     6251.85    198.84 o
   0  18   2     1664.29     1578.24     74.71 o
   2  18   2      700.70      711.84     48.41 o
   4  18   2      392.36      427.52     49.08 o
   6  18   2     1029.74     1025.36     63.62 o
   8  18   2     2527.07     2787.57    116.06 o
  10  18   2       61.36       90.07     30.48 o
  12  18   2      833.39      853.45     61.49 o
  14  18   2     1746.39     1610.31    105.45 o
  16  18   2    11107.54    12147.58    371.79 o
  18  18   2        0.09      -18.53     33.96 o
 -17  19   2      680.20      993.58    149.14 o
 -15  19   2      118.70      120.37     43.30 o
 -13  19   2      167.82      245.25     56.97 o
 -11  19   2       15.67       55.60     35.38 o
  -9  19   2      614.57      652.14     63.20 o
  -7  19   2      787.48      721.24     58.05 o
  -5  19   2     1400.52     1534.29    107.84 o
  -3  19   2      510.91      550.23     57.46 o
  -1  19   2      732.99      728.55     55.66 o
   1  19   2     1399.57     1338.81     85.45 o
   3  19   2      736.70      696.85     51.28 o
   5  19   2       17.43       -9.62     27.97 o
   7  19   2     1145.54     1233.76    109.69 o
   9  19   2     1528.39     1508.48    130.24 o
  11  19   2      109.81      196.76     47.80 o
  13  19   2      293.10      327.06     50.06 o
  15  19   2      131.93      117.09     53.89 o
  17  19   2      428.84      578.13     72.88 o
  19  19   2      207.92      217.73     50.19 o
 -18  20   2      429.09      458.91     71.74 o
 -16  20   2     2836.22     3022.58    183.64 o
 -14  20   2       65.50       83.96     40.84 o
 -12  20   2       12.15       46.28     37.51 o
 -10  20   2      387.33      449.99     52.20 o
  -8  20   2     1383.23     1382.47     99.58 o
  -6  20   2     2507.67     2621.37    147.06 o
  -4  20   2     2728.17     2672.67    125.07 o
  -2  20   2      353.48      355.57     48.14 o
   0  20   2      137.63      112.88     30.32 o
   2  20   2       10.22       27.71     21.79 o
   4  20   2     1691.50     1644.08    140.75 o
   6  20   2     2429.63     2603.09    164.78 o
   8  20   2     1376.73     1287.72     73.28 o
  10  20   2       17.80       -4.13     31.10 o
  12  20   2       30.20      119.67     37.53 o
  14  20   2      102.82      133.57     57.93 o
  16  20   2     2662.53     2579.28    202.74 o
  18  20   2      300.92      361.62     63.28 o
  20  20   2      895.87      896.37     89.08 o
 -19  21   2      109.65       72.44     45.46 o
 -17  21   2      428.68      393.62     56.43 o
 -15  21   2       15.81       41.78     40.08 o
 -13  21   2        0.70       65.62     38.08 o
 -11  21   2      103.43      170.36     38.46 o
  -9  21   2       84.35       96.31     34.74 o
  -7  21   2      165.33      199.30     38.91 o
  -5  21   2      716.65      612.96     58.59 o
  -3  21   2      103.82      149.41     36.50 o
  -1  21   2      196.40      155.13     40.43 o
   1  21   2      840.36      767.62     68.81 o
   3  21   2      397.04      416.02     49.50 o
   5  21   2       70.31       79.86     34.36 o
   7  21   2        0.69      -32.08     32.08 o
   9  21   2       86.75       67.40     33.04 o
  11  21   2       63.31       73.85     35.99 o
  13  21   2      545.25      617.92     71.95 o
  15  21   2     1213.73     1031.08     88.62 o
  17  21   2       32.49       81.18     53.43 o
  19  21   2      922.93      837.56    122.60 o
  21  21   2      828.39      740.03     88.30 o
 -20  22   2      300.63      331.71     74.67 o
 -18  22   2        9.15      228.63    105.05 o
 -16  22   2      130.60       93.77     53.86 o
 -14  22   2      130.09      262.75     54.76 o
 -12  22   2      120.83      276.19     78.88 o
 -10  22   2     1600.09     1476.75    113.19 o
  -8  22   2       58.91       52.00     34.63 o
  -6  22   2     1258.81      996.52     86.45 o
  -4  22   2      173.44      224.90     46.19 o
  -2  22   2     2255.29     2245.19    102.44 o
   0  22   2      133.95      164.33     36.90 o
   2  22   2     1081.16     1069.71    116.05 o
   4  22   2       85.79       73.13     36.43 o
   6  22   2      208.88      210.80     46.16 o
   8  22   2        0.82      -22.97     27.69 o
  10  22   2        3.68      -18.47     32.40 o
  12  22   2      845.96      965.85     78.18 o
  14  22   2       53.07       34.06     39.45 o
  16  22   2       23.82       33.99     42.52 o
  18  22   2        3.22       51.24     45.83 o
  20  22   2        9.16       22.20     42.76 o
  22  22   2      135.73       88.07     65.01 o
 -19  23   2      114.16      152.51     53.06 o
 -17  23   2     1635.40     1583.08    135.36 o
 -15  23   2      434.96      441.04     64.91 o
 -13  23   2        5.56      -10.94     38.36 o
 -11  23   2       11.45      127.93     38.48 o
  -9  23   2     2574.33     2510.79    207.99 o
  -7  23   2       37.97       54.64     31.70 o
  -5  23   2      482.56      498.10     59.22 o
  -3  23   2     1266.77     1288.84     86.74 o
  -1  23   2      111.19      121.06     34.97 o
   1  23   2     1418.24     1372.89    101.12 o
   3  23   2      302.37      253.61     43.41 o
   5  23   2       19.36       34.55     31.80 o
   7  23   2        3.41       15.40     27.47 o
   9  23   2     1809.27     1911.46    107.57 o
  11  23   2       51.23       86.38     50.14 o
  13  23   2      467.17      542.06     78.92 o
  15  23   2       23.35       -6.14     35.26 o
  17  23   2       31.43       44.30     41.04 o
  19  23   2        0.31       -1.18     35.03 o
 -18  24   2      594.87      591.27     81.57 o
 -16  24   2      334.41      387.60     74.57 o
 -14  24   2      975.09      976.51     91.61 o
 -12  24   2      868.97      800.73     79.35 o
 -10  24   2      551.80      497.07     70.10 o
  -8  24   2        1.67      -14.87     43.08 o
  -6  24   2      608.27      641.27     72.51 o
  -4  24   2       22.15       -8.57     30.86 o
  -2  24   2      719.43      670.99     99.12 o
   0  24   2       23.78       44.60     41.17 o
   2  24   2     2617.90     2988.33    171.27 o
   4  24   2      639.33      719.67    113.04 o
   6  24   2     4285.05     4897.37    289.64 o
   8  24   2      294.27      335.45     60.39 o
  10  24   2      441.61      543.59     65.91 o
  12  24   2       13.27       -2.25     29.61 o
  14  24   2     1373.81     1593.50    107.43 o
  16  24   2       10.00       -1.35     37.29 o
  18  24   2        2.48       52.66     53.87 o
 -17  25   2      150.41      171.14     64.92 o
 -15  25   2      222.22      316.12     70.40 o
 -13  25   2       99.89      169.89     53.55 o
 -11  25   2      104.19       51.97     44.20 o
  -9  25   2      514.70      542.04     58.74 o
  -7  25   2      493.40      519.30     70.69 o
  -5  25   2        1.12       18.53     44.95 o
  -3  25   2      450.38      361.49     51.10 o
  -1  25   2     2281.95     2311.08    169.96 o
   1  25   2      569.99      523.48     64.05 o
   3  25   2      211.79      173.77     50.82 o
   5  25   2       84.67       22.46     31.64 o
   7  25   2      359.56      522.73     72.54 o
   9  25   2      388.36      502.28     62.85 o
  11  25   2       25.03      -31.48     40.45 o
  13  25   2       59.83       59.75     40.15 o
  15  25   2       62.17       28.60     58.75 o
  17  25   2     1808.35     1762.95    163.84 o
 -16  26   2     1286.39     1310.36    137.52 o
 -14  26   2     1032.28      947.72    148.49 o
 -12  26   2      696.73      715.12     80.81 o
 -10  26   2       89.61      114.55     55.20 o
  -8  26   2     1703.65     1599.64    150.66 o
  -6  26   2     2193.56     1956.29    204.02 o
  -4  26   2     1099.77     1127.57    120.99 o
  -2  26   2       68.38       38.82     37.98 o
   0  26   2        5.61       12.73     37.97 o
   2  26   2     1049.92     1079.88     97.94 o
   4  26   2       62.20       60.57     35.77 o
   6  26   2      228.70      196.84     49.92 o
   8  26   2      231.14      339.65     71.76 o
  10  26   2     2096.90     2187.11    138.86 o
  12  26   2      523.59      622.33    113.40 o
  14  26   2     1833.41     2205.67    141.62 o
  16  26   2        0.44       68.45     51.09 o
 -15  27   2      578.02      587.14     84.63 o
 -13  27   2       17.06        0.02     33.64 o
 -11  27   2      763.74      743.91     82.99 o
  -9  27   2      198.28      112.67     41.09 o
  -7  27   2        7.67      -41.39     41.39 o
  -5  27   2      870.46      785.45    115.42 o
  -3  27   2      835.15      707.32     87.67 o
  -1  27   2      616.05      747.58     80.10 o
   1  27   2       83.16      102.49     46.64 o
   3  27   2        3.60       29.02     35.87 o
   5  27   2      296.35      319.36     55.93 o
   7  27   2     2566.54     3263.30    258.81 o
   9  27   2      313.85      329.57     62.12 o
  11  27   2       29.29      -24.36     44.15 o
  13  27   2        0.00       45.72     42.77 o
  15  27   2       57.29      112.62     61.68 o
 -12  28   2       26.59       72.31     49.34 o
 -10  28   2      256.53      205.04     66.54 o
  -8  28   2      927.32      836.30    123.62 o
  -6  28   2      488.75      560.50     98.92 o
  -4  28   2      393.07      461.01     66.89 o
  -2  28   2       20.49       20.53     39.98 o
   0  28   2     2902.50     2975.76    255.92 o
   2  28   2       73.49       64.74     42.28 o
   4  28   2      359.36      418.78     70.15 o
   6  28   2      148.38      141.05     60.80 o
   8  28   2      838.87     1021.59    140.94 o
  10  28   2      817.34      920.18    106.02 o
  12  28   2       37.18       74.42     48.43 o
 -11  29   2       23.52       13.57     48.90 o
  -9  29   2       35.94       26.57     40.12 o
  -7  29   2      566.68      599.92     79.32 o
  -5  29   2        4.89       10.59     35.56 o
  -3  29   2        0.48      -24.11     48.43 o
  -1  29   2        0.13      -41.61     41.61 o
   1  29   2      411.18      335.82     63.58 o
   3  29   2       18.51       -1.30     38.18 o
   5  29   2      141.28      129.81     50.35 o
   7  29   2       13.61      -19.83     37.79 o
   9  29   2      175.83      166.42     49.99 o
  11  29   2        0.17      -35.11     42.97 o
  -8  30   2      304.47      352.89     81.89 o
  -6  30   2       53.02       34.26     44.01 o
  -4  30   2       92.54       40.14     43.92 o
  -2  30   2     1067.65      950.82    131.36 o
   0  30   2      633.90      535.88     76.40 o
   2  30   2      793.86      598.59     95.59 o
   4  30   2        7.92       19.74     42.49 o
   6  30   2        2.60      -49.46     56.43 o
   8  30   2      199.56      546.74    208.15 o
  -1  31   2      122.26      150.88     66.45 o
   1  31   2       72.41       28.97     45.42 o
   0   1   3     3829.13     4111.89    107.44 o
  -1   2   3      337.70      358.16     37.72 o
   1   2   3     1522.37     1654.65     75.00 o
  -2   3   3      673.38      769.48     48.38 o
   0   3   3      180.04      225.10     30.68 o
   2   3   3       21.31       18.77     25.74 o
  -3   4   3        5.72      -13.20     20.35 o
  -1   4   3      101.33      142.20     29.57 o
   1   4   3     2109.81     2186.86     72.55 o
   3   4   3     1962.20     2032.86     85.34 o
  -4   5   3       51.70       74.71     28.34 o
  -2   5   3      235.94      287.56     34.08 o
   0   5   3      323.80      433.64     35.80 o
   2   5   3     1892.12     1945.55     81.23 o
   4   5   3      777.66      870.56     53.05 o
  -5   6   3      107.20      155.27     28.20 o
  -3   6   3     1414.27     1398.63     61.58 o
  -1   6   3      246.27      383.52     43.52 o
   1   6   3      109.20      136.06     28.88 o
   3   6   3     1918.19     2058.59     76.03 o
   5   6   3       26.94       15.64     22.31 o
  -6   7   3      175.12      193.33     26.81 o
  -4   7   3     1551.24     1483.32     57.37 o
  -2   7   3     6251.61     6427.48    169.94 o
   0   7   3       90.79      129.12     25.86 o
   2   7   3     1125.35     1160.67     54.10 o
   4   7   3     1705.60     1672.74     67.39 o
   6   7   3       24.46       76.59     29.74 o
  -7   8   3     1689.55     1630.40     85.51 o
  -5   8   3        5.32        1.43     18.00 o
  -3   8   3     1438.64     1308.73     52.23 o
  -1   8   3    19657.43    19495.92    418.90 o
   1   8   3     1028.12      987.56     55.35 o
   3   8   3      614.11      675.59     48.94 o
   5   8   3      271.48      304.99     34.11 o
   7   8   3     2279.88     2114.24     93.21 o
  -8   9   3      636.21      638.61     66.83 o
  -6   9   3      945.59      913.35     50.12 o
  -4   9   3     2870.70     2753.71    123.86 o
  -2   9   3     5698.64     5266.24    151.74 o
   0   9   3        9.22      105.19     31.16 o
   2   9   3     3200.70     3104.80    103.36 o
   4   9   3     2518.03     2639.97    121.58 o
   6   9   3     3329.67     3369.13    111.84 o
   8   9   3      740.04      681.60     58.19 o
  -9  10   3       10.98      -23.82     26.34 o
  -7  10   3       62.50       80.26     24.38 o
  -5  10   3     1689.34     1544.66     73.99 o
  -3  10   3      139.28      141.52     25.72 o
  -1  10   3      721.32      702.65     53.68 o
   1  10   3      747.80      827.22     43.94 o
   3  10   3     2444.92     2367.76     83.61 o
   5  10   3      503.62      448.75     38.93 o
   7  10   3     3776.98     3491.82    138.36 o
   9  10   3        3.87        4.82     30.90 o
 -10  11   3      435.36      457.09     52.24 o
  -8  11   3     2173.94     2004.40    139.96 o
  -6  11   3      242.96      202.90     30.99 o
  -4  11   3     2752.77     2634.20    121.04 o
  -2  11   3        0.87      -22.83     22.83 o
   0  11   3     3566.78     3514.15    122.99 o
   2  11   3     3017.00     2839.19    165.42 o
   4  11   3      588.91      571.02     49.14 o
   6  11   3     1187.58     1089.14     64.19 o
   8  11   3       21.04       49.37     24.79 o
  10  11   3     3787.94     3580.82    285.09 o
 -11  12   3      371.20      374.20     53.22 o
  -9  12   3     1443.88     1507.57     92.19 o
  -7  12   3      463.46      497.43     45.43 o
  -5  12   3       81.19       93.04     54.59 o
  -3  12   3      249.76      295.77     49.23 o
  -1  12   3      292.07      339.36     39.21 o
   1  12   3      350.95      482.72     51.61 o
   3  12   3      251.30      343.28     52.30 o
   5  12   3       80.11      108.32     32.60 o
   7  12   3     1438.42     1237.00     86.31 o
   9  12   3     1351.91     1266.53    104.39 o
  11  12   3      445.55      483.90     62.27 o
 -12  13   3      261.02      232.62     50.25 o
 -10  13   3      997.98      821.49     92.83 o
  -8  13   3      284.27      485.19     69.98 o
  -6  13   3       58.45       21.56     32.12 o
  -4  13   3      166.87      166.72     47.79 o
  -2  13   3      120.24      103.44     39.55 o
   0  13   3     2263.73     2257.15    122.41 o
   2  13   3      571.79      562.49     43.21 o
   4  13   3     2869.18     2574.72    143.79 o
   6  13   3      226.63      297.63     35.43 o
   8  13   3      525.99      518.50     46.45 o
  10  13   3       40.35       25.82     31.07 o
  12  13   3      852.80      837.62     84.27 o
 -13  14   3        4.90      -17.91     34.57 o
 -11  14   3      684.94      779.54     96.22 o
  -9  14   3       20.38       25.57     56.20 o
  -7  14   3      994.15      842.08     80.81 o
  -5  14   3       81.74       81.22     32.56 o
  -3  14   3     1721.67     1640.96    101.68 o
  -1  14   3      598.56      651.89     52.65 o
   1  14   3        0.02       54.28     29.16 o
   3  14   3     1735.40     1836.73     97.18 o
   5  14   3      302.37      323.88     45.11 o
   7  14   3      848.53      889.66     78.88 o
   9  14   3      768.70      802.06     61.31 o
  11  14   3      459.37      428.96     46.83 o
  13  14   3       19.77       41.43     34.89 o
 -14  15   3     1908.00     1943.36    170.11 o
 -12  15   3      430.71      478.41     74.56 o
 -10  15   3      122.27      142.65     50.41 o
  -8  15   3       19.10       48.39     42.60 o
  -6  15   3     1044.78     1072.23    102.44 o
  -4  15   3      663.65      626.61     56.64 o
  -2  15   3     2847.50     2794.88    143.00 o
   0  15   3      538.84      510.27     55.48 o
   2  15   3      253.01      326.41     46.31 o
   4  15   3        8.12       27.61     31.13 o
   6  15   3       65.13       60.91     34.77 o
   8  15   3      449.81      473.21     54.96 o
  10  15   3      742.96      802.76     71.01 o
  12  15   3      973.00      929.32    127.00 o
  14  15   3     1665.03     1457.58    152.22 o
 -15  16   3      686.71      616.34    119.74 o
 -13  16   3       23.07       12.36     38.36 o
 -11  16   3        7.40       20.72     39.86 o
  -9  16   3        1.24       13.40     42.67 o
  -7  16   3     2987.24     2786.46    202.62 o
  -5  16   3       90.16      113.17     37.30 o
  -3  16   3     2121.36     1984.16    100.28 o
  -1  16   3     1503.06     1490.59     87.01 o
   1  16   3     3733.68     3584.20    215.80 o
   3  16   3     1436.65     1436.89     86.07 o
   5  16   3      217.21      224.57     43.04 o
   7  16   3       36.36       54.00     31.05 o
   9  16   3        0.64      -32.13     44.45 o
  11  16   3      553.32      696.96     89.55 o
  13  16   3      402.76      321.98     65.57 o
  15  16   3      394.83      316.29     80.37 o
 -16  17   3      776.60      747.18    137.83 o
 -14  17   3       82.78       44.27     39.85 o
 -12  17   3      180.08      213.23     56.15 o
 -10  17   3      200.89      183.67     55.97 o
  -8  17   3     1014.72     1079.90    124.65 o
  -6  17   3     1406.05     1353.52    116.75 o
  -4  17   3      998.80      946.92     78.65 o
  -2  17   3      335.72      414.90     56.36 o
   0  17   3      714.14      614.17     65.43 o
   2  17   3     1762.35     1551.64    110.88 o
   4  17   3     3884.59     4206.16    203.30 o
   6  17   3       11.28       36.63     32.21 o
   8  17   3        0.31      -31.28     38.69 o
  10  17   3      204.44      228.29     45.73 o
  12  17   3       12.47        1.54     33.68 o
  14  17   3       13.83       15.35     40.71 o
  16  17   3       80.26      147.00     65.78 o
 -17  18   3     1802.71     1634.42    141.35 o
 -15  18   3       55.73       88.98     47.70 o
 -13  18   3      166.99      221.52     80.98 o
 -11  18   3        6.38      -10.52     30.52 o
  -9  18   3       96.55       86.94     42.75 o
  -7  18   3      823.88      808.96     84.97 o
  -5  18   3       83.28       64.15     35.09 o
  -3  18   3       76.10       91.14     41.44 o
  -1  18   3     1687.04     1814.00    138.38 o
   1  18   3     2990.64     3053.58    208.27 o
   3  18   3       47.80       82.45     34.04 o
   5  18   3     1487.55     1446.24    116.48 o
   7  18   3      519.49      493.66     74.00 o
   9  18   3      487.67      467.38     56.41 o
  11  18   3       24.37       44.72     41.94 o
  13  18   3     1050.06     1063.63    120.65 o
  15  18   3      865.48      902.89    113.45 o
  17  18   3      487.63      647.40     96.46 o
 -18  19   3     1723.43     1603.04    170.71 o
 -16  19   3      355.44      534.71    114.07 o
 -14  19   3        1.97        0.31     59.50 o
 -12  19   3      269.75      145.89     58.96 o
 -10  19   3     1360.73     1136.71     91.47 o
  -8  19   3       22.25       13.61     38.98 o
  -6  19   3      368.56      351.27     63.06 o
  -4  19   3      721.18      657.17     66.04 o
  -2  19   3        1.87       -1.12     30.51 o
   0  19   3      241.94      312.83     53.37 o
   2  19   3     1254.56     1091.90    111.34 o
   4  19   3      162.22      207.10     43.82 o
   6  19   3      150.91      158.74     42.10 o
   8  19   3     1059.25     1087.82     90.83 o
  10  19   3      250.56      420.78     66.79 o
  12  19   3       84.82      108.42     46.41 o
  14  19   3       11.67      -41.66     44.41 o
  16  19   3       16.86        7.06     42.25 o
  18  19   3      474.98      617.10    108.99 o
 -17  20   3      744.70      764.16    101.82 o
 -15  20   3       31.01      -37.29     41.92 o
 -13  20   3       65.94       -3.17     39.13 o
 -11  20   3        1.84       20.47     40.84 o
  -9  20   3     1514.85     1490.17    128.17 o
  -7  20   3      132.72      101.21     52.36 o
  -5  20   3       17.86       23.07     37.02 o
  -3  20   3      481.23      496.47     62.12 o
  -1  20   3      216.66      169.72     62.52 o
   1  20   3       66.68       72.30     43.03 o
   3  20   3     1110.46     1023.34     90.09 o
   5  20   3      570.57      536.52     70.09 o
   7  20   3        0.25        5.12     32.15 o
   9  20   3     1517.97     1527.60    127.41 o
  11  20   3       30.91       -2.11     41.98 o
  13  20   3     1341.73     1314.48    293.19 o
  15  20   3        8.70       15.17     41.56 o
  17  20   3      546.27      493.41     90.55 o
 -16  21   3      380.37      386.77     91.56 o
 -14  21   3       56.51       60.88     60.02 o
 -12  21   3      310.56      238.77     75.77 o
 -10  21   3      136.24      318.34     61.82 o
  -8  21   3        7.45       74.53     48.52 o
  -6  21   3       96.45       50.03     42.15 o
  -4  21   3       55.68       43.81     34.96 o
  -2  21   3      849.39      790.47     86.11 o
   0  21   3      202.38      200.59     50.44 o
   2  21   3       51.00       98.56     47.76 o
   4  21   3      159.09      243.24     85.90 o
   6  21   3     1230.37     1103.81     89.44 o
   8  21   3      270.34      323.01     66.32 o
  10  21   3      284.40      316.20     58.63 o
  12  21   3       20.47       61.82     41.02 o
  14  21   3      153.42      243.07     62.45 o
  16  21   3      720.26      825.85    106.98 o
 -15  22   3      225.37      234.18     75.00 o
 -13  22   3        3.20       56.22     44.17 o
 -11  22   3       43.46       46.39     50.04 o
  -9  22   3      390.98      493.33     81.97 o
  -7  22   3      163.58      177.92     52.61 o
  -5  22   3      157.22      157.29     57.47 o
  -3  22   3        4.79      -15.37     32.63 o
  -1  22   3     1275.10     1221.44    143.50 o
   1  22   3      308.54      355.61     73.68 o
   3  22   3      163.37      228.01     53.82 o
   5  22   3        3.72       14.77     35.23 o
   7  22   3        1.91      -37.60     48.48 o
   9  22   3      870.68      978.49    111.22 o
  11  22   3       29.62      116.54     65.92 o
  13  22   3      133.24      122.07     48.56 o
  15  22   3       14.15      -14.43     42.57 o
 -14  23   3      624.71      743.40    135.03 o
 -12  23   3       25.51       16.04     46.87 o
 -10  23   3        0.18       25.77     54.72 o
  -8  23   3     2908.94     2973.05    179.45 o
  -6  23   3     1039.76     1024.53    104.91 o
  -4  23   3       37.82       38.46     37.54 o
  -2  23   3       83.95       -3.40     37.03 o
   0  23   3       19.96       39.21     37.99 o
   2  23   3      214.38      229.69     59.75 o
   4  23   3       42.90       21.86     46.98 o
   6  23   3       28.33       14.82     42.06 o
   8  23   3      271.27      300.87     76.82 o
  10  23   3     1835.03     1916.19    195.97 o
  12  23   3       70.39      123.71     62.30 o
  14  23   3      622.42      516.13     82.94 o
 -11  24   3      297.41      279.60     69.29 o
  -9  24   3     1778.91     1867.92    276.38 o
  -7  24   3       66.06       88.84     66.14 o
  -5  24   3       30.61       15.13     47.67 o
  -3  24   3       69.45       70.27     45.05 o
  -1  24   3     1039.45      923.50    127.93 o
   1  24   3       95.55       37.00     41.78 o
   3  24   3      232.41      198.97     59.38 o
   5  24   3        5.77      -11.68     39.72 o
   7  24   3        7.42      -20.46     49.01 o
   9  24   3     1410.75     1612.79    144.62 o
  11  24   3       62.04       16.96     43.66 o
 -10  25   3      164.16      126.69     64.27 o
  -8  25   3      629.90      778.69    101.58 o
  -6  25   3        3.42       21.11     49.40 o
  -4  25   3       39.48      -20.27     50.76 o
  -2  25   3      742.05      581.99     80.25 o
   0  25   3     1101.62     1206.27    129.93 o
   2  25   3       66.24      124.53     61.64 o
   4  25   3      384.39      411.49     83.98 o
   6  25   3      113.44      163.97     63.77 o
   8  25   3       56.42       34.78     50.35 o
  10  25   3        0.21      -30.99     49.66 o
  -7  26   3       77.95       75.35     58.15 o
  -5  26   3      283.91      322.91     81.41 o
  -3  26   3      113.25      125.38     61.42 o
  -1  26   3     1495.75     1309.87    173.45 o
   1  26   3       71.89      122.68     51.49 o
   3  26   3       51.00       32.54     44.88 o
   5  26   3       50.78       69.79     69.15 o
   7  26   3      594.32      734.73    104.45 o
   0  27   3      297.19      279.21     64.75 o
   0   0   4      714.45      806.13    213.80 o
   1   1   4       19.60       76.67     57.50 o
   0   2   4      642.27      756.17     64.48 o
   2   2   4       32.15       36.93     32.64 o
  -1   3   4      433.38      543.87     64.73 o
   1   3   4      628.89      666.43     72.25 o
   3   3   4       14.58        7.12     31.59 o
  -2   4   4       29.23       72.72     40.73 o
   0   4   4       84.76       84.84     52.16 o
   2   4   4       24.31        4.01     26.79 o
   4   4   4        3.63       -3.92     31.84 o
  -3   5   4      866.06      871.49     79.16 o
  -1   5   4     1419.35     1514.91     97.24 o
   1   5   4     1175.54     1166.58     85.70 o
   3   5   4      108.69       88.09     34.21 o
   5   5   4       89.11      152.14     42.50 o
  -4   6   4      222.71      290.45     56.51 o
  -2   6   4      375.64      443.22     50.64 o
   0   6   4       99.78      102.36     47.54 o
   2   6   4       57.12       18.74     38.52 o
   4   6   4       17.81       48.84     44.60 o
   6   6   4       11.88       16.81     30.15 o
  -5   7   4      253.59      241.07     55.76 o
  -3   7   4       11.11       15.28     35.18 o
  -1   7   4      729.94      712.47     66.62 o
   1   7   4     5710.00     5952.13    259.97 o
   3   7   4      131.48       99.92     38.64 o
   5   7   4      526.27      526.41     53.75 o
   7   7   4      106.23      115.12     40.33 o
  -6   8   4      181.88      250.44     59.19 o
  -4   8   4      266.77      339.90     76.54 o
  -2   8   4      252.62      440.44     58.51 o
   0   8   4      128.78      162.11     66.97 o
   2   8   4        0.82      -16.05     36.75 o
   4   8   4      202.97      213.02     45.71 o
   6   8   4       62.03      143.05     63.30 o
   8   8   4      101.22       99.82     45.92 o
  -7   9   4      853.86      872.02    101.05 o
  -5   9   4      524.63      546.94     69.03 o
  -3   9   4        2.60       60.41     41.27 o
  -1   9   4      219.57      348.93     52.69 o
   1   9   4      456.21      441.19     61.97 o
   3   9   4      237.71      245.45     63.03 o
   5   9   4      261.60      288.36     53.40 o
   7   9   4      195.07      238.84     49.54 o
   9   9   4     3752.65     3475.93    255.91 o
  -8  10   4       13.62       36.60     45.55 o
  -6  10   4        0.04       22.20     42.91 o
  -4  10   4      625.25      606.75     81.70 o
  -2  10   4        3.21      -34.54     34.54 o
   0  10   4      112.37      132.66     60.07 o
   2  10   4      148.15      131.03     43.79 o
   4  10   4     1127.21      977.39     84.79 o
   6  10   4       87.31      117.47     46.63 o
   8  10   4       55.07      115.07     54.59 o
  10  10   4       68.58      192.97     73.04 o
  -9  11   4      263.04      223.56     67.45 o
  -7  11   4        3.20      105.12     50.85 o
  -5  11   4        9.32      -29.03     58.04 o
  -3  11   4      325.59      230.74     48.54 o
  -1  11   4     7492.01     7144.72    398.21 o
   1  11   4      264.71      266.58     67.84 o
   3  11   4      764.87      735.56     73.57 o
   5  11   4       30.87       70.03     52.61 o
   7  11   4      615.33      611.35     75.00 o
   9  11   4      659.90      757.24     95.77 o
  11  11   4      124.35       91.62     59.17 o
 -10  12   4       19.49       26.89     47.99 o
  -8  12   4        2.31       47.45     47.59 o
  -6  12   4      387.87      422.41     84.62 o
  -4  12   4       83.73      108.20     52.81 o
  -2  12   4      232.93      228.36     56.23 o
   0  12   4      388.10      448.81     72.49 o
   2  12   4       71.51      103.22     48.98 o
   4  12   4        8.15       24.07     37.95 o
   6  12   4      444.41      445.71     84.05 o
   8  12   4       29.50      -17.18     42.44 o
  10  12   4       62.06      119.55    111.84 o
  12  12   4      155.63      158.94     71.91 o
 -11  13   4      362.60      328.36    112.43 o
  -9  13   4       15.59       -5.87     34.53 o
  -7  13   4      935.35      967.85    109.38 o
  -5  13   4       30.26      -43.89     43.89 o
  -3  13   4     1342.42     1020.87    112.69 o
  -1  13   4        0.95       19.20     43.67 o
   1  13   4     2838.87     2377.36    176.16 o
   3  13   4        1.68       21.44     39.65 o
   5  13   4       18.85      -48.41     48.41 o
   7  13   4      155.75      168.15     51.67 o
   9  13   4      248.61      279.21     93.58 o
  11  13   4      436.73      373.83     84.32 o
  13  13   4      505.84      483.43     87.21 o
 -12  14   4      235.97      205.93     69.36 o
 -10  14   4        2.52       90.54     89.85 o
  -8  14   4       80.82       59.65     48.33 o
  -6  14   4      117.10      139.81     62.17 o
  -4  14   4      378.58      468.72     87.41 o
  -2  14   4      107.58      114.49     58.94 o
   0  14   4      198.44      253.16     58.45 o
   2  14   4       34.28       87.33     73.87 o
   4  14   4        2.25        5.25     41.67 o
   6  14   4        0.07       26.66     51.07 o
   8  14   4      131.30       74.17     57.02 o
  10  14   4      433.88      475.60     92.70 o
  12  14   4      337.80      332.80     79.23 o
  14  14   4        2.77      -11.99     47.68 o
 -13  15   4        1.34      112.57     74.71 o
 -11  15   4       13.24       36.27     63.84 o
  -9  15   4        8.54      -86.21     86.21 o
  -7  15   4      163.14      111.69     75.70 o
  -5  15   4      356.30      354.11     99.40 o
  -3  15   4      290.58      169.85     63.06 o
  -1  15   4     1166.26     1129.20    107.16 o
   1  15   4     1004.84      956.96     94.88 o
   3  15   4       27.94        7.09     38.84 o
   5  15   4       98.58       96.14     68.37 o
   7  15   4     1275.36     1181.90    186.11 o
   9  15   4      290.85      274.72     68.06 o
  11  15   4       57.00       31.03     48.50 o
  13  15   4      168.42      123.26     62.60 o
 -12  16   4        4.81       26.99     49.85 o
 -10  16   4        9.02      -46.83     46.83 o
  -8  16   4       81.47      108.22     59.99 o
  -6  16   4      268.39      250.17     75.09 o
  -4  16   4      108.64      183.76     72.19 o
  -2  16   4       33.94      -35.65     53.15 o
   0  16   4      316.01      325.40     68.25 o
   2  16   4       77.82      130.11     50.02 o
   4  16   4        0.89      -25.62     55.93 o
   6  16   4       65.62       30.27     45.23 o
   8  16   4        2.65       17.20     50.70 o
  10  16   4        9.87      140.11     69.66 o
  12  16   4       57.33       79.96     62.01 o
  -9  17   4      502.09      526.48     82.66 o
  -7  17   4       17.19       37.71     56.38 o
  -5  17   4       75.39      144.06     66.20 o
  -3  17   4      188.13      157.89     64.69 o
  -1  17   4       10.97       45.52     44.42 o
   1  17   4     1010.18      670.37     91.29 o
   3  17   4      727.39      794.04     98.51 o
   5  17   4        5.22       83.71     61.94 o
   7  17   4     1104.97     1167.40    132.84 o
   9  17   4      103.07      125.11     72.58 o
  -8  18   4        2.23       38.90     66.93 o
  -6  18   4       44.07      107.28     66.43 o
  -4  18   4       12.45       -1.05     41.95 o
  -2  18   4       72.27      210.15     70.75 o
   0  18   4        8.05      -27.87     47.61 o
   2  18   4      393.80      427.62    101.92 o
   4  18   4      150.66      222.91     63.09 o
   6  18   4        1.59       48.89     51.31 o
   8  18   4       11.86       41.08     63.91 o
  -5  19   4        6.97      -70.14     70.14 o
  -3  19   4      327.63      333.94     91.08 o
  -1  19   4     1996.51     1949.54    169.07 o
   1  19   4      379.68      333.18     86.00 o
   3  19   4      339.00      351.04     81.42 o
   5  19   4       77.40       95.30     88.76 o
   0  20   4       97.49      151.09     83.94 o
 
