# Supplementary material for: Halogen bonds in some dihalogenated phenols: applications to crystal engineering
Source: IUCrJ. 2013 Oct 18;1(Pt 1):49–60. doi: 10.1107/S2052252513025657 (PMC4104968; doi:10.1107/S2052252513025657)
Supplement: Supplementary file 4 [file m-01-00049-1_296Ksup4.fcf]

#
# h,k,l, Fc-squared, Fo-squared, sigma(Fo-squared) and status flag
#
data_1_296K
_shelx_title ' datam in I4(1)/a'
_shelx_refln_list_code          4
_shelx_F_calc_maximum      360.81
_exptl_crystal_F_000      1312.00
_reflns_d_resolution_high  0.7702
 
loop_
 _symmetry_equiv_pos_as_xyz
 'x, y, z'
 '-x+1/2, -y, z+1/2'
 '-y+3/4, x+1/4, z+1/4'
 'y+3/4, -x+3/4, z+3/4'
 'x+1/2, y+1/2, z+1/2'
 '-x+1, -y+1/2, z+1'
 '-y+5/4, x+3/4, z+3/4'
 'y+5/4, -x+5/4, z+5/4'
 '-x, -y, -z'
 'x-1/2, y, -z-1/2'
 'y-3/4, -x-1/4, -z-1/4'
 '-y-3/4, x-3/4, -z-3/4'
 '-x+1/2, -y+1/2, -z+1/2'
 'x, y+1/2, -z'
 'y-1/4, -x+1/4, -z+1/4'
 '-y-1/4, x-1/4, -z-1/4'
 
_cell_length_a    26.2507
_cell_length_b    26.2507
_cell_length_c     3.8524
_cell_angle_alpha  90.000
_cell_angle_beta   90.000
_cell_angle_gamma  90.000
 
_shelx_F_squared_multiplier     1.000
 
loop_
 _refln_index_h
 _refln_index_k
 _refln_index_l
 _refln_F_squared_calc
 _refln_F_squared_meas
 _refln_F_squared_sigma
 _refln_observed_status
  -2   4   0    34059.72    30932.88    619.59 o
   0   4   0    17217.47     9520.17    349.35 o
   2   4   0    13760.13    13566.13    146.49 o
   4   4   0    14998.85    13346.90    177.82 o
  -4   6   0     4833.29     4326.22    103.69 o
  -2   6   0    30895.23    27754.13    695.70 o
   0   6   0     1190.95     1210.82     63.11 o
   2   6   0        3.25       -5.30      7.65 o
   4   6   0    16499.88    16677.38    336.45 o
   6   6   0      965.89      848.52     31.81 o
  -6   8   0    40207.49    38602.21    648.85 o
  -4   8   0    23616.19    19371.22    396.76 o
  -2   8   0    71263.52    66848.43   1437.55 o
   0   8   0    71422.24    75078.17   1508.28 o
   2   8   0    11983.05    11301.58    318.01 o
   4   8   0     4014.88     3519.40    147.95 o
   6   8   0    13204.53    13484.61    275.11 o
   8   8   0      102.74      148.87     22.31 o
  -8  10   0     9467.66     9524.50    258.65 o
  -6  10   0    12733.01    12077.38    323.30 o
  -4  10   0       44.75       37.10     14.24 o
  -2  10   0    12855.98    12337.74    397.71 o
   0  10   0    15743.29    16997.73    408.71 o
   2  10   0    31386.69    32870.59   1327.59 o
   4  10   0     5076.79     4756.62    244.60 o
   6  10   0    79325.63    96796.07   1863.53 o
   8  10   0       55.29       63.53     15.46 o
  10  10   0     2377.74     2106.17    104.38 o
 -10  12   0     3896.41     4270.14    122.78 o
  -8  12   0    22756.28    24483.69   1015.13 o
  -6  12   0     5770.22     5933.45    225.29 o
  -4  12   0     4343.83     3938.42    123.44 o
  -2  12   0     4271.21     4313.44     93.10 o
   0  12   0    10905.49    11251.35    426.66 o
   2  12   0     1608.84     1380.91    112.28 o
   4  12   0     3626.93     4097.48    115.07 o
   6  12   0     2211.87     2372.59    124.73 o
  10  12   0    23471.14    27353.52    823.60 o
  12  12   0       51.18       62.47     20.05 o
 -12  14   0     7187.72     7515.84    292.95 o
 -10  14   0    14435.59    15935.83    423.96 o
  -8  14   0      153.27       85.03     23.00 o
  -6  14   0     1825.91     1724.07     64.73 o
  -4  14   0     8892.44     8685.71    213.85 o
  -2  14   0      956.41      854.67     51.13 o
   0  14   0     9192.04    10898.93    504.64 o
   2  14   0     7256.25     7666.95    393.97 o
   4  14   0     2506.46     2385.63    165.85 o
   6  14   0     1864.79     1684.25    116.32 o
   8  14   0     4905.71     5284.12    180.77 o
  10  14   0     1402.42     1415.50     60.40 o
  12  14   0     2785.93     3130.50    320.22 o
  14  14   0     3717.69     4045.79    186.01 o
 -14  16   0     1848.94     1786.55    126.40 o
 -12  16   0      835.91      861.84     62.25 o
  -8  16   0    13312.92    14513.71    498.83 o
  -6  16   0     7146.64     6680.38    873.67 o
  -4  16   0    13696.91    12137.48    439.84 o
  -2  16   0     3338.88     3010.05    103.13 o
   0  16   0     6343.39     6550.12    224.62 o
   2  16   0       48.61       27.48     21.28 o
   4  16   0     1862.19     1685.26    115.72 o
   6  16   0     4893.83     5616.19    288.50 o
   8  16   0       12.19       42.49     23.81 o
  10  16   0    16933.71    20584.10    778.21 o
  12  16   0      382.65      358.11     43.71 o
  14  16   0      207.48      252.11     39.09 o
  16  16   0      555.10      600.52     73.13 o
 -16  18   0     2531.41     2930.99    143.43 o
 -14  18   0        0.90        7.34     23.72 o
 -12  18   0     8889.14    10055.93    485.53 o
 -10  18   0      681.36      721.92     63.50 o
  -8  18   0      576.53      530.44     42.49 o
  -6  18   0     1853.88     1875.03    112.93 o
  -4  18   0     2909.01     3042.03    240.27 o
  -2  18   0       25.96        7.07     23.21 o
   0  18   0    14600.35    14664.08    479.71 o
   2  18   0     7201.85     8047.64    472.93 o
   4  18   0     1111.51     1217.65    141.78 o
   6  18   0     1719.64     1607.78     89.72 o
   8  18   0     2543.85     2898.05    102.12 o
  10  18   0      750.18      781.70     68.23 o
  12  18   0     6625.27     6827.56    198.30 o
  14  18   0      254.60      267.20     48.38 o
  16  18   0      103.43      189.30     47.43 o
  18  18   0     2917.57     3123.88    159.52 o
 -18  20   0        1.74       36.43     37.91 o
 -16  20   0      104.66      128.85     36.81 o
 -14  20   0     1998.52     2219.97    107.84 o
 -12  20   0      261.35      234.03     49.00 o
 -10  20   0    10105.62    11225.57    371.31 o
  -8  20   0      834.00      729.40     66.44 o
  -6  20   0       30.80       59.27     25.35 o
  -4  20   0     1110.39     1077.96     71.66 o
  -2  20   0     4695.35     4193.46    172.11 o
   0  20   0     1596.47     1658.42     76.09 o
   2  20   0     2043.68     2021.92    147.96 o
   4  20   0       99.65       61.63     26.46 o
   6  20   0      331.68      339.45     37.49 o
   8  20   0     6991.08     9030.75    459.35 o
  10  20   0     4182.15     3969.96    309.69 o
  12  20   0      620.15      524.07     83.32 o
  14  20   0       72.68       82.39     31.67 o
  16  20   0      638.32      787.85    154.58 o
  18  20   0       43.40       56.62     38.81 o
  20  20   0       74.67      174.33     44.35 o
 -20  22   0        0.17       29.83     46.87 o
 -18  22   0      151.52      201.24     57.20 o
 -16  22   0     2796.73     3183.12    315.78 o
 -14  22   0      152.64      151.68     36.11 o
 -12  22   0      411.63      435.57     48.97 o
 -10  22   0       32.93       79.83     28.14 o
  -8  22   0      619.59      551.68     58.80 o
  -6  22   0      177.60      145.78     32.19 o
  -4  22   0     3485.18     3418.77    344.64 o
  -2  22   0     3770.86     3273.50    188.89 o
   0  22   0        8.78       16.18     26.30 o
   2  22   0     6938.86     6885.85    852.26 o
   4  22   0      158.99      175.12     41.22 o
   6  22   0     1867.04     1917.87    132.64 o
   8  22   0     5057.87     5565.88    571.67 o
  10  22   0      760.56      771.96     64.65 o
  12  22   0      531.78      393.82     48.99 o
  14  22   0     1934.77     1823.09    190.84 o
  16  22   0      702.22      693.83    123.96 o
  18  22   0        3.78       -5.22     28.15 o
  20  22   0       73.28      175.02     60.21 o
  22  22   0      335.93      156.58     77.31 o
 -22  24   0      349.43      390.78    141.76 o
 -20  24   0        3.55       29.06     43.15 o
 -18  24   0        0.07       63.67     59.56 o
 -16  24   0      633.17      697.16     89.12 o
 -14  24   0      639.95      707.94    107.48 o
 -12  24   0      110.46      163.50     45.13 o
 -10  24   0      335.17      395.78     54.50 o
  -8  24   0     5668.20     6299.73    311.37 o
  -6  24   0      141.23      193.58     52.67 o
  -4  24   0     1016.01     1057.31     92.35 o
  -2  24   0      246.74      236.30     44.36 o
   0  24   0     8244.82     7685.18    715.24 o
   2  24   0     1013.16      944.56    133.87 o
   4  24   0       27.59       -3.97     25.43 o
   6  24   0      126.08      100.23     39.10 o
   8  24   0        0.73       18.17     24.72 o
  10  24   0     1137.89     1383.22    110.79 o
  12  24   0      353.49      268.43     47.00 o
  14  24   0       20.25      -21.53     39.81 o
  16  24   0     1628.80     1510.39    120.15 o
  18  24   0      588.99      444.17     72.07 o
  20  24   0       47.14       49.81     40.15 o
  22  24   0      581.76      481.96    113.73 o
  24  24   0      237.60      211.35    105.45 o
 -22  26   0      153.81      166.06    163.79 o
 -20  26   0     1027.11     1041.36    229.41 o
 -18  26   0      819.77      851.03    133.25 o
 -16  26   0       11.43       14.90     52.37 o
 -14  26   0       30.14      -47.50     47.50 o
 -12  26   0       83.61       50.40     44.12 o
 -10  26   0       88.83      102.70     47.35 o
  -8  26   0       57.22       55.53     40.41 o
  -6  26   0      131.90      116.08     52.76 o
  -4  26   0      903.54      858.09     94.44 o
  -2  26   0     1123.61      998.60    127.30 o
   0  26   0     2186.46     2133.65    133.50 o
   2  26   0       41.01       66.04     30.70 o
   4  26   0       32.99       37.62     28.22 o
   6  26   0     1384.22     1036.43    102.86 o
   8  26   0      731.88      811.99     99.63 o
  10  26   0      118.60       95.59     41.64 o
  12  26   0      581.85      540.18     75.62 o
  14  26   0      334.76      254.28    110.61 o
  16  26   0      763.73      650.24     92.14 o
  18  26   0      286.99      233.25     74.29 o
  20  26   0      162.11      248.41    114.20 o
  22  26   0       26.30       74.91    127.13 o
 -18  28   0       53.44      199.86     83.49 o
 -16  28   0       54.32       25.87     80.08 o
 -14  28   0       74.30       24.96     44.23 o
 -12  28   0      692.02      590.65    132.17 o
 -10  28   0      519.17      476.72     77.69 o
  -8  28   0      707.09      644.87     96.05 o
  -6  28   0       64.91       70.09     51.37 o
  -4  28   0       17.94       17.44     29.55 o
  -2  28   0      203.44      165.91     45.13 o
   0  28   0       11.52       15.52     33.97 o
   2  28   0      870.82      802.01    121.67 o
   4  28   0      175.27       76.29     47.81 o
   6  28   0      463.92      406.00     76.03 o
   8  28   0      817.55      770.10    140.47 o
  10  28   0      148.36      120.11     44.55 o
  12  28   0       56.06       45.77     41.17 o
  14  28   0      414.46      227.71     75.52 o
  16  28   0       54.90       37.58     44.97 o
  18  28   0       96.78       89.49     87.33 o
 -16  30   0      429.83      219.57     94.97 o
 -14  30   0       76.83       93.45     90.01 o
 -12  30   0       94.20       88.01     61.14 o
 -10  30   0       71.49      105.34     51.88 o
  -8  30   0       53.43       45.72     42.23 o
  -6  30   0       36.27       19.54     39.22 o
  -4  30   0       35.61       55.57     50.89 o
  -2  30   0      124.80       52.19     43.31 o
   0  30   0      777.02      627.17    118.14 o
   2  30   0       98.94       28.43     42.29 o
   4  30   0       17.10       19.72     49.45 o
   6  30   0      139.05       87.68     54.02 o
   8  30   0      994.58     1048.08    262.83 o
  10  30   0      395.64      257.25    215.22 o
  12  30   0       10.11        0.10     54.10 o
  14  30   0        0.04      -52.42     59.38 o
  16  30   0      179.51      159.55     71.96 o
 -10  32   0      840.98      551.22    110.72 o
  -8  32   0       75.12        0.60     53.06 o
  -6  32   0       47.50      -99.89     99.89 o
  -4  32   0       91.91      -18.59     51.07 o
  -2  32   0      344.30      178.69     72.69 o
   0  32   0        0.28       75.40     71.20 o
   2  32   0      168.25      147.63     67.99 o
   4  32   0        7.38       -2.51     40.12 o
   6  32   0        0.39       -7.99     57.60 o
   8  32   0      299.14      236.28    123.20 o
  10  32   0       58.47      115.55     77.96 o
  -2  34   0      634.35      254.34    135.60 o
   0  34   0       24.16        8.41     57.67 o
   2  34   0      248.09      563.39    257.85 o
   0   1   1      270.33      197.88     10.91 o
  -1   2   1       42.56       41.53      9.33 o
   1   2   1    11020.39    10642.03    125.87 o
  -2   3   1    28989.10    28602.41    288.70 o
   0   3   1   130182.84   151714.89   1279.69 o
   2   3   1    30776.47    30914.92    297.06 o
  -3   4   1    15639.54    15451.85    199.51 o
  -1   4   1    31146.88    31850.76    354.47 o
   1   4   1     7244.25     7099.47     98.52 o
   3   4   1     5434.52     5427.28     89.38 o
  -4   5   1      895.98      914.33     34.13 o
  -2   5   1    26402.12    26610.82    378.58 o
   0   5   1      313.79      253.14     12.50 o
   2   5   1    15518.60    14585.20    248.27 o
   4   5   1       45.98       59.20      9.16 o
  -5   6   1       68.82       70.36     12.24 o
  -3   6   1      426.71      375.95     14.90 o
  -1   6   1     7136.13     6762.94     94.28 o
   1   6   1      551.59      468.59     18.58 o
   3   6   1     6866.59     6196.30     84.93 o
   5   6   1    13281.66    13502.67    250.70 o
  -6   7   1     2656.87     2519.92     84.33 o
  -4   7   1      208.19      217.58     16.34 o
  -2   7   1     1296.19     1107.50     31.61 o
   0   7   1     1088.38      936.32     30.88 o
   2   7   1     7538.75     6751.92     87.42 o
   4   7   1     3923.53     3718.63     66.49 o
   6   7   1    18408.15    19477.55    305.19 o
  -7   8   1     2495.88     2386.86     69.97 o
  -5   8   1     9284.18     9017.31    181.03 o
  -3   8   1    30026.39    30968.59    403.81 o
  -1   8   1     4221.56     4063.89     89.79 o
   1   8   1    18124.63    17014.37    204.54 o
   3   8   1      633.98      606.70     21.51 o
   5   8   1       18.23       18.72      6.78 o
   7   8   1     5806.14     6101.43    126.59 o
  -8   9   1    31935.75    36123.55    674.98 o
  -6   9   1     2720.74     2654.74     64.76 o
  -4   9   1      568.92      468.02     21.87 o
  -2   9   1      723.97      627.14     29.01 o
   0   9   1     3365.56     3575.53     71.09 o
   2   9   1     3702.63     3517.98     72.29 o
   4   9   1     6245.79     6418.72    129.69 o
   6   9   1     9698.10    10097.55    241.69 o
   8   9   1     3200.94     3022.73     71.50 o
  -9  10   1    17432.40    19380.67    438.43 o
  -7  10   1     5990.13     6265.04    140.31 o
  -5  10   1      198.51      225.72     18.04 o
  -3  10   1     1346.89     1368.35     39.10 o
  -1  10   1     8152.47     8321.78    135.01 o
   1  10   1     2722.68     2566.76     50.94 o
   3  10   1    16948.03    17339.74    232.83 o
   5  10   1     2908.16     2507.13     68.49 o
   7  10   1      642.78      565.61     30.02 o
   9  10   1     2646.30     2680.18     78.18 o
 -10  11   1       22.80        9.40     12.41 o
  -8  11   1      699.12      578.98     41.86 o
  -6  11   1      569.33      626.56     38.60 o
  -4  11   1      426.95      493.14     26.02 o
  -2  11   1     7161.27     8061.97    173.42 o
   0  11   1    15438.69    16176.51    287.75 o
   2  11   1     1016.52      928.68     31.56 o
   4  11   1     4231.06     4398.77     95.03 o
   6  11   1      883.47      668.11     27.90 o
   8  11   1      123.16      132.63     19.80 o
  10  11   1      988.61      885.60     41.37 o
 -11  12   1       94.47      113.41     26.38 o
  -9  12   1      270.79      280.73     25.80 o
  -7  12   1     2572.90     2678.98    121.65 o
  -5  12   1      768.86      734.50     30.96 o
  -3  12   1     2692.46     3109.11     78.54 o
  -1  12   1       26.87       12.51      8.80 o
   1  12   1      758.72      743.05     33.21 o
   3  12   1       94.99      135.38     13.00 o
   5  12   1       23.81       17.61     13.11 o
   7  12   1     5744.10     6737.19    182.23 o
   9  12   1        0.42        2.32     11.37 o
  11  12   1      235.01      257.47     24.28 o
 -12  13   1      486.20      475.09     39.90 o
 -10  13   1       96.54      129.20     23.89 o
  -8  13   1    12663.45    12982.45    521.41 o
  -6  13   1      248.17      246.54     28.46 o
  -4  13   1      425.56      368.56     21.38 o
  -2  13   1      487.71      527.26     34.04 o
   0  13   1     7498.82     7699.94    173.56 o
   2  13   1     3940.94     4256.79     95.72 o
   4  13   1     1251.72     1201.29     69.58 o
   6  13   1     2784.26     2757.19     97.90 o
   8  13   1      627.11      606.21     40.46 o
  10  13   1     5577.07     5752.07    133.56 o
  12  13   1      422.96      419.34     30.52 o
 -13  14   1     2941.16     3414.50    141.04 o
 -11  14   1      130.38      121.01     19.76 o
  -9  14   1     1180.12     1074.81     48.49 o
  -7  14   1     1522.36     1533.80     70.10 o
  -5  14   1      687.26      681.52     34.48 o
  -3  14   1      555.43      705.34     41.70 o
  -1  14   1     8475.93     9186.52    246.78 o
   1  14   1     1597.56     1575.35     48.66 o
   3  14   1        2.24       17.71     13.06 o
   5  14   1     6492.88     6627.80    300.78 o
   7  14   1       93.68       76.33     19.40 o
   9  14   1      677.04      626.33     48.73 o
  11  14   1      687.30      745.27     47.65 o
  13  14   1     1048.29     1059.01     66.55 o
 -14  15   1       38.03       50.51     22.26 o
 -12  15   1      842.43      846.07     59.82 o
 -10  15   1     3853.65     4376.18    113.04 o
  -8  15   1     1088.87     1244.02     86.09 o
  -6  15   1      867.89      852.16     45.70 o
  -4  15   1      649.17      741.75     44.47 o
  -2  15   1        0.14       -5.14     12.76 o
   0  15   1     7790.31     8123.46    255.72 o
   2  15   1      266.89      334.90     27.93 o
   4  15   1      832.49      889.42     64.58 o
   6  15   1        1.26        0.50     13.88 o
   8  15   1     7553.89     8707.67    212.78 o
  10  15   1        4.61      -22.21     22.21 o
  12  15   1      483.93      471.45     46.42 o
  14  15   1      290.25      261.85     28.65 o
 -15  16   1     1170.60     1185.64     68.92 o
 -13  16   1      907.25      868.46     55.39 o
 -11  16   1      153.93      214.71     27.96 o
  -9  16   1     2154.22     2237.42     93.23 o
  -7  16   1     8964.60     9852.47    297.50 o
  -5  16   1     1320.12     1229.91     52.77 o
  -3  16   1     2560.25     2710.35     91.89 o
  -1  16   1     1397.19     1443.94     59.66 o
   1  16   1        1.40       19.97     17.50 o
   3  16   1     1740.25     1721.07    106.75 o
   5  16   1     1920.76     2094.60     84.71 o
   7  16   1     4593.37     4651.09    149.79 o
   9  16   1     4615.11     5000.80    181.89 o
  11  16   1      273.50      307.92     41.14 o
  13  16   1     1514.06     1597.53     81.65 o
  15  16   1      144.89      172.50     36.91 o
 -16  17   1     1478.84     1490.53    100.92 o
 -14  17   1       25.70       18.95     26.17 o
 -12  17   1     2146.63     2231.68    101.46 o
 -10  17   1     7238.47     8070.31    261.56 o
  -8  17   1      669.88      715.56     46.19 o
  -6  17   1     2157.30     2190.57     72.07 o
  -4  17   1     1528.07     1477.09     78.06 o
  -2  17   1     1858.60     2040.43     81.02 o
   0  17   1     4438.46     5136.50    164.26 o
   2  17   1      151.42      234.50     30.67 o
   4  17   1      589.23      559.65     52.79 o
   6  17   1        2.70       -6.61     15.22 o
   8  17   1    10390.07    11816.47    307.18 o
  10  17   1        7.91       23.72     21.79 o
  12  17   1      708.56      840.87     63.21 o
  14  17   1      508.75      502.24     41.15 o
  16  17   1     1335.07     1470.24     92.95 o
 -17  18   1      120.42      129.03     27.91 o
 -15  18   1     2757.46     3173.86    143.80 o
 -13  18   1     1253.46     1302.71     86.54 o
 -11  18   1     1252.87     1144.64     69.84 o
  -9  18   1     1627.31     1709.69     79.76 o
  -7  18   1      796.85      766.12     48.63 o
  -5  18   1      785.51      726.77     47.29 o
  -3  18   1     4254.44     4158.68    175.27 o
  -1  18   1      746.65      758.52     48.56 o
   1  18   1      696.65      709.93     46.00 o
   3  18   1     3405.85     3617.52    205.18 o
   5  18   1      690.90      672.03     51.42 o
   7  18   1     1158.42     1060.45     85.96 o
   9  18   1     2222.37     2248.50     88.44 o
  11  18   1      664.41      656.48     59.60 o
  13  18   1      627.34      792.57     56.32 o
  15  18   1     3717.85     4442.15    174.84 o
  17  18   1        8.99      -33.75     33.75 o
 -18  19   1      601.60      507.52     55.02 o
 -16  19   1      604.26      633.63     47.55 o
 -14  19   1      450.53      503.30     53.74 o
 -12  19   1       38.41       88.25     27.26 o
 -10  19   1      813.43      868.37     75.94 o
  -8  19   1      950.52     1106.77     65.92 o
  -6  19   1      260.19      273.52     27.74 o
  -4  19   1       10.10       -4.95     14.44 o
  -2  19   1     6338.82     7040.90    324.29 o
   0  19   1     1681.86     1740.70     87.55 o
   2  19   1     1785.83     2099.76    110.21 o
   4  19   1       21.57        9.40     17.25 o
   6  19   1       79.65       72.61     23.78 o
   8  19   1     2106.52     2260.52    183.41 o
  10  19   1      973.85      997.69     95.25 o
  12  19   1      483.41      430.67     49.03 o
  14  19   1      322.41      417.82     49.87 o
  16  19   1      411.88      339.40     92.70 o
  18  19   1        4.04       64.13     37.49 o
 -19  20   1       78.23       47.62     32.18 o
 -17  20   1        0.14       15.37     25.50 o
 -15  20   1        2.46       13.07     23.72 o
 -13  20   1     1029.80      947.95     64.33 o
 -11  20   1      184.88      206.36     30.66 o
  -9  20   1        5.43       -3.51     17.32 o
  -7  20   1     1761.42     1875.07    120.56 o
  -5  20   1       52.83      107.75     23.96 o
  -3  20   1      661.32      632.12     36.49 o
  -1  20   1      515.04      467.95     38.25 o
   1  20   1     2460.99     2767.50    144.03 o
   3  20   1        4.29       15.83     17.48 o
   5  20   1       99.27      115.57     23.96 o
   7  20   1     1303.31     1331.99     96.07 o
   9  20   1      288.54      306.89     50.76 o
  11  20   1      658.56      686.72     65.70 o
  13  20   1      386.67      336.79     50.21 o
  15  20   1       95.92       48.34     25.25 o
  17  20   1       11.83       84.06     32.22 o
  19  20   1       65.21      178.11     64.33 o
 -20  21   1        0.60       21.13     39.96 o
 -18  21   1      109.39      100.09     35.02 o
 -16  21   1      284.59      301.47     42.67 o
 -14  21   1      319.24      357.51     64.26 o
 -12  21   1      148.24      188.98     35.71 o
 -10  21   1       27.33       54.59     23.75 o
  -8  21   1     3058.20     3065.93    129.82 o
  -6  21   1      152.89      211.88     44.69 o
  -4  21   1       76.35      100.21     26.11 o
  -2  21   1      566.01      582.41     51.70 o
   0  21   1     1275.93     1179.10     85.40 o
   2  21   1     1080.92     1230.34     67.45 o
   4  21   1       37.04       84.28     29.09 o
   6  21   1      679.56      617.12    102.71 o
   8  21   1       26.84        2.57     18.62 o
  10  21   1      739.10      591.80     62.71 o
  12  21   1      209.84      193.95     37.07 o
  14  21   1       70.89       98.88     47.15 o
  16  21   1     1981.80     2228.09    124.10 o
  18  21   1       24.52        3.94     26.93 o
  20  21   1       19.78      -11.95     28.51 o
 -21  22   1       27.21       25.69     31.15 o
 -19  22   1      100.73       57.08     36.52 o
 -17  22   1      158.93      145.75     36.83 o
 -15  22   1        5.57       23.49     26.90 o
 -13  22   1      656.20      724.75     74.77 o
 -11  22   1        6.38       28.85     27.38 o
  -9  22   1      109.76       88.11     29.65 o
  -7  22   1       58.42       68.33     28.20 o
  -5  22   1        3.07       13.32     18.68 o
  -3  22   1      259.40      223.71     37.49 o
  -1  22   1     3845.44     4261.07    168.78 o
   1  22   1        1.01       15.67     22.98 o
   3  22   1       31.47       33.54     23.11 o
   5  22   1      473.15      435.09     52.20 o
   7  22   1      151.96      172.55     29.36 o
   9  22   1      262.20      307.77     35.76 o
  11  22   1      545.40      501.64     53.43 o
  13  22   1        1.34       17.47     25.45 o
  15  22   1       64.39       68.15     29.78 o
  17  22   1       59.87       32.67     28.95 o
  19  22   1      108.37       21.24     31.67 o
  21  22   1        5.05       10.75     34.69 o
 -22  23   1      171.01       77.23     45.73 o
 -20  23   1      437.24      444.97     66.96 o
 -18  23   1      374.52      506.76     72.73 o
 -16  23   1      170.36      170.82     35.54 o
 -14  23   1      261.08      268.64     40.82 o
 -12  23   1      135.02      165.31     40.30 o
 -10  23   1      400.26      400.46     39.90 o
  -8  23   1      717.84      752.02     52.85 o
  -6  23   1      203.10      228.40     37.84 o
  -4  23   1      469.83      514.73     47.55 o
  -2  23   1     2658.31     2912.52    177.23 o
   0  23   1       57.08       42.52     25.14 o
   2  23   1      212.73      264.36     38.17 o
   4  23   1      123.19      110.94     28.84 o
   6  23   1     2217.66     2311.72    235.21 o
   8  23   1      223.13      267.93     37.97 o
  10  23   1      206.24      279.24     51.85 o
  12  23   1       16.48        8.26     22.80 o
  14  23   1       10.15      -14.97     25.87 o
  16  23   1      823.39      770.31     69.76 o
  18  23   1        7.33       36.33     35.40 o
  20  23   1       78.16       62.81     44.33 o
  22  23   1       25.87       55.80     44.36 o
 -23  24   1      170.86      104.08     55.62 o
 -21  24   1      327.53      201.45     67.76 o
 -19  24   1      375.77      401.72     62.07 o
 -17  24   1      130.88      174.44     50.13 o
 -15  24   1        8.19       41.22     34.41 o
 -13  24   1      130.53      174.14     46.52 o
 -11  24   1     1189.67     1402.91    101.74 o
  -9  24   1      193.15      165.01     30.58 o
  -7  24   1      867.00      911.42     97.42 o
  -5  24   1      553.58      507.04     66.35 o
  -3  24   1      159.84      146.42     30.74 o
  -1  24   1        7.36       14.23     24.54 o
   1  24   1        2.72      -16.04     27.30 o
   3  24   1     1408.06     1541.07     92.75 o
   5  24   1     1611.41     1821.45    172.27 o
   7  24   1      487.50      545.51     77.21 o
   9  24   1      196.87      203.68     37.32 o
  11  24   1       74.91       80.28     28.96 o
  13  24   1      333.46      299.41     52.06 o
  15  24   1        5.30       16.58     30.06 o
  17  24   1      104.85       85.12     36.20 o
  19  24   1      628.27      538.28     75.34 o
  21  24   1        0.01       24.21     32.30 o
  23  24   1        3.87       37.74     39.47 o
 -22  25   1       71.68      121.56     60.03 o
 -20  25   1       15.56       13.20     33.26 o
 -18  25   1        1.35        0.70     30.90 o
 -16  25   1      235.42      225.54     43.44 o
 -14  25   1      150.41      160.66     45.74 o
 -12  25   1      580.79      594.25     55.06 o
 -10  25   1        3.67      -23.66     23.68 o
  -8  25   1      672.45      736.31     76.09 o
  -6  25   1        4.23       42.40     28.57 o
  -4  25   1      195.67      181.24     34.37 o
  -2  25   1      331.96      385.83     46.57 o
   0  25   1      204.15      226.60     36.28 o
   2  25   1     1765.54     1953.43    159.81 o
   4  25   1       34.88       28.45     26.00 o
   6  25   1      751.74      883.92     79.33 o
   8  25   1       51.49       57.57     32.87 o
  10  25   1     1022.43     1096.07    126.76 o
  12  25   1      188.15      224.52     40.72 o
  14  25   1      589.31      520.43     75.10 o
  16  25   1        1.83       29.67     36.40 o
  18  25   1       25.93      -24.49     40.85 o
  20  25   1      154.11      103.90     78.05 o
  22  25   1      173.98      152.29     52.91 o
 -19  26   1      102.64       70.25     55.20 o
 -17  26   1      334.49      306.04     69.04 o
 -15  26   1      682.73      630.02     69.49 o
 -13  26   1        4.71        9.78     26.90 o
 -11  26   1        0.37       20.50     27.79 o
  -9  26   1       39.78       65.59     32.18 o
  -7  26   1      383.41      460.53     52.80 o
  -5  26   1       43.48       14.23     25.04 o
  -3  26   1     1459.57     1377.34     79.14 o
  -1  26   1      528.28      666.62    125.82 o
   1  26   1      106.05      156.00     33.20 o
   3  26   1       32.79       58.60     27.94 o
   5  26   1      193.05      184.40     40.85 o
   7  26   1        3.37        9.31     28.88 o
   9  26   1      391.71      429.58     59.53 o
  11  26   1      178.71      167.99     41.63 o
  13  26   1      485.61      445.11     63.27 o
  15  26   1      339.80      294.89     51.52 o
  17  26   1       22.37       30.07     35.34 o
  19  26   1        1.92       32.24     41.92 o
 -18  27   1      395.27      407.75    122.06 o
 -16  27   1        7.42       15.92     54.06 o
 -14  27   1      121.11      142.48     44.11 o
 -12  27   1        3.18      -30.80     31.17 o
 -10  27   1       62.84       44.50     33.23 o
  -8  27   1      825.44      898.15     74.03 o
  -6  27   1        4.57       19.24     26.71 o
  -4  27   1       78.67       65.02     30.80 o
  -2  27   1      502.52      461.22     46.24 o
   0  27   1     1763.04     1897.94    143.75 o
   2  27   1      119.20      101.20     31.90 o
   4  27   1        3.73       30.16     30.09 o
   6  27   1      321.37      368.58     57.98 o
   8  27   1      195.11      251.48     52.94 o
  10  27   1      621.95      620.46     75.49 o
  12  27   1        8.10        4.91     33.25 o
  14  27   1       87.50       86.15     42.65 o
  16  27   1        2.72       23.33     39.99 o
  18  27   1       70.01       40.52     48.51 o
 -17  28   1       37.69       45.12     48.61 o
 -15  28   1       11.38       30.72     47.85 o
 -13  28   1        7.21        2.91     29.11 o
 -11  28   1        4.17       41.90     37.38 o
  -9  28   1      150.34      162.62     40.72 o
  -7  28   1      115.94      167.69     73.88 o
  -5  28   1       13.17       14.20     24.90 o
  -3  28   1      227.53      175.71     40.66 o
  -1  28   1       45.42       32.09     27.80 o
   1  28   1       43.23       24.52     27.80 o
   3  28   1      440.81      409.77     55.44 o
   5  28   1       72.80       50.60     37.29 o
   7  28   1        5.31       27.91     29.83 o
   9  28   1       88.35       85.03     41.09 o
  11  28   1       32.03        7.34     25.94 o
  13  28   1       15.67       28.74     34.30 o
  15  28   1        0.31      -34.22     39.76 o
  17  28   1      190.68      162.57     58.51 o
 -16  29   1       50.92       58.70     56.59 o
 -14  29   1       97.34       42.97     41.91 o
 -12  29   1        8.79        9.50     35.85 o
 -10  29   1      214.63      163.79     52.73 o
  -8  29   1        0.27       19.22     28.46 o
  -6  29   1      152.70      102.32     40.76 o
  -4  29   1       53.96       38.40     29.87 o
  -2  29   1        6.74       15.53     29.78 o
   0  29   1      161.53      137.21     37.31 o
   2  29   1        3.32        5.19     23.09 o
   4  29   1        2.43        0.81     25.08 o
   6  29   1       18.66       -4.35     27.18 o
   8  29   1      166.48      182.30     42.53 o
  10  29   1        6.52        2.97     40.61 o
  12  29   1       32.22        0.68     29.48 o
  14  29   1      364.63      335.29     88.82 o
  16  29   1       86.32      -34.86     43.31 o
 -13  30   1      119.22       53.11     41.42 o
 -11  30   1       34.82       21.76     53.76 o
  -9  30   1       21.38       65.59     39.39 o
  -7  30   1       74.67       83.34     39.29 o
  -5  30   1       16.66       36.13     35.21 o
  -3  30   1       89.45       53.21     31.10 o
  -1  30   1       24.11       52.17     34.60 o
   1  30   1        4.73       -1.87     22.19 o
   3  30   1        1.65      -17.13     29.52 o
   5  30   1      162.73      175.00     42.70 o
   7  30   1      162.07       83.08     42.22 o
   9  30   1       76.77       74.09     38.49 o
  11  30   1       61.36       55.35     44.88 o
  13  30   1      125.64       94.23     51.10 o
 -12  31   1        0.58        8.48     36.05 o
 -10  31   1      264.09      216.05     53.71 o
  -8  31   1       43.42       15.15     48.88 o
  -6  31   1      375.11      352.34     78.87 o
  -4  31   1       56.51       27.22     37.42 o
  -2  31   1       64.23       44.88     39.93 o
   0  31   1      317.70      442.44     78.47 o
   2  31   1        8.74       26.17     32.57 o
   4  31   1       82.28       68.37     42.03 o
   6  31   1      235.35      221.68     52.08 o
   8  31   1      445.50      371.54     62.85 o
  10  31   1       33.26       40.52     39.11 o
  12  31   1        0.16      -53.27     53.27 o
  -9  32   1       15.83       28.04     50.84 o
  -7  32   1      137.61       54.87     44.87 o
  -5  32   1        7.92       19.55     36.66 o
  -3  32   1        3.33       19.27     31.95 o
  -1  32   1      148.70       86.12     48.16 o
   1  32   1      186.72       94.67     48.19 o
   3  32   1       39.08       77.55     55.03 o
   5  32   1      148.25      167.98     66.03 o
   7  32   1       11.39      -42.54     44.65 o
   9  32   1       21.46       -7.98     32.93 o
  -4  33   1       21.16       23.28     48.16 o
  -2  33   1       28.89      -23.23     40.17 o
   0  33   1      201.11      220.74     94.67 o
   2  33   1      123.91      128.24     62.58 o
   4  33   1        4.53       43.27     49.02 o
   1   1   2     3877.80     3958.39     83.54 o
   0   2   2     2389.48     2276.12     53.35 o
   2   2   2      425.63      415.89     24.72 o
  -1   3   2      122.24      157.42     18.23 o
   1   3   2     2547.96     2478.50     60.01 o
   3   3   2     4580.79     4812.42    114.68 o
  -2   4   2      198.05      203.81     20.81 o
   0   4   2     8198.46     8286.32    135.40 o
   2   4   2      300.06      296.99     24.94 o
   4   4   2     3606.58     3740.02     77.67 o
  -3   5   2      865.56      927.20     33.62 o
  -1   5   2     2659.63     2862.01     64.72 o
   1   5   2    10944.28    11130.71    179.21 o
   3   5   2        4.01        5.51     14.40 o
   5   5   2     6308.08     6361.51    124.56 o
  -4   6   2     2698.93     2738.84     70.86 o
  -2   6   2     5299.45     5432.24    108.80 o
   0   6   2     6060.25     5959.04    128.02 o
   2   6   2    17138.56    17351.75    385.24 o
   4   6   2      617.43      544.73     28.12 o
   6   6   2     6609.56     6473.86    162.98 o
  -5   7   2     5669.56     5778.51    115.54 o
  -3   7   2       21.51       19.23     15.39 o
  -1   7   2     7721.19     7542.28    132.53 o
   1   7   2     2365.57     2418.83     61.32 o
   3   7   2        4.07       33.75     12.65 o
   5   7   2     2065.19     2119.90     69.91 o
   7   7   2      708.83      619.40     39.08 o
  -6   8   2     3631.96     3508.12     81.22 o
  -4   8   2     9215.81     9181.31    152.17 o
  -2   8   2      407.40      421.24     26.88 o
   0   8   2        3.32       15.20     16.09 o
   2   8   2    12002.97    12177.72    238.27 o
   4   8   2      218.40      203.43     25.42 o
   6   8   2      981.65     1032.74     50.45 o
   8   8   2     2438.29     2208.44     91.70 o
  -7   9   2     1472.77     1200.73     72.34 o
  -5   9   2     5865.83     5747.79    169.49 o
  -3   9   2      184.37      192.44     23.80 o
  -1   9   2      182.98      211.17     20.11 o
   1   9   2      320.79      340.46     28.62 o
   3   9   2      134.19      152.29     18.09 o
   5   9   2     5456.94     5272.76    134.93 o
   7   9   2     6317.46     6220.96    227.24 o
   9   9   2        0.13       -0.31     17.11 o
  -8  10   2     8029.71     8295.52    316.98 o
  -6  10   2      741.03      801.40     54.93 o
  -4  10   2        4.34       12.64     13.75 o
  -2  10   2     1567.39     1505.95     55.33 o
   0  10   2     7098.85     7453.74    229.91 o
   2  10   2       99.12      117.75     19.72 o
   4  10   2     2203.64     2132.62     67.49 o
   6  10   2      309.21      325.50     28.53 o
   8  10   2      245.50      243.11     26.40 o
  10  10   2     1313.17     1347.23     75.27 o
  -9  11   2     1160.52      986.28     72.00 o
  -7  11   2       18.19       -0.36     22.22 o
  -5  11   2      620.40      662.21     35.33 o
  -3  11   2      903.27      841.62     49.84 o
  -1  11   2      866.37      792.76     43.06 o
   1  11   2     1011.66      889.27     38.76 o
   3  11   2      767.40      758.81     45.24 o
   5  11   2       49.61       54.17     19.19 o
   7  11   2      110.60       77.49     19.53 o
   9  11   2      713.68      703.47     52.69 o
  11  11   2       23.47       40.48     26.77 o
 -10  12   2       10.97       -9.90     15.17 o
  -8  12   2     1637.91     1684.97     91.95 o
  -6  12   2      663.30      610.68     42.86 o
  -4  12   2        3.93       -1.11     13.39 o
  -2  12   2      645.15      590.70     35.17 o
   0  12   2     2978.33     2956.92     90.42 o
   2  12   2      141.15      116.64     21.08 o
   4  12   2      172.85      212.01     23.25 o
   6  12   2     1138.20     1093.09     52.56 o
   8  12   2     1169.64     1061.36     59.36 o
  10  12   2      430.61      413.24     50.57 o
  12  12   2      122.72      183.40     32.33 o
 -11  13   2      186.78      227.57     33.65 o
  -9  13   2      316.06      299.81     30.99 o
  -7  13   2      594.16      642.89     37.39 o
  -5  13   2      914.99      786.47     50.63 o
  -3  13   2       25.68       39.55     23.45 o
  -1  13   2     1212.65     1142.85     58.66 o
   1  13   2        6.11       47.98     25.62 o
   3  13   2      276.55      259.79     24.27 o
   5  13   2      124.46      158.00     24.69 o
   7  13   2     4003.68     3976.05    121.96 o
   9  13   2       41.88       14.19     27.99 o
  11  13   2        0.95       -0.43     20.42 o
  13  13   2       45.12      146.93     69.73 o
 -12  14   2       26.60       -6.68     20.73 o
 -10  14   2        6.34       19.47     25.63 o
  -8  14   2      715.61      626.14     47.33 o
  -6  14   2     1130.73     1090.48     63.42 o
  -4  14   2      159.80      179.89     29.87 o
  -2  14   2      571.31      556.25     44.49 o
   0  14   2     7552.07     7554.25    206.18 o
   2  14   2     1483.16     1538.91    107.59 o
   4  14   2       55.28       80.94     22.16 o
   6  14   2     1178.58     1273.31     80.08 o
   8  14   2     1292.28     1185.49     73.84 o
  10  14   2      535.86      541.50     54.27 o
  12  14   2       59.40       78.75     38.86 o
  14  14   2        0.19       73.90     31.75 o
 -13  15   2      457.97      401.26     47.42 o
 -11  15   2     2061.13     2170.72    149.88 o
  -9  15   2        8.91       32.46     28.13 o
  -7  15   2     2062.96     2071.01     88.83 o
  -5  15   2     1533.20     1533.78     87.23 o
  -3  15   2     1232.20     1133.00     66.31 o
  -1  15   2      262.43      278.50     35.69 o
   1  15   2      772.35      750.23     49.70 o
   3  15   2      299.28      358.55     38.69 o
   5  15   2       12.11       43.48     17.86 o
   7  15   2      698.87      723.80     72.70 o
   9  15   2     1210.97     1266.54     83.84 o
  11  15   2      410.49      429.54     48.17 o
  13  15   2      277.79      341.56     49.80 o
  15  15   2     1964.01     2226.31    169.25 o
 -14  16   2      143.43      284.31     46.02 o
 -12  16   2      146.64      213.77     36.33 o
 -10  16   2     4002.01     4089.10    200.79 o
  -8  16   2      239.52      248.79     35.14 o
  -6  16   2      453.71      495.24     64.64 o
  -4  16   2     2520.88     2576.63    119.91 o
  -2  16   2      461.80      547.89     53.23 o
   0  16   2     2738.82     2695.74    127.29 o
   2  16   2      323.72      364.25     46.83 o
   4  16   2     1544.43     1627.79     91.25 o
   6  16   2     3131.74     3600.51    152.65 o
   8  16   2     3358.88     3860.26    175.21 o
  10  16   2       72.69       62.42     37.06 o
  12  16   2       50.64      101.22     31.53 o
  14  16   2      351.29      348.90     42.82 o
  16  16   2       22.19       31.00     27.65 o
 -15  17   2      189.35      205.29     56.60 o
 -13  17   2      682.83      614.31     66.72 o
 -11  17   2       58.20       33.68     23.92 o
  -9  17   2        0.05       35.59     29.06 o
  -7  17   2     3283.35     3298.95    173.26 o
  -5  17   2        7.49        1.93     23.92 o
  -3  17   2      407.54      419.04     46.28 o
  -1  17   2      156.02      258.59     39.79 o
   1  17   2     4844.70     5346.97    364.97 o
   3  17   2      803.89      820.35     64.41 o
   5  17   2     4137.51     4661.03    183.42 o
   7  17   2      493.34      452.17     57.47 o
   9  17   2      542.10      494.49     62.23 o
  11  17   2      868.18      899.08     80.08 o
  13  17   2      804.90      749.80     70.48 o
  15  17   2        0.63       -1.79     30.07 o
  17  17   2       12.78       57.51     34.66 o
 -16  18   2       40.38       53.57     31.42 o
 -14  18   2      884.11      825.79    109.77 o
 -12  18   2      209.38      284.88     43.15 o
 -10  18   2     1056.64      980.20    130.42 o
  -8  18   2      794.94      644.43     92.22 o
  -6  18   2      480.71      463.26     64.53 o
  -4  18   2      437.57      541.44     51.31 o
  -2  18   2     2573.01     2869.94    118.78 o
   0  18   2     1098.42     1042.84     78.70 o
   2  18   2      235.29      281.22     35.89 o
   4  18   2      140.20      186.37     36.22 o
   6  18   2      733.91      897.20    100.18 o
   8  18   2     1105.10     1367.23    137.47 o
  10  18   2       56.42       31.73     24.05 o
  12  18   2      441.21      463.75     50.64 o
  14  18   2      527.70      490.62     61.94 o
  16  18   2     4052.03     5190.58    622.33 o
  18  18   2       12.62       19.89     35.80 o
 -17  19   2      190.49      191.63     52.12 o
 -15  19   2       53.62       21.88     29.91 o
 -13  19   2      116.20      139.23     32.87 o
 -11  19   2        3.74       54.27     30.72 o
  -9  19   2      232.18      282.27     44.33 o
  -7  19   2      427.41      351.73     47.92 o
  -5  19   2      616.63      523.11     47.32 o
  -3  19   2      369.52      375.89     52.60 o
  -1  19   2      487.35      422.39     46.65 o
   1  19   2      783.96      702.51     62.79 o
   3  19   2      357.20      402.91     59.11 o
   5  19   2       28.52      -20.38     26.10 o
   7  19   2      436.73      440.58     43.37 o
   9  19   2      647.51      775.81     73.54 o
  11  19   2       16.17       36.12     29.40 o
  13  19   2      152.03      190.38     42.34 o
  15  19   2       63.85      171.12     60.93 o
  17  19   2      139.11      157.23     47.02 o
  19  19   2       75.30      173.17     54.36 o
 -18  20   2      220.21      238.98     78.09 o
 -16  20   2     1080.13     1036.61    132.00 o
 -14  20   2       98.53       98.49     38.39 o
 -12  20   2        9.72       72.73     48.42 o
 -10  20   2      118.18      121.36     33.72 o
  -8  20   2      629.62      480.05     59.61 o
  -6  20   2     1183.38     1256.76    108.32 o
  -4  20   2     1420.78     1432.77    117.65 o
  -2  20   2       87.66      140.45     33.99 o
   0  20   2       29.26       -1.52     17.55 o
   2  20   2        1.77        6.57     16.92 o
   4  20   2      907.89      945.08     78.21 o
   6  20   2     1068.87     1074.25     80.56 o
   8  20   2      461.81      497.48     61.77 o
  10  20   2       10.74        2.22     25.17 o
  12  20   2       21.16       28.46     31.31 o
  14  20   2       32.58       -9.57     38.38 o
  16  20   2      846.46      895.20     80.57 o
  18  20   2      102.28       96.59     44.16 o
  20  20   2      356.61      396.51     80.36 o
 -19  21   2       45.54       69.52     38.27 o
 -17  21   2      142.72      101.24     41.48 o
 -15  21   2        7.31      -12.63     28.07 o
 -13  21   2        2.07        2.84     34.61 o
 -11  21   2       62.38       43.01     34.53 o
  -9  21   2       39.38        7.61     25.76 o
  -7  21   2       68.88       51.09     30.77 o
  -5  21   2      380.90      444.88     50.96 o
  -3  21   2       27.65       67.65     32.51 o
  -1  21   2       73.12       82.60     31.78 o
   1  21   2      373.66      361.81     44.49 o
   3  21   2      239.66      232.97     42.12 o
   5  21   2       23.81       52.84     29.54 o
   7  21   2        2.69      -14.31     24.21 o
   9  21   2       21.59       26.78     31.80 o
  11  21   2        5.60       47.91     31.57 o
  13  21   2      274.24      275.64     46.40 o
  15  21   2      437.32      443.16     61.05 o
  17  21   2       37.00       22.87     34.45 o
  19  21   2      262.80      261.69     70.25 o
  21  21   2      328.76      289.83     58.65 o
 -20  22   2       49.87       27.61     38.80 o
 -18  22   2       22.81      121.50     47.09 o
 -16  22   2       35.16        3.22     36.40 o
 -14  22   2        8.04       57.10     35.91 o
 -12  22   2       28.04       28.38     33.97 o
 -10  22   2      536.85      571.88     57.76 o
  -8  22   2       16.35       47.09     32.12 o
  -6  22   2      327.91      360.39     50.71 o
  -4  22   2       23.92       24.88     25.88 o
  -2  22   2      693.29      855.77    116.37 o
   0  22   2       31.81       68.62     29.81 o
   2  22   2      599.72      595.55     64.68 o
   4  22   2       45.04       33.75     29.12 o
   6  22   2       70.30      122.75     35.97 o
   8  22   2       17.51       56.82     33.17 o
  10  22   2        0.25        3.49     24.31 o
  12  22   2      291.56      325.09     60.81 o
  14  22   2       91.07      121.98     43.64 o
  16  22   2        5.22       -5.18     28.61 o
  18  22   2        0.94      -13.28     33.87 o
  20  22   2        0.11       17.78     36.37 o
  22  22   2       27.55       -9.26     41.76 o
 -21  23   2       61.26       96.91     51.82 o
 -19  23   2       46.25       51.13     48.93 o
 -17  23   2      448.64      553.23    101.84 o
 -15  23   2      152.63      234.44     89.62 o
 -13  23   2        0.00       22.77     37.38 o
 -11  23   2        0.22       34.28     34.20 o
  -9  23   2      882.98      777.10     96.30 o
  -7  23   2       15.87       21.94     33.96 o
  -5  23   2      205.20      153.70     37.49 o
  -3  23   2      539.62      553.96     60.45 o
  -1  23   2       52.40       81.43     33.55 o
   1  23   2      486.51      490.17     68.13 o
   3  23   2      168.16      103.90     43.00 o
   5  23   2        7.11       -2.67     23.98 o
   7  23   2        0.20      -26.07     28.89 o
   9  23   2      678.22      722.71     87.29 o
  11  23   2        3.53       14.80     35.67 o
  13  23   2      155.42      143.30     42.28 o
  15  23   2        4.49       15.31     41.10 o
  17  23   2       13.16       12.98     34.01 o
  19  23   2        0.01       50.02     44.78 o
  21  23   2      204.18      155.62     76.71 o
 -20  24   2      109.13      117.57     61.03 o
 -18  24   2      197.02      290.45     77.66 o
 -16  24   2       28.73       18.83     36.10 o
 -14  24   2      275.05      299.48     68.95 o
 -12  24   2      226.05      256.28     52.65 o
 -10  24   2      202.17      193.56     41.31 o
  -8  24   2        1.69      -25.84     42.15 o
  -6  24   2       76.24       98.35     37.92 o
  -4  24   2        2.18      -13.83     30.15 o
  -2  24   2      234.68      236.12     51.32 o
   0  24   2       19.49       45.03     31.25 o
   2  24   2      827.38      847.52     99.46 o
   4  24   2      129.92      176.32     53.60 o
   6  24   2     1220.16     1484.83    126.70 o
   8  24   2       70.77      100.34     43.91 o
  10  24   2      233.32      276.04     52.04 o
  12  24   2        6.41       27.07     39.83 o
  14  24   2      440.65      488.42     72.02 o
  16  24   2        8.60      -26.88     51.00 o
  18  24   2        2.65       69.21     46.59 o
  20  24   2      107.13       62.85     56.46 o
 -17  25   2       52.28       -6.03     34.58 o
 -15  25   2       55.70       83.99     51.75 o
 -13  25   2       19.20       46.27     41.21 o
 -11  25   2       24.91        6.01     34.18 o
  -9  25   2      119.51       95.25     37.26 o
  -7  25   2      192.96      101.88     40.25 o
  -5  25   2        4.78      -35.76     35.76 o
  -3  25   2      156.52      162.34     39.52 o
  -1  25   2      804.04      837.79     95.11 o
   1  25   2      168.70      152.55     46.88 o
   3  25   2       74.42      101.13     38.01 o
   5  25   2       18.31       -2.44     30.04 o
   7  25   2      147.43      157.91     43.67 o
   9  25   2      157.44      146.81     43.23 o
  11  25   2       18.26       -2.32     28.36 o
  13  25   2       10.87        9.87     39.27 o
  15  25   2        4.61       67.27     47.21 o
  17  25   2      459.99      410.71     80.73 o
 -16  26   2      245.91      340.69     89.00 o
 -14  26   2      253.73      302.81     70.50 o
 -12  26   2      194.20      210.91     55.21 o
 -10  26   2       37.04        2.05     28.03 o
  -8  26   2      417.51      382.16     65.09 o
  -6  26   2      792.52      758.78     70.48 o
  -4  26   2      286.18      298.84     74.86 o
  -2  26   2       30.34       22.66     38.30 o
   0  26   2        6.19      -20.99     35.26 o
   2  26   2      256.64      255.63     71.29 o
   4  26   2       20.10        5.93     28.55 o
   6  26   2       34.13       51.60     34.10 o
   8  26   2       48.90       79.37     36.93 o
  10  26   2      580.76      702.07     93.88 o
  12  26   2       96.36      158.77     48.98 o
  14  26   2      331.99      378.77     66.76 o
  16  26   2        0.03        6.80     43.24 o
 -15  27   2      152.88      158.13     96.91 o
 -13  27   2       16.48       13.17     45.30 o
 -11  27   2      172.78       72.96     45.60 o
  -9  27   2       74.16       53.56     38.21 o
  -7  27   2        1.05        3.80     38.40 o
  -5  27   2      253.05      231.14     68.57 o
  -3  27   2      306.54      331.38     56.60 o
  -1  27   2      156.71      133.90     47.18 o
   1  27   2       53.97       43.42     42.06 o
   3  27   2        0.01       -1.48     29.77 o
   5  27   2       64.61       38.98     35.57 o
   7  27   2      721.10      689.79    151.26 o
   9  27   2      102.73       92.24     43.05 o
  11  27   2        7.15       22.93     39.98 o
  13  27   2        0.60      -33.93     53.58 o
  15  27   2       10.77      103.82     51.23 o
 -12  28   2        6.37       61.92     44.51 o
 -10  28   2       70.48       74.97     64.08 o
  -8  28   2      214.68      194.73     49.01 o
  -6  28   2      135.04      122.34     42.09 o
  -4  28   2      108.81      100.20     41.59 o
  -2  28   2        1.51       62.16     43.37 o
   0  28   2      873.53     1036.15    139.15 o
   2  28   2       21.28       47.34     38.53 o
   4  28   2      110.71      113.92     67.37 o
   6  28   2       79.62       58.72     48.17 o
   8  28   2      282.50      247.95     49.89 o
  10  28   2      229.89      237.61     59.56 o
  12  28   2        6.87       45.34     71.94 o
 -11  29   2       10.37      -19.20     36.91 o
  -9  29   2       14.36      -39.88     39.88 o
  -7  29   2      142.07      162.22     54.15 o
  -5  29   2        1.18      -22.63     41.35 o
  -3  29   2        0.06      -13.30     37.87 o
  -1  29   2        0.05       24.23     34.05 o
   1  29   2      108.76       58.68     46.89 o
   3  29   2        3.38        6.47     33.07 o
   5  29   2       45.22       91.97     53.56 o
   7  29   2        8.58        2.42     30.75 o
   9  29   2       57.26       81.67     47.57 o
  11  29   2        4.23       59.50     52.09 o
  -8  30   2       30.82       32.28     40.34 o
  -6  30   2        1.17       41.85     64.41 o
  -4  30   2       10.62       15.81     39.47 o
  -2  30   2      285.49      212.72     62.63 o
   0  30   2      160.11      196.56     55.31 o
   2  30   2      295.72      314.80     63.30 o
   4  30   2       13.59       88.08     49.78 o
   6  30   2        0.38      -33.84     38.48 o
   8  30   2       48.71       25.80     39.23 o
  -3  31   2       50.22      -11.27     36.55 o
  -1  31   2       22.75       11.47     47.10 o
   1  31   2       32.74        1.71     46.21 o
   3  31   2       66.86      153.63     59.98 o
   0   1   3     1606.27     1784.71     66.82 o
  -1   2   3      135.16      172.56     35.78 o
   1   2   3      833.67      882.09     55.88 o
  -2   3   3      211.95      375.20     49.38 o
   0   3   3       59.86       75.04     24.39 o
   2   3   3        4.87        7.45     21.83 o
  -3   4   3        5.81        9.48     19.51 o
  -1   4   3      115.86      132.53     30.67 o
   1   4   3      837.71      902.43     47.91 o
   3   4   3      985.62      947.40     57.82 o
  -4   5   3       13.63       44.39     24.36 o
  -2   5   3      196.94      204.45     30.36 o
   0   5   3      116.53      211.14     32.26 o
   2   5   3      824.26      945.17     52.04 o
   4   5   3      548.94      658.56     51.40 o
  -5   6   3      100.74      129.72     27.73 o
  -3   6   3      754.97      792.91     47.97 o
  -1   6   3      104.89      168.16     26.71 o
   1   6   3       96.58      105.96     24.95 o
   3   6   3      979.81     1007.71     55.92 o
   5   6   3       32.24       27.44     19.16 o
  -6   7   3       10.95       30.13     19.23 o
  -4   7   3      845.62      822.42     56.96 o
  -2   7   3     2980.04     3177.74    101.52 o
   0   7   3       16.62       35.62     23.37 o
   2   7   3      646.34      606.55     53.38 o
   4   7   3      761.80      881.77     56.30 o
   6   7   3       10.73       13.83     19.48 o
  -7   8   3      658.63      660.42     48.17 o
  -5   8   3       64.18       53.08     28.13 o
  -3   8   3      623.39      690.59     46.04 o
  -1   8   3     9271.67     9805.77    217.84 o
   1   8   3      589.00      613.21     58.50 o
   3   8   3      422.15      449.96     44.99 o
   5   8   3      141.23      175.47     29.51 o
   7   8   3      958.93     1016.59     67.76 o
  -8   9   3      275.98      314.87     42.21 o
  -6   9   3      332.13      402.02     37.72 o
  -4   9   3     1178.55     1038.58     59.44 o
  -2   9   3     2548.73     2423.25     81.79 o
   0   9   3        0.18       14.58     22.00 o
   2   9   3     1556.36     1455.96     78.80 o
   4   9   3     1083.02     1107.65     61.42 o
   6   9   3     1163.19     1228.27     71.20 o
   8   9   3      319.70      295.63     40.15 o
  -9  10   3       12.39       37.35     29.79 o
  -7  10   3       50.91       28.32     21.61 o
  -5  10   3      796.12      705.26     67.96 o
  -3  10   3       68.01       96.76     24.62 o
  -1  10   3      339.94      322.55     32.97 o
   1  10   3      236.55      303.26     33.50 o
   3  10   3     1119.38     1156.22     66.26 o
   5  10   3      178.19      248.44     35.29 o
   7  10   3     1597.08     1491.77     86.35 o
   9  10   3        0.34        6.31     23.04 o
 -10  11   3      205.40      184.30     40.51 o
  -8  11   3      683.99      710.84     76.83 o
  -6  11   3      162.01      115.48     39.59 o
  -4  11   3     1207.61     1261.24     71.35 o
  -2  11   3        1.62      -11.49     21.44 o
   0  11   3     1709.60     1808.05     90.80 o
   2  11   3     1222.31     1269.14     72.07 o
   4  11   3      375.42      387.13     49.65 o
   6  11   3      374.54      318.04     36.76 o
   8  11   3        1.29       -5.49     23.57 o
  10  11   3     1406.34     1723.50    109.64 o
 -11  12   3      109.17       89.49     33.85 o
  -9  12   3      642.81      608.56     60.79 o
  -7  12   3      230.85      216.72     31.63 o
  -5  12   3       14.67       26.23     34.69 o
  -3  12   3      131.43      128.82     31.70 o
  -1  12   3       69.86       80.77     30.04 o
   1  12   3      160.69      188.65     30.14 o
   3  12   3       70.83       61.13     29.99 o
   5  12   3       41.97       26.73     21.64 o
   7  12   3      529.28      446.85     59.75 o
   9  12   3      570.40      542.98     57.13 o
  11  12   3      181.65      239.64     38.99 o
 -12  13   3       95.76       43.09     39.96 o
 -10  13   3      425.74      300.10     59.04 o
  -8  13   3       77.72       30.92     42.63 o
  -6  13   3       27.72       20.91     28.88 o
  -4  13   3       83.22       64.64     29.83 o
  -2  13   3      103.31      159.12     39.17 o
   0  13   3      844.23      862.45     51.82 o
   2  13   3      265.12      271.38     36.46 o
   4  13   3     1407.70     1374.80     82.72 o
   6  13   3       59.16       93.43     31.72 o
   8  13   3      146.47      116.99     32.95 o
  10  13   3       13.78       14.90     30.70 o
  12  13   3      368.90      370.14     60.38 o
 -13  14   3        0.05       -9.93     32.58 o
 -11  14   3      113.50      148.88     43.25 o
  -9  14   3       17.57       -4.84     28.93 o
  -7  14   3      357.24      297.33     70.21 o
  -5  14   3       23.52       59.08     38.09 o
  -3  14   3      606.40      554.68     50.61 o
  -1  14   3      272.75      305.90     46.41 o
   1  14   3       13.66       21.14     23.36 o
   3  14   3      577.76      586.74     51.84 o
   5  14   3      232.50      225.11     41.04 o
   7  14   3      213.63      204.31     40.03 o
   9  14   3      289.24      225.93     59.23 o
  11  14   3      132.14      134.70     34.93 o
  13  14   3       27.95       -0.42     27.55 o
 -14  15   3      556.47      343.33     92.52 o
 -12  15   3      145.83      228.91     50.11 o
 -10  15   3       29.09       -4.63     31.06 o
  -8  15   3        1.81       50.71     41.75 o
  -6  15   3      319.80      313.07     43.66 o
  -4  15   3      246.55      247.05     39.96 o
  -2  15   3     1236.83     1165.81    115.13 o
   0  15   3      286.89      221.37     38.89 o
   2  15   3       41.11       65.08     28.58 o
   4  15   3        4.93      -27.41     27.69 o
   6  15   3       59.93       49.23     30.53 o
   8  15   3      171.55      174.41     39.41 o
  10  15   3      206.85      235.62     54.47 o
  12  15   3      418.57      447.34     66.63 o
  14  15   3      357.20      349.26     56.26 o
 -15  16   3      161.64       74.32     44.94 o
 -13  16   3        3.32       53.92     58.40 o
 -11  16   3       19.29        2.76     40.29 o
  -9  16   3        2.17       65.95     62.58 o
  -7  16   3      895.85      817.14     85.69 o
  -5  16   3        4.73        2.38     26.34 o
  -3  16   3      770.32      746.33     90.07 o
  -1  16   3      594.03      541.91     57.87 o
   1  16   3     1575.75     1605.85     98.99 o
   3  16   3      612.38      648.08     58.46 o
   5  16   3       59.98       22.11     27.42 o
   7  16   3       33.48       26.26     29.11 o
   9  16   3        9.28       23.88     34.36 o
  11  16   3       98.34      131.38     41.85 o
  13  16   3      112.26       58.66     40.76 o
  15  16   3       71.92       85.60     35.13 o
 -16  17   3      264.85      183.81     96.76 o
 -14  17   3       34.61      -23.14     39.74 o
 -12  17   3       32.59       95.40     52.14 o
 -10  17   3       71.22       29.78     49.09 o
  -8  17   3      232.44      235.35     64.50 o
  -6  17   3      495.77      382.14     51.05 o
  -4  17   3      384.78      349.93     63.42 o
  -2  17   3      158.94      159.37     40.91 o
   0  17   3      122.49      208.21     43.82 o
   2  17   3      654.76      594.66     80.78 o
   4  17   3     1372.74     1364.19     84.85 o
   6  17   3        1.02      -24.13     32.39 o
   8  17   3        0.11       -0.70     31.64 o
  10  17   3       63.08       50.31     38.03 o
  12  17   3        8.87       29.19     38.76 o
  14  17   3        2.69       50.54     37.87 o
  16  17   3       23.92        0.37     42.81 o
 -17  18   3      457.88      298.24     95.00 o
 -15  18   3       21.33       19.50     38.69 o
 -13  18   3       24.54       46.14     42.89 o
 -11  18   3        1.77      -16.11     35.99 o
  -9  18   3       35.20       62.96     40.94 o
  -7  18   3      246.72      198.57     42.73 o
  -5  18   3       85.26      102.53     35.51 o
  -3  18   3        8.64        8.54     25.79 o
  -1  18   3      570.80      627.56     80.47 o
   1  18   3      900.52      917.86    157.68 o
   3  18   3       17.26       68.69     38.58 o
   5  18   3      432.10      453.39     50.11 o
   7  18   3      189.02      200.62     43.21 o
   9  18   3      171.85      285.92     65.58 o
  11  18   3        7.20       29.64     48.16 o
  13  18   3      317.38      440.79     66.89 o
  15  18   3      302.38      280.22     68.04 o
  17  18   3      119.46      173.74    123.20 o
 -18  19   3      423.21      481.34     83.17 o
 -16  19   3       56.03        4.36     31.64 o
 -14  19   3        0.16        2.13     37.46 o
 -12  19   3       64.89       81.94     44.08 o
 -10  19   3      417.75      409.68     75.31 o
  -8  19   3        1.90       44.31     47.33 o
  -6  19   3      140.79      137.10     43.96 o
  -4  19   3      277.89      263.26     49.42 o
  -2  19   3        1.01       -9.14     29.79 o
   0  19   3       44.96       21.06     34.33 o
   2  19   3      429.09      386.73     54.72 o
   4  19   3       65.23       38.76     32.61 o
   6  19   3       36.29       15.71     26.34 o
   8  19   3      181.53      284.99     75.51 o
  10  19   3       56.89      131.91     61.46 o
  12  19   3       19.03       96.83     53.80 o
  14  19   3        7.23       -9.14     37.39 o
  16  19   3        0.55       41.60     54.13 o
  18  19   3      133.09       84.89     83.86 o
 -17  20   3      152.32      225.24    151.06 o
 -15  20   3       15.20       53.27     49.72 o
 -13  20   3       30.02        7.97     41.30 o
 -11  20   3        0.18      -36.20     37.53 o
  -9  20   3      483.62      472.67     72.06 o
  -7  20   3       20.86       38.85     45.12 o
  -5  20   3        5.72       21.13     30.42 o
  -3  20   3      211.78      227.13     52.48 o
  -1  20   3       99.36       69.85     39.47 o
   1  20   3        0.96       35.55     40.35 o
   3  20   3      467.62      446.47     59.51 o
   5  20   3      209.88      164.23     50.22 o
   7  20   3        0.22      -26.39     31.32 o
   9  20   3      424.23      488.24    105.37 o
  11  20   3        7.21       25.44     41.67 o
  13  20   3      453.37      471.95    106.89 o
  15  20   3        4.31       29.40     75.80 o
  17  20   3      166.71      155.07     71.08 o
 -16  21   3       63.83       44.06     41.99 o
 -14  21   3       31.50      -40.72     40.72 o
 -12  21   3       88.48       99.79     47.63 o
 -10  21   3        9.42       20.00     35.64 o
  -8  21   3        5.25       15.35     37.83 o
  -6  21   3        6.42      -13.02     31.65 o
  -4  21   3       23.67       53.20     32.76 o
  -2  21   3      193.25      265.83     65.82 o
   0  21   3       56.50      108.18     44.79 o
   2  21   3        9.80       41.28     36.97 o
   4  21   3       33.91       77.48     39.96 o
   6  21   3      398.69      355.48     74.56 o
   8  21   3       71.93       79.15     41.44 o
  10  21   3      150.75      145.55     49.64 o
  12  21   3        1.22       15.50     37.60 o
  14  21   3       70.41       52.25     51.71 o
  16  21   3      151.55      170.56     77.90 o
 -15  22   3       32.80       75.41     67.50 o
 -13  22   3        1.83       24.83     44.68 o
 -11  22   3        2.66       60.72     47.00 o
  -9  22   3       73.76      120.47     62.54 o
  -7  22   3       59.67       15.98     33.85 o
  -5  22   3       48.26      -19.54     35.34 o
  -3  22   3        6.55      -38.37     38.37 o
  -1  22   3      535.68      585.76     66.08 o
   1  22   3       59.98       33.95     35.73 o
   3  22   3       36.18       51.72     41.01 o
   5  22   3        9.00       44.16     34.58 o
   7  22   3        6.09       24.82     37.93 o
   9  22   3      204.47      320.99     60.17 o
  11  22   3        0.87        1.54     33.09 o
  13  22   3       16.41        1.43     46.67 o
  15  22   3        6.74      -29.14     43.88 o
 -14  23   3      180.26      137.65     58.92 o
 -12  23   3        8.56      -14.36     41.43 o
 -10  23   3        1.26       -1.19     41.98 o
  -8  23   3      744.95      484.30     81.45 o
  -6  23   3      312.19      269.32     61.35 o
  -4  23   3       33.04       42.85     41.47 o
  -2  23   3       36.96       52.77     46.19 o
   0  23   3        6.20      -27.75     38.55 o
   2  23   3       31.49       34.52     36.78 o
   4  23   3       11.15       43.33     37.88 o
   6  23   3        2.10       23.95     47.29 o
   8  23   3       49.70      101.67     49.59 o
  10  23   3      432.53      479.79     71.63 o
  12  23   3        5.52       31.42     43.84 o
  14  23   3      103.03       84.37     53.30 o
 -11  24   3       52.16       21.97     39.46 o
  -9  24   3      357.64      283.47     64.70 o
  -7  24   3       11.58       46.69     62.75 o
  -5  24   3        1.77      -78.30     78.30 o
  -3  24   3       29.35       24.42     38.46 o
  -1  24   3      259.14      315.17     56.95 o
   1  24   3       41.42       48.07     38.72 o
   3  24   3       44.11       57.18     39.61 o
   5  24   3        0.02       -1.37     33.14 o
   7  24   3       10.37        8.69     36.55 o
   9  24   3      279.93      327.99     74.39 o
  11  24   3       40.22       58.91     68.30 o
 -10  25   3       30.44      -18.19     49.54 o
  -8  25   3      118.17       64.35     55.24 o
  -6  25   3        0.74       -7.77     43.74 o
  -4  25   3        4.20       44.28     41.89 o
  -2  25   3      132.39      131.81     52.86 o
   0  25   3      253.31      171.56     58.44 o
   2  25   3        5.21       24.03     65.68 o
   4  25   3       88.83       31.36     42.27 o
   6  25   3       59.85       82.27     50.85 o
   8  25   3       35.44       68.59     55.12 o
  10  25   3        0.08       66.90     58.05 o
  -7  26   3       20.35       52.85     49.66 o
  -5  26   3       44.97       61.13     55.28 o
  -3  26   3       20.53       31.39     41.91 o
  -1  26   3      277.77      276.97     65.52 o
   1  26   3       16.66       -0.36     36.47 o
   3  26   3       15.65       38.33     45.03 o
   5  26   3       10.72      -37.08     51.98 o
   7  26   3      124.96      130.26     62.16 o
  -2  27   3       16.90      -53.31     53.31 o
   0  27   3       70.51       17.57     40.67 o
   2  27   3        0.05       30.79     43.95 o
   1   1   4        0.23       20.89     35.71 o
   0   2   4      147.32       47.30     56.95 o
   2   2   4       16.45       44.34     38.99 o
  -1   3   4      137.70       83.45     45.39 o
   1   3   4       82.25       82.07     39.39 o
   3   3   4        0.57       13.21     30.04 o
  -2   4   4       17.78       35.95     35.44 o
   0   4   4       41.26       47.72     37.73 o
   2   4   4        4.00       18.72     27.35 o
   4   4   4        0.89      -17.98     30.87 o
  -3   5   4      269.96      350.75     79.26 o
  -1   5   4      428.77      549.93     64.18 o
   1   5   4      389.14      407.39     79.55 o
   3   5   4       58.14      116.99     40.06 o
   5   5   4       19.43       31.76     35.35 o
  -4   6   4       56.76       49.95     44.43 o
  -2   6   4       91.43      154.97     43.03 o
   0   6   4       37.92      132.00     56.89 o
   2   6   4       24.38       66.18     37.54 o
   4   6   4        0.52        4.36     29.35 o
   6   6   4        5.36        5.90     30.07 o
  -5   7   4      106.52       88.31     38.36 o
  -3   7   4       25.66       39.20     45.68 o
  -1   7   4      274.66      233.82     51.66 o
   1   7   4     1582.18     1672.72    117.49 o
   3   7   4       20.06       50.71     37.82 o
   5   7   4      111.19      124.86     44.82 o
   7   7   4        9.89       27.00     28.98 o
  -6   8   4       24.44       19.80     36.16 o
  -4   8   4       73.66       75.58    117.08 o
  -2   8   4       16.21       48.34     38.65 o
   0   8   4       30.78       92.16     46.76 o
   2   8   4        0.19        4.11     26.79 o
   4   8   4       61.15      108.75     37.12 o
   6   8   4        4.32       -2.88     30.52 o
   8   8   4       43.11       61.02     43.64 o
  -7   9   4      205.45       94.79     52.75 o
  -5   9   4      150.15      125.86     55.45 o
  -3   9   4        5.87       -8.91     38.68 o
  -1   9   4       52.08       34.54     68.30 o
   1   9   4      145.56      168.72     50.40 o
   3   9   4       49.49       86.28     47.91 o
   5   9   4       70.82       75.29     37.35 o
   7   9   4       43.05       -8.72     32.66 o
   9   9   4      825.15      829.21     93.82 o
  -8  10   4        2.46      -17.06     41.13 o
  -6  10   4        0.72       71.71     51.29 o
  -4  10   4      168.71      175.24     47.69 o
  -2  10   4        1.41       15.18     37.17 o
   0  10   4       12.60       23.95     36.26 o
   2  10   4       24.27       80.62     54.38 o
   4  10   4      293.08      331.29     69.29 o
   6  10   4       11.05       50.87     55.58 o
   8  10   4        4.36       -7.50     36.95 o
  10  10   4       15.30      228.04    132.03 o
  -9  11   4       42.82       34.52     56.77 o
  -7  11   4        0.11       23.60     35.99 o
  -5  11   4        3.57       83.34     44.11 o
  -3  11   4      133.28      133.78     46.44 o
  -1  11   4     2131.03     1982.40    137.18 o
   1  11   4       75.28      102.06    101.11 o
   3  11   4      258.90      176.77     54.49 o
   5  11   4       19.97       36.48     37.68 o
   7  11   4      120.74       83.87     46.89 o
   9  11   4      163.36      182.26     82.57 o
  11  11   4       17.78       24.24     52.43 o
 -10  12   4        4.54       74.36     54.32 o
  -8  12   4        4.20      -14.12     51.74 o
  -6  12   4      134.09      157.98     68.79 o
  -4  12   4       30.72        3.49     30.83 o
  -2  12   4       34.97        6.70     29.68 o
   0  12   4      115.93       58.80     53.39 o
   2  12   4       17.32       -3.94     35.89 o
   4  12   4        1.42       33.87     42.53 o
   6  12   4       64.82       46.79     38.68 o
   8  12   4        7.91       50.46     55.87 o
  10  12   4       25.37        8.97     70.14 o
  12  12   4       32.73       48.46     50.78 o
 -11  13   4      100.83      158.38     64.93 o
  -9  13   4        0.18       17.24     38.33 o
  -7  13   4      216.86      127.05     70.13 o
  -5  13   4       11.98       -5.68     40.88 o
  -3  13   4      365.85      276.06     57.98 o
  -1  13   4        3.48      -24.99     44.47 o
   1  13   4      997.05      817.05    156.86 o
   3  13   4        0.06        9.26     30.81 o
   5  13   4       19.86      -18.12     38.79 o
   7  13   4       28.08       60.45     40.76 o
   9  13   4      101.27      125.43     61.56 o
  11  13   4       93.68      123.22     57.25 o
  13  13   4      117.13      163.29    101.86 o
 -12  14   4       35.97       56.47     87.42 o
 -10  14   4        0.01       36.71     45.77 o
  -8  14   4       13.36        6.52     45.91 o
  -6  14   4       29.90       50.80     48.86 o
  -4  14   4      104.63       65.71     44.33 o
  -2  14   4       13.21       15.05     35.99 o
   0  14   4       56.32       -5.13     43.68 o
   2  14   4       25.55        1.41     32.88 o
   4  14   4        0.09      -12.71     36.42 o
   6  14   4        0.92       -3.22     81.64 o
   8  14   4       15.88      -37.48     39.03 o
  10  14   4       86.42       17.19     48.26 o
  12  14   4       74.64        9.57     49.97 o
  14  14   4        2.80       61.83     68.48 o
 -13  15   4        3.87      -17.31     56.76 o
 -11  15   4        6.33      -46.93     68.56 o
  -9  15   4        6.68       23.82     54.49 o
  -7  15   4       39.04       38.38     42.15 o
  -5  15   4       62.36       76.11     57.45 o
  -3  15   4       74.81       -8.97     51.28 o
  -1  15   4      210.07      169.01     53.46 o
   1  15   4      208.34      140.09     56.53 o
   3  15   4       10.07       -3.19     32.06 o
   5  15   4        9.55       13.91     40.05 o
   7  15   4      288.73      346.36     60.76 o
   9  15   4       58.02        3.15     40.70 o
  11  15   4        5.84       67.17     56.65 o
  13  15   4       19.24      -12.22     45.76 o
 -12  16   4        0.85       38.71     54.32 o
 -10  16   4        4.62      -57.89     57.89 o
  -8  16   4        4.45      128.49    103.95 o
  -6  16   4       41.53        4.68     41.79 o
  -4  16   4       13.07       81.92     49.56 o
  -2  16   4        2.05       91.55     88.72 o
   0  16   4       69.68      113.78     50.46 o
   2  16   4       17.23       -5.98     31.61 o
   4  16   4        4.48       -0.75     33.60 o
   6  16   4       16.13      -58.86     58.86 o
   8  16   4        0.61       17.77     40.33 o
  10  16   4        0.40      -41.31     54.28 o
  12  16   4        3.76      -40.98     66.92 o
 -11  17   4       61.44       59.02     64.68 o
  -9  17   4       68.83       15.90     40.71 o
  -7  17   4        0.95      -14.67     42.23 o
  -5  17   4       11.25       70.14     50.79 o
  -3  17   4       89.41       29.06     44.91 o
  -1  17   4        2.85       -3.22     35.60 o
   1  17   4      326.70      194.47     53.08 o
   3  17   4      111.97       86.85     58.22 o
   5  17   4        2.08       60.75     64.12 o
   7  17   4      189.48      237.77     61.95 o
   9  17   4       11.05      122.12     58.63 o
  11  17   4        0.02       -1.33     43.31 o
  -8  18   4        0.07        6.05     56.16 o
  -6  18   4        2.52      -31.98     67.75 o
  -4  18   4        1.19      112.96     98.02 o
  -2  18   4        9.48       61.32     47.52 o
   0  18   4        0.08      -17.10     38.68 o
   2  18   4       78.42       99.88     53.78 o
   4  18   4       21.86       25.52     79.14 o
   6  18   4        0.35      -24.68     46.28 o
   8  18   4        3.14        4.12     38.47 o
  -7  19   4       95.08       61.57     64.20 o
  -5  19   4        0.26      -31.79     62.14 o
  -3  19   4       57.63       23.93     59.41 o
  -1  19   4      510.50      480.50     80.04 o
   1  19   4       73.34       27.70     39.83 o
   3  19   4       87.01       81.31     60.41 o
   5  19   4        7.84       70.60     55.28 o
   7  19   4        3.53       18.80     53.19 o
  -4  20   4        2.58      -38.19     57.53 o
  -2  20   4        6.98       -1.43     56.51 o
   0  20   4       10.32      -51.01     51.56 o
   2  20   4       68.26       81.56     53.63 o
   4  20   4       10.96       18.86     49.21 o
 
