# Supplementary material for: Halogen bonds in some dihalogenated phenols: applications to crystal engineering
Source: IUCrJ. 2013 Oct 18;1(Pt 1):49–60. doi: 10.1107/S2052252513025657 (PMC4104968; doi:10.1107/S2052252513025657)
Supplement: Supplementary file 5 [file m-01-00049-2_150Ksup5.fcf]

#
# h,k,l, Fc-squared, Fo-squared, sigma(Fo-squared) and status flag
#
data_2_150K
_shelx_title ' datam in I4(1)/a'
_shelx_refln_list_code          4
_shelx_F_calc_maximum      475.17
_exptl_crystal_F_000      1600.00
_reflns_d_resolution_high  0.7701
 
loop_
 _symmetry_equiv_pos_as_xyz
 'x, y, z'
 '-x+1/2, -y, z+1/2'
 '-y+3/4, x+1/4, z+1/4'
 'y+3/4, -x+3/4, z+3/4'
 'x+1/2, y+1/2, z+1/2'
 '-x+1, -y+1/2, z+1'
 '-y+5/4, x+3/4, z+3/4'
 'y+5/4, -x+5/4, z+5/4'
 '-x, -y, -z'
 'x-1/2, y, -z-1/2'
 'y-3/4, -x-1/4, -z-1/4'
 '-y-3/4, x-3/4, -z-3/4'
 '-x+1/2, -y+1/2, -z+1/2'
 'x, y+1/2, -z'
 'y-1/4, -x+1/4, -z+1/4'
 '-y-1/4, x-1/4, -z-1/4'
 
_cell_length_a    26.4189
_cell_length_b    26.4189
_cell_length_c     3.8824
_cell_angle_alpha  90.000
_cell_angle_beta   90.000
_cell_angle_gamma  90.000
 
_shelx_F_squared_multiplier     1.000
 
loop_
 _refln_index_h
 _refln_index_k
 _refln_index_l
 _refln_F_squared_calc
 _refln_F_squared_meas
 _refln_F_squared_sigma
 _refln_observed_status
  -2   4   0    49965.24    49925.82    429.25 o
   0   4   0     8301.88     5022.90    251.45 o
   2   4   0    27595.27    27679.51    174.77 o
   4   4   0     2303.52     2163.68     65.10 o
  -4   6   0    24985.81    24889.34    302.49 o
  -2   6   0   148459.89   148968.42   1475.28 o
   0   6   0     4524.75     4648.38    108.66 o
   2   6   0      173.05      247.21     42.60 o
   4   6   0    27840.06    29167.56    562.35 o
   6   6   0    22279.87    22211.36    449.95 o
  -6   8   0   122966.20   126510.34   1615.06 o
  -4   8   0   171980.88   175350.08   2208.46 o
  -2   8   0   225783.28   222685.69   2808.19 o
   0   8   0   108304.00   108474.17   1275.75 o
   2   8   0    57966.30    58958.54    800.70 o
   4   8   0    54897.86    57374.05    842.94 o
   6   8   0    49769.49    50706.27    580.01 o
   8   8   0       36.25       67.27     52.07 o
  -8  10   0    23390.83    25975.29    370.57 o
  -6  10   0    15049.18    15499.21    268.38 o
  -4  10   0     9656.68     9516.50    139.30 o
  -2  10   0    37646.00    37216.34    432.26 o
   0  10   0    22176.76    24082.37    606.56 o
   2  10   0   113935.20   118343.23   1518.65 o
   4  10   0    81676.03    81893.89   1142.09 o
   6  10   0   208195.05   224645.78   3515.88 o
   8  10   0      187.60      230.27     51.71 o
  10  10   0    14785.70    14672.05    294.92 o
 -10  12   0    16377.78    16767.05    297.92 o
  -8  12   0    57687.80    60436.56    931.87 o
  -6  12   0    42229.27    43631.41    703.72 o
  -4  12   0     3227.53     3451.80    143.06 o
  -2  12   0     3538.52     3763.63    107.02 o
   0  12   0    16934.83    17760.20    439.58 o
   2  12   0    27953.70    27025.96    405.74 o
   4  12   0    18131.67    17676.16    262.81 o
   6  12   0    41616.00    44103.98    802.54 o
   8  12   0    16471.42    17488.50    329.83 o
  10  12   0    86217.14    89585.65   1648.86 o
  12  12   0    12325.03    11994.47    283.31 o
 -12  14   0    30822.61    30945.82    665.69 o
 -10  14   0    12020.91    12233.66    279.38 o
  -8  14   0    27809.01    26141.09    446.95 o
  -6  14   0    74785.22    76060.68   1187.03 o
  -4  14   0    59495.81    60404.32    889.67 o
  -2  14   0     4590.70     4392.60    115.82 o
   0  14   0    17844.87    20394.65    755.25 o
   2  14   0    16323.44    17502.51    299.96 o
   4  14   0    17617.04    18260.22    305.38 o
   6  14   0     8982.99     8283.21    238.21 o
   8  14   0       43.95        5.22     63.77 o
  10  14   0    56806.36    57337.49   1147.84 o
  12  14   0    68742.16    68922.79   1358.64 o
  14  14   0    42117.16    43488.10    978.01 o
 -14  16   0     1693.21     1732.57    148.36 o
 -12  16   0       19.98        5.49     71.99 o
 -10  16   0    20145.86    21083.82    439.04 o
  -8  16   0    70731.98    71658.51   1549.90 o
  -6  16   0    77553.30    76914.96   1341.43 o
  -4  16   0    37876.49    37465.46    717.79 o
  -2  16   0       53.05      177.77     64.61 o
   0  16   0    68342.94    68994.95   1268.39 o
   2  16   0    32444.22    32737.46    565.29 o
   4  16   0    16100.11    15634.13    343.55 o
   6  16   0    11207.64    11890.84    247.27 o
   8  16   0     1569.59     1821.45    109.40 o
  10  16   0    59066.51    61389.11   1161.04 o
  12  16   0     7688.59     7461.72    214.46 o
  14  16   0      366.65      656.94    115.20 o
  16  16   0     2258.03     2174.03    134.67 o
 -16  18   0    48341.96    48928.86   1136.55 o
 -14  18   0     3325.22     3132.14    159.26 o
 -12  18   0    12811.93    12899.86    501.83 o
 -10  18   0     8259.42     8190.48    293.89 o
  -8  18   0     3629.46     3716.91    213.50 o
  -6  18   0    13884.43    13369.52    356.41 o
  -4  18   0     4634.90     4887.80    181.65 o
  -2  18   0     4610.12     4560.43    140.76 o
   0  18   0    94262.55    97151.30   1747.25 o
   2  18   0    69620.40    75011.59   1557.24 o
   4  18   0     5984.14     6885.88    217.41 o
   6  18   0      432.16      655.09     90.17 o
   8  18   0    32908.81    34972.66    816.34 o
  10  18   0     9397.29     9375.67    263.85 o
  12  18   0     8605.01     8554.42    253.45 o
  14  18   0      545.38      692.09    101.15 o
  16  18   0     1521.54     1677.76    137.87 o
  18  18   0    31917.19    31970.73    784.55 o
 -18  20   0     4834.72     4360.04    287.93 o
 -16  20   0    18079.43    18262.46    497.43 o
 -14  20   0    11480.54    11069.92    419.54 o
 -12  20   0     7217.12     6636.60    256.07 o
 -10  20   0    46276.54    47916.38   1038.05 o
  -8  20   0    12436.17    12011.61    357.65 o
  -6  20   0      539.38      810.64    102.69 o
  -4  20   0     3679.03     3587.98    145.35 o
  -2  20   0     3393.33     3372.14    141.49 o
   0  20   0    21512.05    21194.84    525.35 o
   2  20   0    34988.41    35676.27    686.21 o
   4  20   0      291.34      300.36    110.53 o
   6  20   0     3313.57     3934.99    383.99 o
   8  20   0    62425.32    67050.09   1428.22 o
  10  20   0    23601.17    24566.46    573.38 o
  12  20   0     1888.16     1837.12    156.47 o
  14  20   0      973.73     1081.44    120.37 o
  16  20   0      802.87     1092.41    124.16 o
  18  20   0     4013.85     3762.92    215.07 o
  20  20   0      857.43     1125.50    140.57 o
 -20  22   0      711.07      824.27    223.19 o
 -18  22   0     2672.08     2467.76    165.07 o
 -16  22   0    24334.43    24073.68    718.09 o
 -14  22   0      292.55      437.54    107.18 o
 -12  22   0     3524.76     3481.38    339.56 o
 -10  22   0    13367.41    13456.22    616.36 o
  -8  22   0    36216.82    35765.11    941.28 o
  -6  22   0      898.75      971.05    120.21 o
  -4  22   0     5053.45     5040.35    233.17 o
  -2  22   0     9441.25    10307.84    282.25 o
   0  22   0      120.75      265.61    111.97 o
   2  22   0    20770.28    21618.48    495.75 o
   4  22   0     1495.67     1589.51    119.24 o
   6  22   0     1709.52     2025.80    163.48 o
   8  22   0    62732.85    69498.77   2340.65 o
  10  22   0    21586.81    22156.87    557.20 o
  12  22   0      152.27      136.63     96.68 o
  14  22   0      903.26     1180.60    152.68 o
  16  22   0    16416.23    16795.03    561.64 o
  18  22   0      936.12     1073.24    148.82 o
  20  22   0     1652.61     1919.86    249.78 o
  22  22   0     1080.94      777.36    480.14 o
 -22  24   0       38.89     -193.12    233.07 o
 -20  24   0     3718.57     3210.87    304.27 o
 -18  24   0     5528.56     5545.92    440.27 o
 -16  24   0      481.12      439.22    171.10 o
 -14  24   0     2898.26     2507.78    206.28 o
 -12  24   0    10312.67    10341.19    424.96 o
 -10  24   0    12095.76    12318.64    458.71 o
  -8  24   0    39383.64    40471.47   1125.38 o
  -6  24   0       11.19      -59.24    139.87 o
  -4  24   0     7577.17     6924.75    348.82 o
  -2  24   0    13769.72    13999.20    439.73 o
   0  24   0    64905.53    66586.14   1452.78 o
   2  24   0     5208.33     5332.58    209.65 o
   4  24   0       73.65      -78.44     87.18 o
   6  24   0      895.07     1249.17    128.76 o
   8  24   0     1679.58     1990.94    178.79 o
  10  24   0     8086.69     8707.19    433.23 o
  12  24   0       53.07        3.20    118.86 o
  14  24   0    16054.33    16481.08    552.45 o
  16  24   0    41588.81    41473.53   1395.15 o
  18  24   0    11148.29    11215.86    578.73 o
  20  24   0      512.16      454.82    231.48 o
  22  24   0       44.80       27.44    204.07 o
  24  24   0     5360.72     5388.60    512.77 o
 -22  26   0    10475.17    10087.47    898.32 o
 -20  26   0    18007.13    17529.41   1451.24 o
 -18  26   0    12930.14    11980.11    613.08 o
 -16  26   0      359.57      493.20    181.99 o
 -14  26   0     6368.83     4923.61    472.16 o
 -12  26   0      393.93      353.06    136.85 o
 -10  26   0     1198.70     1324.43    168.72 o
  -8  26   0      579.07      777.84    158.09 o
  -6  26   0     1333.93     1567.03    176.70 o
  -4  26   0    25016.01    26397.89    800.42 o
  -2  26   0    24339.77    24048.02    724.24 o
   0  26   0    12584.81    13034.14    437.78 o
   2  26   0     2069.60     1963.40    177.91 o
   4  26   0     6316.11     6271.23    276.58 o
   6  26   0    19827.36    20149.44    613.28 o
   8  26   0     5501.39     5661.17    315.31 o
  10  26   0        5.40       -7.43    131.68 o
  12  26   0     1969.76     2166.73    296.86 o
  14  26   0       85.21      227.91    147.37 o
  16  26   0    14104.72    14499.96    724.80 o
  18  26   0     1839.38     1938.49    258.13 o
  20  26   0     3851.50     3759.11    334.90 o
  22  26   0     5237.54     5295.97    636.13 o
 -18  28   0     3098.51     2819.57    305.39 o
 -16  28   0       40.53      107.37    176.46 o
 -14  28   0     7963.10     7250.86    465.21 o
 -12  28   0    11481.41    11530.10    600.33 o
 -10  28   0     4163.60     4116.50    389.87 o
  -8  28   0     5076.72     4816.71    293.75 o
  -6  28   0     1660.78     1902.18    208.10 o
  -4  28   0      687.26      466.77    185.03 o
  -2  28   0     5246.14     5324.18    335.03 o
   0  28   0     2650.50     2426.48    279.43 o
   2  28   0     4555.63     4722.54    322.81 o
   4  28   0     3801.26     4227.11    311.02 o
   6  28   0    14581.62    15672.98    686.89 o
   8  28   0     6672.82     6563.42    396.40 o
  10  28   0     3241.32     3524.24    364.01 o
  12  28   0      347.73      486.58    154.24 o
  14  28   0     1253.60     1530.51    274.64 o
  16  28   0      237.03      207.95    287.16 o
  18  28   0     1141.69     1247.65    314.99 o
 -16  30   0     1354.81     1160.43    315.35 o
 -14  30   0    10161.94     9798.73    720.28 o
 -12  30   0     8625.05     8880.32    680.14 o
 -10  30   0     5370.27     5222.42    501.87 o
  -8  30   0       10.79     -162.03    180.34 o
  -6  30   0     3587.90     3384.59    305.32 o
  -4  30   0      114.90      316.50    281.01 o
  -2  30   0      611.40      217.71    404.97 o
   0  30   0     4680.99     3604.01    308.19 o
   2  30   0       87.64      235.53    172.62 o
   4  30   0    11321.29    10955.58    538.76 o
   6  30   0    11880.65    12450.09    645.31 o
   8  30   0     9805.13     9730.17    558.39 o
  10  30   0     4386.93     4219.44    340.40 o
  12  30   0     2291.92     3107.66    406.03 o
  14  30   0     3667.33     3532.14    437.64 o
  16  30   0     2356.22     2238.78    370.25 o
 -12  32   0     2481.56     2326.74    397.71 o
 -10  32   0     5081.85     5382.53    528.22 o
  -8  32   0      534.23       -8.53    243.78 o
  -6  32   0    14792.53    14958.66    945.94 o
  -4  32   0    11667.34    11802.37    768.91 o
  -2  32   0     7596.46     6931.49    464.23 o
   0  32   0       22.66      282.13    195.53 o
   2  32   0       19.75      351.26    200.64 o
   4  32   0        1.27       13.37    196.46 o
   6  32   0      113.22      203.52    243.11 o
   8  32   0     1027.83     1207.96    321.99 o
  10  32   0     4295.56     3678.48    468.61 o
  12  32   0     6564.73     5713.93    567.25 o
  -4  34   0     5010.74     4420.75    671.77 o
  -2  34   0     1827.06     1812.99    332.89 o
   0  34   0     6147.59     6098.20    543.55 o
   2  34   0    14337.76    13940.99    735.64 o
   4  34   0      702.93      403.09    210.58 o
   0   1   1     6635.32     5990.70     65.52 o
  -1   2   1     2120.87     2155.88     39.82 o
   1   2   1     5628.58     5763.07     99.79 o
  -2   3   1     8621.36     8785.92     92.92 o
   0   3   1   211069.73   215434.34   1796.57 o
   2   3   1    99193.01   100301.24    734.83 o
  -3   4   1     6924.35     7149.82    136.65 o
  -1   4   1    39214.39    39500.04    356.68 o
   1   4   1    65280.13    65184.59    490.02 o
   3   4   1    43190.03    44313.59    336.53 o
  -4   5   1     9438.04     8914.50     94.52 o
  -2   5   1    69225.80    68542.98    487.77 o
   0   5   1    14609.71    14212.11    151.53 o
   2   5   1    58259.64    58121.25    484.10 o
   4   5   1     5815.32     5626.33     70.77 o
  -5   6   1      534.69      491.99     36.17 o
  -3   6   1    12796.80    12931.75     90.35 o
  -1   6   1    36074.13    36484.06    311.62 o
   1   6   1    42246.62    40978.26    370.68 o
   3   6   1    44774.45    44088.80    322.08 o
   5   6   1    44365.32    43116.14    397.94 o
  -6   7   1     1648.43     1614.59     79.66 o
  -4   7   1    14151.33    13841.59    165.06 o
  -2   7   1     1194.90     1183.97     41.98 o
   0   7   1     6700.81     6336.40     85.14 o
   2   7   1    68675.09    67672.59    656.27 o
   4   7   1    40600.60    39946.03    375.83 o
   6   7   1    17105.07    17606.21    161.36 o
  -7   8   1    29702.98    28937.85    327.94 o
  -5   8   1    35071.91    33682.72    336.01 o
  -3   8   1    70157.75    70871.69    770.49 o
  -1   8   1     6819.62     6851.88     92.00 o
   1   8   1    41163.70    40607.46    436.55 o
   3   8   1       20.61       47.90     28.57 o
   5   8   1     1664.54     1469.53     70.67 o
   7   8   1    32925.59    34053.05    379.02 o
  -8   9   1   118900.34   122235.24   1524.59 o
  -6   9   1     1129.99     1267.53     67.80 o
  -4   9   1     1404.21     1545.58     52.39 o
  -2   9   1    19751.47    18473.35    205.47 o
   0   9   1    12435.32    12385.37    161.27 o
   2   9   1    11994.68    11664.35    156.67 o
   4   9   1      350.77      573.18     85.41 o
   6   9   1     5111.28     5584.72    101.94 o
   8   9   1    37047.11    35868.32    462.90 o
  -9  10   1    60209.00    60089.34    839.74 o
  -7  10   1    55201.22    55996.56    820.88 o
  -5  10   1      129.74      176.00     37.57 o
  -3  10   1     2460.73     2708.10     58.07 o
  -1  10   1    25376.16    24730.52    306.11 o
   1  10   1    10117.60     9761.42    139.52 o
   3  10   1    30853.56    31559.96    327.89 o
   5  10   1    23579.33    23189.36    260.55 o
   7  10   1     5900.03     5650.83    111.46 o
   9  10   1    25324.79    25072.93    367.56 o
 -10  11   1     3592.23     3644.63    116.34 o
  -8  11   1    10949.36     9809.33    211.79 o
  -6  11   1     7741.15     7863.25    151.23 o
  -4  11   1     3233.00     2827.47    117.53 o
  -2  11   1    53279.46    55069.77    691.22 o
   0  11   1    41409.86    42108.44    515.52 o
   2  11   1     3365.71     3565.47     81.25 o
   4  11   1    40743.30    41178.83    426.06 o
   6  11   1     7468.56     6439.84    176.77 o
   8  11   1      306.12      333.46     33.86 o
  10  11   1    12506.07    11579.38    191.81 o
 -11  12   1     2968.49     3102.36    100.57 o
  -9  12   1     1332.86     1224.84     77.64 o
  -7  12   1     6713.41     6779.77    146.30 o
  -5  12   1     5433.40     5557.68    109.76 o
  -3  12   1    13467.15    14132.81    192.41 o
  -1  12   1    20403.92    19299.10    252.69 o
   1  12   1    20377.36    20564.92    269.30 o
   3  12   1     9011.93     8731.90    154.21 o
   5  12   1     2648.14     2555.26     85.34 o
   7  12   1     4805.17     4978.27    112.64 o
   9  12   1     1517.44     1261.32    105.83 o
  11  12   1     2577.18     2467.01    169.39 o
 -12  13   1     4083.31     4215.65    129.56 o
 -10  13   1       58.78      242.46     93.86 o
  -8  13   1    49637.81    50351.21    703.78 o
  -6  13   1    12961.99    12785.15    250.93 o
  -4  13   1       85.13      351.28     94.64 o
  -2  13   1     9297.56     9474.93    171.63 o
   0  13   1    43048.06    42568.05    544.39 o
   2  13   1     1272.34     1263.94     62.65 o
   4  13   1     1661.67     1528.44     84.76 o
   6  13   1    16922.79    15828.17    304.62 o
   8  13   1       22.54       81.06     56.90 o
  10  13   1    23032.98    23670.34    557.79 o
  12  13   1     2559.36     2323.66    151.37 o
 -13  14   1     5118.24     5230.84    156.01 o
 -11  14   1     1062.48     1034.85     80.50 o
  -9  14   1     1613.15     1467.92     89.13 o
  -7  14   1      143.76      212.61     70.04 o
  -5  14   1    23242.89    22837.59    408.80 o
  -3  14   1     4821.98     4179.80    115.09 o
  -1  14   1    51915.75    52892.82    819.42 o
   1  14   1    16028.24    14993.42    248.59 o
   3  14   1      895.60     1020.40     56.10 o
   5  14   1     3396.95     3401.65    121.87 o
   7  14   1    21472.80    21551.87    404.82 o
   9  14   1    14453.22    15546.69    318.51 o
  11  14   1    10987.79    11491.20    368.52 o
  13  14   1    14966.92    14354.19    315.39 o
 -14  15   1     1531.83     1773.62    106.82 o
 -12  15   1     3336.10     3043.49    124.12 o
 -10  15   1    16399.79    16398.33    379.63 o
  -8  15   1     2470.55     2655.00    170.33 o
  -6  15   1     8563.85     8216.03    192.17 o
  -4  15   1      626.70      882.29     66.69 o
  -2  15   1    11179.97    10766.56    188.23 o
   0  15   1    44298.63    44710.73    630.18 o
   2  15   1     5841.59     5796.44    139.77 o
   4  15   1     1274.52     1162.26    121.83 o
   6  15   1    22056.18    22551.61    360.80 o
   8  15   1    36461.59    38241.98    635.98 o
  10  15   1       15.10       98.07     54.43 o
  12  15   1     1805.89     1696.78    170.07 o
  14  15   1     3266.32     3220.98    137.80 o
 -15  16   1      246.53      248.22     90.68 o
 -13  16   1    22704.71    22226.27    454.39 o
 -11  16   1    10349.17    10078.57    261.18 o
  -9  16   1    29281.53    28781.08    597.44 o
  -7  16   1    20936.13    21237.08    425.97 o
  -5  16   1     4697.44     4563.18    144.73 o
  -3  16   1     3677.42     3670.35    114.71 o
  -1  16   1      234.69      292.59     64.35 o
   1  16   1     1530.72     1677.05    105.90 o
   3  16   1    28827.36    27637.17    656.60 o
   5  16   1    25548.32    25084.39    397.72 o
   7  16   1    40261.19    40021.32    653.54 o
   9  16   1    17529.29    17886.82    352.41 o
  11  16   1      310.36      492.58     80.83 o
  13  16   1     1616.56     1895.40    159.64 o
  15  16   1     7201.65     6604.89    291.24 o
 -16  17   1     8956.08     8674.18    235.71 o
 -14  17   1     5336.98     5266.46    179.78 o
 -12  17   1    29159.11    29866.96    638.43 o
 -10  17   1    32814.63    31846.91    677.24 o
  -8  17   1     2374.73     2457.53    145.87 o
  -6  17   1    28691.96    28075.18    466.94 o
  -4  17   1    13355.38    13212.40    244.31 o
  -2  17   1     4449.98     4416.11    133.81 o
   0  17   1    15247.12    15896.53    365.57 o
   2  17   1     3118.25     3329.43    135.65 o
   4  17   1     8511.45     8239.07    200.21 o
   6  17   1    14549.76    14712.29    280.60 o
   8  17   1    40604.48    41472.51    797.59 o
  10  17   1     2612.65     2335.06    134.99 o
  12  17   1    16564.59    16673.54    373.39 o
  14  17   1    14948.26    15185.94    420.61 o
  16  17   1     4898.83     5085.08    215.48 o
 -17  18   1     3949.09     3897.77    242.75 o
 -15  18   1    18625.65    18958.93    464.32 o
 -13  18   1    10737.78    10796.92    260.79 o
 -11  18   1     8363.95     8033.61    229.18 o
  -9  18   1     8721.18     8262.26    222.28 o
  -7  18   1     5159.91     4664.75    164.93 o
  -5  18   1     7746.60     7718.64    239.10 o
  -3  18   1    24808.92    24573.98    418.89 o
  -1  18   1    11723.15    11756.92    237.38 o
   1  18   1     2703.47     2885.96    116.93 o
   3  18   1    18115.80    17485.67    502.04 o
   5  18   1     4188.79     4205.16    114.20 o
   7  18   1     2869.01     2632.58    122.71 o
   9  18   1     3966.82     3885.68    178.91 o
  11  18   1     6808.99     6362.12    374.01 o
  13  18   1     8729.57     8884.04    288.41 o
  15  18   1    26267.42    27644.76    750.20 o
  17  18   1      867.54      956.65    116.30 o
 -18  19   1     4084.98     4235.39    196.12 o
 -16  19   1     6637.68     6688.97    220.38 o
 -14  19   1     1499.07     1472.97    116.37 o
 -12  19   1     2540.42     2649.42    155.93 o
 -10  19   1     4839.67     4549.96    173.88 o
  -8  19   1     1094.56     1105.23    106.07 o
  -6  19   1    11096.42    10764.63    263.30 o
  -4  19   1     6843.03     7209.33    236.04 o
  -2  19   1    11056.65    10555.98    232.71 o
   0  19   1     7873.26     7980.98    237.98 o
   2  19   1    21177.28    20866.46    445.67 o
   4  19   1      525.60      421.10     85.04 o
   6  19   1     1972.07     1661.51    102.18 o
   8  19   1     7794.60     7514.26    251.38 o
  10  19   1      280.45      486.47     73.44 o
  12  19   1     4185.38     3843.05    195.40 o
  14  19   1     2939.57     3006.18    252.56 o
  16  19   1     1935.33     1854.44    147.12 o
  18  19   1      974.96     1286.15    137.31 o
 -19  20   1     2153.34     2004.45    185.26 o
 -17  20   1      802.24     1040.22    127.05 o
 -15  20   1      263.76      400.65     97.39 o
 -13  20   1      136.21       99.75     87.69 o
 -11  20   1      147.72      239.40     88.61 o
  -9  20   1      173.22      124.45     85.17 o
  -7  20   1    15943.71    15255.03    328.74 o
  -5  20   1     5128.72     4997.92    149.81 o
  -3  20   1     8835.71     8998.04    219.46 o
  -1  20   1    15745.17    15145.89    318.53 o
   1  20   1     4886.12     5081.39    255.19 o
   3  20   1        5.54      -38.10     70.58 o
   5  20   1     1113.10     1377.60    101.08 o
   7  20   1     4519.18     4162.24    228.02 o
   9  20   1      545.82      366.94     82.18 o
  11  20   1    13619.09    13250.93    434.38 o
  13  20   1     8533.44     8026.08    374.11 o
  15  20   1     1907.56     1978.84    129.58 o
  17  20   1      325.39      456.06    100.38 o
  19  20   1      364.93      361.75    114.94 o
 -20  21   1      457.70      920.24    191.97 o
 -18  21   1      340.34      393.73    114.78 o
 -16  21   1     6706.96     6231.24    232.45 o
 -14  21   1      360.34      329.43     98.17 o
 -12  21   1     1858.04     1923.96    146.35 o
 -10  21   1     4173.29     4108.94    188.78 o
  -8  21   1    15468.55    15189.15    371.08 o
  -6  21   1     2901.46     2772.92    196.89 o
  -4  21   1     9164.63     9577.79    356.78 o
  -2  21   1     5473.92     5385.51    175.44 o
   0  21   1     1517.14     1541.37    109.13 o
   2  21   1    11313.20    11435.99    285.78 o
   4  21   1     1934.54     1938.11    123.32 o
   6  21   1      209.27      300.74     80.04 o
   8  21   1     7266.81     6923.58    252.28 o
  10  21   1     7567.00     7380.11    263.22 o
  12  21   1      245.29      466.59    157.84 o
  14  21   1     6257.98     5554.98    237.08 o
  16  21   1    17258.67    17896.83    524.07 o
  18  21   1      513.01      539.94    115.86 o
  20  21   1     2791.39     2784.06    191.08 o
 -21  22   1     1699.88     2116.42    170.24 o
 -19  22   1     3168.38     3659.94    471.81 o
 -17  22   1      251.64      333.61    122.35 o
 -15  22   1     2072.69     2128.63    158.19 o
 -13  22   1      541.19      611.60    103.18 o
 -11  22   1     5603.29     5168.06    213.20 o
  -9  22   1     2758.11     2397.75    170.13 o
  -7  22   1     2280.64     2109.58    131.85 o
  -5  22   1     8913.08     8153.62    223.59 o
  -3  22   1     2693.99     2522.69    144.56 o
  -1  22   1     7734.87     7861.87    216.80 o
   1  22   1     2121.89     2234.36    127.53 o
   3  22   1     9227.41     9217.99    281.20 o
   5  22   1    12430.64    12614.38    466.19 o
   7  22   1     6416.28     5829.20    188.24 o
   9  22   1      588.89      748.88    101.64 o
  11  22   1     6916.11     6480.76    237.14 o
  13  22   1       38.62       24.67     94.43 o
  15  22   1      582.31      934.28    159.64 o
  17  22   1      104.71       53.02     92.53 o
  19  22   1     6830.01     6883.06    407.20 o
  21  22   1     3648.37     3575.17    226.87 o
 -22  23   1     7752.67     7648.05    482.02 o
 -20  23   1     6038.51     5749.28    392.67 o
 -18  23   1     2048.48     1969.21    163.73 o
 -16  23   1     6070.06     5780.29    265.88 o
 -14  23   1     8425.20     8086.19    267.64 o
 -12  23   1      658.04      828.64    125.34 o
 -10  23   1     3021.26     2868.82    211.16 o
  -8  23   1     5151.97     4910.34    208.76 o
  -6  23   1     2918.56     2797.69    162.33 o
  -4  23   1    16050.32    15669.15    355.37 o
  -2  23   1    16689.40    16773.12    371.91 o
   0  23   1      716.75      723.28    114.26 o
   2  23   1    12273.54    12411.41    326.14 o
   4  23   1    12652.02    12767.13    350.06 o
   6  23   1     8097.71     7677.10    275.97 o
   8  23   1     4239.65     4147.79    190.61 o
  10  23   1     2662.25     2838.85    161.40 o
  12  23   1       40.55      -20.96     84.98 o
  14  23   1     1680.68     1652.81    138.83 o
  16  23   1     5782.06     5332.78    297.25 o
  18  23   1      887.43     1249.00    151.39 o
  20  23   1     4937.46     4885.51    265.23 o
  22  23   1     5233.00     5786.98    479.28 o
 -23  24   1     1098.25     1140.91    178.03 o
 -21  24   1      699.86      785.95    154.78 o
 -19  24   1       64.17       -3.04    118.30 o
 -17  24   1     5227.95     4808.48    262.75 o
 -15  24   1     9126.12     8794.66    296.17 o
 -13  24   1     6334.06     6086.05    232.95 o
 -11  24   1    10244.90     9962.61    305.43 o
  -9  24   1      734.13      587.23    104.37 o
  -7  24   1      511.60      538.42    107.82 o
  -5  24   1      196.67       76.23    106.49 o
  -3  24   1     6994.93     6324.21    208.08 o
  -1  24   1     3846.69     4021.67    173.17 o
   1  24   1     7994.81     8120.66    241.89 o
   3  24   1    16545.31    16673.81    398.17 o
   5  24   1    10196.42    10222.78    385.46 o
   7  24   1     3163.91     3361.49    230.63 o
   9  24   1     1005.48     1223.23    132.03 o
  11  24   1     3412.07     3411.14    184.87 o
  13  24   1     8263.04     8068.66    356.92 o
  15  24   1     2653.63     2728.04    164.57 o
  17  24   1     2635.96     2576.42    177.53 o
  19  24   1     8873.18     8631.04    407.38 o
  21  24   1       93.99      348.37    150.29 o
  23  24   1      804.03      864.17    207.99 o
 -22  25   1     1234.06     1452.56    205.73 o
 -20  25   1      374.49      304.62    146.47 o
 -18  25   1      206.51      274.05    125.31 o
 -16  25   1     5047.03     4744.51    266.30 o
 -14  25   1    10533.07     9777.34    333.24 o
 -12  25   1     3299.53     3121.46    196.21 o
 -10  25   1     1104.30     1316.64    131.77 o
  -8  25   1    11723.80    10925.01    340.44 o
  -6  25   1     2407.64     2458.97    202.91 o
  -4  25   1       60.03      -12.93     83.04 o
  -2  25   1     2130.99     2250.88    133.89 o
   0  25   1      963.12     1314.82    128.27 o
   2  25   1    13279.27    13538.66    352.61 o
   4  25   1     3757.70     4139.96    223.93 o
   6  25   1     2421.31     2512.46    143.62 o
   8  25   1     1535.23     1739.07    162.01 o
  10  25   1    19248.07    19820.13    574.94 o
  12  25   1      771.04      965.78    139.56 o
  14  25   1     1125.05     1301.95    148.57 o
  16  25   1     1136.79     1195.79    172.18 o
  18  25   1      744.32     1179.50    179.14 o
  20  25   1      454.45      495.33    171.34 o
  22  25   1       47.52      421.43    179.91 o
 -21  26   1     1235.14      869.15    208.69 o
 -19  26   1     2756.39     2382.60    237.70 o
 -17  26   1     2730.23     2686.41    200.25 o
 -15  26   1     7632.48     7462.22    310.84 o
 -13  26   1       38.38      151.50    105.15 o
 -11  26   1      431.57      391.36    118.27 o
  -9  26   1     3349.51     3321.33    237.72 o
  -7  26   1    11853.56    11600.36    384.09 o
  -5  26   1     2382.61     2412.86    192.54 o
  -3  26   1     9813.43    10149.93    294.18 o
  -1  26   1     1336.51     1658.27    147.27 o
   1  26   1      732.58      870.38    124.50 o
   3  26   1      512.33      661.39    107.15 o
   5  26   1     3511.71     3514.50    196.60 o
   7  26   1      748.37      840.85    144.92 o
   9  26   1     9310.65     9571.77    497.00 o
  11  26   1     6176.61     6448.69    285.15 o
  13  26   1     4303.31     4321.84    222.05 o
  15  26   1     2459.03     2292.26    185.44 o
  17  26   1      832.57      752.18    166.38 o
  19  26   1       36.22     -152.87    166.87 o
  21  26   1     1312.26      742.08    201.13 o
 -20  27   1     1098.17     1372.04    327.36 o
 -18  27   1     4755.18     4520.56    347.82 o
 -16  27   1      149.16       17.19    124.92 o
 -14  27   1     3851.62     3877.14    243.11 o
 -12  27   1       77.01       36.25    107.96 o
 -10  27   1       27.78       98.87    109.10 o
  -8  27   1    11041.58    10673.29    351.67 o
  -6  27   1     2346.78     2260.15    156.81 o
  -4  27   1        1.35       28.20     98.39 o
  -2  27   1      776.81      971.83    120.38 o
   0  27   1    18207.36    18282.49    464.75 o
   2  27   1      195.22      298.48    105.66 o
   4  27   1     3246.79     3402.37    202.34 o
   6  27   1     4212.18     4385.38    200.30 o
   8  27   1       15.48       13.38    104.85 o
  10  27   1     8152.04     8227.90    330.86 o
  12  27   1     2058.66     2669.73    296.70 o
  14  27   1       96.31       75.36    116.29 o
  16  27   1     3280.96     3497.28    236.76 o
  18  27   1     3262.35     3048.06    248.38 o
  20  27   1       71.32      350.35    226.79 o
 -17  28   1      973.03      736.52    200.49 o
 -15  28   1       39.28     -150.10    150.10 o
 -13  28   1       51.96      211.20    132.19 o
 -11  28   1      862.23      988.66    140.42 o
  -9  28   1     2893.59     3060.94    236.10 o
  -7  28   1     6895.17     6530.92    267.79 o
  -5  28   1      612.87      258.57    123.67 o
  -3  28   1      512.42      282.54    112.90 o
  -1  28   1      282.50      311.64    120.90 o
   1  28   1      413.77      539.91    115.04 o
   3  28   1     2606.99     2599.50    173.21 o
   5  28   1     1724.28     1998.39    176.84 o
   7  28   1      306.24      311.63    133.46 o
   9  28   1     2834.47     3381.39    219.70 o
  11  28   1      934.40     1229.20    166.55 o
  13  28   1      379.21      662.85    169.49 o
  15  28   1       31.77      125.55    141.60 o
  17  28   1     3941.71     4114.16    284.08 o
 -16  29   1       11.94       87.86    166.33 o
 -14  29   1     3594.07     3734.89    269.42 o
 -12  29   1     2164.52     2190.07    198.18 o
 -10  29   1      834.56     1065.46    162.11 o
  -8  29   1     1531.92     1421.14    155.89 o
  -6  29   1     8455.55     7908.81    331.28 o
  -4  29   1      205.22      197.05    108.80 o
  -2  29   1      817.16      737.69    132.22 o
   0  29   1     3508.13     3884.22    195.50 o
   2  29   1      342.87      532.16    115.07 o
   4  29   1     1675.67     1915.56    154.73 o
   6  29   1     1447.07     1683.29    170.01 o
   8  29   1     1423.07     1633.61    177.82 o
  10  29   1     1631.46     2399.85    191.55 o
  12  29   1     3392.20     3600.34    275.02 o
  14  29   1     3020.93     2710.39    244.11 o
  16  29   1      211.85      553.12    173.59 o
 -15  30   1      331.78      199.34    184.25 o
 -13  30   1       85.23      158.33    162.41 o
 -11  30   1      830.40     1188.17    224.84 o
  -9  30   1      882.11      832.63    159.73 o
  -7  30   1     2754.76     3304.54    230.38 o
  -5  30   1      160.93      242.07    143.09 o
  -3  30   1       21.31       69.92    136.07 o
  -1  30   1     3917.34     4229.77    235.91 o
   1  30   1     5371.96     4901.35    237.53 o
   3  30   1      998.83     1101.74    135.36 o
   5  30   1     3226.94     3612.37    225.88 o
   7  30   1      312.48      314.94    196.71 o
   9  30   1      962.05      977.41    187.82 o
  11  30   1      262.21      324.89    164.76 o
  13  30   1     2712.45     2788.85    240.25 o
  15  30   1       38.13       81.62    220.61 o
 -12  31   1      604.32      548.29    180.55 o
 -10  31   1      873.26      850.39    166.86 o
  -8  31   1     1333.55      938.22    184.94 o
  -6  31   1     8504.50     8613.51    389.50 o
  -4  31   1      676.95      721.47    152.92 o
  -2  31   1      748.94      696.51    152.74 o
   0  31   1    10463.88    10632.85    431.34 o
   2  31   1     2311.09     2507.36    231.21 o
   4  31   1       81.58       17.14    159.44 o
   6  31   1      181.02      308.22    165.00 o
   8  31   1     3900.19     4711.18    329.62 o
  10  31   1      575.89      688.45    204.77 o
  12  31   1      781.03      672.82    182.07 o
  -9  32   1     2421.62     2038.42    207.83 o
  -7  32   1       50.00      -63.84    136.40 o
  -5  32   1     1230.77     1413.57    180.00 o
  -3  32   1     2879.38     3055.74    274.77 o
  -1  32   1     3788.69     4233.27    300.04 o
   1  32   1     5647.60     5331.69    392.45 o
   3  32   1       27.33      152.61    173.38 o
   5  32   1       18.16     -162.26    162.26 o
   7  32   1     1702.15     1595.05    248.82 o
   9  32   1     4603.75     4749.81    381.80 o
  -6  33   1      498.11      445.12    172.17 o
  -4  33   1      402.38      707.20    187.95 o
  -2  33   1       37.16        4.37    144.56 o
   0  33   1     2819.91     2527.75    282.25 o
   2  33   1     3191.72     3067.82    314.73 o
   4  33   1      495.86      316.25    189.19 o
   6  33   1     3100.90     3512.99    321.34 o
   1   1   2    25576.55    25760.61    272.73 o
   0   2   2      717.61      931.38     50.14 o
   2   2   2     6393.09     6333.52    101.84 o
  -1   3   2      145.49      152.60     40.06 o
   1   3   2     7014.49     7223.51    108.89 o
   3   3   2     4285.48     4510.24     85.60 o
  -2   4   2      250.11      497.71     49.15 o
   0   4   2    29817.99    29472.74    329.22 o
   2   4   2    36121.71    34494.08    383.05 o
   4   4   2    48670.07    49846.10    541.28 o
  -3   5   2     6534.15     6666.66    121.60 o
  -1   5   2     4708.93     4901.69    106.95 o
   1   5   2    30723.68    30901.16    343.53 o
   3   5   2     4190.23     4413.21     81.14 o
   5   5   2     3525.08     3582.03     91.33 o
  -4   6   2    19856.43    20575.65    240.89 o
  -2   6   2       59.06      175.16     39.02 o
   0   6   2    61376.70    61787.79    677.72 o
   2   6   2    77201.02    77329.20    878.83 o
   4   6   2    45846.95    44571.38    528.42 o
   6   6   2      977.39     1062.84     71.57 o
  -5   7   2    28064.59    27239.05    331.53 o
  -3   7   2    14550.74    14410.92    204.59 o
  -1   7   2    49728.69    49164.86    570.62 o
   1   7   2     2002.81     2142.24    108.33 o
   3   7   2       61.62      435.24     42.42 o
   5   7   2     2869.35     2804.33     82.24 o
   7   7   2     2924.94     3076.45     97.01 o
  -6   8   2    20958.29    21261.12    353.46 o
  -4   8   2     5818.94     6003.52    106.32 o
  -2   8   2     4363.46     4772.52     98.15 o
   0   8   2      951.84      929.44     60.41 o
   2   8   2    38591.00    38621.54    479.62 o
   4   8   2     3550.57     3300.57     91.38 o
   6   8   2     5649.82     5927.11    112.22 o
   8   8   2    31352.71    29959.32    435.25 o
  -7   9   2     8158.91     8010.26    144.58 o
  -5   9   2    29420.40    30507.12    404.57 o
  -3   9   2     1691.37     1656.26     60.51 o
  -1   9   2     6924.30     6499.26    161.30 o
   1   9   2     4114.02     3945.38    122.83 o
   3   9   2     9491.30     9268.50    196.01 o
   5   9   2    31402.21    30554.98    363.57 o
   7   9   2    21883.10    21150.34    271.67 o
   9   9   2      123.99      271.50     52.87 o
  -8  10   2    56513.70    54620.13    849.99 o
  -6  10   2    17157.92    16989.84    278.07 o
  -4  10   2        8.44       71.75     45.29 o
  -2  10   2    10334.24     9588.71    139.14 o
   0  10   2    21348.05    21330.78    373.10 o
   2  10   2     1434.78     1473.53     74.52 o
   4  10   2      526.46      679.61     62.06 o
   6  10   2     5687.01     5617.74    135.67 o
   8  10   2    20222.89    19744.42    321.73 o
  10  10   2    27782.10    26568.32    399.80 o
  -9  11   2     1849.64     1839.17     92.90 o
  -7  11   2     2375.33     2307.65    128.07 o
  -5  11   2     1667.22     2113.42    102.24 o
  -3  11   2     1507.69     1703.16     86.57 o
  -1  11   2     3155.05     3399.81    106.88 o
   1  11   2     3183.77     3039.92    105.00 o
   3  11   2    10663.83    10570.56    180.68 o
   5  11   2     1908.05     1862.24     85.82 o
   7  11   2     2106.59     1989.88     95.80 o
   9  11   2     6081.24     5628.52    186.04 o
  11  11   2     1924.42     1862.45    116.82 o
 -10  12   2     9310.16     8988.00    197.01 o
  -8  12   2    11971.00    11332.47    227.47 o
  -6  12   2     4083.11     3850.83    123.60 o
  -4  12   2     8314.95     8050.43    173.73 o
  -2  12   2    44550.98    43440.92    531.86 o
   0  12   2    43006.48    42552.86    629.38 o
   2  12   2    11187.77    11085.45    201.23 o
   4  12   2        6.40      178.04     59.93 o
   6  12   2     1509.09     1778.50    110.70 o
   8  12   2      593.49      810.39     93.33 o
  10  12   2     2737.19     2760.83    144.92 o
  12  12   2       77.16      214.00    102.02 o
 -11  13   2     2692.29     2577.96    205.32 o
  -9  13   2      468.50      538.43    114.82 o
  -7  13   2    14532.83    14257.47    312.68 o
  -5  13   2      828.05      985.68     77.22 o
  -3  13   2       36.40      128.58     61.30 o
  -1  13   2     3674.86     3787.86    155.55 o
   1  13   2        2.48       63.47     56.06 o
   3  13   2    11700.46    11653.35    253.51 o
   5  13   2     1888.89     1908.84    135.82 o
   7  13   2    13577.20    13027.86    348.64 o
   9  13   2     2251.76     1965.44    143.89 o
  11  13   2     3239.12     3333.93    172.83 o
  13  13   2     4027.56     3609.41    163.26 o
 -12  14   2     8695.15     8347.40    246.37 o
 -10  14   2     5234.85     5194.26    165.47 o
  -8  14   2       40.12      154.65     68.31 o
  -6  14   2      390.89      666.73     77.72 o
  -4  14   2     3281.55     2902.74    127.86 o
  -2  14   2    27746.34    26821.96    417.19 o
   0  14   2    43271.09    43402.92    668.43 o
   2  14   2     7207.73     7236.07    169.88 o
   4  14   2    14526.95    14476.08    251.89 o
   6  14   2    42340.60    43021.86    778.80 o
   8  14   2    13778.36    13762.92    332.35 o
  10  14   2      264.25      312.72     77.80 o
  12  14   2       54.24       68.46     73.60 o
  14  14   2     2104.07     1992.34    139.88 o
 -13  15   2     2321.91     2385.93    152.77 o
 -11  15   2     4079.29     3367.59    169.26 o
  -9  15   2     1870.19     2268.15    157.42 o
  -7  15   2    23398.20    23171.39    471.80 o
  -5  15   2    13632.06    13262.14    309.79 o
  -3  15   2    13496.58    12952.45    306.16 o
  -1  15   2      487.37      812.76     80.47 o
   1  15   2      265.99      426.69     92.24 o
   3  15   2      585.48      714.58    118.57 o
   5  15   2      452.74      751.53    110.46 o
   7  15   2      238.03      612.57    101.30 o
   9  15   2     9513.44     9161.72    232.16 o
  11  15   2    13208.68    12842.91    281.83 o
  13  15   2     7765.01     7761.48    254.15 o
  15  15   2     6631.86     6409.54    251.43 o
 -14  16   2     6853.71     6441.94    282.01 o
 -12  16   2    21894.91    21928.67    532.69 o
 -10  16   2    18714.01    19137.73    462.68 o
  -8  16   2      805.21      830.44     89.16 o
  -6  16   2      944.17     1226.52    111.28 o
  -4  16   2      715.78      912.54    113.28 o
  -2  16   2      282.01      508.02    119.53 o
   0  16   2     1792.08     1941.92    129.89 o
   2  16   2     3174.83     3192.48    139.56 o
   4  16   2    27205.20    27227.49    531.55 o
   6  16   2    38351.55    37931.32    728.64 o
   8  16   2    13239.16    12387.68    369.30 o
  10  16   2     3974.94     3730.24    185.20 o
  12  16   2     6237.41     5917.89    211.58 o
  14  16   2     6139.90     6080.47    227.87 o
  16  16   2       23.42      -77.68    112.83 o
 -15  17   2     4379.46     4197.95    203.60 o
 -13  17   2     2785.07     2330.79    181.75 o
 -11  17   2     3001.63     2822.22    169.42 o
  -9  17   2      381.16      503.67    117.39 o
  -7  17   2    20555.08    19570.41    432.60 o
  -5  17   2      687.15      663.51    102.40 o
  -3  17   2      124.75      375.29    119.52 o
  -1  17   2     2409.24     2533.63    119.28 o
   1  17   2    42984.73    41462.02    707.67 o
   3  17   2     2033.70     2061.22    110.25 o
   5  17   2    13123.48    12954.79    316.19 o
   7  17   2      664.04     1250.92    115.48 o
   9  17   2     3118.86     2918.14    156.29 o
  11  17   2     3134.74     2709.84    137.31 o
  13  17   2     2991.00     2960.85    168.53 o
  15  17   2      255.73      337.12    112.29 o
  17  17   2     7447.66     7629.21    318.52 o
 -16  18   2      105.23      -22.92    113.68 o
 -14  18   2     4209.77     3638.22    203.99 o
 -12  18   2    20699.05    19676.44    684.55 o
 -10  18   2    14636.74    14614.81    401.25 o
  -8  18   2     1882.34     1931.34    136.90 o
  -6  18   2     4869.30     4584.15    183.51 o
  -4  18   2    18454.18    18432.24    427.77 o
  -2  18   2     6397.05     6212.35    211.80 o
   0  18   2     2336.88     2053.69    118.02 o
   2  18   2     1497.79     1725.74    111.40 o
   4  18   2       52.34       15.04     80.39 o
   6  18   2     6162.34     5908.11    214.32 o
   8  18   2    15043.94    15398.48    388.03 o
  10  18   2       69.69      142.58    100.54 o
  12  18   2     9568.07     9352.07    349.97 o
  14  18   2    25582.49    25629.50   1078.71 o
  16  18   2    15956.14    16910.80    883.46 o
  18  18   2       48.70       27.67    106.41 o
 -17  19   2     7860.21     7922.88    329.78 o
 -15  19   2     1783.46     1855.52    160.82 o
 -13  19   2     2476.49     2548.61    188.75 o
 -11  19   2       54.79       53.62     99.17 o
  -9  19   2     4514.93     4250.37    246.72 o
  -7  19   2     1092.83     1101.73    127.35 o
  -5  19   2      187.99      247.91     94.48 o
  -3  19   2        8.26      119.27     93.46 o
  -1  19   2      176.30      392.42    101.99 o
   1  19   2     7749.38     7520.78    208.87 o
   3  19   2     2514.25     2359.93    155.26 o
   5  19   2      603.40      643.02    107.40 o
   7  19   2     5260.97     5096.35    274.70 o
   9  19   2     5307.42     5278.47    254.75 o
  11  19   2      189.21      539.21    114.80 o
  13  19   2      331.57      573.73    118.59 o
  15  19   2      273.45      560.21    167.33 o
  17  19   2      413.15      398.39    129.20 o
  19  19   2      404.98      484.18    132.25 o
 -18  20   2     1411.92     1385.51    170.03 o
 -16  20   2     2353.70     2099.31    251.25 o
 -14  20   2       20.74      -15.53    107.59 o
 -12  20   2     2485.23     2273.26    154.32 o
 -10  20   2     3449.47     3160.23    170.54 o
  -8  20   2      317.19      309.60    103.78 o
  -6  20   2    19668.55    18890.78    461.32 o
  -4  20   2    48154.84    46955.09   1021.97 o
  -2  20   2     7447.16     7297.21    286.34 o
   0  20   2       24.97      -85.54     85.54 o
   2  20   2     2127.32     1971.02    121.54 o
   4  20   2     5316.05     4743.24    186.81 o
   6  20   2       38.13      157.83    102.88 o
   8  20   2      690.88      832.07    142.22 o
  10  20   2     1471.91     1482.81    137.42 o
  12  20   2     9837.62     9946.65    457.22 o
  14  20   2    12100.13    12777.82    662.80 o
  16  20   2    10410.86    10737.67    439.52 o
  18  20   2      773.35      834.02    141.85 o
  20  20   2    10603.48    10390.75    453.25 o
 -19  21   2      760.88     1143.75    239.30 o
 -17  21   2     1150.00     1905.80    347.42 o
 -15  21   2     2170.60     2133.39    162.80 o
 -13  21   2       55.36      228.89    131.56 o
 -11  21   2       66.93      -24.38    108.43 o
  -9  21   2     1746.10     1719.21    143.27 o
  -7  21   2      369.30      595.17    121.05 o
  -5  21   2     1430.87     1551.51    142.11 o
  -3  21   2       50.60      121.96    101.59 o
  -1  21   2       11.76      -35.41     92.92 o
   1  21   2     7237.91     6572.53    234.69 o
   3  21   2      673.73      896.65    130.87 o
   5  21   2      144.91       94.64     95.60 o
   7  21   2      202.05      180.02     98.23 o
   9  21   2     6874.92     6874.42    335.25 o
  11  21   2      222.78       69.19    105.29 o
  13  21   2     2054.53     2234.90    171.42 o
  15  21   2     1508.70     1965.67    182.62 o
  17  21   2       11.88      -25.93    127.18 o
  19  21   2     2020.57     1652.67    262.63 o
  21  21   2      518.13      393.70    155.75 o
 -20  22   2     1752.85     2174.83    250.59 o
 -18  22   2      154.97      462.11    160.34 o
 -16  22   2     2760.09     3115.54    221.82 o
 -14  22   2     6343.88     5935.61    307.43 o
 -12  22   2      679.04      959.03    149.99 o
 -10  22   2      211.69      -62.21    110.60 o
  -8  22   2      351.32      441.03    127.87 o
  -6  22   2     6892.07     6664.24    255.12 o
  -4  22   2     8399.95     8506.46    287.76 o
  -2  22   2     3651.22     3647.33    190.65 o
   0  22   2     1029.65     1315.29    137.26 o
   2  22   2    20267.48    20106.95    524.07 o
   4  22   2     9934.79     9745.25    356.28 o
   6  22   2     2723.05     3017.85    265.62 o
   8  22   2      766.86      703.17    151.06 o
  10  22   2      187.94      282.98    111.64 o
  12  22   2      917.13      973.34    136.39 o
  14  22   2     1023.07     1398.21    171.37 o
  16  22   2      419.99      240.56    139.41 o
  18  22   2      672.98     1010.05    192.70 o
  20  22   2     3917.55     4356.74    306.47 o
  22  22   2     8232.37     8794.40    507.16 o
 -21  23   2      449.91      282.15    193.60 o
 -19  23   2       68.66      207.86    156.94 o
 -17  23   2     2096.39     2568.36    255.71 o
 -15  23   2     2302.71     2532.68    258.16 o
 -13  23   2      958.09     1458.36    281.75 o
 -11  23   2     1672.85     1955.04    175.59 o
  -9  23   2    16193.27    15906.89    487.65 o
  -7  23   2     2754.40     3031.15    198.56 o
  -5  23   2      105.36      132.35    103.92 o
  -3  23   2      336.96      587.80    128.94 o
  -1  23   2     3187.63     3227.48    244.67 o
   1  23   2      467.67      624.32    131.28 o
   3  23   2      620.89      673.93    123.92 o
   5  23   2     1314.40     1936.35    148.75 o
   7  23   2     2289.54     2349.19    167.02 o
   9  23   2    12381.91    12520.72    422.46 o
  11  23   2      385.16      622.47    123.24 o
  13  23   2        9.79      -30.93    112.19 o
  15  23   2     1819.82     1778.94    197.72 o
  17  23   2     3109.59     2918.60    343.44 o
  19  23   2      427.04      556.96    240.02 o
  21  23   2     2301.09     2734.14    386.73 o
 -20  24   2     1306.05     1097.53    235.92 o
 -18  24   2      144.80      327.26    173.58 o
 -16  24   2     4967.51     4633.67    330.36 o
 -14  24   2    11994.46    12739.38    538.63 o
 -12  24   2     4091.17     4006.92    272.80 o
 -10  24   2       29.81      145.40    121.88 o
  -8  24   2      787.91      645.97    132.74 o
  -6  24   2     2322.05     2161.42    170.05 o
  -4  24   2      146.97      175.77    112.06 o
  -2  24   2     1724.02     1603.03    162.00 o
   0  24   2     1345.88     1684.31    164.22 o
   2  24   2    11174.45    11151.88    601.61 o
   4  24   2    16115.69    16329.84    503.54 o
   6  24   2     4430.82     4392.53    242.00 o
   8  24   2      815.53     1116.11    147.88 o
  10  24   2     8145.50     7849.92    353.29 o
  12  24   2     3788.13     3683.26    235.77 o
  14  24   2      802.43     1097.20    173.33 o
  16  24   2       33.55      165.41    141.87 o
  18  24   2       32.51       73.84    174.56 o
  20  24   2     3914.11     3952.79    311.54 o
 -19  25   2     1934.91     2028.70    241.17 o
 -17  25   2     3609.03     3606.76    324.50 o
 -15  25   2      181.66     1201.35    366.21 o
 -13  25   2      260.75      512.22    241.37 o
 -11  25   2      472.06      751.64    176.34 o
  -9  25   2      971.95     1842.30    281.57 o
  -7  25   2     1124.45     2004.94    278.86 o
  -5  25   2     3644.86     3637.45    287.10 o
  -3  25   2     5850.65     5525.35    244.25 o
  -1  25   2    12029.27    11813.87    503.64 o
   1  25   2     2705.90     3076.18    212.34 o
   3  25   2      101.76       66.59    119.45 o
   5  25   2       82.06      136.57    132.71 o
   7  25   2     3126.70     2863.53    271.39 o
   9  25   2      617.02      757.78    149.81 o
  11  25   2      344.79      302.00    123.13 o
  13  25   2     1789.45     2312.58    208.66 o
  15  25   2     1889.56     2165.54    215.53 o
  17  25   2     6454.56     6292.96    367.73 o
  19  25   2      125.87      271.84    172.48 o
 -16  26   2     2908.68     2779.78    295.16 o
 -14  26   2     8067.27     8799.10    410.81 o
 -12  26   2     2208.85     2104.49    225.37 o
 -10  26   2      441.85      255.80    132.04 o
  -8  26   2    11215.90    10827.85    487.82 o
  -6  26   2    13623.37    13046.25    595.01 o
  -4  26   2      259.21      521.89    141.83 o
  -2  26   2      415.02      397.47    125.63 o
   0  26   2        5.43      -98.10    122.88 o
   2  26   2     2208.25     2665.43    378.77 o
   4  26   2     3730.37     3678.48    286.69 o
   6  26   2      134.65      182.92    130.17 o
   8  26   2     2764.53     2877.38    213.60 o
  10  26   2    12546.21    13499.67    503.41 o
  12  26   2     8541.36     8570.09    399.99 o
  14  26   2     1061.32     1153.87    181.34 o
  16  26   2      529.85      602.97    171.53 o
 -15  27   2     3776.24     3403.66    257.94 o
 -13  27   2     1197.98     1384.57    203.73 o
 -11  27   2     1781.13     1995.62    242.63 o
  -9  27   2        5.48      330.35    134.56 o
  -7  27   2      196.50      439.67    174.99 o
  -5  27   2     1102.99     1197.84    161.06 o
  -3  27   2      537.52      286.03    127.24 o
  -1  27   2     3163.37     3259.92    228.33 o
   1  27   2      164.47      475.04    141.61 o
   3  27   2     2047.98     2584.93    243.72 o
   5  27   2     2128.44     2526.01    221.78 o
   7  27   2     6982.87     7632.05    346.48 o
   9  27   2     1300.96     1164.41    155.63 o
  11  27   2      109.23      287.19    155.99 o
  13  27   2        0.23      267.43    163.39 o
  15  27   2      297.11      415.17    168.25 o
 -14  28   2       53.47     -180.99    180.99 o
 -12  28   2      245.51       88.59    143.72 o
 -10  28   2     1911.45     2072.01    216.37 o
  -8  28   2     6603.81     5981.18    361.78 o
  -6  28   2     8304.33     8442.96    381.88 o
  -4  28   2     3057.40     3431.69    511.29 o
  -2  28   2     2276.59     2450.84    209.81 o
   0  28   2     6808.03     6335.02    315.90 o
   2  28   2     1359.78     1565.44    186.77 o
   4  28   2        6.12       96.00    130.12 o
   6  28   2       89.72      105.95    137.83 o
   8  28   2      955.52      890.46    157.25 o
  10  28   2     4432.81     4735.87    257.39 o
  12  28   2     4275.05     4149.34    306.82 o
  14  28   2       97.89       -1.32    150.37 o
 -11  29   2       57.30       48.46    158.88 o
  -9  29   2      695.82      863.87    182.09 o
  -7  29   2     1648.82     1927.47    201.90 o
  -5  29   2       34.51      212.69    141.19 o
  -3  29   2      169.97      305.58    147.83 o
  -1  29   2      480.80      636.44    165.88 o
   1  29   2     2334.49     2650.50    274.66 o
   3  29   2     2196.67     2505.70    230.23 o
   5  29   2       54.97      225.41    149.58 o
   7  29   2      950.12     1235.77    185.65 o
   9  29   2     2048.60     2185.10    278.06 o
  11  29   2      329.01      564.83    165.62 o
  -8  30   2     1997.62     2082.30    228.59 o
  -6  30   2      804.74     1032.49    196.53 o
  -4  30   2        1.52       21.17    128.80 o
  -2  30   2      876.40     1438.00    195.92 o
   0  30   2     9957.63    10535.05    480.78 o
   2  30   2     8104.55     8329.22    498.22 o
   4  30   2       13.99        9.77    142.15 o
   6  30   2      551.53      848.99    203.95 o
   8  30   2      517.96      330.33    155.34 o
  -5  31   2      265.75      175.40    152.09 o
  -3  31   2       60.50      197.61    151.47 o
  -1  31   2      377.25      265.96    161.33 o
   1  31   2       95.24      167.47    154.89 o
   3  31   2     1476.82     2388.35    375.15 o
   5  31   2      376.43      476.17    167.05 o
   0   1   3    16888.49    17048.54    285.64 o
  -1   2   3    15150.16    15212.52    266.00 o
   1   2   3    20780.43    21051.31    350.35 o
  -2   3   3      985.42     1343.27     82.67 o
   0   3   3     1791.88     1799.72     87.51 o
   2   3   3     4538.88     4371.40    124.93 o
  -3   4   3      902.78     1108.50     86.86 o
  -1   4   3       60.40      224.20     90.31 o
   1   4   3     1042.50     1337.43     94.44 o
   3   4   3     9154.66     9340.63    183.91 o
  -4   5   3     6062.75     6193.90    164.47 o
  -2   5   3     1113.70     1349.24     93.21 o
   0   5   3      114.07      175.10     68.31 o
   2   5   3      279.60      426.85     62.38 o
   4   5   3     1394.33     1635.87     89.75 o
  -5   6   3    15336.76    15530.72    247.23 o
  -3   6   3    29699.21    29822.68    487.08 o
  -1   6   3     6955.36     7353.27    162.08 o
   1   6   3      475.60      833.63    133.45 o
   3   6   3       39.25       90.93     65.16 o
   5   6   3       57.96      -30.24     68.59 o
  -6   7   3     2790.29     2742.24    135.53 o
  -4   7   3    28287.51    28625.26    494.87 o
  -2   7   3    12726.78    13224.29    225.57 o
   0   7   3    10268.32    10348.66    209.33 o
   2   7   3      795.67     1110.95     88.34 o
   4   7   3     2835.15     2898.33    107.92 o
   6   7   3     1197.63     1509.60     96.79 o
  -7   8   3       73.04       45.38     65.63 o
  -5   8   3     3418.30     3785.43    126.53 o
  -3   8   3    12500.31    12015.90    259.10 o
  -1   8   3    24014.67    24336.87    396.33 o
   1   8   3     3629.63     3685.75    112.10 o
   3   8   3     7324.20     7412.95    173.85 o
   5   8   3     2851.20     2853.92    107.52 o
   7   8   3     2343.57     2354.46    105.96 o
  -8   9   3     2409.58     2205.02     98.05 o
  -6   9   3       35.00       77.15     68.27 o
  -4   9   3    30770.92    30737.52    529.78 o
  -2   9   3    24065.32    24025.95    387.61 o
   0   9   3      907.29     1208.23     82.73 o
   2   9   3     5859.32     6015.02    138.35 o
   4   9   3    29960.39    30076.76    491.74 o
   6   9   3     6556.93     6423.88    206.32 o
   8   9   3      721.88      784.23     87.16 o
  -9  10   3      405.30      296.84     90.76 o
  -7  10   3      106.31      154.59     77.03 o
  -5  10   3     4452.72     4233.35    130.82 o
  -3  10   3     6337.55     6052.93    178.48 o
  -1  10   3    14731.85    13986.70    244.46 o
   1  10   3     3210.03     3018.53    114.80 o
   3  10   3    14483.55    14256.08    313.64 o
   5  10   3    14221.73    13871.56    291.05 o
   7  10   3    11332.34    11794.43    268.00 o
   9  10   3        9.99        4.45     74.74 o
 -10  11   3      422.85      370.23     99.17 o
  -8  11   3     1687.27     1838.66    117.87 o
  -6  11   3     2619.04     2735.72    134.61 o
  -4  11   3      398.33      553.96     84.86 o
  -2  11   3     2278.90     2275.21    132.24 o
   0  11   3      431.05      583.19     93.91 o
   2  11   3     5957.73     5788.25    210.39 o
   4  11   3    23436.39    23097.38    455.87 o
   6  11   3     9088.53     8909.78    222.89 o
   8  11   3        5.31       60.68     75.02 o
  10  11   3     7383.70     6934.75    228.27 o
 -11  12   3     6055.33     6021.46    219.30 o
  -9  12   3      110.37       95.59     91.91 o
  -7  12   3     5138.02     5276.36    190.15 o
  -5  12   3      220.52      151.68     79.48 o
  -3  12   3     3914.85     3988.30    210.54 o
  -1  12   3      574.20      572.41    102.60 o
   1  12   3     1809.86     1767.60    114.32 o
   3  12   3    23294.94    23731.85    517.87 o
   5  12   3     6828.51     7043.92    223.39 o
   7  12   3     6446.77     5900.40    237.89 o
   9  12   3     3174.15     3395.96    150.99 o
  11  12   3    16245.36    15662.84    438.63 o
 -12  13   3     5445.45     5396.78    234.90 o
 -10  13   3       10.51      429.37    171.69 o
  -8  13   3      779.29      971.76    143.92 o
  -6  13   3     6838.78     6522.52    196.74 o
  -4  13   3     1562.51     1795.33    145.67 o
  -2  13   3       25.84       -3.34     96.45 o
   0  13   3       21.04       71.24     84.47 o
   2  13   3      172.76      157.46     85.79 o
   4  13   3    17734.48    17364.08    418.63 o
   6  13   3     3413.39     3232.92    154.51 o
   8  13   3      107.66       91.75     89.12 o
  10  13   3     2408.10     2391.02    151.48 o
  12  13   3    17118.96    16682.84    461.89 o
 -13  14   3      731.27      960.60    138.13 o
 -11  14   3       91.84       42.50     96.29 o
  -9  14   3     2675.57     2650.68    156.48 o
  -7  14   3    23782.44    22810.16    495.49 o
  -5  14   3     8094.57     8324.75    258.37 o
  -3  14   3     4179.81     4156.95    180.46 o
  -1  14   3      101.42      124.81     86.95 o
   1  14   3     3984.01     3740.21    181.73 o
   3  14   3      345.96      392.77     96.00 o
   5  14   3      157.55      269.83    167.31 o
   7  14   3       11.14      160.45     93.29 o
   9  14   3     8429.65     8557.65    285.21 o
  11  14   3     9148.80     8691.94    279.14 o
  13  14   3     6321.64     6196.63    276.50 o
 -14  15   3     1350.92     1438.25    144.97 o
 -12  15   3     4509.97     4553.95    210.13 o
 -10  15   3     1170.52     1171.00    149.51 o
  -8  15   3     3585.74     3968.19    222.54 o
  -6  15   3    14669.72    14747.71    401.49 o
  -4  15   3    11644.01    12078.43    334.46 o
  -2  15   3        0.85       -6.33     87.59 o
   0  15   3     1272.42     1576.25    157.18 o
   2  15   3     1939.44     2074.16    128.75 o
   4  15   3     2000.81     2057.25    140.34 o
   6  15   3      262.81      419.74    111.46 o
   8  15   3     1210.43     1291.49    125.47 o
  10  15   3     3302.03     3000.33    195.15 o
  12  15   3    14101.39    13661.45    450.80 o
  14  15   3     5877.78     5060.07    228.40 o
 -15  16   3       42.54       -1.92    119.12 o
 -13  16   3      433.48      410.60    123.78 o
 -11  16   3       13.02       16.22    114.01 o
  -9  16   3      528.23      572.99    133.49 o
  -7  16   3     7709.15     7658.26    278.53 o
  -5  16   3     4164.29     4570.44    222.21 o
  -3  16   3       57.00      101.83     95.86 o
  -1  16   3      372.16      460.32    103.32 o
   1  16   3    15719.93    15582.79    438.85 o
   3  16   3     4144.88     3753.99    172.76 o
   5  16   3      301.79      255.58    110.11 o
   7  16   3       95.27      -24.23     86.68 o
   9  16   3       31.38       57.38     96.67 o
  11  16   3     2605.83     2678.29    217.37 o
  13  16   3     2447.67     2251.29    191.67 o
  15  16   3      156.33      228.55    135.49 o
 -16  17   3     4688.69     4036.03    309.42 o
 -14  17   3     2799.80     2701.88    221.21 o
 -12  17   3      210.00      192.83    131.72 o
 -10  17   3      591.63      477.04    216.83 o
  -8  17   3     4435.10     4166.94    229.65 o
  -6  17   3     5816.58     5808.18    237.04 o
  -4  17   3     6759.91     6717.41    251.89 o
  -2  17   3     3350.05     3858.64    201.04 o
   0  17   3    15691.47    15505.35    465.36 o
   2  17   3    16695.13    16336.00    476.64 o
   4  17   3     2848.41     2732.06    158.82 o
   6  17   3      309.12      554.53    124.52 o
   8  17   3        3.08     -101.44    101.44 o
  10  17   3       18.22      -48.32    113.78 o
  12  17   3     2301.82     2565.21    187.08 o
  14  17   3      293.86      272.11    154.23 o
  16  17   3     2669.96     3128.99    263.63 o
 -17  18   3     4696.16     4219.03    330.04 o
 -15  18   3     3306.73     3430.41    253.08 o
 -13  18   3       44.43      -79.98    134.19 o
 -11  18   3       15.73      148.04    127.36 o
  -9  18   3        1.62      128.98    123.37 o
  -7  18   3     3762.43     3459.73    188.03 o
  -5  18   3     2222.75     1989.21    155.59 o
  -3  18   3      309.93      117.73    116.18 o
  -1  18   3     7307.02     6813.47    283.34 o
   1  18   3    12671.17    12434.57    415.91 o
   3  18   3     2565.40     2742.32    183.76 o
   5  18   3     5437.19     5395.53    241.78 o
   7  18   3     1385.21     1578.16    149.54 o
   9  18   3     1828.32     1977.17    175.17 o
  11  18   3       10.55      103.59    117.21 o
  13  18   3       75.27       62.55    119.99 o
  15  18   3      483.21      408.20    157.96 o
  17  18   3     4187.28     4556.26    311.70 o
 -18  19   3     6801.52     7086.89    452.72 o
 -16  19   3     3814.99     3909.65    332.73 o
 -14  19   3     2554.65     2619.61    232.59 o
 -12  19   3     1598.24     1522.86    189.09 o
 -10  19   3     2743.53     2692.40    236.51 o
  -8  19   3      234.86      225.87    138.62 o
  -6  19   3      122.01      151.95    113.16 o
  -4  19   3      221.26      348.88    115.22 o
  -2  19   3     3640.53     3967.12    237.10 o
   0  19   3     4917.15     4930.23    248.59 o
   2  19   3     7433.40     7099.01    300.35 o
   4  19   3      332.09      541.69    145.91 o
   6  19   3     4208.07     4097.38    206.95 o
   8  19   3     1441.90     1630.35    155.99 o
  10  19   3     4542.94     4540.32    254.19 o
  12  19   3       17.23        2.08    127.91 o
  14  19   3      322.04       46.99    132.01 o
  16  19   3     2805.16     2891.38    231.19 o
  18  19   3      437.77      261.59    217.44 o
 -17  20   3     9302.64     9399.75    531.73 o
 -15  20   3     5528.24     4719.94    300.44 o
 -13  20   3       72.24       -2.70    136.11 o
 -11  20   3     1166.93     1311.25    186.66 o
  -9  20   3     8683.88     8707.58    371.64 o
  -7  20   3     1711.56     1586.57    150.53 o
  -5  20   3       52.88      -21.50    102.76 o
  -3  20   3     2635.85     2382.88    169.31 o
  -1  20   3     4061.59     4018.28    259.93 o
   1  20   3     3277.71     3270.64    210.95 o
   3  20   3     1489.56     1756.35    163.19 o
   5  20   3       13.20      151.02    129.04 o
   7  20   3     6226.68     6183.67    275.95 o
   9  20   3    13552.36    13719.94    460.73 o
  11  20   3     2450.37     2743.44    217.64 o
  13  20   3     2586.47     2648.46    223.41 o
  15  20   3      335.68      619.76    165.22 o
  17  20   3      218.00     -163.03    163.03 o
 -16  21   3     1481.75     1568.62    252.39 o
 -14  21   3     2207.45     2164.39    234.13 o
 -12  21   3       93.04      -43.23    140.74 o
 -10  21   3     5085.32     5146.26    309.52 o
  -8  21   3     1581.88     1612.41    220.51 o
  -6  21   3     1685.68     1803.85    159.84 o
  -4  21   3      455.21      437.83    121.24 o
  -2  21   3      120.96      142.67    128.31 o
   0  21   3      218.34      201.19    125.51 o
   2  21   3     1282.68     1494.56    164.31 o
   4  21   3     4979.05     4730.28    277.10 o
   6  21   3     1641.81     1987.03    195.76 o
   8  21   3     5920.39     5940.35    298.17 o
  10  21   3     6603.57     6209.09    323.77 o
  12  21   3     1693.58     1772.49    250.57 o
  14  21   3     1178.57     1116.48    207.14 o
  16  21   3      567.85      529.80    177.82 o
 -15  22   3      393.94      518.39    174.59 o
 -13  22   3     1911.38     2093.10    238.02 o
 -11  22   3     3235.38     3427.91    272.51 o
  -9  22   3    11025.53    10703.66    438.01 o
  -7  22   3     2809.40     3067.67    233.90 o
  -5  22   3      252.96      104.68    117.37 o
  -3  22   3      701.42      930.88    188.52 o
  -1  22   3     7093.36     6506.64    300.03 o
   1  22   3       66.59      -57.09    122.24 o
   3  22   3       25.29     -114.36    135.51 o
   5  22   3     1721.49     1974.56    200.91 o
   7  22   3     1632.39     2021.93    219.92 o
   9  22   3     8167.76     7981.06    465.37 o
  11  22   3      242.33      362.84    162.77 o
  13  22   3      205.85      372.27    172.82 o
  15  22   3     2225.50     2682.67    366.77 o
 -14  23   3      868.65      702.66    196.45 o
 -12  23   3      364.01      182.01    162.63 o
 -10  23   3     5718.29     5921.19    389.70 o
  -8  23   3    10632.47     9829.25    469.28 o
  -6  23   3     3244.81     2992.14    209.30 o
  -4  23   3     2735.91     3036.81    220.90 o
  -2  23   3     1902.24     2226.34    231.17 o
   0  23   3      100.02      137.91    130.43 o
   2  23   3        7.25     -138.61    138.61 o
   4  23   3       13.87       -1.16    122.72 o
   6  23   3     2155.44     2523.19    217.53 o
   8  23   3     3437.69     3824.86    285.52 o
  10  23   3     5704.11     6354.46    388.67 o
  12  23   3      355.65      232.88    177.10 o
  14  23   3     2200.98     1980.52    369.65 o
 -13  24   3        9.39      -16.88    153.55 o
 -11  24   3     1299.91      826.91    195.84 o
  -9  24   3     1242.53     1049.84    218.48 o
  -7  24   3      844.58      878.20    195.64 o
  -5  24   3      282.67      229.20    136.03 o
  -3  24   3     5899.15     5820.16    419.64 o
  -1  24   3     5245.11     5108.81    280.34 o
   1  24   3       34.53       68.72    133.48 o
   3  24   3      357.85      354.37    151.08 o
   5  24   3       26.76       66.82    137.39 o
   7  24   3       89.22      112.57    142.25 o
   9  24   3     1726.63     1888.57    231.60 o
  11  24   3       87.86      300.37    176.65 o
  13  24   3     1518.98     2030.31    283.99 o
 -10  25   3     2319.83     2301.27    234.83 o
  -8  25   3      174.29       58.85    153.43 o
  -6  25   3       58.46      316.86    167.60 o
  -4  25   3     3727.14     3605.44    261.99 o
  -2  25   3     7222.91     7103.36    362.24 o
   0  25   3     3363.13     3378.39    255.50 o
   2  25   3     1403.65     1414.20    256.09 o
   4  25   3     1318.33     1737.43    204.98 o
   6  25   3       77.81      317.82    171.68 o
   8  25   3        8.10       82.92    150.58 o
  10  25   3      338.69       73.85    159.23 o
  -9  26   3       64.57      203.37    169.27 o
  -7  26   3     1476.57     1789.40    266.03 o
  -5  26   3     1014.42     1317.89    219.87 o
  -3  26   3     3398.84     2954.78    243.87 o
  -1  26   3     5915.21     5479.69    322.68 o
   1  26   3     1041.46     1361.21    199.29 o
   3  26   3     1086.73      988.63    196.09 o
   5  26   3      144.72      218.31    159.61 o
   7  26   3     1271.40     1664.73    232.54 o
   9  26   3       68.70      -60.32    172.56 o
  -4  27   3      404.50      172.88    169.30 o
  -2  27   3     3641.91     3593.10    281.47 o
   0  27   3      915.61     1079.22    207.70 o
   2  27   3       10.35      137.80    157.59 o
   4  27   3     4241.33     4309.63    495.07 o
   0   0   4     4563.35     4524.69    304.35 o
   1   1   4       10.89      488.54    105.82 o
   0   2   4     4327.65     4032.50    169.01 o
   2   2   4     3863.55     3914.68    145.69 o
  -1   3   4        3.40      110.69     83.96 o
   1   3   4     5837.75     5971.08    202.40 o
   3   3   4     6106.36     6249.07    196.16 o
  -2   4   4        6.12       25.15     77.94 o
   0   4   4     1924.46     2049.98    116.36 o
   2   4   4        4.86      344.82     88.17 o
   4   4   4      390.61      836.48    103.28 o
  -3   5   4     1147.37     1437.05    119.70 o
  -1   5   4     1874.61     2053.51    134.88 o
   1   5   4    14345.49    14631.58    336.87 o
   3   5   4    14161.53    14143.10    329.94 o
   5   5   4     3481.77     3531.46    161.12 o
  -4   6   4    11318.80    11035.79    280.35 o
  -2   6   4     6428.66     6313.53    205.66 o
   0   6   4      817.52     1772.00    146.60 o
   2   6   4      486.97      692.44     98.92 o
   4   6   4      425.59      783.44    145.88 o
   6   6   4      515.16      801.80     99.72 o
  -5   7   4       33.55      125.35    103.83 o
  -3   7   4       99.53      267.89     87.07 o
  -1   7   4     2350.13     2663.26    153.79 o
   1   7   4     8540.30     8608.60    241.28 o
   3   7   4     8655.24     8666.09    288.32 o
   5   7   4      527.31      849.18    109.37 o
   7   7   4     1757.11     2094.81    147.78 o
  -6   8   4      159.86      277.89    113.77 o
  -4   8   4     3340.04     3445.43    170.75 o
  -2   8   4      740.06     1204.17    128.12 o
   0   8   4      131.82      368.43     99.16 o
   2   8   4       21.08      114.75     87.78 o
   4   8   4     4640.10     5017.27    190.69 o
   6   8   4       30.77      109.65     91.91 o
   8   8   4       34.17      228.63    113.15 o
  -7   9   4    11282.12    10901.72    342.24 o
  -5   9   4      609.55      849.58    124.28 o
  -3   9   4      360.06      381.05    107.35 o
  -1   9   4      385.81      617.95    126.10 o
   1   9   4      365.64      220.17    120.51 o
   3   9   4     1346.34     1478.75    137.98 o
   5   9   4       91.27      281.76    108.88 o
   7   9   4     4907.71     5237.03    238.79 o
   9   9   4    11280.09    11485.48    403.32 o
  -8  10   4      266.41      523.30    145.67 o
  -6  10   4        3.53       92.64    123.38 o
  -4  10   4     5604.81     5559.65    242.24 o
  -2  10   4      363.24      550.90    140.59 o
   0  10   4      170.81      626.72    165.12 o
   2  10   4       89.49      283.04    156.88 o
   4  10   4    10449.66    10541.88    335.91 o
   6  10   4     1609.93     1671.49    167.40 o
   8  10   4      466.95      793.83    174.85 o
  10  10   4       33.13      357.37    151.02 o
  -9  11   4     5334.24     5265.93    285.74 o
  -7  11   4     7578.99     7713.49    334.40 o
  -5  11   4     1857.96     1780.18    194.09 o
  -3  11   4     4004.88     4084.55    219.58 o
  -1  11   4     8123.32     7803.65    364.49 o
   1  11   4     9615.38     9376.86    343.97 o
   3  11   4      172.93      201.33    128.08 o
   5  11   4      892.15      873.00    144.81 o
   7  11   4     1496.70     1613.04    164.73 o
   9  11   4     2587.69     2575.25    208.35 o
  11  11   4     2649.33     2918.78    258.86 o
 -10  12   4      167.59      -40.72    140.91 o
  -8  12   4       51.32       80.76    152.49 o
  -6  12   4     4069.95     3965.67    254.13 o
  -4  12   4      377.48      501.07    124.97 o
  -2  12   4      919.77     1090.24    152.45 o
   0  12   4     7623.60     7332.16    329.61 o
   2  12   4     1150.56     1443.55    162.66 o
   4  12   4     3205.65     3424.67    216.44 o
   6  12   4     2774.71     2632.40    174.52 o
   8  12   4      674.85      741.16    144.43 o
  10  12   4      154.81      343.29    136.78 o
  12  12   4     5734.58     5979.63    364.57 o
 -11  13   4       13.56      -63.16    154.17 o
  -9  13   4      325.63      344.16    146.06 o
  -7  13   4      236.05      275.53    169.06 o
  -5  13   4       10.44     -111.81    135.85 o
  -3  13   4     2970.65     3132.57    225.56 o
  -1  13   4    16690.36    16881.01    550.19 o
   1  13   4     8340.79     8128.16    335.82 o
   3  13   4       65.47      231.88    124.98 o
   5  13   4     1929.71     1990.81    184.34 o
   7  13   4     4159.99     4286.53    281.43 o
   9  13   4      223.69      334.64    129.90 o
  11  13   4       55.20      204.89    153.95 o
  13  13   4      156.54        7.52    152.85 o
 -12  14   4     2645.05     2619.46    260.60 o
 -10  14   4     1037.66     1017.76    192.85 o
  -8  14   4     3473.92     3714.98    268.10 o
  -6  14   4     5815.69     5641.62    296.65 o
  -4  14   4     6156.34     6469.08    353.32 o
  -2  14   4      573.29      467.80    151.90 o
   0  14   4     1940.59     1980.83    195.87 o
   2  14   4      212.59      192.40    129.38 o
   4  14   4       69.31      -12.39    129.04 o
   6  14   4       73.82      250.55    163.74 o
   8  14   4      528.07      680.61    174.45 o
  10  14   4     3533.29     3582.86    253.09 o
  12  14   4     4437.18     4336.02    322.70 o
  14  14   4       47.11        5.41    163.99 o
 -13  15   4     2001.03     2397.16    276.76 o
 -11  15   4     3581.59     3654.34    273.75 o
  -9  15   4      407.34      559.16    162.95 o
  -7  15   4       18.34      313.41    164.21 o
  -5  15   4      180.79      156.21    158.72 o
  -3  15   4     2273.70     2461.81    218.06 o
  -1  15   4     3361.64     3720.81    257.81 o
   1  15   4     1010.27     1020.87    165.11 o
   3  15   4      165.69      334.42    149.46 o
   5  15   4     3707.82     3920.61    252.68 o
   7  15   4     7879.50     7326.95    381.34 o
   9  15   4     5345.71     4766.01    350.38 o
  11  15   4       21.26      100.54    187.49 o
  13  15   4      273.97      555.85    252.52 o
 -12  16   4      236.59      100.56    175.21 o
 -10  16   4       34.76     -192.14    192.14 o
  -8  16   4      324.31       96.94    156.97 o
  -6  16   4      828.89      994.17    209.83 o
  -4  16   4     1249.04     1563.50    279.24 o
  -2  16   4     1557.12     1851.83    193.26 o
   0  16   4     2252.30     2581.41    218.59 o
   2  16   4      789.71      928.17    165.65 o
   4  16   4       15.60      -26.22    124.61 o
   6  16   4      350.05      541.90    174.76 o
   8  16   4       81.09      109.14    159.15 o
  10  16   4       60.82     -174.93    174.93 o
  12  16   4     1078.92     1059.89    256.13 o
 -11  17   4     5987.16     6252.96    401.11 o
  -9  17   4     2444.24     2749.14    260.86 o
  -7  17   4        4.39      -25.60    171.63 o
  -5  17   4      925.26     1002.52    195.13 o
  -3  17   4       27.39      195.12    164.87 o
  -1  17   4      115.51       12.86    126.44 o
   1  17   4       41.38       92.45    137.47 o
   3  17   4      388.23      502.70    173.86 o
   5  17   4     5176.57     5421.17    418.73 o
   7  17   4     5575.04     5877.04    357.52 o
   9  17   4     1992.21     1984.31    258.77 o
  11  17   4      354.68      545.72    231.25 o
 -10  18   4        7.25      321.97    212.69 o
  -8  18   4       41.10       52.44    161.97 o
  -6  18   4      236.83      181.93    170.12 o
  -4  18   4      458.71      415.77    171.73 o
  -2  18   4      312.16      348.11    162.58 o
   0  18   4       68.63      237.03    155.67 o
   2  18   4     5066.25     4847.76    290.65 o
   4  18   4     2655.46     3035.41    263.25 o
   6  18   4      393.10      514.28    221.97 o
   8  18   4       18.71      -52.08    192.25 o
  10  18   4      855.90      589.50    193.19 o
  -7  19   4      898.21     1278.78    310.95 o
  -5  19   4     5178.03     4876.87    360.58 o
  -3  19   4     6473.21     6510.56    377.15 o
  -1  19   4     1563.21     1872.82    209.32 o
   1  19   4       30.72      165.04    147.57 o
   3  19   4      199.73      494.84    178.60 o
   5  19   4      450.18      379.21    192.27 o
   7  19   4     1223.91     1568.83    255.88 o
  -6  20   4     1507.98      801.57    305.67 o
  -4  20   4       47.06       49.40    157.08 o
  -2  20   4        6.07        5.81    169.98 o
   0  20   4     3635.21     3560.17    265.13 o
   2  20   4     2858.57     3950.95    508.28 o
   4  20   4       33.06       52.91    158.66 o
   6  20   4     2374.43     2959.50    569.15 o
   0   1   5     1273.47     1117.79    200.33 o
  -1   2   5      227.11      202.11    205.78 o
   1   2   5     1158.79     1262.60    232.29 o
  -2   3   5      861.15      825.85    267.58 o
   0   3   5      311.62      488.30    182.81 o
   2   3   5     1255.82     1202.90    251.67 o
  -1   4   5      312.10      699.95    594.26 o
   1   4   5     2572.43     2776.66    445.61 o
 
