# Supplementary material for: Halogen bonds in some dihalogenated phenols: applications to crystal engineering
Source: IUCrJ. 2013 Oct 18;1(Pt 1):49–60. doi: 10.1107/S2052252513025657 (PMC4104968; doi:10.1107/S2052252513025657)
Supplement: Supplementary file 6 [file m-01-00049-2_200Ksup6.fcf]

#
# h,k,l, Fc-squared, Fo-squared, sigma(Fo-squared) and status flag
#
data_2_200K
_shelx_title ' datam in I4(1)/a'
_shelx_refln_list_code          4
_shelx_F_calc_maximum      466.54
_exptl_crystal_F_000      1600.00
_reflns_d_resolution_high  0.7707
 
loop_
 _symmetry_equiv_pos_as_xyz
 'x, y, z'
 '-x+1/2, -y, z+1/2'
 '-y+3/4, x+1/4, z+1/4'
 'y+3/4, -x+3/4, z+3/4'
 'x+1/2, y+1/2, z+1/2'
 '-x+1, -y+1/2, z+1'
 '-y+5/4, x+3/4, z+3/4'
 'y+5/4, -x+5/4, z+5/4'
 '-x, -y, -z'
 'x-1/2, y, -z-1/2'
 'y-3/4, -x-1/4, -z-1/4'
 '-y-3/4, x-3/4, -z-3/4'
 '-x+1/2, -y+1/2, -z+1/2'
 'x, y+1/2, -z'
 'y-1/4, -x+1/4, -z+1/4'
 '-y-1/4, x-1/4, -z-1/4'
 
_cell_length_a    26.4650
_cell_length_b    26.4650
_cell_length_c     3.9017
_cell_angle_alpha  90.000
_cell_angle_beta   90.000
_cell_angle_gamma  90.000
 
_shelx_F_squared_multiplier     1.000
 
loop_
 _refln_index_h
 _refln_index_k
 _refln_index_l
 _refln_F_squared_calc
 _refln_F_squared_meas
 _refln_F_squared_sigma
 _refln_observed_status
  -2   4   0    27453.12    27851.13    317.10 o
   0   4   0     8736.79     6507.27    250.56 o
   2   4   0    51026.05    51285.67    455.64 o
   4   4   0     2131.86     2185.33     92.68 o
  -4   6   0    26541.74    27923.39    504.06 o
  -2   6   0      171.08      240.44     27.38 o
   0   6   0     4686.92     4547.17     55.59 o
   2   6   0   146005.64   147617.00   2277.14 o
   4   6   0    25009.24    25093.11    427.13 o
   6   6   0    20316.84    21290.38    591.27 o
  -6   8   0    48140.35    49982.11    675.50 o
  -4   8   0    54257.76    55398.04    708.53 o
  -2   8   0    58784.86    59178.54    717.88 o
   0   8   0   104636.75   106118.82   1565.07 o
   2   8   0   217657.80   214478.16   3257.19 o
   4   8   0   163963.67   167210.53   2533.30 o
   6   8   0   114521.14   116081.89   1743.62 o
   8   8   0       64.84       75.95     39.49 o
  -8  10   0      257.96      263.01     58.10 o
  -6  10   0   194019.63   208363.88   3920.49 o
  -4  10   0    76519.88    77814.20   1146.70 o
  -2  10   0   107775.70   111782.66   2147.31 o
   0  10   0    21744.98    22968.70    301.06 o
   2  10   0    34344.43    33548.87    512.18 o
   4  10   0     8762.64     8675.25    133.26 o
   6  10   0    11914.87    12379.95    224.12 o
   8  10   0    21816.72    25703.23    560.57 o
  10  10   0    14042.43    13984.36    252.38 o
 -10  12   0    80138.05    81809.49   1620.46 o
  -8  12   0    14547.63    15559.57    281.56 o
  -6  12   0    37110.53    38658.16    620.81 o
  -4  12   0    15858.85    15351.89    240.70 o
  -2  12   0    24938.09    23486.83    395.38 o
   0  12   0    16660.46    16949.00    258.79 o
   2  12   0     3605.39     3985.96    108.78 o
   4  12   0     2588.20     2815.02     97.54 o
   6  12   0    41264.94    42562.36    671.66 o
   8  12   0    52308.67    56016.06   1322.44 o
  10  12   0    14516.38    14998.36    315.08 o
  12  12   0    10805.23    10613.55    236.51 o
 -12  14   0    56762.21    58931.39   1427.10 o
 -10  14   0    50226.22    51612.72   1036.63 o
  -8  14   0       32.53      -26.06     66.02 o
  -6  14   0     6698.08     5910.01    142.04 o
  -4  14   0    14721.37    15512.01    316.19 o
  -2  14   0    13484.29    13609.60    240.90 o
   0  14   0    17598.85    20084.74    327.74 o
   2  14   0     3675.21     3279.56    114.66 o
   4  14   0    55036.77    55449.51   1011.34 o
   6  14   0    67419.31    66424.69   1200.93 o
   8  14   0    22958.97    21937.10    421.22 o
  10  14   0    10676.33    10609.28    283.93 o
  12  14   0    27620.97    26395.83    643.79 o
  14  14   0    32391.92    33939.04    762.23 o
 -14  16   0      107.92      203.39     80.49 o
 -12  16   0     4909.14     4921.49    195.01 o
 -10  16   0    46867.60    49289.41   1069.48 o
  -8  16   0     1123.89     1392.16     98.18 o
  -6  16   0     9540.21    10215.16    234.90 o
  -4  16   0    13924.35    13942.98    388.38 o
  -2  16   0    29852.50    29850.60    627.44 o
   0  16   0    61614.92    61538.81   1119.19 o
   2  16   0       25.98      -17.17     56.99 o
   4  16   0    32740.04    32845.88    648.00 o
   6  16   0    65754.63    65168.50   1284.37 o
   8  16   0    57230.87    58641.60   1197.60 o
  10  16   0    16632.51    17417.70    411.53 o
  12  16   0        7.23       53.21     73.67 o
  14  16   0     1115.82     1060.09    102.23 o
  16  16   0     1824.97     1886.30    149.59 o
 -16  18   0     1151.15     1315.68    130.97 o
 -14  18   0      374.19      627.24    184.55 o
 -12  18   0     6934.55     7364.96    245.86 o
 -10  18   0     7830.52     8112.82    248.29 o
  -8  18   0    28780.22    30546.71    978.17 o
  -6  18   0      422.32      643.34     83.52 o
  -4  18   0     4312.46     4599.66    186.79 o
  -2  18   0    58942.11    62952.80   1305.54 o
   0  18   0    79673.63    80431.08   1669.65 o
   2  18   0     3457.10     3378.41    142.23 o
   4  18   0     3749.02     4031.75    136.98 o
   6  18   0    10802.90    10750.03    355.22 o
   8  18   0     4032.11     3937.20    152.66 o
  10  18   0     8081.57     7987.86    254.62 o
  12  18   0    10443.62     9783.64    317.84 o
  14  18   0     3144.64     3033.06    182.51 o
  16  18   0    35893.37    35446.37   1056.80 o
  18  18   0    23516.01    23819.96    698.97 o
 -18  20   0     2559.25     2385.33    174.73 o
 -16  20   0      555.66      737.46    129.48 o
 -14  20   0      579.00      761.91    170.05 o
 -12  20   0     1727.33     1349.94    117.39 o
 -10  20   0    18710.54    19625.07    507.49 o
  -8  20   0    50686.39    53545.19   1778.83 o
  -6  20   0     3001.99     3224.98    157.74 o
  -4  20   0      163.35      123.76     73.45 o
  -2  20   0    28434.67    28380.90    613.43 o
   0  20   0    15805.55    16366.17    382.43 o
   2  20   0     3209.37     3029.28    151.67 o
   4  20   0     3687.25     3815.28    178.15 o
   6  20   0      413.60      482.96     93.95 o
   8  20   0    10749.39    10266.79    300.35 o
  10  20   0    37295.14    39004.92   1028.10 o
  12  20   0     6400.51     5771.98    302.46 o
  14  20   0     9505.94     8984.97    350.88 o
  16  20   0    12627.82    12622.19    401.39 o
  18  20   0     2614.49     2739.50    182.89 o
  20  20   0      311.58      320.06    185.78 o
 -20  22   0     1336.02     1501.83    216.67 o
 -18  22   0      665.78      755.81    122.90 o
 -16  22   0    12696.96    12732.24    450.41 o
 -14  22   0      496.64      751.33    143.72 o
 -12  22   0       23.05     -102.22    102.22 o
 -10  22   0    15108.21    15365.60    496.82 o
  -8  22   0    46972.46    49177.63   1394.10 o
  -6  22   0     1182.65     1366.31    126.51 o
  -4  22   0     1057.05     1079.92    106.69 o
  -2  22   0    16145.86    16881.65    467.55 o
   0  22   0      335.68      344.59    116.97 o
   2  22   0     8691.66     9118.52    249.60 o
   4  22   0     3626.77     3608.29    193.60 o
   6  22   0      779.01     1042.12    129.19 o
   8  22   0    26877.67    26323.40    656.02 o
  10  22   0     9240.99     9325.93    484.84 o
  12  22   0     2152.17     2136.22    201.96 o
  14  22   0      289.31      341.01    101.65 o
  16  22   0    16476.32    16328.11    533.02 o
  18  22   0     1693.39     1881.02    162.87 o
  20  22   0      233.58       48.51    123.63 o
  22  22   0      770.71      622.88    188.90 o
 -22  24   0       28.42     -215.38    215.38 o
 -20  24   0      157.44      113.48    164.76 o
 -18  24   0     6370.84     5603.40    383.09 o
 -16  24   0    26688.73    28504.03   1078.88 o
 -14  24   0    11000.52    11073.80    458.36 o
 -12  24   0       70.14       41.56    112.08 o
 -10  24   0     5650.47     5699.12    276.59 o
  -8  24   0      769.63     1054.73    122.90 o
  -6  24   0      412.73      530.42    114.65 o
  -4  24   0      250.45      236.35     90.21 o
  -2  24   0     3628.23     3337.66    160.07 o
   0  24   0    50575.47    50560.57   1241.38 o
   2  24   0    10094.06    10446.96    354.01 o
   4  24   0     5878.59     4918.91    287.24 o
   6  24   0       17.91      162.33     88.68 o
   8  24   0    28017.72    27229.52   1422.69 o
  10  24   0     7903.46     7494.66    460.91 o
  12  24   0     6299.90     6731.17    311.67 o
  14  24   0     1646.21     1514.24    194.22 o
  16  24   0      228.02       46.23    175.68 o
  18  24   0     3715.80     3613.59    295.77 o
  20  24   0     2563.81     2266.14    345.95 o
  22  24   0       24.79     -214.65    214.82 o
  24  24   0     3451.90     3586.91    422.25 o
 -22  26   0     2657.24     2991.73    418.83 o
 -20  26   0     2721.69     2991.06    518.66 o
 -18  26   0      969.15      877.36    216.95 o
 -16  26   0     8914.67     8959.91    546.88 o
 -14  26   0       48.89       51.06    122.97 o
 -12  26   0     1120.12     1479.04    183.71 o
 -10  26   0        1.83      218.18    119.97 o
  -8  26   0     4007.89     3898.97    225.10 o
  -6  26   0    14420.00    14660.37    558.21 o
  -4  26   0     4694.58     4664.46    241.56 o
  -2  26   0     1434.53     1638.80    157.09 o
   0  26   0     8026.67     8089.40    329.19 o
   2  26   0    16419.12    16470.12    567.17 o
   4  26   0    17307.27    17454.10    599.90 o
   6  26   0      617.97      670.28    134.04 o
   8  26   0      337.62      865.98    262.24 o
  10  26   0      994.17     1115.35    165.50 o
  12  26   0      456.61      498.96    139.96 o
  14  26   0     4779.88     4242.18    318.46 o
  16  26   0      218.31      252.88    172.04 o
  18  26   0     7957.71     7298.38    569.18 o
  20  26   0    11208.92    10555.54    693.91 o
  22  26   0     5791.95     5850.70    608.07 o
 -18  28   0      576.35     1001.65    275.82 o
 -16  28   0       98.01      210.42    184.40 o
 -14  28   0      969.19      992.53    215.51 o
 -12  28   0      241.37      616.02    246.96 o
 -10  28   0     2368.04     2615.32    254.02 o
  -8  28   0     4452.15     4803.22    341.24 o
  -6  28   0     9908.25    10838.45    540.90 o
  -4  28   0     2307.42     2885.26    268.98 o
  -2  28   0     2991.49     2772.75    243.16 o
   0  28   0     1513.92     2013.21    228.89 o
   2  28   0     3419.80     3064.76    249.53 o
   4  28   0      288.92      382.10    133.62 o
   6  28   0     1556.37     1339.69    190.31 o
   8  28   0     3765.00     4154.99    422.90 o
  10  28   0     2441.36     2701.79    300.35 o
  12  28   0     8405.09     7740.34    471.91 o
  14  28   0     4884.07     4680.25    496.09 o
  16  28   0        4.42       -6.97    164.41 o
  18  28   0     1596.14     1822.97    376.14 o
 -16  30   0     1614.34     1446.38    431.46 o
 -14  30   0     2139.90     1963.80    339.38 o
 -12  30   0     1425.57     1804.43    295.33 o
 -10  30   0     3299.94     3264.68    301.67 o
  -8  30   0     5805.08     6170.16    639.94 o
  -6  30   0     6666.95     7219.12    515.72 o
  -4  30   0     6880.24     6778.05    412.50 o
  -2  30   0       14.73      -94.47    165.36 o
   0  30   0     3338.61     3393.08    285.74 o
   2  30   0      454.47      285.89    200.00 o
   4  30   0      135.88       95.51    162.57 o
   6  30   0     2639.42     2434.57    254.87 o
   8  30   0        4.03      178.28    214.52 o
  10  30   0     3107.35     3455.35    403.60 o
  12  30   0     5118.05     6099.69    639.16 o
  14  30   0     5469.46     5983.12    532.44 o
  16  30   0     1110.26      888.79    270.76 o
 -12  32   0     3373.93     3322.26    927.73 o
 -10  32   0     2171.24     3009.70    421.79 o
  -8  32   0      626.97      665.81    305.05 o
  -6  32   0       35.79       -3.02    319.39 o
  -4  32   0       17.76      153.28    180.58 o
  -2  32   0       54.87       90.96    164.87 o
   0  32   0       52.08      151.35    172.50 o
   2  32   0     4157.43     4194.57    421.99 o
   4  32   0     7445.70     8457.33    669.51 o
   6  32   0     8735.43     8980.41    937.01 o
   8  32   0      194.15      -24.26    221.74 o
  10  32   0     3120.79     4341.43    503.79 o
  12  32   0     1327.37     1140.72    323.20 o
  -4  34   0      306.52      407.05    201.39 o
  -2  34   0     8199.80     8400.13    561.94 o
   0  34   0     3792.21     3546.70    350.55 o
   2  34   0      995.95     1494.80    320.85 o
   4  34   0     2950.37     3279.27    548.70 o
   0   1   1     6153.86     5548.04     52.77 o
  -1   2   1     5699.20     5911.79     57.12 o
   1   2   1     2271.69     2243.95     34.48 o
  -2   3   1    95369.91    96619.63    878.92 o
   0   3   1   207280.47   211662.97   2267.81 o
   2   3   1     9554.73     9560.83     97.73 o
  -3   4   1    42316.33    43667.71    377.59 o
  -1   4   1    63992.79    64676.62    650.26 o
   1   4   1    37327.17    38006.13    302.88 o
   3   4   1     7003.99     7357.36     72.84 o
  -4   5   1     5514.61     5369.07     69.77 o
  -2   5   1    57743.76    57431.38    617.59 o
   0   5   1    13466.40    13153.32    148.51 o
   2   5   1    65643.29    66152.52    599.79 o
   4   5   1     9228.84     8576.12    107.78 o
  -5   6   1    41143.17    40612.91    468.28 o
  -3   6   1    42600.46    41336.80    466.44 o
  -1   6   1    39512.53    39223.27    378.60 o
   1   6   1    35443.35    35164.78    334.92 o
   3   6   1    11964.88    12057.43    133.03 o
   5   6   1      462.71      450.24     28.31 o
  -6   7   1    15385.46    16040.83    189.49 o
  -4   7   1    38419.27    38074.80    443.30 o
  -2   7   1    64344.24    62869.46    614.52 o
   0   7   1     6169.68     5858.94     82.43 o
   2   7   1     1150.08     1009.29     32.39 o
   4   7   1    13344.88    12890.06    147.29 o
   6   7   1     1237.19     1247.36     56.62 o
  -7   8   1    31367.89    32868.84    407.93 o
  -5   8   1     1743.08     1491.06     46.70 o
  -3   8   1       10.64        8.56     25.66 o
  -1   8   1    37252.52    37040.43    393.94 o
   1   8   1     5969.21     5943.73     73.86 o
   3   8   1    65076.54    66358.85    838.26 o
   5   8   1    32505.95    31348.69    355.30 o
   7   8   1    28065.41    27581.34    337.55 o
  -8   9   1    33166.19    32433.38    389.56 o
  -6   9   1     4831.20     5178.25     94.74 o
  -4   9   1      320.74      479.58     43.13 o
  -2   9   1    11213.14    11143.59    153.50 o
   0   9   1    12196.53    12676.57    211.46 o
   2   9   1    18174.37    17099.49    189.73 o
   4   9   1     1217.46     1241.10     49.97 o
   6   9   1     1263.79     1384.69     61.65 o
   8   9   1   108274.77   113355.38   1795.92 o
  -9  10   1    22093.86    21950.52    356.78 o
  -7  10   1     4915.50     4422.52     78.15 o
  -5  10   1    20953.14    20829.62    260.58 o
  -3  10   1    29223.69    30123.23    343.82 o
  -1  10   1     9932.46     9775.82    139.08 o
   1  10   1    24166.35    23546.13    276.94 o
   3  10   1     2825.75     2853.62     81.71 o
   5  10   1      129.18      179.43     23.61 o
   7  10   1    49681.95    50672.86    650.59 o
   9  10   1    53981.27    54832.20    864.22 o
 -10  11   1    11250.38    10563.75    236.80 o
  -8  11   1      311.00      254.92     51.54 o
  -6  11   1     6158.96     5337.33    122.44 o
  -4  11   1    36990.61    38323.68    560.55 o
  -2  11   1     3126.78     3200.91     80.23 o
   0  11   1    39160.91    39752.72    571.91 o
   2  11   1    48528.61    50290.77    668.72 o
   4  11   1     2633.15     2235.08     54.02 o
   6  11   1     7970.54     8267.98    156.75 o
   8  11   1     9441.29     8445.57    199.13 o
  10  11   1     2878.69     2953.03     90.45 o
 -11  12   1     2573.86     2463.64    115.01 o
  -9  12   1     1038.78      840.24     50.37 o
  -7  12   1     4910.43     4900.69    181.92 o
  -5  12   1     2088.82     2106.35     90.88 o
  -3  12   1     7726.75     7728.60    123.89 o
  -1  12   1    18613.54    18847.22    265.02 o
   1  12   1    18386.51    17663.95    249.51 o
   3  12   1    12821.84    13516.31    195.56 o
   5  12   1     5124.65     4925.68     92.27 o
   7  12   1     5763.82     5465.27    203.48 o
   9  12   1      867.23      985.98     66.81 o
  11  12   1     2362.70     2238.79     88.14 o
 -12  13   1     1732.49     1533.43    104.77 o
 -10  13   1    19158.25    19652.06    380.06 o
  -8  13   1       25.18       17.29     41.55 o
  -6  13   1    14737.76    15123.41    264.72 o
  -4  13   1     1409.27     1385.86     54.52 o
  -2  13   1     1006.73     1213.00     93.70 o
   0  13   1    39025.07    38348.72    541.05 o
   2  13   1     8512.37     8560.28    149.61 o
   4  13   1       43.97      123.57     50.55 o
   6  13   1    12045.51    12289.24    254.36 o
   8  13   1    42958.39    43943.82    732.89 o
  10  13   1       88.74       79.20     45.36 o
  12  13   1     3691.15     3841.32    192.37 o
 -13  14   1    11636.59    11520.59    406.26 o
 -11  14   1     9348.99    10083.88    297.29 o
  -9  14   1    12913.58    13799.59    401.66 o
  -7  14   1    19956.89    20262.29    366.80 o
  -5  14   1     2639.80     2618.31     95.01 o
  -3  14   1      995.74     1278.76     80.93 o
  -1  14   1    12829.89    12454.32    210.55 o
   1  14   1    45318.31    46010.79    679.42 o
   3  14   1     3936.73     3828.34     98.04 o
   5  14   1    18675.80    18101.88    275.74 o
   7  14   1      167.08      296.23     60.11 o
   9  14   1     1306.22     1249.11     76.31 o
  11  14   1     1015.83     1120.37     79.89 o
  13  14   1     3766.92     4042.38    225.55 o
 -14  15   1     2721.83     2708.91    139.44 o
 -12  15   1     1514.46     1560.86    131.52 o
 -10  15   1        4.02      -28.91     50.77 o
  -8  15   1    31571.04    33470.50    618.93 o
  -6  15   1    18834.98    19317.53    340.81 o
  -4  15   1     1142.55      991.04     77.70 o
  -2  15   1     5367.38     5543.20    129.97 o
   0  15   1    38512.50    38750.68    602.81 o
   2  15   1     9155.72     8703.03    170.78 o
   4  15   1      478.14      589.47     70.55 o
   6  15   1     7880.68     7540.50    173.50 o
   8  15   1     1612.01     1583.78    110.49 o
  10  15   1    14488.91    14300.72    349.64 o
  12  15   1     2717.10     2455.01    118.60 o
  14  15   1      847.80      999.12     99.74 o
 -15  16   1     6383.80     6456.32    295.08 o
 -13  16   1     1084.81     1199.28    115.18 o
 -11  16   1      109.80      247.66     72.64 o
  -9  16   1    13767.39    14142.99    312.12 o
  -7  16   1    32415.08    32386.10    628.71 o
  -5  16   1    21283.19    20834.02    384.90 o
  -3  16   1    25030.65    24597.31    412.65 o
  -1  16   1     1352.60     1489.35     81.73 o
   1  16   1      106.53      407.66     95.67 o
   3  16   1     2684.42     2734.13     97.33 o
   5  16   1     3449.95     3289.30    134.58 o
   7  16   1    17192.84    17031.37    313.01 o
   9  16   1    23527.87    24163.88    475.97 o
  11  16   1     8259.32     7461.95    209.92 o
  13  16   1    18168.29    18124.79    414.48 o
  15  16   1      160.64      183.48     75.71 o
 -16  17   1     3571.69     3586.55    207.09 o
 -14  17   1    10273.16     9761.16    310.73 o
 -12  17   1    13206.05    13759.10    360.67 o
 -10  17   1     2139.44     1817.07     95.79 o
  -8  17   1    33205.50    33188.72    645.47 o
  -6  17   1    11570.12    11190.82    318.07 o
  -4  17   1     7268.32     6990.93    163.26 o
  -2  17   1     3049.45     3285.94    119.25 o
   0  17   1    12907.96    13105.73    256.72 o
   2  17   1     3864.99     3740.50    118.78 o
   4  17   1    11871.23    11775.09    232.52 o
   6  17   1    24012.76    23854.05    471.96 o
   8  17   1     2256.94     2306.94    145.25 o
  10  17   1    27273.61    27086.60    569.85 o
  12  17   1    24018.89    23662.36    573.42 o
  14  17   1     3396.50     3438.99    163.92 o
  16  17   1     7515.03     7552.36    229.23 o
 -17  18   1      521.32      371.69     98.76 o
 -15  18   1    19496.16    20534.23    796.02 o
 -13  18   1     6842.76     7102.68    243.55 o
 -11  18   1     5395.84     5413.52    302.93 o
  -9  18   1     3618.08     3438.94    242.17 o
  -7  18   1     1897.91     1828.04     95.89 o
  -5  18   1     3139.06     2876.55    157.77 o
  -3  18   1    14163.55    13941.28    307.76 o
  -1  18   1     1930.91     1924.24     98.35 o
   1  18   1     9635.88     9682.42    209.00 o
   3  18   1    21208.88    21082.48    394.09 o
   5  18   1     6930.33     6598.15    161.91 o
   7  18   1     4597.37     4170.39    135.22 o
   9  18   1     6521.29     6225.08    196.33 o
  11  18   1     6490.53     5834.90    178.79 o
  13  18   1     7719.30     7810.60    216.51 o
  15  18   1    13997.22    13906.73    401.81 o
  17  18   1     2993.13     3091.31    162.92 o
 -18  19   1      533.94      441.38     91.31 o
 -16  19   1     1538.50     1621.55    128.73 o
 -14  19   1     1989.42     2133.82    220.30 o
 -12  19   1     3159.75     3310.08    295.48 o
 -10  19   1      220.63      358.49     88.04 o
  -8  19   1     6139.70     6431.88    216.10 o
  -6  19   1     1629.31     1381.94     76.40 o
  -4  19   1      383.70      393.88     75.51 o
  -2  19   1    17538.29    17623.00    389.00 o
   0  19   1     6120.48     6209.28    185.66 o
   2  19   1     9481.36     9239.52    235.68 o
   4  19   1     5791.79     5670.07    155.64 o
   6  19   1     7950.43     7772.97    189.34 o
   8  19   1      710.51      795.50     80.67 o
  10  19   1     3673.41     3649.08    146.90 o
  12  19   1     1886.78     1850.15    121.27 o
  14  19   1      853.99      901.01    102.30 o
  16  19   1     4701.54     4740.63    199.60 o
  18  19   1     3044.71     3261.48    173.76 o
 -19  20   1      316.91      299.67    107.01 o
 -17  20   1      148.05      267.89     86.79 o
 -15  20   1     1158.12     1285.06    114.42 o
 -13  20   1     5970.20     5960.19    255.17 o
 -11  20   1    10757.10    10530.21    393.36 o
  -9  20   1      419.26      385.45     75.20 o
  -7  20   1     3738.85     3411.86    112.90 o
  -5  20   1     1110.78     1485.05    104.63 o
  -3  20   1       19.04       21.02     75.96 o
  -1  20   1     4476.74     4300.51    150.80 o
   1  20   1    11968.72    11616.08    267.41 o
   3  20   1     6787.05     6655.28    186.26 o
   5  20   1     3954.36     3668.27    162.92 o
   7  20   1    12081.20    11177.85    279.82 o
   9  20   1       83.70        7.07     68.71 o
  11  20   1       97.47      122.81     75.31 o
  13  20   1      212.05      196.38     83.19 o
  15  20   1       75.99       16.97     91.24 o
  17  20   1      458.41      648.40    148.94 o
  19  20   1     1275.54     1412.00    143.10 o
 -20  21   1     1899.26     2080.63    163.01 o
 -18  21   1      509.09      359.71     99.36 o
 -16  21   1    11746.40    11595.42    446.35 o
 -14  21   1     4334.02     4036.23    178.45 o
 -12  21   1      245.70      292.19     87.72 o
 -10  21   1     5648.98     5529.03    182.79 o
  -8  21   1     5219.59     5017.77    222.96 o
  -6  21   1      200.09      256.64    105.13 o
  -4  21   1     1647.07     1706.53    125.44 o
  -2  21   1     9269.54     9480.00    240.10 o
   0  21   1     1469.19     1427.22    100.02 o
   2  21   1     4549.86     4615.00    155.36 o
   4  21   1     7546.65     7183.60    194.88 o
   6  21   1     2028.22     2151.42    125.55 o
   8  21   1    13188.89    13235.38    345.41 o
  10  21   1     3155.27     2654.20    137.45 o
  12  21   1     1095.65     1036.93    103.17 o
  14  21   1      346.21      563.66     95.60 o
  16  21   1     4333.37     4050.12    240.55 o
  18  21   1      154.32       88.65    106.10 o
  20  21   1      358.06      418.90    112.39 o
 -21  22   1     2072.71     1984.17    199.43 o
 -19  22   1     4798.74     4882.67    231.08 o
 -17  22   1      147.20       36.33    104.65 o
 -15  22   1      262.14      460.14     98.42 o
 -13  22   1        1.30       73.03    113.31 o
 -11  22   1     4364.27     4648.62    244.99 o
  -9  22   1      252.97      302.40     87.10 o
  -7  22   1     4518.15     4557.18    179.19 o
  -5  22   1     9521.27     9283.69    305.85 o
  -3  22   1     7842.04     7995.01    245.56 o
  -1  22   1     1735.34     1807.06    110.61 o
   1  22   1     5787.80     5905.13    186.14 o
   3  22   1     1741.23     1593.49    107.20 o
   5  22   1     6027.03     5745.69    206.97 o
   7  22   1     1249.00     1207.08     93.67 o
   9  22   1     1822.76     1692.38    107.17 o
  11  22   1     3902.69     3632.14    168.93 o
  13  22   1      411.49      505.63    101.78 o
  15  22   1     1479.09     1482.11    130.36 o
  17  22   1      121.12      140.27    120.93 o
  19  22   1     1908.39     2005.95    158.74 o
  21  22   1      924.03     1022.06    144.36 o
 -22  23   1     2666.78     2816.68    214.93 o
 -20  23   1     2956.47     3356.55    226.38 o
 -18  23   1      665.85      634.60    116.14 o
 -16  23   1     3686.15     3395.02    168.11 o
 -14  23   1     1040.15     1371.81    133.15 o
 -12  23   1       27.56      180.33    127.79 o
 -10  23   1     2048.81     2317.60    146.76 o
  -8  23   1     3156.31     3147.25    154.72 o
  -6  23   1     5937.95     5739.76    188.14 o
  -4  23   1     9611.66     9630.83    276.10 o
  -2  23   1     8976.94     9348.31    267.61 o
   0  23   1      498.79      602.84    103.80 o
   2  23   1    12492.37    12672.07    313.79 o
   4  23   1    12340.61    11749.82    458.50 o
   6  23   1     1812.11     1617.75    102.06 o
   8  23   1     3854.02     3353.43    170.29 o
  10  23   1     2253.71     2281.49    138.61 o
  12  23   1      563.44      623.01    101.20 o
  14  23   1     6514.15     5770.53    218.52 o
  16  23   1     3780.64     3337.69    203.65 o
  18  23   1     1576.55     1702.09    156.31 o
  20  23   1     4426.06     4420.48    261.08 o
  22  23   1     4629.44     4371.25    347.68 o
 -23  24   1      367.78      119.39    248.38 o
 -21  24   1       15.86       -8.06    121.63 o
 -19  24   1     5107.29     5380.10    292.92 o
 -17  24   1     1543.42     1620.28    144.39 o
 -15  24   1     1546.88     1728.50    135.21 o
 -13  24   1     5781.04     6003.60    252.23 o
 -11  24   1     2859.87     3204.92    204.22 o
  -9  24   1      892.86     1157.28    122.93 o
  -7  24   1     1887.27     2109.36    151.42 o
  -5  24   1     6936.86     6727.22    282.78 o
  -3  24   1    11451.25    11485.16    339.38 o
  -1  24   1     4920.44     5111.70    236.42 o
   1  24   1     2811.92     3034.85    143.51 o
   3  24   1     5262.32     4992.77    178.23 o
   5  24   1       86.76       72.15     77.04 o
   7  24   1      287.58      404.10     93.06 o
   9  24   1      432.62      437.26     92.79 o
  11  24   1     6286.58     5890.82    320.83 o
  13  24   1     4357.22     3887.59    184.59 o
  15  24   1     5648.31     5113.82    272.98 o
  17  24   1     3256.17     2893.23    185.60 o
  19  24   1       46.44      -69.98    109.13 o
  21  24   1      504.92      474.14    155.61 o
  23  24   1      519.93      252.55    177.30 o
 -22  25   1       22.77       81.91    162.60 o
 -20  25   1      341.29      245.21    146.33 o
 -18  25   1      477.88      185.85    126.02 o
 -16  25   1      697.03      730.80    134.62 o
 -14  25   1      727.46      812.17    127.26 o
 -12  25   1      365.56      570.97    118.45 o
 -10  25   1    13477.43    13641.73    557.86 o
  -8  25   1      936.61     1338.14    143.40 o
  -6  25   1     1861.50     1998.39    129.42 o
  -4  25   1     2659.85     2760.87    153.84 o
  -2  25   1     9182.17     9633.56    286.56 o
   0  25   1      918.06     1262.21    112.02 o
   2  25   1     1643.29     1473.92    251.72 o
   4  25   1       60.82       16.10     79.31 o
   6  25   1     1952.18     1880.43    148.88 o
   8  25   1     8184.69     7632.33    283.36 o
  10  25   1      726.34      712.31    113.25 o
  12  25   1     2525.24     2377.43    198.57 o
  14  25   1     7156.73     6883.01    298.44 o
  16  25   1     2865.30     2774.93    190.66 o
  18  25   1      111.37      180.79    120.73 o
  20  25   1      235.22      658.63    174.23 o
  22  25   1      595.36      531.23    163.27 o
 -21  26   1      863.96      970.02    226.28 o
 -19  26   1       15.23       -2.38    151.71 o
 -17  26   1      767.87      806.54    154.37 o
 -15  26   1     1426.03     1531.19    181.72 o
 -13  26   1     2825.39     3038.28    187.59 o
 -11  26   1     3711.56     4317.92    225.04 o
  -9  26   1     6148.15     6410.01    300.18 o
  -7  26   1      463.58      661.27    114.01 o
  -5  26   1     2577.46     2604.13    169.99 o
  -3  26   1      182.46      218.50     92.86 o
  -1  26   1      345.02      358.19    100.20 o
   1  26   1      818.60     1036.97    108.66 o
   3  26   1     6296.95     6217.55    218.08 o
   5  26   1     1564.23     1581.38    132.47 o
   7  26   1     8081.33     7946.89    295.21 o
   9  26   1     2370.88     2206.41    167.57 o
  11  26   1      392.37      285.17    102.11 o
  13  26   1       16.96      142.59    116.26 o
  15  26   1     4540.17     4284.75    220.44 o
  17  26   1     1667.17     1804.45    164.21 o
  19  26   1     1467.10     1604.02    207.27 o
  21  26   1      671.84      894.17    177.83 o
 -20  27   1       20.01      119.92    160.44 o
 -18  27   1     1890.53     2514.57    294.35 o
 -16  27   1     1738.66     2220.59    246.80 o
 -14  27   1       70.15      152.50    128.94 o
 -12  27   1     1296.99     1524.36    152.34 o
 -10  27   1     5545.48     5298.24    300.27 o
  -8  27   1       20.08       49.64    105.86 o
  -6  27   1     2823.25     2932.87    210.61 o
  -4  27   1     2509.82     2619.94    177.62 o
  -2  27   1      163.24       87.54     94.12 o
   0  27   1    13044.04    12590.25    360.14 o
   2  27   1      468.70      822.46    161.60 o
   4  27   1        7.49       73.76    104.12 o
   6  27   1     1749.69     1604.32    138.63 o
   8  27   1     6953.30     6715.73    265.43 o
  10  27   1        6.36      -53.43    100.72 o
  12  27   1       87.07       67.46    103.06 o
  14  27   1     2400.12     2421.41    182.97 o
  16  27   1       39.37       39.62    153.27 o
  18  27   1     3190.94     3184.18    269.92 o
  20  27   1      701.55      409.65    178.21 o
 -17  28   1     2589.31     2931.17    274.78 o
 -15  28   1       28.87       11.24    124.48 o
 -13  28   1      167.77      275.55    129.33 o
 -11  28   1      459.22      675.48    145.19 o
  -9  28   1     1612.64     1817.97    166.23 o
  -7  28   1      142.48       96.90    110.17 o
  -5  28   1     1104.08     1179.80    126.23 o
  -3  28   1     1954.15     2001.69    196.06 o
  -1  28   1      291.96      272.15    107.70 o
   1  28   1      221.85      508.69    117.96 o
   3  28   1      605.96      777.03    117.10 o
   5  28   1      318.60      245.32    130.20 o
   7  28   1     4190.18     3819.57    203.67 o
   9  28   1     1749.01     1750.21    150.53 o
  11  28   1      466.46      437.69    127.75 o
  13  28   1       11.25     -122.54    122.54 o
  15  28   1       73.64     -150.35    160.49 o
  17  28   1      736.57      382.52    155.86 o
 -16  29   1      126.63      279.98    188.39 o
 -14  29   1     1705.19     2120.92    449.40 o
 -12  29   1     2100.54     2217.16    219.36 o
 -10  29   1      887.82     1256.13    153.31 o
  -8  29   1      974.28     1178.88    156.64 o
  -6  29   1      802.47     1200.53    157.99 o
  -4  29   1     1019.89     1068.50    141.71 o
  -2  29   1      323.82      480.69    111.85 o
   0  29   1     2181.22     2365.72    154.16 o
   2  29   1      540.23      565.43    117.25 o
   4  29   1      178.84      223.52    106.60 o
   6  29   1     5994.41     5426.44    240.59 o
   8  29   1      782.09      702.14    127.67 o
  10  29   1      640.63     1004.89    149.96 o
  12  29   1     1457.58     1577.37    170.63 o
  14  29   1     2011.69     2285.62    216.76 o
  16  29   1        6.01       52.49    182.92 o
 -15  30   1       26.72      323.69    175.29 o
 -13  30   1     1829.36     1905.56    204.62 o
 -11  30   1       98.76      390.69    141.63 o
  -9  30   1      449.66      693.05    164.87 o
  -7  30   1      356.76      490.64    144.63 o
  -5  30   1     1799.08     2141.53    177.92 o
  -3  30   1      497.67      735.13    120.06 o
  -1  30   1     3130.03     3001.62    176.80 o
   1  30   1     2588.38     3095.87    237.43 o
   3  30   1       15.70       92.00    125.31 o
   5  30   1      110.45      164.86    118.54 o
   7  30   1     1432.69     1961.36    187.65 o
   9  30   1      428.55      466.98    136.59 o
  11  30   1      327.65      555.09    146.64 o
  13  30   1       11.86     -154.39    154.39 o
  15  30   1      166.21      279.83    197.27 o
 -12  31   1      442.37      416.77    169.48 o
 -10  31   1      306.36      368.90    164.13 o
  -8  31   1     2527.22     3156.77    495.54 o
  -6  31   1      108.27      -68.82    136.77 o
  -4  31   1       54.81     -102.50    138.40 o
  -2  31   1     1386.74     1131.86    162.20 o
   0  31   1     6298.38     6912.96    318.28 o
   2  31   1      474.64      483.18    135.00 o
   4  31   1      507.56     1148.66    222.91 o
   6  31   1     5198.00     4784.17    273.47 o
   8  31   1      766.26      864.96    155.71 o
  10  31   1      609.11      488.06    148.34 o
  12  31   1      463.35      658.50    201.67 o
  -9  32   1     2718.30     2710.66    299.79 o
  -7  32   1     1004.12      857.44    187.79 o
  -5  32   1        5.78      196.48    152.23 o
  -3  32   1        3.62       20.76    153.53 o
  -1  32   1     3041.78     3206.18    287.24 o
   1  32   1     2031.53     1931.33    237.63 o
   3  32   1     1408.60     1748.75    198.10 o
   5  32   1      568.74      489.73    144.07 o
   7  32   1       26.38      -37.67    124.35 o
   9  32   1     1470.02     1253.15    180.53 o
  -6  33   1     1629.59     1579.47    256.22 o
  -4  33   1      276.97      298.32    191.69 o
  -2  33   1     1994.74     2066.10    234.46 o
   0  33   1     1536.93     1724.24    315.91 o
   2  33   1        7.98     -160.54    160.54 o
   4  33   1      305.03       75.43    162.05 o
   6  33   1      275.43      132.74    155.02 o
   1   1   2    23380.76    23819.43    276.75 o
   0   2   2      700.65      833.68     46.08 o
   2   2   2     5870.42     5770.62     96.53 o
  -1   3   2     6737.54     6880.20    104.73 o
   1   3   2      201.81      364.98     51.91 o
   3   3   2     3782.52     3798.31     78.93 o
  -2   4   2    31592.08    31141.05    385.59 o
   0   4   2    27368.34    27913.84    357.52 o
   2   4   2      270.23      458.67     45.61 o
   4   4   2    44346.16    45656.91    561.19 o
  -3   5   2     3615.75     3675.84     82.08 o
  -1   5   2    26180.38    26374.53    320.64 o
   1   5   2     4588.88     4629.67     86.14 o
   3   5   2     6359.49     6358.31    110.54 o
   5   5   2     3146.19     3076.30     67.69 o
  -4   6   2    38022.11    36961.30    475.10 o
  -2   6   2    70055.29    70494.46    858.40 o
   0   6   2    54237.98    53348.43    630.38 o
   2   6   2       15.08       19.76     41.40 o
   4   6   2    16781.23    17111.54    203.00 o
   6   6   2      862.71      805.39     59.02 o
  -5   7   2     2277.13     2236.55     66.95 o
  -3   7   2       13.14      178.64     37.15 o
  -1   7   2     1922.58     2024.67     85.55 o
   1   7   2    43716.73    44268.50    539.37 o
   3   7   2    12800.39    12505.01    183.56 o
   5   7   2    25499.54    25944.83    385.33 o
   7   7   2     2810.26     3120.39     89.61 o
  -6   8   2     5570.93     5844.19    153.78 o
  -4   8   2     2761.14     2647.17     91.53 o
  -2   8   2    33270.09    33049.73    461.85 o
   0   8   2      664.00      779.76     56.48 o
   2   8   2     4156.02     4409.42     83.93 o
   4   8   2     5342.49     5333.50     83.32 o
   6   8   2    19171.77    20185.17    303.20 o
   8   8   2    26731.17    25295.52    354.02 o
  -7   9   2    18369.66    17754.91    284.73 o
  -5   9   2    27066.97    25805.53    292.00 o
  -3   9   2     8159.45     7928.67    128.40 o
  -1   9   2     3143.72     3086.78     88.23 o
   1   9   2     5722.09     5521.61    104.11 o
   3   9   2     1762.50     1699.19     82.73 o
   5   9   2    25261.06    26114.25    417.28 o
   7   9   2     6755.28     6688.27    129.53 o
   9   9   2       96.55      269.17     51.24 o
  -8  10   2    16346.47    15767.50    281.70 o
  -6  10   2     4891.70     4568.14    120.37 o
  -4  10   2      383.01      393.26     58.21 o
  -2  10   2     1316.55     1235.95     56.92 o
   0  10   2    20043.82    19871.25    258.71 o
   2  10   2     9311.06     9124.47    169.91 o
   4  10   2        3.26      136.82     73.05 o
   6  10   2    14548.44    14063.43    215.08 o
   8  10   2    47966.62    46215.24    690.13 o
  10  10   2    21908.31    22196.46    392.06 o
  -9  11   2     4517.17     4357.64    126.88 o
  -7  11   2     2015.71     1856.15    110.14 o
  -5  11   2     1837.02     1726.48     90.98 o
  -3  11   2     9339.26     9717.87    177.64 o
  -1  11   2     2689.22     2824.56    104.19 o
   1  11   2     2872.73     2739.15     80.77 o
   3  11   2     1096.06     1050.27     57.15 o
   5  11   2     1565.93     1895.32    142.15 o
   7  11   2     1843.76     1738.50     85.48 o
   9  11   2     1366.80     1325.66     75.25 o
  11  11   2     1504.59     1517.49     87.07 o
 -10  12   2     1971.93     1810.85    102.53 o
  -8  12   2      687.23      829.72     76.22 o
  -6  12   2     1461.79     1345.74     78.98 o
  -4  12   2       29.92       79.98     54.56 o
  -2  12   2     9205.79     9122.06    182.53 o
   0  12   2    36698.75    36583.63    619.93 o
   2  12   2    36773.93    36646.38    503.06 o
   4  12   2     7016.91     6676.17    163.50 o
   6  12   2     3092.65     3004.40    122.28 o
   8  12   2     9090.80     8798.98    193.59 o
  10  12   2     6272.92     6196.31    194.75 o
  12  12   2       25.57       60.96     87.91 o
 -11  13   2     2997.03     2941.13    159.98 o
  -9  13   2     1925.56     2054.22    174.67 o
  -7  13   2    11045.15    10893.00    318.45 o
  -5  13   2     1516.86     1332.47     84.41 o
  -3  13   2     9680.69     9509.17    195.34 o
  -1  13   2        1.77      123.63     58.60 o
   1  13   2     2935.75     2951.35    122.19 o
   3  13   2       34.10      206.53     80.80 o
   5  13   2      536.18      504.44     65.31 o
   7  13   2    11907.58    12073.98    246.50 o
   9  13   2      353.54      558.09     97.00 o
  11  13   2     2214.14     2162.83    122.11 o
  13  13   2     3470.13     3472.53    155.72 o
 -12  14   2       36.40      131.32     84.93 o
 -10  14   2      149.44      157.24     66.44 o
  -8  14   2    11110.20    10733.55    287.54 o
  -6  14   2    34717.02    36193.02    792.33 o
  -4  14   2    13090.46    13440.11    294.14 o
  -2  14   2     5744.50     5742.63    142.44 o
   0  14   2    34769.66    34927.11    593.52 o
   2  14   2    21420.38    20594.28    382.55 o
   4  14   2     2294.13     2201.07    105.92 o
   6  14   2      462.99      597.31     77.24 o
   8  14   2        9.05       -5.00     61.99 o
  10  14   2     4586.84     4104.05    143.36 o
  12  14   2     7420.60     6772.02    219.79 o
  14  14   2     1684.16     1665.41    122.71 o
 -13  15   2     5640.00     5348.80    201.70 o
 -11  15   2     9537.92     9569.29    266.54 o
  -9  15   2     7051.71     6551.45    221.36 o
  -7  15   2      147.97      356.75     85.76 o
  -5  15   2      322.68      291.06     86.31 o
  -3  15   2      350.79      371.31     67.29 o
  -1  15   2      293.42      451.13     87.73 o
   1  15   2      376.28      459.03     71.34 o
   3  15   2    10225.49    10279.86    268.51 o
   5  15   2    11711.80    11327.27    302.28 o
   7  15   2    18544.91    17909.67    396.11 o
   9  15   2     1368.13     1429.09     94.01 o
  11  15   2     3330.78     2637.89    118.67 o
  13  15   2     1940.08     1847.80    130.39 o
  15  15   2     4697.22     4748.53    217.24 o
 -14  16   2     4718.17     4582.73    197.01 o
 -12  16   2     5179.02     5136.29    208.70 o
 -10  16   2     2712.45     2772.42    152.23 o
  -8  16   2     9660.93    10293.99    320.42 o
  -6  16   2    29688.68    29899.57    648.99 o
  -4  16   2    21875.88    21646.79    421.78 o
  -2  16   2     2449.21     2595.26    109.80 o
   0  16   2     1292.56     1265.98    106.03 o
   2  16   2       95.05      185.74     79.45 o
   4  16   2      438.27      494.34     89.69 o
   6  16   2      854.24     1013.43    113.63 o
   8  16   2      578.10      655.58     90.93 o
  10  16   2    14846.03    14471.84    355.38 o
  12  16   2    15798.52    15810.52    418.91 o
  14  16   2     4664.63     4251.92    197.10 o
  16  16   2       18.00      115.00     97.35 o
 -15  17   2      253.71      256.91    104.47 o
 -13  17   2     2227.33     1992.60    130.33 o
 -11  17   2     2411.41     2229.42    135.05 o
  -9  17   2     2519.42     2400.69    158.68 o
  -7  17   2      529.70      681.59     98.09 o
  -5  17   2    10123.65     9965.73    282.24 o
  -3  17   2     1563.93     1721.86    116.09 o
  -1  17   2    33595.73    32980.95    608.19 o
   1  17   2     1824.22     1817.29    108.99 o
   3  17   2       58.34      193.19     83.45 o
   5  17   2      669.69      899.12    135.37 o
   7  17   2    15485.79    13696.87    309.33 o
   9  17   2      279.12      163.47     74.05 o
  11  17   2     1981.90     2113.17    146.96 o
  13  17   2     2046.86     1687.48    132.61 o
  15  17   2     3420.77     3591.49    234.70 o
  17  17   2     4682.32     4646.29    234.46 o
 -16  18   2    10959.40    11172.55    498.08 o
 -14  18   2    18174.87    16636.58    823.40 o
 -12  18   2     7624.00     7333.44    309.34 o
 -10  18   2       18.63        0.91     92.13 o
  -8  18   2    10785.89    10741.93    317.38 o
  -6  18   2     4036.32     3792.13    168.44 o
  -4  18   2       83.16      127.26     79.86 o
  -2  18   2      926.54     1376.64    153.08 o
   0  18   2     2098.78     1866.05    124.06 o
   2  18   2     5189.16     5219.52    199.26 o
   4  18   2    15139.69    14986.81    373.71 o
   6  18   2     4146.27     3821.25    158.57 o
   8  18   2     1696.10     1663.61    132.59 o
  10  18   2    10533.57     9987.25    263.27 o
  12  18   2    14006.66    13402.48    483.14 o
  14  18   2     2545.83     2459.13    196.58 o
  16  18   2      119.82      -97.18     97.18 o
  18  18   2      122.61       30.38     97.77 o
 -17  19   2      311.84      428.99    132.01 o
 -15  19   2      110.56      132.87    105.83 o
 -13  19   2      290.36      590.52    168.87 o
 -11  19   2      145.89      128.29     99.91 o
  -9  19   2     4023.14     4010.95    184.60 o
  -7  19   2     3628.83     3354.65    181.88 o
  -5  19   2      417.93      361.60     87.35 o
  -3  19   2     2318.31     2228.81    127.19 o
  -1  19   2     6164.19     5906.09    179.97 o
   1  19   2      148.20       99.81     88.10 o
   3  19   2        0.42      143.62     85.20 o
   5  19   2       98.64      149.93     88.81 o
   7  19   2     1060.37     1252.39    115.90 o
   9  19   2     2960.75     2789.39    195.79 o
  11  19   2       51.12      329.43    113.32 o
  13  19   2     1735.71     1688.82    133.40 o
  15  19   2     1324.61     1492.51    157.72 o
  17  19   2     5053.34     5151.69    263.27 o
  19  19   2      313.28      398.09    145.00 o
 -18  20   2      733.04     1061.42    155.01 o
 -16  20   2     6426.99     6612.91    342.28 o
 -14  20   2     7443.85     7984.00    462.27 o
 -12  20   2     6577.88     6660.26    305.70 o
 -10  20   2     1060.64     1166.06    127.82 o
  -8  20   2      452.44      640.16    107.06 o
  -6  20   2       82.33      -15.81    110.26 o
  -4  20   2     4524.79     4363.35    171.79 o
  -2  20   2     1842.32     1855.98    128.34 o
   0  20   2       57.03      167.57     76.84 o
   2  20   2     5039.55     4741.06    188.46 o
   4  20   2    35476.30    34339.49    813.06 o
   6  20   2    14276.34    13492.18    373.80 o
   8  20   2      268.60      382.29     97.06 o
  10  20   2     2317.21     2310.99    205.29 o
  12  20   2     1426.07     1579.20    133.98 o
  14  20   2      123.67      134.49    152.49 o
  16  20   2     1960.13     1818.37    192.86 o
  18  20   2     1009.73     1216.03    158.31 o
  20  20   2     7076.34     7302.35    530.05 o
 -19  21   2     1075.12     1131.97    185.03 o
 -17  21   2       12.50      -87.78    123.84 o
 -15  21   2     1091.58     1138.18    173.89 o
 -13  21   2     1439.67     1549.00    143.64 o
 -11  21   2      234.26      321.15    102.77 o
  -9  21   2     4955.12     5042.59    231.29 o
  -7  21   2      185.09      199.31    101.30 o
  -5  21   2       73.30       33.37     83.20 o
  -3  21   2      574.00      732.38    109.79 o
  -1  21   2     4946.44     4494.74    186.69 o
   1  21   2       11.23       18.52     87.61 o
   3  21   2       42.65       93.91    123.84 o
   5  21   2     1085.11     1298.80    124.18 o
   7  21   2      313.26      384.39    101.47 o
   9  21   2     1227.35     1276.93    135.58 o
  11  21   2       60.53       49.64     92.20 o
  13  21   2       10.60      311.95    122.38 o
  15  21   2     1382.80     1357.57    202.78 o
  17  21   2      732.24      783.47    144.36 o
  19  21   2      555.89      465.05    136.37 o
  21  21   2      495.99      446.67    179.46 o
 -20  22   2     2495.30     2223.73    261.71 o
 -18  22   2      343.70      340.20    156.97 o
 -16  22   2      394.66      106.65    126.53 o
 -14  22   2      368.41      418.40    150.25 o
 -12  22   2      573.47      573.65    155.52 o
 -10  22   2      245.39      249.66    109.58 o
  -8  22   2      527.84      400.90    108.66 o
  -6  22   2     1882.76     2004.40    141.97 o
  -4  22   2     6581.70     7232.22    253.60 o
  -2  22   2    14915.41    14708.63    503.24 o
   0  22   2      829.67      689.60    108.63 o
   2  22   2     2500.02     2646.90    190.15 o
   4  22   2     5184.07     5081.43    247.64 o
   6  22   2     4035.08     3983.70    191.68 o
   8  22   2      161.35      -36.07    101.28 o
  10  22   2      212.19      213.14    104.53 o
  12  22   2      503.15      588.10    140.16 o
  14  22   2     4486.38     4587.90    263.40 o
  16  22   2     1801.07     1846.44    186.92 o
  18  22   2      124.78      306.59    147.89 o
  20  22   2      884.59     1172.26    195.09 o
  22  22   2     4402.24     4362.34    358.61 o
 -21  23   2     1388.29     1320.20    273.03 o
 -19  23   2      218.14      350.72    148.53 o
 -17  23   2     1928.50     1883.35    233.66 o
 -15  23   2     1190.44     1709.66    309.06 o
 -13  23   2        5.77       25.44    104.76 o
 -11  23   2      190.34      100.27    101.74 o
  -9  23   2     8040.79     7901.41    348.48 o
  -7  23   2     1436.94     1802.60    146.78 o
  -5  23   2      763.62      794.79    118.35 o
  -3  23   2      399.64      431.59    111.62 o
  -1  23   2      264.24      244.56    100.27 o
   1  23   2     2267.82     2001.13    158.59 o
   3  23   2      183.71      282.28    102.10 o
   5  23   2       82.24      169.03     93.64 o
   7  23   2     1912.27     1853.24    148.14 o
   9  23   2    10830.36    10068.28    345.45 o
  11  23   2     1183.77     1270.22    142.57 o
  13  23   2      488.14      424.01    206.03 o
  15  23   2     1497.24     1528.70    183.15 o
  17  23   2     1492.33     1895.16    192.46 o
  19  23   2       40.05      -54.92    148.46 o
  21  23   2      232.52      122.12    177.21 o
 -20  24   2     2170.04     2216.90    247.69 o
 -18  24   2       38.49      191.15    161.87 o
 -16  24   2       39.30     -156.90    156.90 o
 -14  24   2      545.92      705.58    204.61 o
 -12  24   2     2431.55     2491.82    309.38 o
 -10  24   2     5677.85     5812.52    310.51 o
  -8  24   2      669.43      802.14    131.00 o
  -6  24   2     2478.85     2367.66    203.24 o
  -4  24   2    10485.44    10391.62    429.02 o
  -2  24   2     7586.80     7685.51    367.26 o
   0  24   2      763.02     1123.32    170.00 o
   2  24   2     1293.52     1447.24    150.77 o
   4  24   2       92.84      -17.91     96.57 o
   6  24   2     2036.38     1841.24    145.45 o
   8  24   2      780.58      750.79    164.08 o
  10  24   2       12.61      157.03    105.29 o
  12  24   2     2682.14     2755.33    217.89 o
  14  24   2     7324.69     7419.03    379.58 o
  16  24   2     2614.81     2532.69    232.58 o
  18  24   2       30.23       62.64    146.18 o
  20  24   2      811.13     1410.58    247.08 o
 -19  25   2       87.63      -77.67    158.39 o
 -17  25   2     3864.01     3555.31    309.16 o
 -15  25   2      921.13     1435.61    275.61 o
 -13  25   2     1128.64     1321.05    170.72 o
 -11  25   2      149.49      429.51    172.08 o
  -9  25   2      523.61      621.43    153.21 o
  -7  25   2     2206.81     2426.64    253.74 o
  -5  25   2       71.87      249.48    111.68 o
  -3  25   2       87.05      106.53    121.86 o
  -1  25   2     1886.24     2334.02    184.24 o
   1  25   2     7882.04     7148.32    313.83 o
   3  25   2     3968.00     3921.61    323.39 o
   5  25   2     2157.37     2201.92    161.15 o
   7  25   2      905.31      803.14    161.36 o
   9  25   2      595.63      484.86    121.30 o
  11  25   2      309.56      327.27    136.75 o
  13  25   2       94.28       84.54    143.80 o
  15  25   2      126.65     -163.46    171.48 o
  17  25   2     2245.45     2392.16    235.34 o
  19  25   2     1079.45      906.24    206.00 o
 -16  26   2      341.79      324.82    157.30 o
 -14  26   2      448.97      518.45    149.37 o
 -12  26   2     4903.05     5196.11    369.27 o
 -10  26   2     7873.30     8420.26    383.69 o
  -8  26   2     1753.80     1545.34    233.41 o
  -6  26   2       33.94      -34.58    114.65 o
  -4  26   2     2174.20     1951.48    177.13 o
  -2  26   2     1208.19     1621.67    207.46 o
   0  26   2        7.37      -26.36    112.21 o
   2  26   2      393.39      489.24    120.24 o
   4  26   2      158.60      191.68    112.63 o
   6  26   2     9282.80     8353.23    361.60 o
   8  26   2     7458.15     7193.14    335.53 o
  10  26   2      250.79      336.67    120.75 o
  12  26   2     1461.24     1642.10    187.49 o
  14  26   2     4521.94     4468.39    304.61 o
  16  26   2     1445.37     1880.45    222.40 o
 -15  27   2      157.56      207.04    149.97 o
 -13  27   2        0.82      217.55    143.59 o
 -11  27   2       69.00      195.27    137.43 o
  -9  27   2      733.48      817.66    195.83 o
  -7  27   2     4480.04     4905.36    411.49 o
  -5  27   2     1384.48     1955.19    203.67 o
  -3  27   2     1165.61     1363.90    176.02 o
  -1  27   2      186.58      144.35    116.65 o
   1  27   2     2094.13     2320.74    211.96 o
   3  27   2      347.08      211.49    133.44 o
   5  27   2      546.72      598.47    135.75 o
   7  27   2       93.94      180.45    164.39 o
   9  27   2        0.03       42.69    112.76 o
  11  27   2      976.90      967.45    170.83 o
  13  27   2      903.68      943.67    221.48 o
  15  27   2     2121.13     1963.34    219.90 o
 -14  28   2      163.40      242.88    157.76 o
 -12  28   2     2211.08     2278.22    346.31 o
 -10  28   2     2492.17     2980.66    226.59 o
  -8  28   2      387.33      260.85    127.99 o
  -6  28   2       39.51       74.62    127.62 o
  -4  28   2        8.33      130.40    132.08 o
  -2  28   2      974.54     1179.72    232.47 o
   0  28   2     5001.19     5243.79    448.53 o
   2  28   2     1544.92     2010.45    206.01 o
   4  28   2     1831.71     2086.39    232.47 o
   6  28   2     4779.83     4431.65    253.16 o
   8  28   2     3584.88     3451.81    213.31 o
  10  28   2      941.77     1105.26    173.31 o
  12  28   2      161.44      266.36    162.66 o
  14  28   2       12.60      192.96    145.46 o
 -11  29   2      209.74      327.16    151.99 o
  -9  29   2     1452.39     1147.92    183.72 o
  -7  29   2      564.01      413.13    178.13 o
  -5  29   2       32.24       41.33    129.92 o
  -3  29   2     1330.20     1800.58    241.65 o
  -1  29   2     1431.37     1661.83    188.74 o
   1  29   2      240.17       96.26    129.84 o
   3  29   2      122.22      249.52    143.18 o
   5  29   2        9.21       28.37    122.16 o
   7  29   2      997.76      934.99    156.99 o
   9  29   2      428.35      297.49    143.11 o
  11  29   2       33.98      109.87    140.85 o
  -8  30   2      366.34      339.41    148.85 o
  -6  30   2      426.28      296.32    187.33 o
  -4  30   2       49.11      -81.02    132.74 o
  -2  30   2     4939.35     5092.73    404.14 o
   0  30   2     5789.51     6271.38    498.56 o
   2  30   2      368.64      472.98    150.60 o
   4  30   2        1.05       63.26    129.12 o
   6  30   2      351.23      280.44    145.47 o
   8  30   2      900.65      939.41    180.36 o
  -5  31   2      170.09      278.57    154.76 o
  -3  31   2      693.70      711.93    191.12 o
  -1  31   2       57.63       51.97    135.76 o
   1  31   2      203.80      302.84    147.25 o
   3  31   2       23.59      132.96    178.05 o
   5  31   2      196.74      429.54    159.40 o
   0   1   3    13894.24    14139.38    279.84 o
  -1   2   3    16184.39    16511.92    288.70 o
   1   2   3    11697.77    11901.27    227.09 o
  -2   3   3     3422.49     3184.30    114.00 o
   0   3   3     1720.15     2023.00    114.19 o
   2   3   3      705.72      980.61     78.74 o
  -3   4   3     6714.50     6884.54    157.62 o
  -1   4   3      790.71      959.90     71.14 o
   1   4   3       25.04      148.24     73.85 o
   3   4   3      842.96      977.56     84.44 o
  -4   5   3     1528.70     1725.75     84.49 o
  -2   5   3      202.21      329.98     66.53 o
   0   5   3      154.43      217.27     69.48 o
   2   5   3      988.56     1085.73     72.35 o
   4   5   3     4542.57     4857.71    125.57 o
  -5   6   3       34.47       -5.02     62.79 o
  -3   6   3       55.74      239.84     81.59 o
  -1   6   3      348.06      419.33     70.66 o
   1   6   3     5205.07     5468.37    147.58 o
   3   6   3    23682.87    23841.66    391.34 o
   5   6   3    12050.62    12016.76    227.44 o
  -6   7   3      763.02      972.56     82.37 o
  -4   7   3     2126.50     2174.32     86.02 o
  -2   7   3      583.54      869.11     71.66 o
   0   7   3     7828.80     7860.13    195.00 o
   2   7   3    10546.54    10989.39    207.65 o
   4   7   3    21366.59    21637.61    411.30 o
   6   7   3     2149.00     2032.61     95.33 o
  -7   8   3     2124.47     2016.41     94.41 o
  -5   8   3     2514.64     2428.13    125.69 o
  -3   8   3     6082.20     6143.85    146.00 o
  -1   8   3     3067.03     3104.71    110.13 o
   1   8   3    19670.71    19706.28    348.99 o
   3   8   3    10337.78     9881.33    196.72 o
   5   8   3     2288.09     2424.07    113.07 o
   7   8   3       80.29       88.25     65.12 o
  -8   9   3      503.63      532.36     87.41 o
  -6   9   3     4840.23     4866.86    155.72 o
  -4   9   3    22248.40    22372.52    408.83 o
  -2   9   3     4750.14     4806.51    122.91 o
   0   9   3      597.48      894.35     81.37 o
   2   9   3    18907.54    18510.36    355.85 o
   4   9   3    23128.01    23397.10    430.83 o
   6   9   3       25.50       -1.48     65.10 o
   8   9   3     1705.76     1691.24    105.39 o
  -9  10   3       25.57      -38.24     71.86 o
  -7  10   3     8419.88     8257.62    223.74 o
  -5  10   3    10831.45    10554.68    250.94 o
  -3  10   3    12077.51    11988.98    246.73 o
  -1  10   3     2395.81     2352.38     96.17 o
   1  10   3    10370.25     9496.15    208.98 o
   3  10   3     4351.70     4300.50    148.59 o
   5  10   3     3166.93     3234.98    143.33 o
   7  10   3       20.75      158.63     70.77 o
   9  10   3      286.83      357.27     86.91 o
 -10  11   3     5365.60     4910.92    166.51 o
  -8  11   3        4.50      -29.31     84.76 o
  -6  11   3     7045.27     6986.59    198.82 o
  -4  11   3    17775.27    17399.99    402.81 o
  -2  11   3     4889.75     4828.21    132.68 o
   0  11   3      414.87      492.68     82.66 o
   2  11   3     1690.57     1834.90    107.78 o
   4  11   3      388.18      427.25     83.76 o
   6  11   3     1902.31     2006.85    113.79 o
   8  11   3     1210.14     1225.65    115.10 o
  10  11   3      574.27      547.57    104.30 o
 -11  12   3    11883.62    11347.61    337.07 o
  -9  12   3     2317.36     2385.95    138.98 o
  -7  12   3     4049.98     3671.97    165.78 o
  -5  12   3     4711.20     4705.12    155.74 o
  -3  12   3    16326.34    16556.94    392.62 o
  -1  12   3     1034.51     1335.75    148.05 o
   1  12   3      415.09      545.08     92.60 o
   3  12   3     2898.45     2893.72    142.10 o
   5  12   3      236.76      318.95     75.19 o
   7  12   3     4152.56     4273.32    174.52 o
   9  12   3      182.34      245.45     90.92 o
  11  12   3     3940.26     3668.31    178.28 o
 -12  13   3    11810.40    11491.63    353.97 o
 -10  13   3     1978.16     1980.76    113.14 o
  -8  13   3      125.03      -20.67     98.26 o
  -6  13   3     2198.59     2139.73    133.27 o
  -4  13   3    13216.29    12998.43    332.74 o
  -2  13   3      104.64      -63.03     77.35 o
   0  13   3       30.91      156.64     80.86 o
   2  13   3       65.05      151.38     81.73 o
   4  13   3     1225.59     1279.14    114.67 o
   6  13   3     5012.55     4979.41    168.49 o
   8  13   3      648.05      625.08     86.02 o
  10  13   3       10.83      -32.36     86.63 o
  12  13   3     3732.69     3932.90    262.67 o
 -13  14   3     3940.03     3722.41    184.44 o
 -11  14   3     6277.29     6217.35    250.54 o
  -9  14   3     5692.99     5602.65    216.50 o
  -7  14   3        8.16        3.99     85.24 o
  -5  14   3      119.23       78.45     83.30 o
  -3  14   3      321.81      266.50     84.03 o
  -1  14   3     3334.70     3443.11    153.59 o
   1  14   3      106.27      215.32     85.24 o
   3  14   3     2752.67     2999.62    165.80 o
   5  14   3     6092.01     6035.62    226.41 o
   7  14   3    16677.27    16216.96    420.33 o
   9  14   3     1815.54     1797.26    143.02 o
  11  14   3       69.31       30.60     88.10 o
  13  14   3      476.15      328.57    108.57 o
 -14  15   3     3462.52     2850.99    173.26 o
 -12  15   3     9269.79     8809.99    334.23 o
 -10  15   3     2430.11     2577.83    184.03 o
  -8  15   3      749.18      765.58    111.33 o
  -6  15   3      164.88      168.45     85.67 o
  -4  15   3     1624.90     1660.08    115.77 o
  -2  15   3     1469.72     1410.65    117.41 o
   0  15   3      875.87     1027.35    103.92 o
   2  15   3        5.41       48.36     90.68 o
   4  15   3     8217.80     8264.14    283.86 o
   6  15   3    10228.05    10428.74    306.45 o
   8  15   3     2212.26     2034.98    127.67 o
  10  15   3      626.12      507.68     97.26 o
  12  15   3     2862.99     2719.18    201.76 o
  14  15   3      887.02      927.07    130.58 o
 -15  16   3       38.66       63.95    115.53 o
 -13  16   3     1593.38     1739.70    172.72 o
 -11  16   3     1583.89     1638.81    170.27 o
  -9  16   3       49.09      160.66     92.83 o
  -7  16   3       62.42      115.55     85.85 o
  -5  16   3      232.47      298.29    126.31 o
  -3  16   3     3430.35     3308.01    170.58 o
  -1  16   3    12124.31    11982.26    386.71 o
   1  16   3      286.77      373.35     94.55 o
   3  16   3       29.83       76.75    104.28 o
   5  16   3     2948.61     2717.68    160.32 o
   7  16   3     5148.88     5025.68    208.70 o
   9  16   3      329.94      424.74    123.06 o
  11  16   3       16.89       41.45    108.49 o
  13  16   3      309.49       63.42    108.52 o
  15  16   3       58.61      -47.90    129.13 o
 -16  17   3     1729.82     1709.25    181.17 o
 -14  17   3      246.40      338.18    132.54 o
 -12  17   3     1535.68     1756.87    163.34 o
 -10  17   3       36.78      277.28    120.49 o
  -8  17   3        1.61      -98.45     98.45 o
  -6  17   3      240.23      290.13    125.35 o
  -4  17   3     2019.17     1940.65    141.58 o
  -2  17   3    11364.59    11356.78    388.76 o
   0  17   3    10910.70    10372.79    365.52 o
   2  17   3     2169.52     2256.75    161.22 o
   4  17   3     4943.23     4887.88    202.03 o
   6  17   3     4034.40     3937.51    191.93 o
   8  17   3     2889.21     2530.49    188.76 o
  10  17   3      339.38      903.32    175.38 o
  12  17   3      131.37      -24.83    122.10 o
  14  17   3     1731.42     1728.32    200.20 o
  16  17   3     3259.13     2615.94    244.90 o
 -17  18   3     2500.28     2543.72    243.98 o
 -15  18   3      364.13      604.27    156.99 o
 -13  18   3       76.48       42.77    111.35 o
 -11  18   3       16.31       21.32    140.04 o
  -9  18   3     1652.45     1635.66    141.20 o
  -7  18   3     1236.15     1403.16    137.08 o
  -5  18   3     3341.40     3282.61    176.92 o
  -3  18   3     1808.90     1636.22    164.59 o
  -1  18   3     8225.13     8895.11    343.82 o
   1  18   3     5302.12     4950.53    236.71 o
   3  18   3      135.86      151.31     93.37 o
   5  18   3     1514.20     1625.45    145.14 o
   7  18   3     2079.64     2137.25    150.87 o
   9  18   3       14.40       16.57    113.23 o
  11  18   3       49.98        0.03    129.75 o
  13  18   3       26.32       80.59    127.19 o
  15  18   3     2160.67     2052.06    206.56 o
  17  18   3     2901.59     2968.35    278.34 o
 -18  19   3      313.31      503.56    190.95 o
 -16  19   3     1858.95     1978.54    220.00 o
 -14  19   3      136.78      -44.65    134.32 o
 -12  19   3        9.52      363.21    129.96 o
 -10  19   3     2913.14     3162.86    210.82 o
  -8  19   3      916.85     1212.07    137.72 o
  -6  19   3     2485.09     2641.92    169.55 o
  -4  19   3      164.68      177.95    129.41 o
  -2  19   3     5183.93     4967.15    254.21 o
   0  19   3     3420.13     3483.02    222.94 o
   2  19   3     2230.64     2156.91    151.74 o
   4  19   3       74.68      114.00    123.97 o
   6  19   3      110.09      233.93    112.64 o
   8  19   3      158.48      394.53    131.23 o
  10  19   3     1913.07     1973.78    203.80 o
  12  19   3      823.83      677.45    135.50 o
  14  19   3     1644.65     1384.76    171.28 o
  16  19   3     2398.42     2634.75    264.60 o
  18  19   3     3871.74     4011.89    352.98 o
 -19  20   3     1015.00      730.75    195.77 o
 -17  20   3      302.01      416.29    179.35 o
 -15  20   3      339.76      513.97    159.71 o
 -13  20   3     1537.93     1436.37    199.08 o
 -11  20   3     1407.34     1426.25    178.57 o
  -9  20   3     8630.29     8903.59    347.60 o
  -7  20   3     4095.77     4180.09    215.85 o
  -5  20   3        6.92       50.20    112.87 o
  -3  20   3      804.21      757.64    138.35 o
  -1  20   3     1619.64     2095.96    186.91 o
   1  20   3     2294.89     2291.48    174.87 o
   3  20   3     1552.72     1539.37    139.30 o
   5  20   3       84.94      237.07    117.52 o
   7  20   3     1215.75     1585.23    156.43 o
   9  20   3     6040.20     5525.53    288.61 o
  11  20   3      889.31     1170.28    274.30 o
  13  20   3       17.41      -66.90    140.94 o
  15  20   3     3186.16     3269.17    243.74 o
  17  20   3     5126.47     5180.20    377.78 o
  19  20   3      290.60      725.14    224.38 o
 -18  21   3       37.13      255.02    218.53 o
 -16  21   3      333.50      381.12    172.40 o
 -14  21   3      769.62      766.76    165.00 o
 -12  21   3      962.62     1052.25    178.29 o
 -10  21   3     4337.64     4020.99    256.96 o
  -8  21   3     3838.26     3915.69    222.01 o
  -6  21   3     1095.78     1654.39    169.12 o
  -4  21   3     3076.44     2898.49    200.87 o
  -2  21   3      839.96     1343.47    172.26 o
   0  21   3      108.92      303.79    124.73 o
   2  21   3      111.72       65.23    112.69 o
   4  21   3      287.51      476.51    118.87 o
   6  21   3     1118.75     1140.54    135.53 o
   8  21   3     1259.26     1374.38    186.09 o
  10  21   3     3038.88     3104.67    260.74 o
  12  21   3       17.74     -125.20    157.45 o
  14  21   3     1372.71     1347.29    202.08 o
  16  21   3      856.54      708.58    203.16 o
  18  21   3      437.89      171.20    237.71 o
 -15  22   3     1089.85     1670.77    252.40 o
 -13  22   3      166.40      -76.15    151.78 o
 -11  22   3      114.85       63.70    145.77 o
  -9  22   3     4913.65     5062.80    284.00 o
  -7  22   3      757.45      798.87    156.70 o
  -5  22   3     1018.39     1057.40    162.66 o
  -3  22   3        8.87     -125.30    125.30 o
  -1  22   3       39.06       93.07    121.45 o
   1  22   3     4808.87     4945.57    254.72 o
   3  22   3      730.32      733.17    134.04 o
   5  22   3      178.68      189.56    114.43 o
   7  22   3     1762.79     2052.37    198.75 o
   9  22   3     6192.59     5595.01    379.63 o
  11  22   3     2037.03     1826.38    216.62 o
  13  22   3      950.97     1185.06    205.44 o
  15  22   3      217.22       54.60    161.15 o
 -14  23   3     1241.59     1666.55    233.98 o
 -12  23   3      139.03       36.17    141.96 o
 -10  23   3     3233.27     3468.68    338.09 o
  -8  23   3     2012.86     2260.25    209.30 o
  -6  23   3     1172.97     1769.66    331.64 o
  -4  23   3       15.57      235.22    131.34 o
  -2  23   3        5.30       90.46    121.87 o
   0  23   3       56.77      -70.07    121.63 o
   2  23   3     1189.75     1162.37    167.59 o
   4  23   3     1784.99     1920.70    174.97 o
   6  23   3     1974.77     2079.98    169.18 o
   8  23   3     6818.77     5888.54    340.15 o
  10  23   3     3160.89     3310.07    265.32 o
  12  23   3      134.89      -64.42    149.23 o
  14  23   3      630.77      665.35    161.07 o
 -13  24   3      993.62     1709.60    240.16 o
 -11  24   3       32.46      206.40    162.69 o
  -9  24   3      842.38     1003.05    195.79 o
  -7  24   3       96.35      181.22    136.92 o
  -5  24   3       25.56      156.76    141.12 o
  -3  24   3      273.61       73.69    122.59 o
  -1  24   3       20.48      -86.61    132.45 o
   1  24   3     3335.87     3352.61    241.65 o
   3  24   3     3952.06     3541.52    242.69 o
   5  24   3      167.99      120.54    125.54 o
   7  24   3      486.31      539.63    171.87 o
   9  24   3      655.35      443.18    171.57 o
  11  24   3      726.64      972.61    195.27 o
  13  24   3       35.85     -166.04    166.04 o
 -10  25   3      192.61      318.14    169.46 o
  -8  25   3       10.39     -149.20    152.43 o
  -6  25   3       61.89      -98.63    150.75 o
  -4  25   3      738.85      479.72    150.24 o
  -2  25   3      743.11      849.05    161.81 o
   0  25   3     2125.63     2321.23    221.46 o
   2  25   3     4154.60     3908.06    256.56 o
   4  25   3     1888.15     3143.43    452.72 o
   6  25   3       38.41      293.54    155.78 o
   8  25   3      112.34       -1.18    144.60 o
  10  25   3     1232.16     1111.05    215.38 o
  -9  26   3       95.92       28.95    151.04 o
  -7  26   3      818.18      879.12    197.28 o
  -5  26   3      134.81      367.91    158.59 o
  -3  26   3      900.55     1406.89    241.45 o
  -1  26   3      538.43      512.33    156.09 o
   1  26   3     3269.35     3021.17    236.92 o
   3  26   3     1916.03     2161.57    203.85 o
   5  26   3      537.30      438.33    171.30 o
   7  26   3      851.01     1021.78    220.72 o
   9  26   3       21.34     -162.74    162.74 o
  -6  27   3     1195.71     1258.00    277.77 o
  -4  27   3     2523.66     2087.73    250.53 o
  -2  27   3        9.17      -63.49    140.27 o
   0  27   3      630.10      544.02    160.75 o
   2  27   3     2048.68     2511.91    223.81 o
   4  27   3      212.60      207.10    160.39 o
   6  27   3        9.67      784.93    455.67 o
   0   0   4     3809.24     3718.02    289.66 o
   1   1   4        5.08       36.95     71.74 o
   0   2   4     2793.59     2938.90    136.18 o
   2   2   4     2212.25     2294.57    130.08 o
  -1   3   4     3958.77     4470.30    171.49 o
   1   3   4        2.11       51.07     80.39 o
   3   3   4     4205.26     4264.71    156.43 o
  -2   4   4       14.86      132.07     82.34 o
   0   4   4     1338.27     1523.80    104.05 o
   2   4   4       11.11        2.77     73.82 o
   4   4   4      212.52      222.09     98.75 o
  -3   5   4     9621.87     9523.21    277.86 o
  -1   5   4    10028.99    10050.67    296.97 o
   1   5   4     1112.92     1411.41    105.77 o
   3   5   4      835.29      976.14    102.70 o
   5   5   4     2298.00     2364.70    130.66 o
  -4   6   4      200.45      222.94     87.42 o
  -2   6   4      336.68      653.94     95.92 o
   0   6   4      460.09      750.05    104.57 o
   2   6   4     4357.01     4467.83    173.20 o
   4   6   4     6937.06     7235.05    233.90 o
   6   6   4      309.40      592.15     97.09 o
  -5   7   4      342.78      492.98    111.91 o
  -3   7   4     5871.93     5893.86    207.01 o
  -1   7   4     5984.52     6274.24    198.67 o
   1   7   4     1523.66     1600.12    107.58 o
   3   7   4       52.90       83.88     78.71 o
   5   7   4       45.24       30.12     81.65 o
   7   7   4     1151.51     1313.03    137.52 o
  -6   8   4       32.02        9.54     84.53 o
  -4   8   4     3031.73     3057.97    153.27 o
  -2   8   4       20.62       39.52     83.94 o
   0   8   4      110.86      361.68     97.15 o
   2   8   4      435.06      741.80    122.68 o
   4   8   4     2103.29     2158.39    138.69 o
   6   8   4      173.99      269.64    111.97 o
   8   8   4       42.17      129.57    100.01 o
  -7   9   4     3396.57     3459.88    189.77 o
  -5   9   4       74.26      231.32     92.55 o
  -3   9   4      850.16     1032.93    122.72 o
  -1   9   4      219.48      124.00    108.88 o
   1   9   4      237.48      357.25    101.71 o
   3   9   4      284.92      179.96    100.52 o
   5   9   4      471.98      538.86    103.34 o
   7   9   4     7489.42     7495.92    277.03 o
   9   9   4     7165.62     7051.00    308.55 o
  -8  10   4      174.72      397.35    123.13 o
  -6  10   4      967.38     1110.46    123.94 o
  -4  10   4     6626.84     6710.64    268.21 o
  -2  10   4       30.16      120.53    142.68 o
   0  10   4       66.15       71.55    107.26 o
   2  10   4      143.47      543.46    118.47 o
   4  10   4     3166.93     2987.84    245.80 o
   6  10   4        0.06       93.85    187.73 o
   8  10   4       84.22      428.47    118.90 o
  10  10   4        5.32      -67.12    115.95 o
  -9  11   4     1680.43     1561.68    165.22 o
  -7  11   4      810.61      910.44    139.12 o
  -5  11   4      571.47      784.57    126.37 o
  -3  11   4       95.52      160.25    117.20 o
  -1  11   4     6332.63     6242.70    280.19 o
   1  11   4     5851.15     5442.92    272.94 o
   3  11   4     2452.67     2182.33    154.98 o
   5  11   4     1257.08     1367.42    162.38 o
   7  11   4     4947.75     5068.98    271.05 o
   9  11   4     3123.49     3197.41    203.30 o
  11  11   4     1488.24     1811.37    328.26 o
 -10  12   4      148.23      121.46    123.62 o
  -8  12   4      570.64      522.74    128.44 o
  -6  12   4     1627.83     1736.54    159.15 o
  -4  12   4     1490.94     1999.35    171.99 o
  -2  12   4      617.04      591.12    131.37 o
   0  12   4     4770.56     4421.49    252.88 o
   2  12   4      629.56      583.30    131.93 o
   4  12   4      279.98      291.89    120.67 o
   6  12   4     2819.21     2972.16    212.83 o
   8  12   4       23.20      202.70    129.77 o
  10  12   4      112.50      216.83    126.09 o
  12  12   4     2967.45     2964.30    252.53 o
 -11  13   4       55.58      124.04    143.35 o
  -9  13   4      180.85       78.79    122.86 o
  -7  13   4     2605.26     2653.76    228.37 o
  -5  13   4     1330.56     1579.26    165.72 o
  -3  13   4       34.97       10.60    111.73 o
  -1  13   4     5717.67     5634.12    279.21 o
   1  13   4    10392.14    10373.60    403.85 o
   3  13   4     1725.99     2280.93    276.08 o
   5  13   4        9.46      -66.39    130.47 o
   7  13   4      166.67      574.39    215.78 o
   9  13   4      194.36      179.34    129.98 o
  11  13   4       21.85     -104.88    162.52 o
  13  13   4       89.79      383.81    152.82 o
 -12  14   4     2363.00     2248.92    228.17 o
 -10  14   4     2263.17     2352.92    197.76 o
  -8  14   4      271.95      440.47    170.03 o
  -6  14   4       48.53       31.51    131.04 o
  -4  14   4       27.82      -18.27    124.76 o
  -2  14   4       89.72      285.26    160.37 o
   0  14   4     1530.50     1657.39    174.45 o
   2  14   4      334.10      549.26    142.78 o
   4  14   4     3924.10     3720.95    276.73 o
   6  14   4     3284.37     3440.41    239.12 o
   8  14   4     2056.89     2118.70    210.93 o
  10  14   4      485.61      290.35    138.13 o
  12  14   4     1476.80     1472.96    217.62 o
  14  14   4       40.85      -50.05    153.81 o
 -13  15   4      151.73      214.65    154.88 o
 -11  15   4       11.11       13.74    148.70 o
  -9  15   4     3226.14     3095.69    270.52 o
  -7  15   4     5055.03     4817.65    292.18 o
  -5  15   4     2166.14     2218.67    202.65 o
  -3  15   4       86.59      123.06    125.70 o
  -1  15   4      637.58      684.33    158.05 o
   1  15   4     2023.37     2178.93    199.18 o
   3  15   4     1383.18     1753.21    191.72 o
   5  15   4      116.42       30.40    141.65 o
   7  15   4       16.26      -14.33    152.60 o
   9  15   4      226.07      670.51    189.92 o
  11  15   4     2021.99     2096.47    267.26 o
  13  15   4     1185.37     1064.23    206.10 o
 -12  16   4      488.13      586.98    208.70 o
 -10  16   4       45.70      487.01    188.45 o
  -8  16   4       46.86        5.38    163.14 o
  -6  16   4      115.29       39.98    140.97 o
  -4  16   4        8.38       59.03    147.17 o
  -2  16   4      445.31      598.13    150.16 o
   0  16   4     1669.33     1835.25    186.78 o
   2  16   4      921.44     1051.73    180.04 o
   4  16   4      634.18      555.18    191.73 o
   6  16   4      465.51      366.81    162.82 o
   8  16   4      187.41      129.37    139.09 o
  10  16   4        8.48       64.75    172.87 o
  12  16   4       74.51      124.51    162.98 o
 -11  17   4      250.20       26.53    184.14 o
  -9  17   4     1167.21     1193.95    210.21 o
  -7  17   4     3302.58     3409.92    296.83 o
  -5  17   4     2927.83     2389.31    228.18 o
  -3  17   4      208.93       61.66    144.50 o
  -1  17   4       13.15      114.56    127.26 o
   1  17   4       86.27       42.00    123.14 o
   3  17   4       18.76       79.47    151.26 o
   5  17   4      567.30      653.05    199.25 o
   7  17   4        1.64      108.81    167.98 o
   9  17   4     1517.24     1435.31    214.63 o
  11  17   4     3357.02     3164.29    294.28 o
 -10  18   4      576.84      440.21    193.28 o
  -8  18   4       15.39       82.69    162.29 o
  -6  18   4      322.26      642.58    216.21 o
  -4  18   4     1295.60     1421.62    201.35 o
  -2  18   4     2955.19     2846.94    249.24 o
   0  18   4       38.16        1.00    127.08 o
   2  18   4      149.83      177.27    145.82 o
   4  18   4      135.07      472.36    178.70 o
   6  18   4       75.85      124.46    151.48 o
   8  18   4        0.13        9.33    150.66 o
  10  18   4        6.21      191.05    195.86 o
  -9  19   4      183.99      546.65    285.68 o
  -7  19   4      588.40      660.39    183.18 o
  -5  19   4      233.77      304.73    183.16 o
  -3  19   4      144.99      283.77    157.16 o
  -1  19   4       37.18     -139.28    139.28 o
   1  19   4     1005.15      803.69    190.23 o
   3  19   4     3838.60     4148.52    327.99 o
   5  19   4     3001.96     2743.43    251.09 o
   7  19   4      483.32      406.71    191.35 o
   9  19   4      653.53      595.24    254.78 o
  -6  20   4     1370.99     1612.60    233.74 o
  -4  20   4       66.26      513.63    240.28 o
  -2  20   4     1397.89     1269.37    204.47 o
   0  20   4     1903.36     1966.09    220.05 o
   2  20   4       13.64      -10.55    152.31 o
   4  20   4       41.75      166.30    174.42 o
   6  20   4      839.13      697.94    177.72 o
  -1  21   4      589.57      641.59    235.05 o
   1  21   4      506.47      711.86    239.81 o
   0   1   5      746.60      613.69    144.56 o
  -1   2   5      807.06      619.12    167.44 o
   1   2   5      125.12      143.52    302.14 o
  -2   3   5      740.82      914.24    200.90 o
   0   3   5      237.42      583.09    179.82 o
   2   3   5      480.25      425.41    176.23 o
  -3   4   5     2694.93     2579.54    316.85 o
  -1   4   5     1507.28     1702.39    187.72 o
   1   4   5      128.62       58.84    132.18 o
   3   4   5      292.24      485.02    238.69 o
  -2   5   5     2454.90     2800.99    362.85 o
   0   5   5      651.99      443.40    171.48 o
   2   5   5      640.26      200.77    442.35 o
 
