# Supplementary material for: Halogen bonds in some dihalogenated phenols: applications to crystal engineering
Source: IUCrJ. 2013 Oct 18;1(Pt 1):49–60. doi: 10.1107/S2052252513025657 (PMC4104968; doi:10.1107/S2052252513025657)
Supplement: Supplementary file 7 [file m-01-00049-2_296Ksup7.fcf]

#
# h,k,l, Fc-squared, Fo-squared, sigma(Fo-squared) and status flag
#
data_2_296K
_shelx_title ' datam in I4(1)/a'
_shelx_refln_list_code          4
_shelx_F_calc_maximum      447.99
_exptl_crystal_F_000      1600.00
_reflns_d_resolution_high  0.7720
 
loop_
 _symmetry_equiv_pos_as_xyz
 'x, y, z'
 '-x+1/2, -y, z+1/2'
 '-y+3/4, x+1/4, z+1/4'
 'y+3/4, -x+3/4, z+3/4'
 'x+1/2, y+1/2, z+1/2'
 '-x+1, -y+1/2, z+1'
 '-y+5/4, x+3/4, z+3/4'
 'y+5/4, -x+5/4, z+5/4'
 '-x, -y, -z'
 'x-1/2, y, -z-1/2'
 'y-3/4, -x-1/4, -z-1/4'
 '-y-3/4, x-3/4, -z-3/4'
 '-x+1/2, -y+1/2, -z+1/2'
 'x, y+1/2, -z'
 'y-1/4, -x+1/4, -z+1/4'
 '-y-1/4, x-1/4, -z-1/4'
 
_cell_length_a    26.6530
_cell_length_b    26.6530
_cell_length_c     3.9648
_cell_angle_alpha  90.000
_cell_angle_beta   90.000
_cell_angle_gamma  90.000
 
_shelx_F_squared_multiplier     1.000
 
loop_
 _refln_index_h
 _refln_index_k
 _refln_index_l
 _refln_F_squared_calc
 _refln_F_squared_meas
 _refln_F_squared_sigma
 _refln_observed_status
  -2   4   0    27718.21    27917.17    279.39 o
   0   4   0    10103.31     6423.05    142.29 o
   2   4   0    53269.18    52990.41    329.75 o
   4   4   0     1962.89     1773.61     54.77 o
  -4   6   0    25220.48    26996.03    423.16 o
  -2   6   0      102.85      100.81     32.33 o
   0   6   0     4637.92     4620.26     84.01 o
   2   6   0   144066.56   145518.36   1632.27 o
   4   6   0    24992.17    24663.72    330.55 o
   6   6   0    16948.04    17182.52    574.23 o
  -6   8   0    45327.16    48237.77    560.40 o
  -4   8   0    52563.99    53848.41    635.03 o
  -2   8   0    59845.22    59882.80    643.04 o
   0   8   0    97292.96    98446.73    818.06 o
   2   8   0   200692.70   198086.92   1826.30 o
   4   8   0   150961.16   153910.61   1425.40 o
   6   8   0    97364.13   100021.42   1138.97 o
   8   8   0      110.93      142.92     48.40 o
  -8  10   0      428.99      379.92     77.65 o
  -6  10   0   167473.30   182894.47   1862.44 o
  -4  10   0    68296.03    69870.63    796.83 o
  -2  10   0    96907.72    96839.63   1184.93 o
   0  10   0    20554.19    21486.45    255.16 o
   2  10   0    28702.34    28317.20    346.13 o
   4  10   0     6790.24     6651.60    122.13 o
   6  10   0     7661.07     7715.66    167.46 o
   8  10   0    20018.80    22033.18    347.61 o
  10  10   0    12520.20    12598.80    501.28 o
 -10  12   0    70689.33    76666.34    994.93 o
  -8  12   0    10819.13    11572.23    228.98 o
  -6  12   0    29756.81    31123.08    412.83 o
  -4  12   0    12526.60    12103.66    201.57 o
  -2  12   0    20182.55    19133.86    264.57 o
   0  12   0    16455.07    16102.82    229.13 o
   2  12   0     3854.71     4011.22    105.95 o
   4  12   0     1756.96     1895.39    113.84 o
   6  12   0    38983.71    40446.08    510.71 o
   8  12   0    44459.39    46819.24    738.83 o
  10  12   0    11798.49    12197.58    394.03 o
  12  12   0     8285.92     8590.88    249.97 o
 -12  14   0    38527.53    40023.89    664.63 o
 -10  14   0    39286.54    40085.98    697.78 o
  -8  14   0       44.59       47.52     62.17 o
  -6  14   0     3684.97     3062.26    121.85 o
  -4  14   0    10474.08    10729.36    217.47 o
  -2  14   0     8881.86     8960.65    242.31 o
   0  14   0    17837.40    19517.34    303.07 o
   2  14   0     2397.61     2219.47    143.24 o
   4  14   0    47715.14    47971.41    657.80 o
   6  14   0    55827.99    54999.37    766.13 o
   8  14   0    14961.65    13973.94    284.13 o
  10  14   0     8436.47     9055.34    237.29 o
  12  14   0    21070.51    21632.23    566.30 o
  14  14   0    19544.52    20612.94    513.36 o
 -14  16   0       39.85       -5.34     85.80 o
 -12  16   0     1934.79     2011.37    144.07 o
 -10  16   0    30212.38    32030.97    591.98 o
  -8  16   0      371.27      536.52    121.58 o
  -6  16   0     6825.93     7357.49    208.84 o
  -4  16   0    10891.74    10570.11    273.30 o
  -2  16   0    25429.17    25140.66    472.81 o
   0  16   0    49879.99    49901.89    877.33 o
   2  16   0        6.00       86.84     73.37 o
   4  16   0    24447.36    24877.43    479.58 o
   6  16   0    47696.43    47191.11    839.31 o
   8  16   0    36876.59    37755.65    623.18 o
  10  16   0    10990.41    11065.11    293.82 o
  12  16   0        4.00      -80.79     92.93 o
  14  16   0      461.40      522.26    103.67 o
  16  16   0     1401.96     1478.83    152.00 o
 -16  18   0      646.57      814.51    125.52 o
 -14  18   0      200.10      448.70    120.56 o
 -12  18   0     4742.21     5068.92    222.94 o
 -10  18   0     5792.51     5841.99    222.95 o
  -8  18   0    21592.18    22581.63    497.45 o
  -6  18   0      429.46      748.28    138.05 o
  -4  18   0     2485.04     2704.91    149.95 o
  -2  18   0    42531.66    45443.88    723.04 o
   0  18   0    54359.64    55403.63    817.72 o
   2  18   0     2075.70     1986.06    150.96 o
   4  18   0     2555.04     2612.96    135.68 o
   6  18   0     6918.57     6817.20    257.01 o
   8  18   0     4595.27     4008.71    180.25 o
  10  18   0     7326.55     6956.03    251.61 o
  12  18   0     6252.94     6221.56    248.14 o
  14  18   0     2839.47     2683.67    234.48 o
  16  18   0    20721.69    20725.92    662.66 o
  18  18   0    12849.75    12876.83    392.79 o
 -18  20   0     1113.40     1246.40    507.38 o
 -16  20   0      385.42      376.69    149.48 o
 -14  20   0      179.79      294.97    120.55 o
 -12  20   0     1381.91     1183.57    165.82 o
 -10  20   0    11557.04    11802.16    351.99 o
  -8  20   0    34765.52    37215.97    994.42 o
  -6  20   0     2099.27     1990.30    168.52 o
  -4  20   0       27.20      129.25    109.39 o
  -2  20   0    18182.17    18991.27    422.08 o
   0  20   0     9325.19     9413.31    257.48 o
   2  20   0     2939.29     2853.79    184.71 o
   4  20   0     3528.79     3630.79    166.77 o
   6  20   0      196.79      262.28     85.00 o
   8  20   0     7454.67     6978.61    251.26 o
  10  20   0    24922.07    24602.40    546.74 o
  12  20   0     4641.78     4338.61    216.07 o
  14  20   0     6369.20     6522.94    280.70 o
  16  20   0     5816.98     6012.07    301.27 o
  18  20   0      713.92     1149.58    155.21 o
  20  20   0       15.32      118.02    124.87 o
 -20  22   0      660.72      763.98    230.51 o
 -18  22   0      475.57      641.61    309.13 o
 -16  22   0     7276.22     7605.02    346.14 o
 -14  22   0      232.38      297.70    116.75 o
 -12  22   0       95.30      120.44     97.00 o
 -10  22   0     7047.40     6956.11    372.09 o
  -8  22   0    26208.31    28030.84   1362.73 o
  -6  22   0      636.30      933.14    126.37 o
  -4  22   0      646.31      438.50    140.25 o
  -2  22   0     9921.01    10299.96    308.89 o
   0  22   0      645.78      917.62    139.26 o
   2  22   0     7455.26     7386.55    316.64 o
   4  22   0     1766.64     2124.43    237.02 o
   6  22   0      688.07      899.97    119.05 o
   8  22   0    14942.79    14520.65    391.08 o
  10  22   0     4162.94     4265.42    225.23 o
  12  22   0      857.03      985.59    160.82 o
  14  22   0      260.73      293.99    114.05 o
  16  22   0     7814.36     7548.80    336.73 o
  18  22   0      597.51      708.07    145.76 o
  20  22   0        8.66      -22.70    131.99 o
  22  22   0      420.64      222.68    199.65 o
 -22  24   0       10.70      163.59    470.15 o
 -20  24   0        7.04      -55.60    168.28 o
 -18  24   0     1862.21     1721.62    272.50 o
 -16  24   0    11843.78    11301.59    465.76 o
 -14  24   0     5276.07     5066.10    422.47 o
 -12  24   0       47.64       78.34    124.15 o
 -10  24   0     2895.25     3148.35    229.14 o
  -8  24   0       85.87       97.29    112.00 o
  -6  24   0       24.38       96.78    110.33 o
  -4  24   0      487.97      370.29    119.36 o
  -2  24   0     1536.46     1590.63    151.81 o
   0  24   0    30827.67    31477.97    726.73 o
   2  24   0     5691.74     5700.73    240.35 o
   4  24   0     3504.81     3165.09    236.45 o
   6  24   0       15.93     -127.24    127.24 o
   8  24   0    15248.15    16136.67    612.18 o
  10  24   0     3413.35     3292.35    257.50 o
  12  24   0     2053.93     2065.69    216.19 o
  14  24   0      539.04      767.59    199.81 o
  16  24   0       73.00      466.14    189.53 o
  18  24   0     1687.25     1753.79    438.53 o
  20  24   0     1386.59     1536.07    359.99 o
  22  24   0       41.74       23.82    356.75 o
  24  24   0     1522.42     1434.28    352.65 o
 -22  26   0      790.47      693.96    484.78 o
 -20  26   0     1261.62     1250.22    268.19 o
 -18  26   0      289.79      154.81    184.21 o
 -16  26   0     3299.76     3217.77    379.39 o
 -14  26   0       46.06       56.85    157.97 o
 -12  26   0      414.20      466.43    180.14 o
 -10  26   0        9.09      137.99    134.54 o
  -8  26   0     2195.42     2121.76    227.06 o
  -6  26   0     7412.35     8025.48    378.11 o
  -4  26   0     2676.92     2597.31    288.81 o
  -2  26   0      801.42     1034.35    232.72 o
   0  26   0     3474.92     3484.20    244.09 o
   2  26   0     7518.17     7708.86    365.79 o
   4  26   0     8450.50     8889.92    370.55 o
   6  26   0       82.40      260.04    162.29 o
   8  26   0      172.40       -8.83    120.14 o
  10  26   0      587.32      811.40    166.35 o
  12  26   0      559.59      625.07    238.06 o
  14  26   0     2745.31     2346.78    349.25 o
  16  26   0      126.01      111.24    203.80 o
  18  26   0     3131.90     3859.07    397.52 o
  20  26   0     4229.18     4356.89    687.86 o
  22  26   0     1729.96     2095.25    451.02 o
 -20  28   0      843.28      602.25    470.47 o
 -18  28   0      152.84       32.12    168.31 o
 -16  28   0        0.36      114.12    236.19 o
 -14  28   0      553.67      419.71    195.67 o
 -12  28   0       77.11      182.82    156.01 o
 -10  28   0     1241.30     2125.18    233.20 o
  -8  28   0     1994.59     1975.21    261.09 o
  -6  28   0     4400.50     4276.69    383.13 o
  -4  28   0      919.23     1065.68    234.23 o
  -2  28   0     1352.30     1324.76    223.39 o
   0  28   0      620.33      945.81    208.65 o
   2  28   0     1471.89     1818.40    248.28 o
   4  28   0       15.52       83.70    126.66 o
   6  28   0     1251.59      938.64    224.65 o
   8  28   0     1872.73     1834.26    233.89 o
  10  28   0     1004.08      801.32    193.53 o
  12  28   0     4156.54     3504.15    399.88 o
  14  28   0     1837.72     1836.91    300.77 o
  16  28   0       13.28     -141.96    190.95 o
  18  28   0      433.97      467.26    242.24 o
  20  28   0       21.46       65.92    218.90 o
 -16  30   0      597.86      482.27    393.54 o
 -14  30   0      693.19      749.84    313.03 o
 -12  30   0      586.13      515.05    352.54 o
 -10  30   0     1763.99     1671.38    380.67 o
  -8  30   0     1871.30     1810.48    314.00 o
  -6  30   0     2325.70     2268.19    539.02 o
  -4  30   0     2783.52     2302.07    341.55 o
  -2  30   0       35.25      -17.77    146.36 o
   0  30   0     1783.65     1686.62    280.64 o
   2  30   0      326.28      196.63    240.99 o
   4  30   0      186.83      144.30    174.50 o
   6  30   0     1284.25     1360.26    315.64 o
   8  30   0        2.52      -40.33    171.92 o
  10  30   0     1022.29     1337.94    507.77 o
  12  30   0     1839.02     2773.26    634.59 o
  14  30   0     1543.62     1972.87    399.30 o
  16  30   0      553.94       87.29    244.79 o
 -12  32   0      930.43      522.41    364.40 o
 -10  32   0      535.89      815.62    342.55 o
  -8  32   0      278.73       55.44    204.99 o
  -6  32   0        3.08     -200.56    200.56 o
  -4  32   0       40.23       31.94    152.05 o
  -2  32   0      124.04      204.20    215.66 o
   0  32   0       71.58      154.41    188.05 o
   2  32   0     1304.98     1269.90    338.73 o
   4  32   0     2723.49     3179.08    448.90 o
   6  32   0     3232.38     3007.79    534.96 o
   8  32   0       26.51      154.48    284.94 o
  10  32   0     1318.92      911.52    392.02 o
  12  32   0      318.08      357.87    293.11 o
  -6  34   0      795.19      600.29    340.95 o
  -4  34   0       85.34      231.26    213.26 o
  -2  34   0     2639.62     2960.67    406.33 o
   0  34   0     1298.56     1630.13    465.47 o
   2  34   0      262.83      115.51    276.77 o
   4  34   0     1049.12      987.01    365.73 o
   6  34   0     1137.48      706.17    407.72 o
   0   1   1     5183.12     4831.36     60.93 o
  -1   2   1     5871.89     6428.47     72.69 o
   1   2   1     2405.64     2438.51     41.97 o
  -2   3   1    89392.74    90491.47    578.18 o
   0   3   1   200232.97   205989.88   1241.38 o
   2   3   1    10710.74    10981.05    107.69 o
  -3   4   1    41657.89    43092.93    280.18 o
  -1   4   1    61825.49    62421.90    434.16 o
   1   4   1    35079.52    35014.75    235.09 o
   3   4   1     7576.11     7701.43     85.23 o
  -4   5   1     4936.00     4715.71     74.96 o
  -2   5   1    55441.93    56822.06    442.71 o
   0   5   1    11658.18    11078.09    137.61 o
   2   5   1    59494.09    59943.19    369.06 o
   4   5   1     8887.24     8552.39    105.51 o
  -5   6   1    35577.38    35102.90    263.91 o
  -3   6   1    37660.80    38168.43    353.81 o
  -1   6   1    35630.78    35310.14    283.75 o
   1   6   1    33636.73    33690.35    268.34 o
   3   6   1    10211.81    10194.85    111.41 o
   5   6   1      491.62      503.81     33.66 o
  -6   7   1    12636.34    13122.87    193.62 o
  -4   7   1    34571.25    35042.38    358.93 o
  -2   7   1    57399.31    55687.02    825.93 o
   0   7   1     5138.13     5029.99     84.73 o
   2   7   1     1055.83     1023.40     38.48 o
   4   7   1    11648.53    11179.73    137.49 o
   6   7   1      734.38      749.52     56.92 o
  -7   8   1    28229.15    28232.57    417.98 o
  -5   8   1     1960.26     1882.81     68.74 o
  -3   8   1       40.61       72.18     55.78 o
  -1   8   1    30385.70    29907.50    427.99 o
   1   8   1     4489.66     4382.41     74.35 o
   3   8   1    56043.79    55658.73    501.10 o
   5   8   1    27320.68    26118.45    262.30 o
   7   8   1    25161.89    24956.63    285.75 o
  -8   9   1    27248.05    26750.24    360.19 o
  -6   9   1     4167.20     4239.14    112.04 o
  -4   9   1      269.68      350.44     46.43 o
  -2   9   1    10081.02    10204.30    157.21 o
   0   9   1    11823.56    11919.98    182.73 o
   2   9   1    15637.15    14846.36    217.31 o
   4   9   1      962.21      919.59     43.40 o
   6   9   1     1568.97     1713.45     89.51 o
   8   9   1    90962.51    95249.95   1057.69 o
  -9  10   1    16554.76    16701.39    232.25 o
  -7  10   1     3701.57     3385.60     98.26 o
  -5  10   1    16641.63    16236.44    263.49 o
  -3  10   1    26001.73    26750.39    327.68 o
  -1  10   1     9303.83     9321.47    139.68 o
   1  10   1    22164.03    21700.74    232.79 o
   3  10   1     3295.94     3287.91     80.35 o
   5  10   1      159.43      254.73     37.55 o
   7  10   1    40375.55    41900.45    476.20 o
   9  10   1    43878.32    43699.66    753.71 o
 -10  11   1     8682.68     7933.87    171.33 o
  -8  11   1      310.89      415.90     82.90 o
  -6  11   1     3954.13     3345.41    115.42 o
  -4  11   1    31283.48    31842.91    391.85 o
  -2  11   1     2669.24     2570.64    122.97 o
   0  11   1    35322.56    36293.38    443.66 o
   2  11   1    40503.13    41006.88    492.62 o
   4  11   1     1760.83     1505.83     84.79 o
   6  11   1     8496.12     8734.48    245.26 o
   8  11   1     6882.09     6337.80    156.36 o
  10  11   1     1636.95     1696.59    106.89 o
 -11  12   1     2375.42     2193.68     96.72 o
  -9  12   1      501.49      549.44     53.13 o
  -7  12   1     5330.03     5630.82    182.40 o
  -5  12   1     1286.88     1232.43     63.14 o
  -3  12   1     5649.96     5613.90    113.93 o
  -1  12   1    16072.76    16486.93    228.31 o
   1  12   1    15080.80    14808.15    211.00 o
   3  12   1    11329.11    12062.29    193.92 o
   5  12   1     4615.80     4229.32    137.14 o
   7  12   1     4264.39     4385.52    161.55 o
   9  12   1      338.66      343.79     59.56 o
  11  12   1     1364.02     1352.80     89.74 o
 -12  13   1      798.47      993.61    101.36 o
 -10  13   1    13454.86    13358.16    281.55 o
  -8  13   1       37.64       47.80     55.33 o
  -6  13   1    11549.63    10788.25    192.98 o
  -4  13   1     1004.80     1118.17     70.26 o
  -2  13   1      584.70      915.85    113.89 o
   0  13   1    32010.11    32111.36    409.59 o
   2  13   1     7081.96     6875.46    145.15 o
   4  13   1        4.85      125.62     68.51 o
   6  13   1    10715.67    10247.56    217.47 o
   8  13   1    31938.77    32575.02    454.00 o
  10  13   1      125.67      132.46     70.88 o
  12  13   1     3234.49     2978.94    144.80 o
 -13  14   1     6875.57     6619.42    240.71 o
 -11  14   1     6754.25     6745.61    190.72 o
  -9  14   1    10228.97    10836.08    248.60 o
  -7  14   1    17265.02    17002.95    296.56 o
  -5  14   1     1398.11     1459.79     84.38 o
  -3  14   1     1262.98     1401.73     74.99 o
  -1  14   1     8556.47     8382.40    209.82 o
   1  14   1    34934.47    35280.80    468.18 o
   3  14   1     2339.27     2030.61    118.99 o
   5  14   1    12478.46    11823.28    195.02 o
   7  14   1      166.32      209.04     48.68 o
   9  14   1     1008.40     1109.47    100.16 o
  11  14   1      891.78      846.01     71.31 o
  13  14   1     2052.99     1755.15    192.51 o
 -14  15   1     1660.84     1471.78    120.58 o
 -12  15   1     1035.55      886.91    105.41 o
 -10  15   1       18.32      -63.47     65.71 o
  -8  15   1    23780.50    24459.84    416.72 o
  -6  15   1    13856.22    13746.46    296.24 o
  -4  15   1      957.96      943.51     66.96 o
  -2  15   1     4699.00     4474.42    153.85 o
   0  15   1    28893.18    28732.55    389.73 o
   2  15   1     6119.93     5491.19    150.23 o
   4  15   1      302.21      213.16     50.16 o
   6  15   1     6611.63     6095.56    201.10 o
   8  15   1      692.65      744.15     85.92 o
  10  15   1    11586.70    11177.15    345.33 o
  12  15   1     1859.38     1685.44    127.26 o
  14  15   1      223.33      396.64    114.89 o
 -15  16   1     5155.61     4928.68    280.75 o
 -13  16   1      406.84      558.27    100.60 o
 -11  16   1        3.70       24.17     58.22 o
  -9  16   1     8358.20     8664.89    265.30 o
  -7  16   1    21575.95    20877.34    421.16 o
  -5  16   1    14409.24    13502.56    551.82 o
  -3  16   1    18296.30    17611.52    353.30 o
  -1  16   1     1174.68     1154.06     89.08 o
   1  16   1        0.35      -32.68     56.10 o
   3  16   1     1528.73     1495.16     93.28 o
   5  16   1     1519.58     1605.47    170.08 o
   7  16   1    11693.24    11634.55    471.36 o
   9  16   1    15573.98    15469.30    334.07 o
  11  16   1     5096.60     4831.92    192.11 o
  13  16   1    11917.50    11331.24    305.35 o
  15  16   1       55.79       16.32     59.46 o
 -16  17   1     1897.41     1915.37    149.25 o
 -14  17   1     5133.32     5529.85    221.20 o
 -12  17   1     8440.59     8720.27    282.81 o
 -10  17   1     1457.65     1388.50    129.64 o
  -8  17   1    22206.83    22620.49    468.60 o
  -6  17   1     7712.42     7305.05    310.13 o
  -4  17   1     5196.57     5104.07    223.78 o
  -2  17   1     2678.77     2959.78    135.67 o
   0  17   1     9601.29     9433.45    233.19 o
   2  17   1     2858.07     2775.31    156.67 o
   4  17   1     9949.11     9903.13    280.37 o
   6  17   1    16448.73    15948.47    311.65 o
   8  17   1     2054.87     1930.75    115.23 o
  10  17   1    18490.23    17869.03    374.19 o
  12  17   1    16122.24    15676.12    410.62 o
  14  17   1     1351.91     1394.27    127.33 o
  16  17   1     4714.45     4835.33    242.78 o
 -17  18   1      194.78      120.83     88.56 o
 -15  18   1    11290.99    11719.51    457.78 o
 -13  18   1     4035.28     3966.64    181.93 o
 -11  18   1     3443.85     3280.77    177.95 o
  -9  18   1     2856.68     2526.22    124.54 o
  -7  18   1      830.10      930.49     87.91 o
  -5  18   1     1534.86     1643.91    110.84 o
  -3  18   1     8439.63     8254.96    377.24 o
  -1  18   1     1057.39     1352.25    104.37 o
   1  18   1     6599.06     6774.71    193.33 o
   3  18   1    15285.17    14571.94    282.86 o
   5  18   1     5331.57     5067.11    155.65 o
   7  18   1     3644.20     3485.26    136.73 o
   9  18   1     3725.20     3326.82    147.20 o
  11  18   1     3853.32     3639.22    162.35 o
  13  18   1     3924.37     3717.17    162.63 o
  15  18   1     7965.44     8067.72    277.06 o
  17  18   1     1652.66     1744.65    157.73 o
 -18  19   1      197.07      246.02    100.75 o
 -16  19   1      951.21     1134.81    119.30 o
 -14  19   1      819.65     1214.88    147.79 o
 -12  19   1     2029.22     2368.62    149.03 o
 -10  19   1      169.79      246.47     71.51 o
  -8  19   1     3985.18     3764.91    207.24 o
  -6  19   1     1001.76     1114.28     91.00 o
  -4  19   1      154.65      155.53     76.23 o
  -2  19   1    12309.01    12134.84    297.78 o
   0  19   1     3763.57     3916.66    170.34 o
   2  19   1     7257.90     6920.47    206.56 o
   4  19   1     3978.71     4079.17    151.86 o
   6  19   1     4195.51     3925.85    191.95 o
   8  19   1      233.85      279.59     83.54 o
  10  19   1     2075.09     1931.04    151.92 o
  12  19   1      965.07     1301.25    140.23 o
  14  19   1      274.47      268.03    109.14 o
  16  19   1     2636.98     2723.13    185.95 o
  18  19   1     1515.17     1650.84    178.26 o
 -19  20   1      222.45      340.06    125.44 o
 -17  20   1       24.10      -28.01     87.87 o
 -15  20   1      388.63      525.77    106.06 o
 -13  20   1     2948.53     2998.94    165.74 o
 -11  20   1     6642.83     6491.81    242.08 o
  -9  20   1      277.69      101.77     67.42 o
  -7  20   1     2728.44     2510.67    151.59 o
  -5  20   1     1125.69     1198.36    108.78 o
  -3  20   1       80.20      369.45    135.58 o
  -1  20   1     3623.19     3820.65    159.53 o
   1  20   1     6833.41     6828.19    223.57 o
   3  20   1     4152.67     4043.67    175.41 o
   5  20   1     2241.66     2026.45    136.81 o
   7  20   1     7045.62     7026.28    199.71 o
   9  20   1        8.77      -29.51     67.49 o
  11  20   1       65.69      158.70     80.38 o
  13  20   1      329.37      233.22     93.23 o
  15  20   1       10.78      291.25    115.60 o
  17  20   1      181.25      299.02    138.83 o
  19  20   1      408.73      781.17    141.67 o
 -20  21   1      892.26      718.58    177.00 o
 -18  21   1      412.31      414.57    143.55 o
 -16  21   1     5510.17     5925.46    259.81 o
 -14  21   1     2263.81     2090.29    156.14 o
 -12  21   1      167.27      323.99    123.89 o
 -10  21   1     3440.71     3305.34    170.66 o
  -8  21   1     2592.93     2463.14    125.77 o
  -6  21   1      213.30      312.12    113.64 o
  -4  21   1     1274.26     1334.72    127.34 o
  -2  21   1     6063.46     6233.44    210.53 o
   0  21   1     1346.82     1373.01    119.23 o
   2  21   1     3040.73     3091.61    153.78 o
   4  21   1     5221.64     5329.13    185.47 o
   6  21   1     1011.67     1312.16    147.42 o
   8  21   1     9291.37     9005.98    275.86 o
  10  21   1     2049.62     2181.49    144.38 o
  12  21   1      394.49      339.05     96.21 o
  14  21   1      367.83      601.09    137.75 o
  16  21   1     1896.34     1914.18    213.14 o
  18  21   1       35.41      136.27    123.19 o
  20  21   1      264.99      321.97    141.22 o
 -21  22   1      731.28      739.95    178.53 o
 -19  22   1     2434.74     2405.68    228.20 o
 -17  22   1      123.25      137.81     97.18 o
 -15  22   1       31.35      320.26    202.31 o
 -13  22   1       93.41       30.82     83.30 o
 -11  22   1     1958.33     1999.73    157.74 o
  -9  22   1       19.90      144.04     75.92 o
  -7  22   1     2198.59     2329.99    174.42 o
  -5  22   1     5751.42     5942.02    265.07 o
  -3  22   1     5241.93     5327.34    210.10 o
  -1  22   1     1359.97     1582.50    145.38 o
   1  22   1     3204.87     3397.13    183.50 o
   3  22   1      764.69      857.65    103.98 o
   5  22   1     2655.53     2753.68    146.73 o
   7  22   1      334.05      333.02     95.71 o
   9  22   1      821.54      910.71    111.19 o
  11  22   1     1857.77     1880.82    142.05 o
  13  22   1      259.02      485.06    145.50 o
  15  22   1      806.36     1096.71    160.21 o
  17  22   1       12.45      -51.60    116.07 o
  19  22   1      712.34     1286.80    207.05 o
  21  22   1      274.05      325.75    153.06 o
 -22  23   1      698.15      543.37    176.19 o
 -20  23   1     1179.56     1241.79    247.64 o
 -18  23   1      347.61      868.70    243.98 o
 -16  23   1     1535.27     1793.42    166.64 o
 -14  23   1      379.17      498.16    118.77 o
 -12  23   1       31.40      -34.76     86.05 o
 -10  23   1     1318.61     1308.73    146.33 o
  -8  23   1     1792.25     1974.74    156.56 o
  -6  23   1     3227.66     2965.79    200.27 o
  -4  23   1     5521.33     5608.04    226.75 o
  -2  23   1     5048.10     4810.77    195.22 o
   0  23   1      230.40      240.19     89.29 o
   2  23   1     6897.88     7052.96    237.48 o
   4  23   1     7469.87     7365.76    264.83 o
   6  23   1      739.10      958.97    120.36 o
   8  23   1     2354.63     2127.26    179.69 o
  10  23   1     1251.31     1314.15    153.68 o
  12  23   1      403.20      350.60    120.73 o
  14  23   1     4006.11     3469.60    238.91 o
  16  23   1     1416.44     1634.38    216.94 o
  18  23   1     1017.01      940.21    187.58 o
  20  23   1     2136.33     2476.38    321.44 o
  22  23   1     1628.83     2313.11    336.17 o
 -23  24   1       77.61      527.80    212.52 o
 -21  24   1       41.28      -49.16    162.62 o
 -19  24   1     1828.63     1578.10    241.75 o
 -17  24   1      482.44      520.34    155.15 o
 -15  24   1      529.02      837.50    138.17 o
 -13  24   1     2860.01     2801.70    191.09 o
 -11  24   1     1929.46     1782.77    185.41 o
  -9  24   1      669.88      633.90    134.25 o
  -7  24   1      729.06      750.04    129.73 o
  -5  24   1     2864.87     3089.15    170.29 o
  -3  24   1     5508.66     5633.95    223.69 o
  -1  24   1     1973.04     2315.39    155.43 o
   1  24   1     1393.61     1436.44    136.45 o
   3  24   1     2958.83     2909.05    163.75 o
   5  24   1       18.40      -50.64     77.31 o
   7  24   1       61.21       84.84     87.44 o
   9  24   1       88.33      -60.65     94.19 o
  11  24   1     2617.54     2630.59    256.61 o
  13  24   1     1978.45     1883.08    166.94 o
  15  24   1     2136.37     2191.18    206.86 o
  17  24   1     1361.50     1217.36    185.22 o
  19  24   1       38.77      -90.79    129.00 o
  21  24   1      240.62      256.17    151.45 o
  23  24   1      124.25      334.00    156.42 o
 -22  25   1       13.08      208.42    226.09 o
 -20  25   1      145.00       51.89    167.15 o
 -18  25   1      206.97       97.53    160.71 o
 -16  25   1      208.83      332.97    144.65 o
 -14  25   1      365.65      341.63    136.98 o
 -12  25   1       67.24      345.31    144.02 o
 -10  25   1     6199.99     6609.63    287.65 o
  -8  25   1      376.11      499.37    122.89 o
  -6  25   1      942.31      934.74    125.47 o
  -4  25   1     1351.97     2018.57    185.68 o
  -2  25   1     4583.93     4594.23    235.98 o
   0  25   1      712.82      729.89    114.75 o
   2  25   1     1132.98     1311.76    144.53 o
   4  25   1       82.34       11.78     81.37 o
   6  25   1     1386.37     1620.95    158.62 o
   8  25   1     3809.41     3681.02    232.29 o
  10  25   1      312.30      149.27     94.13 o
  12  25   1     1526.46     1552.60    175.40 o
  14  25   1     3200.52     3266.27    254.63 o
  16  25   1      901.21     1073.41    193.63 o
  18  25   1       33.83       19.22    119.61 o
  20  25   1       93.16       78.44    137.96 o
  22  25   1      110.51       97.68    140.69 o
 -21  26   1      407.31      252.29    189.21 o
 -19  26   1       21.96     -111.32    175.06 o
 -17  26   1      419.63      268.93    152.18 o
 -15  26   1      499.12      364.37    142.94 o
 -13  26   1     1091.98     1084.94    165.67 o
 -11  26   1     1438.92     1587.81    177.12 o
  -9  26   1     2653.24     2656.83    221.62 o
  -7  26   1      149.10      220.61    118.15 o
  -5  26   1     1452.64     1681.10    150.53 o
  -3  26   1       14.98      -87.30     91.26 o
  -1  26   1       52.46      111.13     96.34 o
   1  26   1      225.83      197.96    100.73 o
   3  26   1     2694.58     2788.71    202.77 o
   5  26   1      664.87      815.75    151.28 o
   7  26   1     3812.28     3778.06    222.36 o
   9  26   1     1194.50     1423.40    165.57 o
  11  26   1      261.55       59.08    104.97 o
  13  26   1        5.58       -9.60     96.55 o
  15  26   1     1573.68     1386.36    187.77 o
  17  26   1      518.78      613.47    170.37 o
  19  26   1      467.96      657.91    196.32 o
  21  26   1      183.55      227.50    166.74 o
 -20  27   1        0.65       49.38    176.88 o
 -18  27   1      644.66      571.28    213.59 o
 -16  27   1      534.78      586.45    178.46 o
 -14  27   1       23.46      -32.79    129.06 o
 -12  27   1      571.84      481.99    134.53 o
 -10  27   1     2722.39     2716.95    239.09 o
  -8  27   1       32.67      -63.19    123.49 o
  -6  27   1     1260.68      984.07    142.45 o
  -4  27   1     1535.46     1443.23    158.90 o
  -2  27   1      114.08      -92.53     92.53 o
   0  27   1     7059.76     6634.41    303.07 o
   2  27   1      145.68      279.55    107.73 o
   4  27   1       21.64     -108.58    108.58 o
   6  27   1      995.90     1043.66    178.88 o
   8  27   1     2896.22     2963.76    213.61 o
  10  27   1        6.01       94.69    137.24 o
  12  27   1       84.74      275.45    123.64 o
  14  27   1      943.11     1466.17    203.26 o
  16  27   1        0.50       -1.78    128.04 o
  18  27   1     1407.37     1339.16    254.73 o
  20  27   1      334.82       97.61    194.13 o
 -19  28   1       91.09     -131.99    198.99 o
 -17  28   1     1120.37     1376.79    416.37 o
 -15  28   1       12.72      260.79    141.97 o
 -13  28   1       22.80       69.45    122.01 o
 -11  28   1       91.78       55.16    111.82 o
  -9  28   1      560.52      722.22    168.00 o
  -7  28   1       22.96      116.75    119.90 o
  -5  28   1      457.61      463.78    127.32 o
  -3  28   1      991.10      781.09    182.88 o
  -1  28   1      170.86      259.62    119.99 o
   1  28   1      153.63      375.47    113.72 o
   3  28   1      494.02      454.21    126.38 o
   5  28   1      101.61      115.81    119.72 o
   7  28   1     1547.68     1702.86    200.71 o
   9  28   1      622.98      401.64    142.25 o
  11  28   1      118.21       25.06    108.37 o
  13  28   1        1.30       54.66    115.88 o
  15  28   1       88.83     -154.37    168.59 o
  17  28   1      375.94      100.50    181.14 o
  19  28   1        2.34       25.73    206.61 o
 -16  29   1       67.20       86.89    138.46 o
 -14  29   1      585.36      646.02    215.39 o
 -12  29   1      792.21      820.36    203.86 o
 -10  29   1      272.26      274.09    145.28 o
  -8  29   1      432.02      176.95    140.93 o
  -6  29   1      272.37      274.77    130.18 o
  -4  29   1      366.59      674.30    151.01 o
  -2  29   1      231.15      327.65    118.21 o
   0  29   1      862.27      905.89    148.11 o
   2  29   1      266.12      352.74    122.64 o
   4  29   1      100.37       72.03    114.53 o
   6  29   1     2991.55     2886.97    279.81 o
   8  29   1      271.23      141.13    131.42 o
  10  29   1      404.12      428.96    169.06 o
  12  29   1      687.44      665.92    187.32 o
  14  29   1      619.35     1266.71    324.73 o
  16  29   1        2.83      -49.69    161.05 o
 -15  30   1       14.26      297.68    176.68 o
 -13  30   1      828.21      717.71    185.63 o
 -11  30   1        9.79      -84.49    133.47 o
  -9  30   1      102.99      115.62    131.66 o
  -7  30   1      275.22       61.69    129.42 o
  -5  30   1      476.10      562.42    153.18 o
  -3  30   1      119.61      168.81    135.72 o
  -1  30   1     1250.35     1144.27    209.95 o
   1  30   1     1014.61      984.04    240.19 o
   3  30   1        5.44       79.99    138.40 o
   5  30   1       33.46       47.54    137.73 o
   7  30   1      382.65      366.20    150.45 o
   9  30   1       81.89      250.91    143.73 o
  11  30   1       50.63       53.21    154.92 o
  13  30   1       14.30      -61.96    138.99 o
  15  30   1       29.45      256.67    227.05 o
 -12  31   1      147.50      182.00    156.30 o
 -10  31   1       97.68      -47.29    147.90 o
  -8  31   1     1117.16      749.14    221.14 o
  -6  31   1       35.56       22.86    118.85 o
  -4  31   1       19.49      108.72    154.43 o
  -2  31   1      549.42      512.22    163.79 o
   0  31   1     2277.94     2353.84    234.72 o
   2  31   1      192.11       79.06    137.28 o
   4  31   1      263.16      410.26    174.97 o
   6  31   1     2120.79     2467.55    309.98 o
   8  31   1      193.06      393.69    188.15 o
  10  31   1      302.06      194.73    142.43 o
  12  31   1      242.06      136.36    145.72 o
 -11  32   1      206.35      434.83    218.05 o
  -9  32   1      945.30      918.77    312.32 o
  -7  32   1      351.91      247.69    172.48 o
  -5  32   1        2.17      328.17    241.55 o
  -3  32   1       16.99      -28.26    141.47 o
  -1  32   1      878.19      983.29    244.47 o
   1  32   1      548.64      307.47    164.48 o
   3  32   1      324.62      298.38    156.31 o
   5  32   1      117.60      193.91    158.22 o
   7  32   1        5.41      116.66    185.53 o
   9  32   1      577.87      456.86    179.25 o
  11  32   1        1.39     -135.74    180.02 o
  -6  33   1      531.68      438.88    210.47 o
  -4  33   1       89.85      296.43    250.77 o
  -2  33   1      857.81      660.94    236.92 o
   0  33   1      512.00      644.89    348.01 o
   2  33   1        5.35      154.48    169.23 o
   4  33   1      194.41      -99.84    156.41 o
   6  33   1       55.85     -180.12    185.22 o
   1   1   2    19423.49    19792.04    228.69 o
   0   2   2      566.90      675.89     56.92 o
   2   2   2     4720.02     4716.54    104.46 o
  -1   3   2     6055.13     6342.66    129.70 o
   1   3   2      331.22      443.09     53.43 o
   3   3   2     3070.32     3071.96     84.48 o
  -2   4   2    24355.47    23519.70    328.80 o
   0   4   2    23043.29    23316.22    272.86 o
   2   4   2      328.67      373.32     56.07 o
   4   4   2    36899.08    37857.65    395.49 o
  -3   5   2     2912.38     2797.96     79.51 o
  -1   5   2    19812.63    19889.88    258.76 o
   1   5   2     4243.53     4190.73     94.62 o
   3   5   2     5840.16     5767.70    112.55 o
   5   5   2     2487.88     2500.05     86.68 o
  -4   6   2    26726.87    25358.81    272.69 o
  -2   6   2    57654.71    57547.52    577.18 o
   0   6   2    42345.91    42106.32    388.47 o
   2   6   2       10.96       50.27     46.75 o
   4   6   2    12485.85    12364.17    155.50 o
   6   6   2      837.53      926.17     67.82 o
  -5   7   2     1563.25     1502.32     90.37 o
  -3   7   2       47.64      195.45     41.75 o
  -1   7   2     1818.79     1842.64     83.91 o
   1   7   2    34119.72    34516.32    344.56 o
   3   7   2     9894.89     9645.31    176.43 o
   5   7   2    20743.45    21715.67    338.85 o
   7   7   2     2464.08     2685.39     94.60 o
  -6   8   2     5649.46     6026.59    130.27 o
  -4   8   2     1641.35     1515.15     62.04 o
  -2   8   2    24865.70    24698.19    267.13 o
   0   8   2      290.00      298.90     47.77 o
   2   8   2     3947.90     4039.24     91.52 o
   4   8   2     4287.92     4270.03    107.50 o
   6   8   2    16108.36    16640.99    303.29 o
   8   8   2    19340.19    18701.61    288.09 o
  -7   9   2    13430.27    13144.11    273.93 o
  -5   9   2    20763.46    20243.63    300.85 o
  -3   9   2     5849.60     5957.27    136.70 o
  -1   9   2     1940.15     1911.07    109.99 o
   1   9   2     4289.92     4381.28    164.68 o
   3   9   2     1653.27     1505.18     77.06 o
   5   9   2    18757.68    19623.08    325.93 o
   7   9   2     4515.93     4578.80    156.07 o
   9   9   2       68.48      122.80     65.74 o
  -8  10   2    10713.18    10289.66    217.25 o
  -6  10   2     3528.26     3580.40    126.67 o
  -4  10   2      232.43      377.34     84.79 o
  -2  10   2     1211.04     1274.88     58.46 o
   0  10   2    17065.54    17514.65    236.74 o
   2  10   2     7337.02     7290.25    133.85 o
   4  10   2       11.92       97.15     62.12 o
   6  10   2    10957.71    10499.56    176.81 o
   8  10   2    33804.57    32812.70    463.51 o
  10  10   2    13629.83    13617.85    307.46 o
  -9  11   2     2549.99     2584.87    138.41 o
  -7  11   2     1697.37     1687.96    102.57 o
  -5  11   2     1646.85     1480.90     95.10 o
  -3  11   2     7580.31     7424.36    146.52 o
  -1  11   2     1757.18     1630.36     87.82 o
   1  11   2     2377.87     2551.73    102.96 o
   3  11   2      566.15      806.49     78.53 o
   5  11   2     1378.25     1682.68    109.29 o
   7  11   2     1174.93     1316.65     99.15 o
   9  11   2      779.52      780.71     71.05 o
  11  11   2      977.59      950.18    124.55 o
 -10  12   2     1060.87      983.21     96.58 o
  -8  12   2      750.83      852.73     91.24 o
  -6  12   2     1354.76     1544.48    101.32 o
  -4  12   2       99.32      319.47     84.22 o
  -2  12   2     6362.28     6452.47    182.53 o
   0  12   2    26563.50    26194.36    369.34 o
   2  12   2    26077.52    26004.77    484.26 o
   4  12   2     4787.54     4555.12    170.61 o
   6  12   2     1773.25     1834.49    105.02 o
   8  12   2     5157.77     4947.61    165.59 o
  10  12   2     2864.65     2781.13    154.02 o
  12  12   2        3.84      226.42     95.68 o
 -11  13   2     2359.42     2306.56    147.10 o
  -9  13   2     1392.79     1370.54    115.62 o
  -7  13   2     7138.34     6829.85    193.33 o
  -5  13   2      951.17     1012.70     87.88 o
  -3  13   2     6621.75     6467.10    163.93 o
  -1  13   2        0.68      146.64     83.37 o
   1  13   2     1761.17     1927.37    103.27 o
   3  13   2       19.50       86.21     80.38 o
   5  13   2      205.68      152.33     66.56 o
   7  13   2     8450.23     8272.81    203.81 o
   9  13   2      297.03      390.86     76.99 o
  11  13   2     1521.76     1629.96    111.34 o
  13  13   2     2507.10     2080.78    147.11 o
 -12  14   2       35.60      178.40     85.15 o
 -10  14   2       67.33      294.94     77.13 o
  -8  14   2     7292.12     6952.22    195.60 o
  -6  14   2    23214.89    23857.82    457.51 o
  -4  14   2    10855.03    11052.79    278.53 o
  -2  14   2     3511.38     3478.24    141.24 o
   0  14   2    22340.82    22488.63    363.82 o
   2  14   2    12934.06    12626.28    260.48 o
   4  14   2     1123.48      997.10    102.85 o
   6  14   2      563.31      809.84    103.90 o
   8  14   2       15.30      -11.81     91.45 o
  10  14   2     3434.46     3007.40    142.91 o
  12  14   2     5257.19     5283.33    221.10 o
  14  14   2     1190.92     1484.28    159.80 o
 -13  15   2     2849.18     3062.53    252.58 o
 -11  15   2     5130.79     4591.14    206.90 o
  -9  15   2     4167.96     4061.13    193.49 o
  -7  15   2      106.28      254.20     91.62 o
  -5  15   2      183.29      357.10    135.15 o
  -3  15   2       55.08       50.46     71.53 o
  -1  15   2      275.76      475.52    122.99 o
   1  15   2      244.90      487.94    121.57 o
   3  15   2     6211.35     5826.18    213.14 o
   5  15   2     8563.13     8628.46    308.55 o
   7  15   2    11436.71    10545.35    276.95 o
   9  15   2      785.94     1110.45    112.17 o
  11  15   2     2328.06     2387.69    152.83 o
  13  15   2     1271.31     1547.76    144.59 o
  15  15   2     2426.89     2675.44    243.01 o
 -14  16   2     2776.06     2749.76    188.50 o
 -12  16   2     3506.30     3694.91    169.40 o
 -10  16   2     1088.45     1161.03    113.02 o
  -8  16   2     4988.17     5329.38    216.78 o
  -6  16   2    17786.44    17583.50    389.69 o
  -4  16   2    14273.95    14187.25    344.45 o
  -2  16   2     1398.51     1522.17    121.31 o
   0  16   2      715.08      896.51    106.98 o
   2  16   2        8.05       42.82     84.26 o
   4  16   2      123.25      218.00    144.99 o
   6  16   2      623.53      850.77    138.96 o
   8  16   2      233.40      574.59    169.90 o
  10  16   2     9336.76     8839.63    311.60 o
  12  16   2     8445.49     8546.86    286.82 o
  14  16   2     1976.93     2156.43    231.81 o
  16  16   2       11.34       30.96    125.42 o
 -15  17   2      188.75      220.81    115.60 o
 -13  17   2     1267.75     1485.15    157.45 o
 -11  17   2     1506.79     1604.18    143.83 o
  -9  17   2     1749.20     1630.21    126.37 o
  -7  17   2      351.98      264.90    121.84 o
  -5  17   2     6218.58     6087.27    298.41 o
  -3  17   2      870.19      998.55    157.89 o
  -1  17   2    21323.76    20703.49    424.04 o
   1  17   2     1012.84     1258.80    134.08 o
   3  17   2        3.72       76.75     84.22 o
   5  17   2      551.84      705.39    105.93 o
   7  17   2     8671.12     7947.45    267.25 o
   9  17   2      153.86      157.50     85.24 o
  11  17   2      937.73     1197.76    150.87 o
  13  17   2     1062.04      880.50    127.49 o
  15  17   2     2059.85     2159.03    235.02 o
  17  17   2     1937.64     1973.07    238.46 o
 -16  18   2     5247.44     4565.51    364.80 o
 -14  18   2     8712.77     8467.82    480.36 o
 -12  18   2     5059.89     4936.17    242.90 o
 -10  18   2        4.46      -65.86     81.20 o
  -8  18   2     5463.60     5163.87    259.78 o
  -6  18   2     1635.88     1783.20    153.01 o
  -4  18   2      149.12      300.70     87.53 o
  -2  18   2      246.76      338.86     86.46 o
   0  18   2     1651.91     1774.99    120.99 o
   2  18   2     3266.01     3298.26    182.88 o
   4  18   2    10166.56     9900.32    294.84 o
   6  18   2     3007.27     2882.98    172.15 o
   8  18   2     1306.94     1313.63    117.08 o
  10  18   2     5547.53     5357.78    225.71 o
  12  18   2     6806.24     6864.01    316.81 o
  14  18   2      818.11      775.45    150.28 o
  16  18   2      153.55       77.41    100.74 o
  18  18   2      187.50      -58.85    100.50 o
 -17  19   2      160.24      264.00    140.68 o
 -15  19   2       18.81      175.49    111.25 o
 -13  19   2      216.55       23.81     95.55 o
 -11  19   2       94.64      -12.61    100.69 o
  -9  19   2     2405.92     2125.36    176.60 o
  -7  19   2     1813.81     1883.25    154.64 o
  -5  19   2      171.23      260.88    168.94 o
  -3  19   2     1836.91     1775.42    128.37 o
  -1  19   2     3887.58     3611.65    198.78 o
   1  19   2      106.13      100.38     90.06 o
   3  19   2       21.57      -24.17    100.09 o
   5  19   2       29.93      355.67    196.03 o
   7  19   2      833.00      819.41    175.06 o
   9  19   2     1351.74     1392.26    132.04 o
  11  19   2       35.38      133.14    121.60 o
  13  19   2      922.37      763.89    157.91 o
  15  19   2      685.57     1033.41    145.54 o
  17  19   2     2322.98     1824.04    318.21 o
  19  19   2      172.17      138.11    122.25 o
 -18  20   2      545.89      501.71    184.41 o
 -16  20   2     2333.04     2139.18    197.42 o
 -14  20   2     3047.83     2822.00    218.93 o
 -12  20   2     2996.28     2918.70    297.71 o
 -10  20   2      568.08      671.01    128.19 o
  -8  20   2      192.78      344.20    142.92 o
  -6  20   2       78.44      -68.90    101.37 o
  -4  20   2     3295.09     3425.05    200.40 o
  -2  20   2     1436.01     1610.56    166.28 o
   0  20   2      113.64      115.01     86.71 o
   2  20   2     2408.51     2472.23    183.34 o
   4  20   2    19514.09    19812.69    572.20 o
   6  20   2     7683.60     7496.15    330.40 o
   8  20   2      223.40      349.86    105.72 o
  10  20   2     1074.33     1051.73    136.36 o
  12  20   2      376.08      160.02    122.59 o
  14  20   2      237.20      156.34    114.91 o
  16  20   2     1276.54     1069.07    181.72 o
  18  20   2      550.00      694.49    169.35 o
  20  20   2     3215.28     3115.45    329.77 o
 -19  21   2      334.24      159.45    181.85 o
 -17  21   2       14.95      100.72    139.46 o
 -15  21   2      629.51      747.45    173.85 o
 -13  21   2      723.39      923.25    222.00 o
 -11  21   2      229.26      250.22    133.33 o
  -9  21   2     2738.66     2660.85    190.64 o
  -7  21   2       98.25       76.41    126.44 o
  -5  21   2       15.07       45.09     90.65 o
  -3  21   2      328.61      470.90    143.29 o
  -1  21   2     2356.78     2361.81    215.32 o
   1  21   2        7.17      -23.89     89.23 o
   3  21   2       22.37       24.36     87.48 o
   5  21   2      670.49      835.76    126.51 o
   7  21   2      248.04      285.12    114.89 o
   9  21   2      649.81      604.39    143.17 o
  11  21   2       44.54     -102.38    102.38 o
  13  21   2        2.40     -104.04    128.32 o
  15  21   2      623.99      495.36    162.72 o
  17  21   2      282.57      226.51    129.94 o
  19  21   2      252.44      523.08    189.31 o
  21  21   2      346.07      378.21    182.81 o
 -20  22   2      875.63      453.03    204.62 o
 -18  22   2      121.50      193.84    159.46 o
 -16  22   2      376.24      438.03    200.99 o
 -14  22   2       33.67      408.28    166.20 o
 -12  22   2      209.89      182.77    166.76 o
 -10  22   2      268.45      607.03    228.11 o
  -8  22   2      298.58      271.29    124.18 o
  -6  22   2      754.59      717.97    145.70 o
  -4  22   2     3030.69     2862.54    197.64 o
  -2  22   2     8358.57     8216.12    300.30 o
   0  22   2      463.79      552.03    144.10 o
   2  22   2     1101.14     1360.69    158.63 o
   4  22   2     2013.25     1909.37    186.09 o
   6  22   2     1206.97     1292.92    187.87 o
   8  22   2       27.45      187.29    208.60 o
  10  22   2      151.76      181.82    132.94 o
  12  22   2      302.37      195.80    148.83 o
  14  22   2     2359.20     2360.25    239.94 o
  16  22   2      652.81      863.60    240.57 o
  18  22   2      100.42      270.46    146.15 o
  20  22   2      241.76      140.63    152.83 o
  22  22   2     1273.66     1179.68    247.15 o
 -21  23   2      524.21      191.78    178.34 o
 -19  23   2       81.98      -33.73    129.36 o
 -17  23   2      786.32      424.34    192.05 o
 -15  23   2      436.07      527.78    183.65 o
 -13  23   2        0.45      237.50    155.74 o
 -11  23   2       48.30       54.58    155.63 o
  -9  23   2     3532.94     3515.19    239.20 o
  -7  23   2      461.79      463.89    145.95 o
  -5  23   2      264.18      225.56    145.37 o
  -3  23   2      193.30       82.11    138.20 o
  -1  23   2       70.33        8.05    117.86 o
   1  23   2     1225.44     1366.35    160.64 o
   3  23   2       60.03        3.48    124.94 o
   5  23   2       43.65     -140.06    140.06 o
   7  23   2      903.89     1078.67    145.82 o
   9  23   2     5106.35     4732.79    252.30 o
  11  23   2      613.44      604.96    145.85 o
  13  23   2       78.49        4.43    162.39 o
  15  23   2      711.30      411.21    172.56 o
  17  23   2      588.44      688.63    186.31 o
  19  23   2       12.77      251.35    219.26 o
  21  23   2       67.64      431.65    265.83 o
 -20  24   2      706.57      332.66    206.73 o
 -18  24   2       38.21      156.74    178.04 o
 -16  24   2       22.76     -166.09    166.09 o
 -14  24   2      241.44      199.90    188.03 o
 -12  24   2     1021.35     1018.93    194.48 o
 -10  24   2     2935.33     3417.30    251.21 o
  -8  24   2      451.56      437.12    126.44 o
  -6  24   2      849.87     1038.65    155.14 o
  -4  24   2     4518.81     4488.68    256.95 o
  -2  24   2     3253.51     3465.36    266.37 o
   0  24   2      201.06      334.84    142.97 o
   2  24   2      689.84      775.65    153.38 o
   4  24   2       21.00        4.99    117.80 o
   6  24   2     1359.56     1395.27    171.00 o
   8  24   2      659.89     1012.60    191.27 o
  10  24   2        4.01      -56.57    109.31 o
  12  24   2     1128.92     1358.05    215.69 o
  14  24   2     2751.71     2699.43    287.20 o
  16  24   2      794.30      598.61    178.45 o
  18  24   2        7.73      175.71    160.31 o
  20  24   2      291.52      358.44    240.10 o
 -19  25   2       34.55       44.09    146.64 o
 -17  25   2     1435.42     1175.42    245.11 o
 -15  25   2      222.23       82.87    155.00 o
 -13  25   2      392.98      406.13    150.38 o
 -11  25   2       41.72      -23.36    104.25 o
  -9  25   2      279.38      197.31    127.91 o
  -7  25   2      992.03      922.19    160.24 o
  -5  25   2       46.98     -138.72    138.72 o
  -3  25   2       82.49      201.41    131.14 o
  -1  25   2      913.43      868.49    151.14 o
   1  25   2     3592.49     3118.16    226.69 o
   3  25   2     1843.68     1743.93    192.52 o
   5  25   2      681.48      513.67    140.68 o
   7  25   2      510.17      303.26    128.26 o
   9  25   2      230.11      311.06    131.53 o
  11  25   2      133.61      -86.99    149.78 o
  13  25   2        3.50     -129.61    152.78 o
  15  25   2       70.33      336.05    199.54 o
  17  25   2      814.21      889.26    249.35 o
  19  25   2      380.06      231.78    172.01 o
 -18  26   2      457.21      665.37    211.60 o
 -16  26   2      181.29      216.39    172.38 o
 -14  26   2       58.27      102.91    139.59 o
 -12  26   2     1707.64     1625.06    210.32 o
 -10  26   2     2969.96     2510.47    298.34 o
  -8  26   2      769.87      949.14    158.59 o
  -6  26   2        0.90      136.53    122.89 o
  -4  26   2      861.66      887.20    197.20 o
  -2  26   2      260.02      281.08    145.87 o
   0  26   2       22.85      -15.69    136.07 o
   2  26   2      292.50      352.98    134.13 o
   4  26   2       19.28       53.06    104.89 o
   6  26   2     4496.09     4304.88    303.07 o
   8  26   2     3237.54     2895.06    225.02 o
  10  26   2       82.40      170.09    121.62 o
  12  26   2      622.83      700.89    187.06 o
  14  26   2     1514.15     1463.87    376.56 o
  16  26   2      332.18      257.77    165.48 o
  18  26   2        0.04       70.29    195.31 o
 -15  27   2       51.07      -37.42    160.39 o
 -13  27   2        5.39      139.45    162.28 o
 -11  27   2       23.87      -47.11    124.10 o
  -9  27   2      242.06      225.69    163.99 o
  -7  27   2     1869.62     2140.94    252.83 o
  -5  27   2      554.14      537.74    163.70 o
  -3  27   2      436.34      572.44    168.11 o
  -1  27   2      167.52      159.58    132.50 o
   1  27   2      967.14      833.37    174.64 o
   3  27   2      163.20      316.80    126.45 o
   5  27   2      161.42      -62.66    111.17 o
   7  27   2       37.98       32.10    111.19 o
   9  27   2        1.31     -139.64    139.64 o
  11  27   2      360.59      329.88    149.59 o
  13  27   2      378.29      592.88    298.01 o
  15  27   2      719.52      477.66    188.10 o
 -14  28   2      143.32      283.14    189.76 o
 -12  28   2      531.25      458.64    179.49 o
 -10  28   2      814.22      733.60    172.23 o
  -8  28   2       50.13       62.40    128.64 o
  -6  28   2        6.46       47.04    124.88 o
  -4  28   2        3.40       64.49    145.73 o
  -2  28   2      411.53      572.24    182.85 o
   0  28   2     2525.36     2581.02    249.33 o
   2  28   2      734.93      880.90    187.56 o
   4  28   2      695.49      701.02    161.02 o
   6  28   2     1623.65     1844.04    209.93 o
   8  28   2     1072.29     1157.65    232.23 o
  10  28   2      210.85      292.65    157.42 o
  12  28   2       74.67     -128.95    160.05 o
  14  28   2        2.44      166.75    160.46 o
 -13  29   2       14.11     -171.60    171.60 o
 -11  29   2       80.12      102.15    182.88 o
  -9  29   2      684.95      819.99    230.41 o
  -7  29   2      208.18      250.51    169.00 o
  -5  29   2       11.26     -139.19    139.19 o
  -3  29   2      502.85      726.39    207.55 o
  -1  29   2      549.63      416.64    166.95 o
   1  29   2       58.00      250.07    149.86 o
   3  29   2       55.54      263.87    152.77 o
   5  29   2        1.45      134.15    148.93 o
   7  29   2      395.38      854.98    230.28 o
   9  29   2      186.39      -69.07    143.41 o
  11  29   2       19.84      162.63    163.73 o
  13  29   2        7.53      468.35    288.07 o
 -10  30   2        5.58      -82.43    158.41 o
  -8  30   2      188.33      333.48    169.12 o
  -6  30   2      221.44      416.50    208.01 o
  -4  30   2       90.22     -153.40    153.40 o
  -2  30   2     1872.61     2333.53    250.46 o
   0  30   2     1997.88     2049.10    293.59 o
   2  30   2       79.14      138.37    151.75 o
   4  30   2        5.47       32.90    128.00 o
   6  30   2       64.68       70.91    152.01 o
   8  30   2      152.61     -104.71    144.54 o
  10  30   2        7.72     -122.01    179.28 o
  -7  31   2      314.14      140.55    182.19 o
  -5  31   2       27.73     -145.91    159.89 o
  -3  31   2      135.48      227.05    161.19 o
  -1  31   2       13.44      165.15    167.96 o
   1  31   2       74.72       76.59    145.92 o
   3  31   2        4.70      296.14    168.19 o
   5  31   2      106.52       86.18    147.58 o
   7  31   2      125.15      171.74    191.97 o
   0   1   3     9213.74     9438.08    201.32 o
  -1   2   3     9754.92     9591.81    235.57 o
   1   2   3     7252.86     7334.93    177.13 o
  -2   3   3     2074.02     2047.56    127.30 o
   0   3   3     1396.48     1632.30    109.34 o
   2   3   3      387.68      582.36     82.59 o
  -3   4   3     3702.26     3596.69    148.51 o
  -1   4   3      429.24      516.76     87.04 o
   1   4   3        4.11      173.37     95.71 o
   3   4   3      641.43      789.09     96.25 o
  -4   5   3     1599.69     1735.42    123.54 o
  -2   5   3       95.49      342.78     73.08 o
   0   5   3      195.83      221.36     73.99 o
   2   5   3      721.46     1000.28     84.53 o
   4   5   3     2678.05     2809.63    124.33 o
  -5   6   3       21.85      -73.15     73.15 o
  -3   6   3       78.50      216.35     71.45 o
  -1   6   3      195.34      204.88     80.27 o
   1   6   3     2981.64     3212.67    136.77 o
   3   6   3    15421.39    15096.44    266.62 o
   5   6   3     7653.70     7925.29    184.14 o
  -6   7   3      309.85      447.41     91.70 o
  -4   7   3     1249.41     1374.43     96.15 o
  -2   7   3      373.42      346.34     69.88 o
   0   7   3     4547.56     4486.44    152.20 o
   2   7   3     6881.63     7381.98    212.79 o
   4   7   3    12482.16    12019.62    236.30 o
   6   7   3     1225.03     1301.91    120.99 o
  -7   8   3     1636.70     1694.08    118.87 o
  -5   8   3     1776.92     2040.49    168.95 o
  -3   8   3     4443.55     4537.95    143.90 o
  -1   8   3     2202.70     2296.42    116.50 o
   1   8   3    12868.98    12570.29    280.66 o
   3   8   3     6988.17     6746.56    215.76 o
   5   8   3     1017.20     1325.15    104.35 o
   7   8   3       47.98       67.11     62.98 o
  -8   9   3      214.32      308.50     95.53 o
  -6   9   3     2653.70     2638.29    150.23 o
  -4   9   3    12781.54    12508.89    296.02 o
  -2   9   3     2962.43     3011.95    115.35 o
   0   9   3      285.87      133.58     74.74 o
   2   9   3    11818.82    11668.20    233.58 o
   4   9   3    13279.18    12858.20    297.98 o
   6   9   3       24.74      174.23     78.74 o
   8   9   3      924.76     1049.97    124.89 o
  -9  10   3       40.42        1.60     67.88 o
  -7  10   3     4415.34     4592.58    189.72 o
  -5  10   3     6365.20     5981.43    197.51 o
  -3  10   3     7974.41     7881.90    211.92 o
  -1  10   3     1367.54     1507.96    101.36 o
   1  10   3     5167.40     4901.20    165.69 o
   3  10   3     2183.60     2172.08    136.08 o
   5  10   3     1512.89     1586.88    113.22 o
   7  10   3       14.24        2.25     78.21 o
   9  10   3      136.48      149.14     87.12 o
 -10  11   3     3048.53     3295.20    197.44 o
  -8  11   3        1.98      216.01    117.08 o
  -6  11   3     4101.27     3767.52    161.16 o
  -4  11   3    10082.60    10098.70    300.29 o
  -2  11   3     3512.42     3444.62    151.24 o
   0  11   3      352.98      289.54     81.78 o
   2  11   3      980.12      975.03    110.56 o
   4  11   3      334.07      322.69     93.62 o
   6  11   3      946.45     1084.87    123.01 o
   8  11   3      617.87      648.25    109.69 o
  10  11   3      645.83      613.31    116.88 o
 -11  12   3     6309.51     6671.84    285.64 o
  -9  12   3     1319.41     1530.05    126.79 o
  -7  12   3     1698.11     1595.59    143.37 o
  -5  12   3     2378.78     2173.33    131.74 o
  -3  12   3     7779.31     7688.08    252.75 o
  -1  12   3      308.98      394.58     81.17 o
   1  12   3      234.10      589.11    133.19 o
   3  12   3     1654.07     1837.73    128.62 o
   5  12   3      292.57      448.02     93.56 o
   7  12   3     2530.14     2674.45    178.00 o
   9  12   3      236.79      483.03    113.29 o
  11  12   3     1621.40     1754.08    173.70 o
 -12  13   3     5933.46     5714.39    433.91 o
 -10  13   3     1195.39     1292.54    141.35 o
  -8  13   3      170.80      157.97    126.28 o
  -6  13   3      899.48      991.44    169.79 o
  -4  13   3     7512.59     7401.52    266.48 o
  -2  13   3       62.46      211.52     92.98 o
   0  13   3       15.78      -14.68     72.71 o
   2  13   3      125.05      -93.34     93.34 o
   4  13   3      788.64      961.89    126.69 o
   6  13   3     2637.32     2598.40    165.54 o
   8  13   3      371.76      313.64     96.79 o
  10  13   3       33.86       93.50     98.56 o
  12  13   3     1881.18     2288.06    188.63 o
 -13  14   3     1482.97     1304.92    181.44 o
 -11  14   3     3066.06     2675.40    227.75 o
  -9  14   3     2651.71     2703.55    168.47 o
  -7  14   3        6.47      -32.65    107.19 o
  -5  14   3       39.80       71.70     97.67 o
  -3  14   3      233.25      221.36    100.83 o
  -1  14   3     2416.45     2411.98    155.41 o
   1  14   3      133.14      205.66    136.22 o
   3  14   3     1361.33     1754.10    149.68 o
   5  14   3     3369.19     3114.42    201.24 o
   7  14   3     8248.92     8615.57    302.31 o
   9  14   3      901.22     1142.86    141.12 o
  11  14   3       55.92      114.89    139.99 o
  13  14   3      184.82      331.42    136.21 o
 -14  15   3     1245.94     1415.56    169.34 o
 -12  15   3     3999.36     3758.61    242.15 o
 -10  15   3     1261.67     1306.78    187.75 o
  -8  15   3      288.08      315.40    112.88 o
  -6  15   3       37.96       29.80     91.87 o
  -4  15   3     1012.90      879.88    122.21 o
  -2  15   3      828.70     1077.14    136.14 o
   0  15   3      358.04      309.58     98.54 o
   2  15   3       27.70      -95.33     95.33 o
   4  15   3     4089.82     4322.77    234.54 o
   6  15   3     5166.53     5093.04    243.19 o
   8  15   3      854.99     1070.68    145.79 o
  10  15   3      151.29      243.12    124.01 o
  12  15   3     1182.79     1086.51    169.90 o
  14  15   3      398.32      433.35    142.91 o
 -15  16   3        3.67      -72.77    128.41 o
 -13  16   3      656.14      633.39    158.01 o
 -11  16   3      568.41      419.51    166.88 o
  -9  16   3      102.04      267.92    109.88 o
  -7  16   3       19.95       83.63    116.03 o
  -5  16   3      157.20      291.15    135.94 o
  -3  16   3     2206.71     2028.66    163.54 o
  -1  16   3     7148.65     7055.42    305.22 o
   1  16   3      174.65      348.40    108.97 o
   3  16   3        3.92      111.99    126.54 o
   5  16   3     1434.15     1740.12    178.98 o
   7  16   3     2294.36     2273.12    237.87 o
   9  16   3      119.81      -28.92    104.58 o
  11  16   3       32.48      327.39    185.44 o
  13  16   3      142.91      211.77    122.31 o
  15  16   3       58.88       37.62    105.47 o
 -16  17   3      792.77      885.66    271.14 o
 -14  17   3      164.88      238.25    144.38 o
 -12  17   3      726.24      873.43    169.69 o
 -10  17   3       29.80      138.76    128.52 o
  -8  17   3        1.40      -68.09    123.89 o
  -6  17   3      174.17      233.26    109.99 o
  -4  17   3      959.01     1029.74    132.06 o
  -2  17   3     5422.92     5555.52    311.27 o
   0  17   3     5218.37     5283.19    275.91 o
   2  17   3     1055.44     1250.92    153.01 o
   4  17   3     2713.29     2549.40    205.56 o
   6  17   3     1958.67     1802.17    181.02 o
   8  17   3     1254.16     1269.89    172.10 o
  10  17   3       99.38      181.62    136.68 o
  12  17   3       64.82        3.55    132.18 o
  14  17   3      766.60      921.55    188.09 o
  16  17   3     1421.02     1680.36    225.47 o
 -17  18   3      864.38      715.65    198.53 o
 -15  18   3      181.08      145.62    137.50 o
 -13  18   3       49.34      -63.73    160.74 o
 -11  18   3       57.70      -55.59    123.20 o
  -9  18   3     1183.52     1492.56    167.01 o
  -7  18   3      873.13     1297.73    157.99 o
  -5  18   3     1284.89     1253.48    148.88 o
  -3  18   3      859.66      888.26    151.93 o
  -1  18   3     3501.78     3985.40    266.74 o
   1  18   3     2644.75     2767.88    224.80 o
   3  18   3       18.80      -43.68     93.47 o
   5  18   3      747.75     1045.63    164.28 o
   7  18   3      614.84      733.76    141.06 o
   9  18   3       49.02       91.91    113.05 o
  11  18   3       89.92       41.01    116.51 o
  13  18   3        4.21     -133.01    144.32 o
  15  18   3     1042.27     1070.35    192.98 o
  17  18   3     1046.69      695.02    210.13 o
 -18  19   3      129.90     -116.57    177.12 o
 -16  19   3      907.88      551.61    236.77 o
 -14  19   3       17.67       77.90    139.08 o
 -12  19   3        2.11       92.89    154.57 o
 -10  19   3     1155.89      938.92    183.15 o
  -8  19   3      318.47      198.98    116.94 o
  -6  19   3      985.25     1255.50    188.21 o
  -4  19   3       27.13      240.15    141.54 o
  -2  19   3     2618.22     2372.59    219.75 o
   0  19   3     1636.91     1907.47    197.98 o
   2  19   3      876.26      990.62    152.52 o
   4  19   3        3.63      111.51    126.03 o
   6  19   3       82.43      315.93    148.56 o
   8  19   3       87.79      273.60    146.36 o
  10  19   3      889.00      688.84    207.87 o
  12  19   3      198.93       97.79    153.72 o
  14  19   3      756.17      622.30    183.68 o
  16  19   3      899.52      738.73    211.09 o
  18  19   3     1217.22     1200.24    257.59 o
 -19  20   3      305.66      231.97    223.92 o
 -17  20   3      257.02      -84.24    182.23 o
 -15  20   3      241.43      207.70    164.00 o
 -13  20   3      534.63      338.82    174.73 o
 -11  20   3      470.13      637.17    198.36 o
  -9  20   3     3591.61     3196.06    264.42 o
  -7  20   3     1768.44     1878.20    183.95 o
  -5  20   3        2.40       32.89    111.70 o
  -3  20   3      262.41      117.70    134.98 o
  -1  20   3      346.56      563.63    152.50 o
   1  20   3      684.63      700.42    170.00 o
   3  20   3      507.21      654.64    248.25 o
   5  20   3       82.53       87.47    121.11 o
   7  20   3      597.94      485.26    140.54 o
   9  20   3     2943.61     2214.29    229.69 o
  11  20   3      522.27      497.55    200.57 o
  13  20   3        2.81      -56.97    136.12 o
  15  20   3     1076.21     1173.73    215.60 o
  17  20   3     1665.66     1843.48    297.76 o
  19  20   3       37.41       45.37    202.13 o
 -18  21   3       17.71      101.19    189.28 o
 -16  21   3      122.20       94.85    184.22 o
 -14  21   3      305.89      324.49    180.54 o
 -12  21   3      317.17      267.57    234.73 o
 -10  21   3     1770.80     1905.09    229.40 o
  -8  21   3     1736.48     1830.79    201.16 o
  -6  21   3      546.52      836.26    179.78 o
  -4  21   3     1343.06     1375.57    196.01 o
  -2  21   3      303.52      332.62    147.36 o
   0  21   3       24.31      -21.70    114.74 o
   2  21   3       75.48       -8.51    106.09 o
   4  21   3      117.47       19.80     98.00 o
   6  21   3      553.32      577.09    167.63 o
   8  21   3      693.38      387.92    167.43 o
  10  21   3     1195.42     1123.14    216.15 o
  12  21   3        8.53       32.49    135.25 o
  14  21   3      530.25      994.67    325.68 o
  16  21   3      283.57      293.78    216.59 o
  18  21   3       43.80     -119.68    188.45 o
 -17  22   3     1340.03     1157.78    318.71 o
 -15  22   3      296.39      -49.09    238.02 o
 -13  22   3      118.82      338.45    235.44 o
 -11  22   3       39.37     -143.01    159.46 o
  -9  22   3     1674.50     1618.46    230.05 o
  -7  22   3      152.83      280.24    163.03 o
  -5  22   3      405.63      460.29    183.56 o
  -3  22   3        2.85      -72.32    120.07 o
  -1  22   3        8.17     -125.94    125.94 o
   1  22   3     2414.73     2200.90    259.47 o
   3  22   3      544.27      542.33    150.42 o
   5  22   3       94.24      236.31    126.86 o
   7  22   3      706.51      645.85    204.57 o
   9  22   3     2024.64     2169.99    286.71 o
  11  22   3      777.34      542.89    202.89 o
  13  22   3      254.77      160.33    151.41 o
  15  22   3       60.71       23.86    157.71 o
  17  22   3       21.20       82.02    187.83 o
 -16  23   3      847.19     1324.50    362.22 o
 -14  23   3      451.68      786.33    221.05 o
 -12  23   3       12.15       65.38    175.90 o
 -10  23   3     1059.89     1330.23    244.38 o
  -8  23   3      722.33      618.62    210.15 o
  -6  23   3      418.68      400.46    167.91 o
  -4  23   3        5.62      -36.25    121.45 o
  -2  23   3        0.46        8.86    124.42 o
   0  23   3       28.78      260.83    155.75 o
   2  23   3      475.09      460.07    164.10 o
   4  23   3      876.25      335.31    230.34 o
   6  23   3      790.91      976.38    164.31 o
   8  23   3     2880.49     2617.43    307.81 o
  10  23   3      857.05      904.90    223.42 o
  12  23   3       24.55     -170.82    170.82 o
  14  23   3      284.61      378.27    180.45 o
  16  23   3      138.61      164.08    412.83 o
 -13  24   3      358.96      618.47    240.11 o
 -11  24   3        1.38      243.04    219.66 o
  -9  24   3      201.64      572.20    352.55 o
  -7  24   3       83.41       71.86    134.28 o
  -5  24   3       34.66      -66.52    151.97 o
  -3  24   3      123.92      189.05    145.46 o
  -1  24   3        6.49      212.73    149.80 o
   1  24   3     1286.02     1683.20    242.64 o
   3  24   3     1761.55     1571.25    226.28 o
   5  24   3       66.39       50.56    153.05 o
   7  24   3      168.73      -33.67    138.40 o
   9  24   3      177.82      456.94    196.44 o
  11  24   3      187.23      283.64    177.76 o
  13  24   3       45.28     -127.31    161.22 o
 -12  25   3        5.35       74.15    180.73 o
 -10  25   3       66.91      108.15    180.59 o
  -8  25   3        6.72      772.39    209.13 o
  -6  25   3       24.03     -101.72    188.03 o
  -4  25   3      235.05      241.26    227.95 o
  -2  25   3      233.67      175.02    149.44 o
   0  25   3      736.09      985.09    195.36 o
   2  25   3     1481.77     1398.09    232.58 o
   4  25   3      475.29      504.73    204.00 o
   6  25   3       18.85      383.66    201.51 o
   8  25   3       35.40     -148.16    210.84 o
  10  25   3      362.52      -36.41    150.64 o
  12  25   3       61.83      138.73    177.50 o
  -9  26   3       79.11      292.75    303.86 o
  -7  26   3      351.38      460.68    216.02 o
  -5  26   3       88.36      276.08    164.92 o
  -3  26   3      477.86      353.02    173.50 o
  -1  26   3      170.45      -49.45    138.25 o
   1  26   3      882.27      852.49    205.40 o
   3  26   3      634.43      618.98    215.85 o
   5  26   3      152.33      288.00    189.06 o
   7  26   3      352.38      335.78    187.55 o
   9  26   3        0.45      226.72    196.88 o
  -6  27   3      316.53      256.42    204.47 o
  -4  27   3      906.46      574.61    265.88 o
  -2  27   3        1.55      191.12    171.16 o
   0  27   3      289.61      453.09    230.04 o
   2  27   3      614.83      656.92    209.78 o
   4  27   3       58.33      455.26    201.74 o
   6  27   3       13.43      260.64    190.04 o
  -1  28   3       11.86       26.30    199.51 o
   1  28   3      192.53      305.40    252.44 o
   0   0   4     2335.42     2247.54    308.63 o
   1   1   4        1.68        7.06     69.41 o
   0   2   4     1210.34     1409.13    138.10 o
   2   2   4      751.43      855.93    139.68 o
  -1   3   4     1792.67     1914.09    168.04 o
   1   3   4        2.92       86.41     91.28 o
   3   3   4     2010.82     2130.39    137.05 o
  -2   4   4       20.21       46.53     77.60 o
   0   4   4      676.71      634.10    112.21 o
   2   4   4       53.85      110.12     75.14 o
   4   4   4       66.07       27.04     92.29 o
  -3   5   4     4534.74     4351.10    246.59 o
  -1   5   4     4861.38     4842.87    237.32 o
   1   5   4      429.77      684.01    117.85 o
   3   5   4      421.25      580.33    143.85 o
   5   5   4     1017.87     1143.77    145.00 o
  -4   6   4       67.57       40.19     84.23 o
  -2   6   4      164.39      208.64     97.60 o
   0   6   4      168.40      264.09     89.65 o
   2   6   4     2048.09     2364.20    200.56 o
   4   6   4     2717.90     2571.26    170.59 o
   6   6   4       94.27      201.54    105.97 o
  -5   7   4      142.00      342.75    149.21 o
  -3   7   4     2599.44     2535.26    195.96 o
  -1   7   4     2801.80     2680.91    156.53 o
   1   7   4      744.14      620.77    145.11 o
   3   7   4       32.13       89.94     91.21 o
   5   7   4       45.09      -45.22     81.77 o
   7   7   4      580.71      606.00    139.90 o
  -6   8   4       22.91      135.16    102.77 o
  -4   8   4     1281.15     1592.63    144.14 o
  -2   8   4       20.21       58.10     87.57 o
   0   8   4       49.38      484.03    169.88 o
   2   8   4      140.31      246.69    156.05 o
   4   8   4      777.95      912.59    142.92 o
   6   8   4      174.83      485.05    183.45 o
   8   8   4       26.62     -119.99    119.99 o
  -7   9   4     1541.87     1510.46    165.67 o
  -5   9   4       40.19       22.03     88.44 o
  -3   9   4      342.34      376.87    124.95 o
  -1   9   4       70.20      -74.85    111.39 o
   1   9   4       99.45      375.63    118.97 o
   3   9   4      156.17      195.29    113.14 o
   5   9   4      263.81      236.75    103.75 o
   7   9   4     3259.22     3125.02    222.79 o
   9   9   4     2832.47     2789.75    242.17 o
  -8  10   4       32.98      355.83    177.27 o
  -6  10   4      289.18      169.56    116.75 o
  -4  10   4     2666.65     2994.15    264.87 o
  -2  10   4       21.12        1.41    168.59 o
   0  10   4        7.31      125.25    133.79 o
   2  10   4        5.46       53.21    119.39 o
   4  10   4     1050.71     1248.70    179.78 o
   6  10   4        1.60       99.97    136.52 o
   8  10   4        4.85        6.20    117.04 o
  10  10   4        5.38       67.59    109.12 o
  -9  11   4      724.52      468.10    181.41 o
  -7  11   4      229.43      106.49    127.30 o
  -5  11   4      229.34      375.54    145.04 o
  -3  11   4       29.93        2.10    107.50 o
  -1  11   4     2711.95     2544.54    238.40 o
   1  11   4     3062.35     3235.56    257.34 o
   3  11   4      898.40     1080.90    175.32 o
   5  11   4      652.14      763.05    176.91 o
   7  11   4     1993.24     1894.94    222.24 o
   9  11   4     1123.80      586.17    153.10 o
  11  11   4      503.37      457.33    227.33 o
 -10  12   4       87.34      114.19    137.38 o
  -8  12   4      378.59      198.36    183.98 o
  -6  12   4      575.15      356.93    149.64 o
  -4  12   4      290.87      135.81    151.89 o
  -2  12   4      189.47      238.47    154.45 o
   0  12   4     1908.59     2033.90    224.33 o
   2  12   4      320.40      201.62    173.94 o
   4  12   4      159.45      412.37    191.36 o
   6  12   4     1389.72     1677.37    230.88 o
   8  12   4        4.32       64.26    183.07 o
  10  12   4       60.48     -137.21    137.21 o
  12  12   4      857.34      613.39    272.19 o
 -11  13   4       36.93      -85.33    150.10 o
  -9  13   4      125.50      221.06    154.35 o
  -7  13   4     1004.83     1062.71    235.32 o
  -5  13   4      632.04      766.58    241.40 o
  -3  13   4        8.66      -84.89    140.71 o
  -1  13   4     2704.59     2744.21    252.43 o
   1  13   4     4005.80     3903.25    259.94 o
   3  13   4      640.09      565.08    157.12 o
   5  13   4        6.48      -59.84    133.25 o
   7  13   4       80.89      153.79    232.86 o
   9  13   4       60.80      193.32    216.43 o
  11  13   4       22.94     -165.49    165.49 o
  13  13   4       38.95      373.36    188.86 o
 -12  14   4      700.46      611.49    212.19 o
 -10  14   4      921.11      748.43    217.41 o
  -8  14   4       78.35      282.42    191.83 o
  -6  14   4       33.42      -97.54    151.79 o
  -4  14   4        8.18       57.13    130.62 o
  -2  14   4       21.34       97.90    152.69 o
   0  14   4      814.16      850.11    168.27 o
   2  14   4      154.17       73.12    127.56 o
   4  14   4     1480.50     1884.71    213.81 o
   6  14   4     1186.17     1366.61    239.75 o
   8  14   4      739.43      691.71    175.67 o
  10  14   4      120.63      397.88    181.11 o
  12  14   4      504.76      520.07    210.45 o
  14  14   4       42.87      317.03    298.25 o
 -13  15   4       67.03      268.88    191.34 o
 -11  15   4        2.52       29.50    148.74 o
  -9  15   4     1232.40     1106.82    287.73 o
  -7  15   4     2005.27     2031.03    279.20 o
  -5  15   4      773.04      678.03    177.47 o
  -3  15   4       24.98      149.98    133.08 o
  -1  15   4      232.82      100.33    144.84 o
   1  15   4      710.40      841.04    189.81 o
   3  15   4      492.15      382.66    187.68 o
   5  15   4       46.82      181.38    174.74 o
   7  15   4        9.49      177.54    150.11 o
   9  15   4       72.57      444.99    217.19 o
  11  15   4      687.40      514.71    263.37 o
  13  15   4      433.61      352.52    193.11 o
  15  15   4        0.54     -172.62    248.31 o
 -14  16   4       85.44      -39.21    156.95 o
 -12  16   4       81.89     -118.40    199.00 o
 -10  16   4       20.85      272.55    204.84 o
  -8  16   4       28.25      134.77    168.49 o
  -6  16   4       19.19       93.30    188.72 o
  -4  16   4        1.99       23.37    117.16 o
  -2  16   4      140.85      186.35    140.79 o
   0  16   4      827.39      811.69    193.19 o
   2  16   4      340.73      207.09    143.75 o
   4  16   4      150.65      369.56    203.81 o
   6  16   4      121.50      150.76    203.32 o
   8  16   4       57.84      -13.47    237.49 o
  10  16   4        0.30      -18.87    135.23 o
  12  16   4        0.86      215.48    216.17 o
  14  16   4       43.93     -197.75    197.75 o
 -13  17   4      297.06      131.79    220.01 o
 -11  17   4      100.25      195.63    239.51 o
  -9  17   4      381.90      341.07    254.03 o
  -7  17   4     1120.84     1620.55    300.82 o
  -5  17   4      958.01      704.95    210.64 o
  -3  17   4       48.01      156.88    162.62 o
  -1  17   4        0.63       33.24    142.10 o
   1  17   4       47.81      277.83    172.78 o
   3  17   4        9.11      190.96    159.62 o
   5  17   4      221.19      279.70    180.85 o
   7  17   4        0.00     -190.75    190.75 o
   9  17   4      528.21      632.14    192.85 o
  11  17   4     1137.88     1093.57    280.42 o
  13  17   4     1021.60      543.24    234.86 o
 -12  18   4        0.12      475.72    425.47 o
 -10  18   4      228.24      435.77    292.45 o
  -8  18   4       23.88       24.01    171.72 o
  -6  18   4      203.64      309.78    313.31 o
  -4  18   4      331.64      310.44    154.39 o
  -2  18   4      983.35     1275.78    211.36 o
   0  18   4       11.74       40.29    130.52 o
   2  18   4       43.81      242.57    159.43 o
   4  18   4       10.46      135.30    169.39 o
   6  18   4        1.69     -141.20    179.94 o
   8  18   4       33.06       33.35    146.21 o
  10  18   4       15.26      417.26    256.39 o
  12  18   4       16.55     -251.74    306.91 o
  -9  19   4       65.32      228.58    196.18 o
  -7  19   4      127.93      -14.46    155.14 o
  -5  19   4       81.85       91.86    170.71 o
  -3  19   4       71.96      158.62    157.09 o
  -1  19   4       42.09      130.11    178.22 o
   1  19   4      444.41      286.36    185.77 o
   3  19   4     1355.09     1299.59    347.55 o
   5  19   4     1000.02     1446.40    391.65 o
   7  19   4      159.21      206.11    185.80 o
   9  19   4      259.39      522.30    234.58 o
  -8  20   4      388.72     -157.55    316.91 o
  -6  20   4      447.48      318.53    186.73 o
  -4  20   4       86.92     -155.70    179.23 o
  -2  20   4      345.01      408.80    252.17 o
   0  20   4      587.17      456.88    188.38 o
   2  20   4       59.15      185.51    184.93 o
   4  20   4       30.87       86.86    236.29 o
   6  20   4      266.23      540.02    246.66 o
   8  20   4      226.43       51.78    267.13 o
  -5  21   4      154.68        3.49    242.40 o
  -3  21   4      752.17     1439.41    394.34 o
  -1  21   4      180.25      -41.63    172.93 o
   1  21   4      120.63      162.46    216.48 o
   3  21   4      975.46      717.41    278.05 o
   5  21   4     1010.42     1162.29    394.36 o
   0   1   5      251.20      241.30    147.56 o
  -1   2   5      344.60      108.86    216.58 o
   1   2   5       37.82      106.09    174.45 o
  -2   3   5      247.17      679.55    242.21 o
   0   3   5      120.01      152.60    167.83 o
   2   3   5      174.82      229.85    186.83 o
  -3   4   5      799.98      666.06    263.68 o
  -1   4   5      512.45      525.72    223.81 o
   1   4   5       27.45       77.07    175.72 o
   3   4   5       71.65      387.64    206.02 o
  -4   5   5      510.74      710.25    263.23 o
  -2   5   5      683.82      601.56    300.02 o
   0   5   5      179.00      234.04    197.53 o
   2   5   5      169.75      -86.29    174.50 o
   4   5   5        3.53      -66.92    202.45 o
  -3   6   5      451.34      652.72    265.14 o
  -1   6   5      281.99      666.91    261.07 o
   1   6   5        1.22      587.01    262.68 o
   3   6   5       61.33      -37.62    291.44 o
  -2   7   5       42.70        8.65    275.72 o
   0   7   5       82.04      290.26    218.85 o
   2   7   5      207.00      544.16    290.51 o
 
