# Supplementary material for: Halogen bonds in some dihalogenated phenols: applications to crystal engineering
Source: IUCrJ. 2013 Oct 18;1(Pt 1):49–60. doi: 10.1107/S2052252513025657 (PMC4104968; doi:10.1107/S2052252513025657)
Supplement: Supplementary file 8 [file m-01-00049-3sup8.fcf]

#
# h,k,l, Fc-squared, Fo-squared, sigma(Fo-squared) and status flag
#
data_3
_shelx_title ' datam in P2(1)/c'
_shelx_refln_list_code          4
_shelx_F_calc_maximum      162.79
_exptl_crystal_F_000       400.00
_reflns_d_resolution_high  0.7700
 
loop_
 _symmetry_equiv_pos_as_xyz
 'x, y, z'
 '-x, y+1/2, -z+1/2'
 '-x, -y, -z'
 'x, -y-1/2, z-1/2'
 
_cell_length_a    11.4572
_cell_length_b     4.1113
_cell_length_c    15.2332
_cell_angle_alpha  90.000
_cell_angle_beta  108.905
_cell_angle_gamma  90.000
 
_shelx_F_squared_multiplier     1.000
 
loop_
 _refln_index_h
 _refln_index_k
 _refln_index_l
 _refln_F_squared_calc
 _refln_F_squared_meas
 _refln_F_squared_sigma
 _refln_observed_status
   2   0   0     8285.83     7911.19    159.03 o
   3   0   0    15508.21    14442.19    304.49 o
   4   0   0      889.62      830.61     24.13 o
   5   0   0     5815.84     5190.09    124.94 o
   6   0   0     1499.73     1412.16     40.25 o
   7   0   0        2.51        7.16      6.43 o
   8   0   0     7175.01     7224.19    277.33 o
   9   0   0       21.74       23.96      9.80 o
  10   0   0       14.54       18.32     10.78 o
  11   0   0     1604.10     1425.13     80.88 o
  12   0   0      169.13      154.97     22.54 o
  13   0   0      425.95      381.71     48.43 o
  14   0   0        8.98      -31.62     31.62 o
   1   1   0     3435.02     3265.14     34.91 o
   2   1   0    25768.09    27533.31    516.06 o
   3   1   0     3135.89     3267.12     51.78 o
   4   1   0     4978.22     5263.54     97.38 o
   5   1   0     3751.77     3461.52     62.81 o
   6   1   0     4319.66     4229.90    103.33 o
   7   1   0     2241.09     2134.97     62.71 o
   8   1   0      131.11      122.80      9.68 o
   9   1   0     1305.32     1192.71     62.94 o
  10   1   0     1564.29     1518.91    115.52 o
  11   1   0      618.69      555.40     42.34 o
  12   1   0       39.57       28.54     12.30 o
  13   1   0      354.28      402.68     37.07 o
   0   2   0     7820.39     7765.26    255.87 o
   1   2   0      301.47      314.10      8.27 o
   2   2   0     1618.97     1620.25     26.94 o
   3   2   0     2819.17     2569.70     50.48 o
   4   2   0        0.54       11.82      6.42 o
   5   2   0     3601.33     3515.80     78.88 o
   6   2   0     1415.86     1413.22     38.05 o
   7   2   0       25.65       30.96      8.12 o
   8   2   0     2179.04     2158.98     71.91 o
   9   2   0       74.28       77.51     10.20 o
  10   2   0       44.05       33.56     10.79 o
  11   2   0     1184.39     1105.26    113.56 o
  12   2   0        3.84      -12.43     15.19 o
  13   2   0      665.91      663.44     60.07 o
   1   3   0      904.82      815.18     28.53 o
   2   3   0     1153.22     1018.86     31.96 o
   3   3   0      497.90      430.56     15.90 o
   4   3   0     1337.23     1177.90     45.77 o
   5   3   0      675.28      651.86     45.48 o
   6   3   0      534.62      477.74     21.87 o
   7   3   0     1302.14     1185.13     75.86 o
   8   3   0      106.66      117.41     11.92 o
   9   3   0      572.05      558.84     42.34 o
  10   3   0      411.75      346.44     29.43 o
  11   3   0       19.52       13.72     17.47 o
   0   4   0     1044.36     1021.67     81.13 o
   1   4   0      230.76      209.64     19.54 o
   2   4   0      287.56      266.05     17.25 o
   3   4   0      643.24      616.18     47.30 o
   4   4   0       17.12       30.16     10.81 o
   5   4   0      431.66      409.66     22.89 o
   6   4   0      241.36      241.93     21.14 o
   7   4   0       78.10       93.13     15.92 o
   8   4   0      272.75      253.87     24.85 o
   9   4   0      174.64      132.93     20.84 o
   1   5   0      242.24      256.22     39.71 o
   2   5   0       93.90      109.32     21.55 o
   3   5   0       10.14       15.51     13.00 o
   4   5   0      162.41      189.68     28.28 o
 -14   1   1       29.91       31.55     29.67 o
 -13   1   1       28.51       34.80     14.61 o
 -12   1   1       25.21       25.60     11.79 o
 -11   1   1      124.37      122.39     14.35 o
 -10   1   1        2.71        2.10      6.97 o
  -9   1   1       88.34      100.81      9.95 o
  -8   1   1      416.98      382.78     17.73 o
  -7   1   1       18.61       29.83      6.66 o
  -6   1   1        0.35       10.32      6.11 o
  -5   1   1      703.97      647.13     19.60 o
  -4   1   1       48.76       55.54      3.49 o
  -3   1   1       45.76       80.99     18.09 o
  -2   1   1       52.84       61.16      5.62 o
  -1   1   1     2780.34     2694.31     58.86 o
   0   1   1     5625.71     5941.99     71.08 o
   1   1   1     3860.57     4185.79     72.41 o
   2   1   1     2415.19     2508.19     55.34 o
   3   1   1     2824.41     2926.95     48.34 o
   4   1   1      105.08      111.29      4.87 o
   5   1   1      291.08      343.53     10.71 o
   6   1   1      214.68      209.65      9.06 o
   7   1   1        5.38        2.78      5.19 o
   8   1   1      187.77      165.90     12.60 o
   9   1   1       96.13       88.76     10.03 o
  10   1   1        2.23        7.99      7.93 o
  11   1   1      133.85      127.52     14.88 o
  12   1   1        7.11       -5.35      9.79 o
  13   1   1        2.98       10.96     16.57 o
 -13   2   1        7.43       18.62     14.38 o
 -12   2   1       14.20       17.84     12.16 o
 -11   2   1      490.13      462.34     30.74 o
 -10   2   1      308.86      319.38     21.54 o
  -9   2   1       11.87       32.29      9.17 o
  -8   2   1       94.78       95.05      8.94 o
  -7   2   1      150.74      133.79      9.76 o
  -6   2   1      890.50      875.35     29.02 o
  -5   2   1      275.41      264.86     11.82 o
  -4   2   1      121.97      123.18      5.93 o
  -3   2   1      700.25      656.10     18.67 o
  -2   2   1     1621.37     1513.71     44.55 o
  -1   2   1       11.58       17.82      4.29 o
   0   2   1      307.95      295.86     13.42 o
   1   2   1     2103.78     2097.95     48.67 o
   2   2   1     3399.29     3463.29     67.60 o
   3   2   1     1135.27     1238.33     26.92 o
   4   2   1      522.91      532.06     13.84 o
   5   2   1      716.85      700.35     18.96 o
   6   2   1      461.21      445.75     15.52 o
   7   2   1        6.09        8.90      5.61 o
   8   2   1      157.21      147.08     17.94 o
   9   2   1       59.36       80.93     15.79 o
  10   2   1       97.32      110.68     14.47 o
  11   2   1       38.50       24.98     11.67 o
  12   2   1       23.32        6.32     11.31 o
 -11   3   1      127.09      133.39     24.16 o
 -10   3   1      133.37      174.36     21.93 o
  -9   3   1      123.15      101.83     19.05 o
  -8   3   1      847.98      817.24     41.49 o
  -7   3   1        1.84       -3.82      8.21 o
  -6   3   1       11.77        9.56      7.41 o
  -5   3   1     1077.20     1165.94     58.18 o
  -4   3   1        5.75       11.83      6.16 o
  -3   3   1      860.01      838.52     25.60 o
  -2   3   1     1018.07      931.12     26.26 o
  -1   3   1       64.09       74.53      7.56 o
   0   3   1     2448.27     2352.43     69.81 o
   1   3   1        3.78        7.79      5.95 o
   2   3   1      342.33      334.48     16.84 o
   3   3   1      817.61      735.04     20.68 o
   4   3   1       50.25       65.43      9.07 o
   5   3   1      238.96      234.07     14.30 o
   6   3   1      427.50      389.81     15.64 o
   7   3   1       57.40       54.49      7.93 o
   8   3   1      850.22      779.09     35.53 o
   9   3   1       10.99       10.78      8.12 o
  10   3   1       29.61       53.91     15.92 o
  11   3   1      201.84      177.65     26.35 o
  -9   4   1       81.76       89.74     18.90 o
  -8   4   1        3.44       16.57     14.76 o
  -7   4   1      200.25      211.32     22.37 o
  -6   4   1      139.76      159.11     17.95 o
  -5   4   1      196.91      188.05     19.67 o
  -4   4   1       57.48       74.09     12.88 o
  -3   4   1      481.57      470.32     26.71 o
  -2   4   1      342.09      338.21     24.81 o
  -1   4   1      222.97      202.11     14.22 o
   0   4   1      418.15      442.89     30.86 o
   1   4   1      262.15      243.17     18.05 o
   2   4   1      683.10      632.93     37.85 o
   3   4   1       96.20      104.52     10.86 o
   4   4   1      123.49      132.54     12.68 o
   5   4   1      379.48      385.56     22.68 o
   6   4   1      470.44      474.77     29.54 o
   7   4   1      177.21      168.41     19.48 o
   8   4   1       38.27       21.89     21.62 o
   9   4   1      152.00      123.80     22.09 o
  -5   5   1      487.20      529.23     51.15 o
  -4   5   1       10.05        8.44     15.64 o
  -3   5   1      185.87      217.20     29.90 o
  -2   5   1      100.05      101.26     17.94 o
  -1   5   1        3.87       19.53     14.37 o
   0   5   1      359.00      383.19     29.75 o
   1   5   1        2.81        4.97     10.72 o
   2   5   1       18.52       33.51     20.87 o
   3   5   1      395.88      391.10     35.70 o
   4   5   1        0.36        2.96     12.99 o
 -14   0   2       32.93       47.47     31.69 o
 -13   0   2     1523.13     1297.04    125.39 o
 -12   0   2       95.70       61.35     20.05 o
 -11   0   2       57.27       77.23     19.87 o
 -10   0   2     4162.64     3969.31    167.75 o
  -9   0   2      358.71      308.80     23.40 o
  -8   0   2     6487.05     6272.64    222.85 o
  -7   0   2       69.76       61.50      8.25 o
  -6   0   2       42.36       37.96      6.03 o
  -5   0   2    16522.68    16478.69    482.60 o
  -4   0   2      187.51      163.77     11.50 o
  -3   0   2     4860.36     4685.05    157.46 o
  -2   0   2    12708.57    11146.56    274.14 o
   1   0   2      997.70      953.51     15.68 o
   2   0   2      318.70      323.57     47.13 o
   3   0   2    26500.23    25399.91    800.02 o
   4   0   2       86.43      101.34      5.46 o
   5   0   2     4853.68     5065.67    166.59 o
   6   0   2     6238.58     6001.99    227.72 o
   7   0   2      157.93      120.49     15.49 o
   8   0   2     2558.86     2288.71    208.82 o
   9   0   2      396.83      337.05     40.72 o
  10   0   2      191.46      173.98     19.42 o
  11   0   2     1425.61     1356.13    169.22 o
  12   0   2       16.99       41.98     19.76 o
  13   0   2        2.74      -10.87     19.40 o
 -14   1   2      397.17      402.17     42.68 o
 -13   1   2       28.02       14.85     12.20 o
 -12   1   2      930.43      920.17     48.66 o
 -11   1   2     1034.04     1007.20     51.00 o
 -10   1   2     1837.98     1890.33     73.04 o
  -9   1   2      349.36      345.59     22.06 o
  -8   1   2     1650.46     1667.93     54.82 o
  -7   1   2     2882.86     2763.04    143.86 o
  -6   1   2     5193.58     4994.18    114.16 o
  -5   1   2      293.08      282.21      7.57 o
  -4   1   2     4269.87     4277.28     79.21 o
  -3   1   2    10033.16     9650.21    196.25 o
  -2   1   2     4329.31     4314.48     73.76 o
  -1   1   2     6576.13     6671.10    103.26 o
   0   1   2     6953.19     7272.35    115.75 o
   1   1   2    20657.22    21140.84    324.55 o
   2   1   2     4929.47     5117.22     94.43 o
   3   1   2      857.31      909.40     14.04 o
   4   1   2     2091.67     1870.08     31.15 o
   5   1   2     7334.01     6625.96    134.75 o
   6   1   2     1082.86     1057.51     38.25 o
   7   1   2     1627.57     1675.45     60.67 o
   8   1   2     2243.58     2111.23     75.71 o
   9   1   2      824.54      763.46     48.52 o
  10   1   2     1170.24     1091.28    104.81 o
  11   1   2      108.70      138.59     23.88 o
  12   1   2      195.89      191.80     27.08 o
  13   1   2      613.78      689.85     62.00 o
 -13   2   2      261.30      219.65     26.20 o
 -12   2   2      129.16      128.72     19.07 o
 -11   2   2      282.76      310.21     50.03 o
 -10   2   2      753.15      769.92     38.69 o
  -9   2   2      115.02      116.20     16.12 o
  -8   2   2     4058.55     4147.94    151.89 o
  -7   2   2      332.91      315.93     13.64 o
  -6   2   2       70.57       61.22      4.76 o
  -5   2   2     5555.53     5284.54    114.76 o
  -4   2   2       41.13       43.53      3.71 o
  -3   2   2     2208.15     2096.70     41.67 o
  -2   2   2     4215.93     4080.88    140.37 o
  -1   2   2       48.46       53.76      5.35 o
   0   2   2     7782.30     7185.97    143.19 o
   1   2   2     5190.46     5605.57    117.72 o
   2   2   2      394.44      436.28     10.51 o
   3   2   2    12810.41    13226.63    281.04 o
   4   2   2     1292.46     1409.11     34.49 o
   5   2   2      434.86      425.61     15.35 o
   6   2   2     2394.37     2332.55     80.71 o
   7   2   2      132.56      117.69     10.49 o
   8   2   2     1957.21     1961.49     73.72 o
   9   2   2      614.39      600.29     28.29 o
  10   2   2        1.01       -7.89      8.88 o
  11   2   2      905.03      801.60     74.91 o
  12   2   2       56.45      108.22     43.78 o
 -12   3   2      143.13      125.43     27.36 o
 -11   3   2       51.19       47.39     22.80 o
 -10   3   2      478.56      429.38     35.23 o
  -9   3   2      314.51      322.16     26.99 o
  -8   3   2       42.25       39.85     14.95 o
  -7   3   2      776.24      804.69     38.63 o
  -6   3   2      929.45      887.83     38.38 o
  -5   3   2        2.77        8.18      5.56 o
  -4   3   2      900.19      825.94     43.54 o
  -3   3   2     1702.99     1583.19     46.42 o
  -2   3   2      363.61      338.86     14.30 o
  -1   3   2     2662.94     2648.67     77.33 o
   0   3   2     1008.25      898.48     49.99 o
   1   3   2     1347.89     1235.97     44.17 o
   2   3   2     1801.57     1918.74     46.22 o
   3   3   2      349.75      361.07     27.10 o
   4   3   2      478.85      476.09     16.86 o
   5   3   2     1694.68     1620.00     64.47 o
   6   3   2      146.41      136.61     12.28 o
   7   3   2      543.81      498.49     24.90 o
   8   3   2      115.55      127.46     23.72 o
   9   3   2      176.74      178.78     18.59 o
  10   3   2      359.49      362.93     35.62 o
  11   3   2       25.68        1.15     12.94 o
  -9   4   2        1.48      -17.00     17.00 o
  -8   4   2      199.58      193.59     22.98 o
  -7   4   2       89.42      106.91     23.95 o
  -6   4   2      169.62      174.06     20.05 o
  -5   4   2      734.29      767.16     40.09 o
  -4   4   2      106.13      108.47     11.99 o
  -3   4   2      493.14      461.02     22.63 o
  -2   4   2      645.15      581.89     32.66 o
  -1   4   2       40.48       46.69      8.88 o
   0   4   2      211.35      194.26     15.80 o
   1   4   2      446.03      435.28     24.73 o
   2   4   2       53.40       48.29     10.60 o
   3   4   2      477.90      437.18     22.37 o
   4   4   2       11.37       26.33     10.60 o
   5   4   2       91.51      101.46     13.15 o
   6   4   2      163.72      209.98     19.30 o
   7   4   2       63.50       38.95     15.36 o
   8   4   2       94.56      131.56     38.99 o
  -5   5   2       52.67       60.22     21.93 o
  -4   5   2      333.89      311.81     46.19 o
  -3   5   2       42.88       25.71     16.44 o
  -2   5   2       14.47        0.35     11.64 o
  -1   5   2      331.58      298.94     25.52 o
   0   5   2        2.71        1.81      9.90 o
   1   5   2       74.59       88.14     16.94 o
   2   5   2       60.27       69.99     18.22 o
   3   5   2        2.12       18.40     14.34 o
   4   5   2      114.84      126.53     23.15 o
 -14   1   3        0.99       -4.22     15.38 o
 -13   1   3      188.36      163.38     22.48 o
 -12   1   3        1.96        2.22      8.90 o
 -11   1   3      125.14      136.39     18.09 o
 -10   1   3     1280.88     1367.12     75.37 o
  -9   1   3       16.42       19.16      6.58 o
  -8   1   3      354.97      370.12     18.94 o
  -7   1   3      162.48      158.21     11.02 o
  -6   1   3      569.16      578.53     16.94 o
  -5   1   3      526.65      535.29     13.85 o
  -4   1   3       72.35       62.59      5.81 o
  -3   1   3      107.74       96.26      5.37 o
  -2   1   3     1632.09     1607.19     28.79 o
  -1   1   3        6.34      146.23     10.97 o
   0   1   3        2.34        2.77      1.85 o
   1   1   3       74.16       70.40      4.60 o
   2   1   3     1831.59     1770.80     26.03 o
   3   1   3       29.11       29.67      2.75 o
   4   1   3      650.39      672.44     16.16 o
   5   1   3        2.20        1.90      4.15 o
   6   1   3        8.44        5.65      4.73 o
   7   1   3       35.11       45.04      7.33 o
   8   1   3       25.64        8.07      7.76 o
   9   1   3       76.77      104.13     11.96 o
  10   1   3      200.13      195.97     30.56 o
  11   1   3       76.45       89.39     19.29 o
  12   1   3        2.68        3.14     13.00 o
 -13   2   3        2.92       60.65     32.55 o
 -12   2   3      120.36      167.46     20.98 o
 -11   2   3      186.52      192.64     19.00 o
 -10   2   3       66.61      121.98     23.58 o
  -9   2   3       26.48       26.12      8.67 o
  -8   2   3     1671.89     1683.78     65.27 o
  -7   2   3      627.01      643.59     29.25 o
  -6   2   3      397.37      367.72     12.52 o
  -5   2   3       26.20       18.32      4.78 o
  -4   2   3      234.27      203.49     12.53 o
  -3   2   3      679.64      673.54     20.72 o
  -2   2   3      625.41      583.56     30.02 o
  -1   2   3       16.39       18.16      3.93 o
   0   2   3     1090.38     1061.18     23.44 o
   1   2   3     1406.02     1531.75     31.22 o
   2   2   3       68.64      105.31     10.37 o
   3   2   3        0.92       -1.03      3.55 o
   4   2   3       17.60       26.86      7.77 o
   5   2   3      592.42      588.40     17.06 o
   6   2   3      247.83      247.80     13.03 o
   7   2   3      179.60      183.33     12.28 o
   8   2   3      497.64      460.46     29.60 o
   9   2   3      420.95      363.03     30.87 o
  10   2   3       67.56       54.22     11.84 o
  11   2   3       38.56       62.65     19.17 o
  12   2   3        4.33        4.63     14.93 o
 -12   3   3        4.90       18.50     29.33 o
 -11   3   3       22.65       24.65     15.74 o
 -10   3   3      316.24      334.58     31.50 o
  -9   3   3       46.07       33.40     13.75 o
  -8   3   3      271.93      285.65     28.12 o
  -7   3   3        6.58       14.41     10.76 o
  -6   3   3      134.63      109.97     14.07 o
  -5   3   3     1432.76     1395.61     52.83 o
  -4   3   3       44.64       40.99     10.60 o
  -3   3   3      148.53      144.67      9.76 o
  -2   3   3     1045.33     1025.09     32.29 o
  -1   3   3       10.97        5.37      5.40 o
   0   3   3      570.19      618.71     24.73 o
   1   3   3      223.92      225.88     11.47 o
   2   3   3        2.52        2.02      7.60 o
   3   3   3     3666.87     3810.72     94.22 o
   4   3   3        3.28        5.88      5.67 o
   5   3   3       98.47       99.41      9.14 o
   6   3   3      859.77      830.94     28.26 o
   7   3   3        0.69       -8.22      8.66 o
   8   3   3      179.71      178.78     17.69 o
   9   3   3       47.34       78.50     23.90 o
  10   3   3       13.95       19.51     12.05 o
  -9   4   3        4.27       18.94     21.35 o
  -8   4   3      334.18      361.83     39.92 o
  -7   4   3      248.01      247.11     29.56 o
  -6   4   3      315.38      354.64     27.64 o
  -5   4   3      169.28      149.67     24.26 o
  -4   4   3      306.85      319.48     25.23 o
  -3   4   3     1124.48     1009.78     63.21 o
  -2   4   3      110.20      110.87     15.97 o
  -1   4   3      182.96      167.67     13.83 o
   0   4   3      665.96      652.28     39.61 o
   1   4   3      396.44      397.64     38.36 o
   2   4   3      364.69      359.75     28.41 o
   3   4   3      270.48      219.61     24.74 o
   4   4   3      261.16      269.29     19.85 o
   5   4   3      908.80      857.29     49.27 o
   6   4   3       26.34       31.39     10.84 o
   7   4   3       67.17       87.11     19.38 o
   8   4   3      220.69      173.14     26.38 o
  -5   5   3      365.03      384.19     47.52 o
  -4   5   3        5.38       28.03     17.19 o
  -3   5   3       13.64        6.73     14.26 o
  -2   5   3      564.93      644.82     81.24 o
  -1   5   3      125.47      127.63     19.02 o
   0   5   3      298.13      342.11     34.73 o
   1   5   3      452.16      392.15     31.00 o
   2   5   3       20.29        5.47     12.15 o
   3   5   3      326.40      330.85     35.49 o
 -14   0   4       45.04       11.94     21.41 o
 -13   0   4     1553.80     1678.40    193.89 o
 -12   0   4        8.70       20.61     12.02 o
 -11   0   4      506.98      482.07     57.98 o
 -10   0   4     3908.48     3464.03    570.09 o
  -9   0   4      665.12      642.83     55.09 o
  -8   0   4     2468.76     2517.29     90.84 o
  -7   0   4     6481.52     6507.57    296.89 o
  -6   0   4      981.70     1046.19     46.35 o
  -5   0   4    21646.30    23716.45    770.82 o
  -4   0   4     1534.40     1527.44     35.57 o
  -3   0   4       58.91       58.83     16.50 o
  -2   0   4    19582.57    19408.19    798.87 o
  -1   0   4       16.03       27.18      3.59 o
   0   0   4     6751.35     7384.17    184.09 o
   1   0   4    11923.19    13319.35    375.91 o
   2   0   4     1071.06     1078.70     56.10 o
   3   0   4     9012.16     8795.05    276.90 o
   4   0   4     1561.46     1393.97     61.60 o
   5   0   4     1765.63     1707.50     64.26 o
   6   0   4     5009.93     4429.67    187.57 o
   7   0   4      447.61      397.72     48.53 o
   8   0   4      286.04      294.19     29.62 o
   9   0   4     2080.74     2061.67    141.25 o
  10   0   4      344.98      336.94     40.33 o
  11   0   4     1716.11     1541.14    142.18 o
  12   0   4      354.25      327.52     72.17 o
 -14   1   4       95.63      111.50     20.82 o
 -13   1   4       62.12       91.19     17.13 o
 -12   1   4      545.03      552.76     34.24 o
 -11   1   4     1162.60     1144.43     56.82 o
 -10   1   4       67.16       86.90     12.89 o
  -9   1   4     2110.97     2208.83     94.60 o
  -8   1   4     4260.66     4632.35    171.35 o
  -7   1   4     5682.42     5895.64    162.30 o
  -6   1   4     2146.00     2071.57     50.70 o
  -5   1   4     2335.11     2276.79     58.69 o
  -4   1   4     3496.31     3336.80     96.23 o
  -3   1   4     9318.51     9176.15    208.48 o
  -2   1   4      108.36       93.33      5.52 o
  -1   1   4     1851.49     1892.62     43.76 o
   0   1   4    11745.48    11818.05    203.87 o
   1   1   4     1968.59     1957.24     37.12 o
   2   1   4     3438.78     3392.96     63.18 o
   3   1   4     5346.54     5158.42     77.50 o
   4   1   4     3068.54     3112.21     86.69 o
   5   1   4     4162.35     4227.41     98.16 o
   6   1   4       18.24       29.89      8.48 o
   7   1   4      705.46      677.55     46.19 o
   8   1   4     2431.50     2376.18     87.48 o
   9   1   4      535.91      520.85     53.90 o
  10   1   4      356.13      377.65     38.67 o
  11   1   4      487.11      572.31     92.00 o
  12   1   4       97.16      117.08     26.46 o
 -13   2   4      856.37      869.91     71.55 o
 -12   2   4      109.38      149.89     26.14 o
 -11   2   4       11.69       24.06     18.44 o
 -10   2   4     1467.69     1414.34     58.56 o
  -9   2   4      124.85      122.71     12.87 o
  -8   2   4       65.06       77.88      8.85 o
  -7   2   4     1509.82     1515.97     57.64 o
  -6   2   4      122.87      107.52     12.52 o
  -5   2   4     5518.24     5266.60    153.56 o
  -4   2   4      953.56      919.42     41.73 o
  -3   2   4        5.45       13.39      4.16 o
  -2   2   4    10838.04    10972.10    298.13 o
  -1   2   4     1734.00     1784.93     44.42 o
   0   2   4     1694.66     1831.70     40.31 o
   1   2   4     3190.27     3285.27    111.50 o
   2   2   4        1.80       -1.12      4.22 o
   3   2   4     3101.52     3194.55     64.25 o
   4   2   4      438.48      396.29     16.84 o
   5   2   4        8.18        7.41      4.46 o
   6   2   4     4555.99     4213.45    115.81 o
   7   2   4      227.80      236.27     25.68 o
   8   2   4      298.68      297.34     21.93 o
   9   2   4      639.18      672.85     52.54 o
  10   2   4      110.28      117.38     21.74 o
  11   2   4      349.23      389.17     40.31 o
 -12   3   4      112.54      117.13     26.62 o
 -11   3   4      359.40      323.57     35.69 o
 -10   3   4        0.79       17.22     14.24 o
  -9   3   4      350.48      343.98     29.61 o
  -8   3   4      374.20      387.71     29.27 o
  -7   3   4      296.43      308.43     23.43 o
  -6   3   4      631.61      639.10     32.64 o
  -5   3   4      359.18      356.29     22.28 o
  -4   3   4     1744.35     1605.47     63.22 o
  -3   3   4     2479.31     2669.84     91.15 o
  -2   3   4       91.32       99.63      9.30 o
  -1   3   4     1576.19     1611.00     53.67 o
   0   3   4     2054.38     2202.40     89.20 o
   1   3   4      174.76      165.11     10.86 o
   2   3   4     2758.74     2897.36     76.03 o
   3   3   4      818.96      844.98     27.37 o
   4   3   4     1747.92     1859.72     53.84 o
   5   3   4     1271.41     1348.60     41.34 o
   6   3   4       17.86        7.64      6.41 o
   7   3   4      300.32      281.87     22.90 o
   8   3   4      948.46      838.99     37.96 o
   9   3   4        4.91       -3.32     12.99 o
  10   3   4      181.86      184.62     28.36 o
  -9   4   4        1.63        5.13     13.37 o
  -8   4   4      301.73      275.60     29.28 o
  -7   4   4      398.82      396.00     31.99 o
  -6   4   4       80.24       63.08     16.45 o
  -5   4   4      466.59      455.03     31.94 o
  -4   4   4       80.89      109.52     15.43 o
  -3   4   4      100.72       83.03     11.16 o
  -2   4   4      677.20      652.54     40.40 o
  -1   4   4       90.31      109.99     15.72 o
   0   4   4      986.71      995.17     45.05 o
   1   4   4      925.48      941.99     71.97 o
   2   4   4        1.26       -5.72      9.40 o
   3   4   4      327.03      323.24     22.21 o
   4   4   4      884.48      837.54     67.91 o
   5   4   4       32.71       30.66     11.17 o
   6   4   4      559.31      509.65     52.54 o
   7   4   4      135.75      139.34     23.92 o
  -5   5   4       13.10       62.40     36.98 o
  -4   5   4       49.58       55.50     26.69 o
  -3   5   4       62.51       55.34     19.76 o
  -2   5   4       19.99       28.26     17.67 o
  -1   5   4      103.46      112.44     21.32 o
   0   5   4        2.40       -7.51     12.31 o
   1   5   4        1.65       -9.79     12.17 o
   2   5   4      178.22      180.85     23.06 o
   3   5   4       36.50       45.40     16.13 o
 -14   1   5       11.48       29.90     16.71 o
 -13   1   5       51.90       60.22     19.03 o
 -12   1   5        0.65       20.77     13.45 o
 -11   1   5       45.30       61.75     13.12 o
 -10   1   5        3.08        9.16      8.47 o
  -9   1   5      305.73      314.21     24.17 o
  -8   1   5        1.25        4.55      7.03 o
  -7   1   5       70.85       79.98      8.50 o
  -6   1   5      296.45      331.02     16.90 o
  -5   1   5     1874.04     1974.14     44.49 o
  -4   1   5       18.31       12.71      3.68 o
  -3   1   5      154.39      134.21      8.47 o
  -2   1   5       80.46       73.57      4.84 o
  -1   1   5       41.08       38.85      3.27 o
   0   1   5      740.25      871.76     15.21 o
   1   1   5       34.28       31.48      2.76 o
   2   1   5       25.81       28.48      3.37 o
   3   1   5      573.55      523.20     15.15 o
   4   1   5      116.90      126.98      9.73 o
   5   1   5      239.47      256.55     14.33 o
   6   1   5      447.35      440.12     20.67 o
   7   1   5      111.68      102.27     11.62 o
   8   1   5        7.77       19.20     13.73 o
   9   1   5      120.85      134.28     17.80 o
  10   1   5       17.89       15.93     13.34 o
  11   1   5      130.69      132.53     25.99 o
  12   1   5        1.45      -13.54     17.30 o
 -13   2   5      116.73      138.17     31.39 o
 -12   2   5       92.29      128.66     32.26 o
 -11   2   5       66.17       51.62     15.04 o
 -10   2   5        0.83        2.28     11.99 o
  -9   2   5      188.26      207.22     19.71 o
  -8   2   5      263.80      248.08     14.12 o
  -7   2   5      962.74      986.06     43.93 o
  -6   2   5        5.37        0.01      6.63 o
  -5   2   5     1070.76     1122.13     39.38 o
  -4   2   5      320.38      310.32     15.29 o
  -3   2   5     1195.39     1161.23     28.44 o
  -2   2   5      706.41      748.71     22.03 o
  -1   2   5      139.42      147.26      7.37 o
   0   2   5     1692.62     1656.71     42.09 o
   1   2   5      152.24      149.02      6.12 o
   2   2   5        7.84       25.26      7.32 o
   3   2   5     1314.27     1367.37     45.88 o
   4   2   5      174.15      183.43     13.00 o
   5   2   5      193.49      186.72     12.48 o
   6   2   5       42.10       52.00     12.01 o
   7   2   5        2.04       -0.24      7.06 o
   8   2   5      155.38      180.59     16.00 o
   9   2   5       24.11       34.80     14.97 o
  10   2   5        1.77        1.18     11.03 o
  11   2   5      162.54      206.52     29.93 o
 -12   3   5        2.52        7.90     24.00 o
 -11   3   5       22.61       15.49     15.12 o
 -10   3   5      720.52      708.71     50.17 o
  -9   3   5       60.22       51.24     15.06 o
  -8   3   5       15.15       26.49     12.97 o
  -7   3   5     1552.39     1570.76     71.92 o
  -6   3   5      290.69      243.81     22.08 o
  -5   3   5      985.14      973.08     42.76 o
  -4   3   5      190.32      199.57     17.71 o
  -3   3   5       52.86       65.40      8.24 o
  -2   3   5     2492.60     2567.61     86.45 o
  -1   3   5       67.60       74.90      8.99 o
   0   3   5        4.16       13.27      6.80 o
   1   3   5     1558.71     1772.47     63.62 o
   2   3   5      445.99      457.59     18.41 o
   3   3   5      182.10      174.49     10.15 o
   4   3   5       70.14       91.45      9.22 o
   5   3   5      200.43      197.22     13.29 o
   6   3   5      549.23      553.92     29.11 o
   7   3   5        6.12        6.65     10.42 o
   8   3   5       12.08        0.37      9.18 o
   9   3   5      199.43      224.73     24.70 o
  -9   4   5       59.86       74.41     19.49 o
  -8   4   5      465.72      481.08     41.46 o
  -7   4   5       19.20       43.79     15.30 o
  -6   4   5       22.80       26.75     13.62 o
  -5   4   5      590.16      662.55     42.57 o
  -4   4   5      245.92      259.00     23.95 o
  -3   4   5      336.16      313.80     20.85 o
  -2   4   5       32.24       29.75      9.78 o
  -1   4   5      379.67      394.25     28.16 o
   0   4   5     1184.69     1288.17     52.78 o
   1   4   5      295.57      324.58     24.13 o
   2   4   5      367.47      368.40     24.20 o
   3   4   5      265.40      296.76     23.56 o
   4   4   5      437.31      439.38     27.63 o
   5   4   5       94.89      111.11     15.21 o
   6   4   5        0.72       11.90     13.31 o
  -4   5   5       75.95      101.39     23.88 o
  -3   5   5        8.13      -11.43     16.20 o
  -2   5   5      421.39      414.00     41.55 o
  -1   5   5        5.68       27.37     13.96 o
   0   5   5       55.93       37.37     17.32 o
   1   5   5      125.00      125.46     20.28 o
   2   5   5        1.25      -12.67     13.03 o
 -14   0   6        1.07        3.52     20.53 o
 -13   0   6      592.79      542.54     60.06 o
 -12   0   6      465.70      416.92     74.44 o
 -11   0   6      247.85      191.90     19.21 o
 -10   0   6     3891.01     3964.00    175.40 o
  -9   0   6      442.26      485.64     29.71 o
  -8   0   6      110.58      100.18     11.94 o
  -7   0   6     5401.74     5432.81    362.61 o
  -6   0   6      184.06      247.80     12.94 o
  -5   0   6     1881.40     1654.06    119.23 o
  -4   0   6     1857.75     1570.15     43.82 o
  -3   0   6     1026.65     1068.53     56.45 o
  -2   0   6    17906.05    20448.81    687.29 o
  -1   0   6     5082.49     5956.19    206.02 o
   0   0   6     3870.39     4300.60    105.37 o
   1   0   6    15797.47    16121.23    568.82 o
   2   0   6     2824.50     3022.86    115.39 o
   3   0   6     1484.11     1447.92     53.31 o
   4   0   6     3032.70     3072.56    122.76 o
   5   0   6      495.56      495.40     39.77 o
   6   0   6     4411.24     4549.73    217.58 o
   7   0   6      847.66      853.79     57.81 o
   8   0   6      106.25      175.21     28.09 o
   9   0   6     2128.81     2271.32    165.65 o
  10   0   6       67.83       82.85     26.58 o
  11   0   6       52.46       85.67     30.96 o
 -14   1   6       52.32       82.01     19.86 o
 -13   1   6      841.68      887.48     56.68 o
 -12   1   6      924.16      974.00     56.17 o
 -11   1   6      501.48      518.91     49.58 o
 -10   1   6      211.29      222.16     17.44 o
  -9   1   6      975.64     1066.92     54.45 o
  -8   1   6     2585.92     2662.13     95.46 o
  -7   1   6       88.53       69.28      8.37 o
  -6   1   6     1406.92     1376.44     42.71 o
  -5   1   6     8136.88     8041.55    199.31 o
  -4   1   6     5681.76     5631.09    168.20 o
  -3   1   6     5394.36     5624.05    212.11 o
  -2   1   6     3563.75     3464.03     98.75 o
  -1   1   6     5249.28     5696.86    147.14 o
   0   1   6    11289.77    12096.91    217.43 o
   1   1   6       70.97       77.73      3.77 o
   2   1   6      994.07     1029.33     33.33 o
   3   1   6     7823.38     7756.62    165.60 o
   4   1   6      471.89      399.85     27.74 o
   5   1   6     2184.42     2114.82     60.16 o
   6   1   6     2233.98     2244.91     64.65 o
   7   1   6      596.98      588.42     31.34 o
   8   1   6     1809.69     1900.43     83.01 o
   9   1   6       32.30       37.66     15.88 o
  10   1   6      123.35      134.59     20.66 o
  11   1   6      944.59      951.90     78.08 o
 -13   2   6      121.63      179.40     32.71 o
 -12   2   6      219.21      220.08     32.08 o
 -11   2   6       60.49       59.19     22.49 o
 -10   2   6     2179.10     2198.18    132.51 o
  -9   2   6      169.43      149.63     19.95 o
  -8   2   6      599.31      623.97     37.65 o
  -7   2   6     5271.55     5234.74    195.44 o
  -6   2   6      179.10      171.62     15.16 o
  -5   2   6     1662.97     1625.57     54.32 o
  -4   2   6     4310.85     4487.34    135.67 o
  -3   2   6      333.33      306.20     11.76 o
  -2   2   6     6644.90     7252.43    176.19 o
  -1   2   6      438.29      441.41     14.71 o
   0   2   6      101.53      103.57      5.36 o
   1   2   6     7323.82     7659.60    197.28 o
   2   2   6      933.42      961.03     24.93 o
   3   2   6     2111.24     2211.25     55.97 o
   4   2   6     3354.87     3584.25    117.11 o
   5   2   6      264.77      258.78     14.77 o
   6   2   6     1173.04     1273.36     51.29 o
   7   2   6      332.13      360.38     22.66 o
   8   2   6      105.63      142.63     16.11 o
   9   2   6      830.62      826.19     58.53 o
  10   2   6      121.42      107.23     21.09 o
 -12   3   6      215.23      190.86     32.66 o
 -11   3   6      307.15      296.12     34.91 o
 -10   3   6       49.97       25.42     15.56 o
  -9   3   6      304.79      278.08     40.55 o
  -8   3   6     1396.47     1458.97     76.15 o
  -7   3   6       16.48       26.69     12.22 o
  -6   3   6     1644.62     1613.03     71.20 o
  -5   3   6     1468.93     1555.32     66.28 o
  -4   3   6      377.52      363.78     23.46 o
  -3   3   6      786.11      787.07     32.53 o
  -2   3   6      668.66      695.04     27.28 o
  -1   3   6      694.66      722.37     36.04 o
   0   3   6     1799.01     1891.22     58.61 o
   1   3   6      167.51      163.53     14.91 o
   2   3   6      921.56      922.22     40.99 o
   3   3   6      477.84      501.69     19.39 o
   4   3   6       68.53       64.52      8.97 o
   5   3   6      547.93      593.94     27.76 o
   6   3   6      400.22      412.41     24.68 o
   7   3   6      288.75      324.18     24.35 o
   8   3   6      335.49      367.56     30.47 o
   9   3   6        1.08        2.16     13.15 o
  -9   4   6      231.23      250.54     31.64 o
  -8   4   6       60.82       65.88     23.74 o
  -7   4   6      139.65      199.93     23.84 o
  -6   4   6       82.57       88.99     17.61 o
  -5   4   6       32.68       23.21     12.68 o
  -4   4   6      628.80      627.91     40.11 o
  -3   4   6        0.37        6.73     16.68 o
  -2   4   6      513.02      490.55     27.56 o
  -1   4   6      170.09      207.33     17.74 o
   0   4   6        0.99       -1.84      9.10 o
   1   4   6      136.04      140.14     16.46 o
   2   4   6      184.50      164.77     33.41 o
   3   4   6      123.48      137.49     15.46 o
   4   4   6      287.30      308.16     34.08 o
   5   4   6       60.43       78.48     15.20 o
   6   4   6      167.01      170.37     33.32 o
  -3   5   6       79.51      115.29     25.08 o
  -2   5   6       65.38      105.60     23.39 o
  -1   5   6       25.74       46.59     31.21 o
   0   5   6      248.21      239.85     30.42 o
   1   5   6       30.88       41.04     14.83 o
 -14   1   7        2.65      -14.43     15.13 o
 -13   1   7        0.38        2.34     13.79 o
 -12   1   7        0.77      -12.32     12.32 o
 -11   1   7        1.07       -3.64      8.76 o
 -10   1   7      168.24      166.48     18.57 o
  -9   1   7       23.86       58.38     12.02 o
  -8   1   7      176.36      169.50     13.40 o
  -7   1   7      556.88      537.44     22.39 o
  -6   1   7      105.58      111.90      9.16 o
  -5   1   7      674.60      697.94     25.83 o
  -4   1   7        6.50       13.64      4.97 o
  -3   1   7      423.46      464.99     13.56 o
  -2   1   7      540.07      543.10     14.92 o
  -1   1   7      426.62      468.43     13.48 o
   0   1   7       20.13       27.25      3.45 o
   1   1   7     2622.40     2846.32     57.23 o
   2   1   7      453.08      442.07     12.83 o
   3   1   7      143.25      131.42      7.60 o
   4   1   7      198.09      171.46      9.12 o
   5   1   7      335.60      331.15     20.74 o
   6   1   7       58.20       58.19     12.12 o
   7   1   7        3.15       12.40     10.97 o
   8   1   7        3.39      -16.33     18.86 o
   9   1   7       87.59       95.93     20.29 o
  10   1   7        0.24        2.15     13.64 o
  11   1   7        6.34       16.49     31.11 o
 -13   2   7      248.84      311.94     43.89 o
 -12   2   7       28.83        9.59     17.50 o
 -11   2   7        7.22        1.21     13.67 o
 -10   2   7      312.95      304.50     34.31 o
  -9   2   7       59.18       77.10     20.15 o
  -8   2   7      117.63      121.33     17.10 o
  -7   2   7       71.49       73.98     13.22 o
  -6   2   7       14.96       19.98      9.94 o
  -5   2   7     1235.74     1164.88     46.73 o
  -4   2   7      630.60      669.11     27.23 o
  -3   2   7        6.35        6.39      5.83 o
  -2   2   7      191.18      175.01     12.08 o
  -1   2   7      461.83      447.39     14.07 o
   0   2   7      582.56      617.64     18.72 o
   1   2   7      209.94      200.86      8.97 o
   2   2   7      135.54      139.03      8.37 o
   3   2   7     2391.11     2474.64     65.34 o
   4   2   7      169.53      176.07     12.70 o
   5   2   7      149.62      134.42     11.33 o
   6   2   7      402.99      393.79     22.65 o
   7   2   7       78.70       96.10     15.83 o
   8   2   7      185.73      237.72     24.16 o
   9   2   7       10.01       10.84     12.36 o
  10   2   7       19.14        3.04     12.95 o
 -12   3   7      199.44      207.73     35.77 o
 -11   3   7      149.36      171.40     30.48 o
 -10   3   7      144.97      160.90     27.11 o
  -9   3   7        4.00       19.28     17.10 o
  -8   3   7      158.36      172.92     31.20 o
  -7   3   7      619.84      641.07     40.36 o
  -6   3   7       46.58       31.91     14.13 o
  -5   3   7       34.84       56.35     19.93 o
  -4   3   7      694.56      676.51     35.50 o
  -3   3   7      229.23      213.91     18.72 o
  -2   3   7     1099.02     1162.46     51.60 o
  -1   3   7      172.27      190.98     16.66 o
   0   3   7       43.94       45.49      9.37 o
   1   3   7     1440.33     1576.15     68.42 o
   2   3   7       75.72       78.38      7.54 o
   3   3   7      128.79      112.61     10.88 o
   4   3   7      375.99      386.99     30.29 o
   5   3   7       87.64      103.33     13.20 o
   6   3   7      343.29      392.67     29.86 o
   7   3   7      116.04      109.14     16.19 o
   8   3   7      132.64      137.45     20.52 o
  -9   4   7      101.15       94.42     23.27 o
  -8   4   7      475.68      492.91     43.41 o
  -7   4   7        3.40      -13.59     22.56 o
  -6   4   7      302.61      285.34     28.01 o
  -5   4   7      820.70      819.21     50.68 o
  -4   4   7      222.71      268.82     25.79 o
  -3   4   7      172.15      181.48     21.35 o
  -2   4   7      575.98      608.26     38.01 o
  -1   4   7      118.16      156.31     16.55 o
   0   4   7      206.36      203.14     17.79 o
   1   4   7       29.23       15.71     13.91 o
   2   4   7        6.55       24.40     10.20 o
   3   4   7      453.22      446.23     36.66 o
   4   4   7       37.50       42.26     13.41 o
   5   4   7       65.96      105.97     18.31 o
   6   4   7      205.74      255.18     34.98 o
 -14   0   8        9.04       19.20     24.59 o
 -13   0   8       13.43       30.22     24.05 o
 -12   0   8     1282.61     1390.36    117.42 o
 -11   0   8      126.20      104.68     47.62 o
 -10   0   8      594.92      735.45     64.72 o
  -9   0   8      644.97      655.49     36.92 o
  -8   0   8      581.66      606.47     32.70 o
  -7   0   8     9097.42     9927.39    451.27 o
  -6   0   8     1424.51     1393.02    171.09 o
  -5   0   8       26.59       38.76     14.32 o
  -4   0   8    12839.87    14767.22   1275.81 o
  -3   0   8     2952.40     3170.12    156.43 o
  -2   0   8     3015.59     3161.89    140.19 o
  -1   0   8     4543.75     5132.30    245.41 o
   0   0   8       85.56       70.74      8.28 o
   1   0   8    13093.66    12881.49    527.37 o
   2   0   8      851.38      859.97     40.30 o
   3   0   8       42.29       54.67     11.61 o
   4   0   8     8976.04     9930.65    482.48 o
   5   0   8     2749.38     2780.75    188.75 o
   6   0   8     1287.57     1351.42     81.22 o
   7   0   8     1916.90     2035.81    122.68 o
   8   0   8      355.22      372.07     42.39 o
   9   0   8      867.84      876.54    116.14 o
  10   0   8      208.03      247.54     47.94 o
 -14   1   8      197.14      207.22     29.80 o
 -13   1   8     1128.78     1082.70     61.98 o
 -12   1   8      122.58      142.59     20.85 o
 -11   1   8      314.01      303.68     26.33 o
 -10   1   8     2688.96     2981.47    158.08 o
  -9   1   8     1319.72     1352.30     56.08 o
  -8   1   8     1689.17     1748.08     65.99 o
  -7   1   8      773.67      757.91     31.04 o
  -6   1   8      990.22      930.52     39.21 o
  -5   1   8     6650.56     6771.06    243.77 o
  -4   1   8       27.74       51.69      5.84 o
  -3   1   8     1201.10     1160.92     34.17 o
  -2   1   8     7465.40     7536.59    156.38 o
  -1   1   8     1413.72     1435.63     43.77 o
   0   1   8     3415.55     3357.14    102.45 o
   1   1   8     3074.61     3102.43     66.37 o
   2   1   8     2308.49     2307.07     66.83 o
   3   1   8     7288.56     7305.92    264.51 o
   4   1   8      206.35      231.35     28.54 o
   5   1   8      745.13      771.16     37.02 o
   6   1   8     2393.08     2650.84    107.79 o
   7   1   8       88.58       88.55     16.44 o
   8   1   8      723.02      730.72     54.55 o
   9   1   8      579.11      649.35     62.39 o
  10   1   8      105.33      127.14     25.07 o
 -13   2   8       24.02       51.41     22.83 o
 -12   2   8     1243.31     1321.15     96.33 o
 -11   2   8       24.56       51.69     21.13 o
 -10   2   8      878.70      914.16     63.92 o
  -9   2   8     1048.77     1032.36     63.36 o
  -8   2   8      647.31      698.73     44.44 o
  -7   2   8     2853.36     3083.32    136.62 o
  -6   2   8      728.32      788.56     45.73 o
  -5   2   8       89.96      110.40     12.75 o
  -4   2   8     3518.51     3416.72    111.43 o
  -3   2   8      103.31       98.10     14.71 o
  -2   2   8     1629.68     1548.81     33.42 o
  -1   2   8     2860.64     2877.11     89.18 o
   0   2   8      641.79      665.77     28.39 o
   1   2   8     2807.51     2921.89     87.53 o
   2   2   8      491.02      532.28     24.21 o
   3   2   8      281.87      273.48     12.97 o
   4   2   8     1078.75     1083.29     39.81 o
   5   2   8      457.82      465.89     21.68 o
   6   2   8      345.60      330.92     19.54 o
   7   2   8      791.31      898.21     74.32 o
   8   2   8      105.18      100.27     19.19 o
   9   2   8      484.26      522.34     56.11 o
 -12   3   8       46.54       87.96     26.75 o
 -11   3   8      274.99      330.78     40.78 o
 -10   3   8      513.31      564.23     52.09 o
  -9   3   8      630.65      605.01     50.29 o
  -8   3   8     1009.02     1080.05     66.28 o
  -7   3   8        3.55        6.51     22.85 o
  -6   3   8      636.60      622.81     45.63 o
  -5   3   8      984.38      989.99     50.54 o
  -4   3   8        4.34       -7.51      9.50 o
  -3   3   8     1552.81     1522.99     76.47 o
  -2   3   8     1570.43     1738.23     59.19 o
  -1   3   8      468.75      510.62     24.80 o
   0   3   8     1065.48     1187.18     43.47 o
   1   3   8      799.15      813.66     38.90 o
   2   3   8       77.78       88.26      8.36 o
   3   3   8     1194.75     1134.58     44.46 o
   4   3   8       54.63       81.23     11.23 o
   5   3   8      192.45      203.21     26.92 o
   6   3   8      365.50      375.23     28.84 o
   7   3   8        1.17       -8.32     12.29 o
   8   3   8      152.41      142.23     24.63 o
  -9   4   8       17.45        3.73     15.59 o
  -8   4   8       33.10       31.59     17.73 o
  -7   4   8      496.30      479.56     40.78 o
  -6   4   8      335.14      328.96     31.33 o
  -5   4   8      324.75      307.02     35.41 o
  -4   4   8      790.45      861.39     57.48 o
  -3   4   8       87.90      108.40     19.62 o
  -2   4   8       89.63       96.70     18.12 o
  -1   4   8      783.11      861.36     52.45 o
   0   4   8       42.65      106.57     35.04 o
   1   4   8      627.70      674.81     50.01 o
   2   4   8      369.59      403.95     27.37 o
   3   4   8       18.01       22.55     12.62 o
   4   4   8      282.54      293.88     27.01 o
   5   4   8      197.33      180.37     23.01 o
 -14   1   9       46.29       35.45     16.43 o
 -13   1   9       68.23       64.40     18.36 o
 -12   1   9      136.18       92.59     17.02 o
 -11   1   9      168.68      147.13     18.46 o
 -10   1   9       59.11       58.76     12.88 o
  -9   1   9       83.51       80.15     12.53 o
  -8   1   9      224.56      229.53     16.62 o
  -7   1   9       12.31       -1.49      6.39 o
  -6   1   9       85.69       90.83     10.86 o
  -5   1   9       81.44       82.60      6.62 o
  -4   1   9      986.49     1010.83     44.92 o
  -3   1   9       66.76       77.93      6.59 o
  -2   1   9       76.78       73.54      5.98 o
  -1   1   9      134.43      128.51      6.44 o
   0   1   9       88.30       74.97      5.07 o
   1   1   9       61.18       53.80      4.32 o
   2   1   9       68.72       69.99      7.92 o
   3   1   9       41.14       52.87     10.37 o
   4   1   9      806.35      834.30     41.70 o
   5   1   9       50.99       59.21     11.05 o
   6   1   9      376.58      403.76     48.18 o
   7   1   9       97.98      114.77     18.58 o
   8   1   9        9.92       35.20     15.98 o
   9   1   9       44.54       60.75     19.11 o
  10   1   9        6.03      -10.12     15.98 o
 -13   2   9      191.27      210.95     55.66 o
 -12   2   9       22.01       16.06     20.46 o
 -11   2   9        2.10       -3.13     19.94 o
 -10   2   9      620.51      655.30     54.78 o
  -9   2   9       11.65       17.12     14.37 o
  -8   2   9        5.54       39.14     17.92 o
  -7   2   9     1151.07     1146.97     59.61 o
  -6   2   9       56.96       73.66     18.48 o
  -5   2   9      846.34      830.60     39.51 o
  -4   2   9       37.65       55.35     10.51 o
  -3   2   9        3.41        4.24      6.69 o
  -2   2   9     2063.76     2027.70     54.69 o
  -1   2   9       53.95       59.30      5.78 o
   0   2   9      134.63      134.25      9.70 o
   1   2   9      324.19      322.61     12.20 o
   2   2   9      388.23      384.52     16.39 o
   3   2   9      105.94      118.11     10.24 o
   4   2   9       67.92       66.17      8.39 o
   5   2   9        1.62       20.82     10.53 o
   6   2   9      497.49      544.95     37.26 o
   7   2   9       57.11       65.19     17.02 o
   8   2   9       81.82       89.67     26.31 o
   9   2   9       86.02       98.39     22.49 o
 -11   3   9       17.41       35.83     21.55 o
 -10   3   9       82.39       84.32     24.49 o
  -9   3   9      570.14      586.12     50.39 o
  -8   3   9      129.04      153.80     23.98 o
  -7   3   9     1083.39     1120.35     77.86 o
  -6   3   9      158.89      163.90     19.68 o
  -5   3   9      440.15      466.47     32.16 o
  -4   3   9      818.93      807.03     42.44 o
  -3   3   9       75.95       97.96     15.75 o
  -2   3   9        1.92        3.64      9.20 o
  -1   3   9      188.97      209.21     16.31 o
   0   3   9      312.07      321.52     30.85 o
   1   3   9      339.63      396.42     32.89 o
   2   3   9      266.36      264.16     20.96 o
   3   3   9      471.82      412.71     26.08 o
   4   3   9      721.06      811.77     61.88 o
   5   3   9       81.59       63.89     12.74 o
   6   3   9        5.40       25.69     22.12 o
   7   3   9       48.83       49.52     16.62 o
  -8   4   9       15.15       41.23     18.74 o
  -7   4   9      188.62      188.13     26.71 o
  -6   4   9       32.66       51.35     17.25 o
  -5   4   9      316.39      360.09     42.21 o
  -4   4   9       17.25        7.30     15.27 o
  -3   4   9       35.27       42.11     15.22 o
  -2   4   9      581.39      571.20     43.17 o
  -1   4   9      141.12      146.45     18.23 o
   0   4   9      122.64      154.57     19.75 o
   1   4   9      296.34      314.42     28.96 o
   2   4   9       70.31       99.15     25.54 o
   3   4   9      242.51      277.87     43.35 o
   4   4   9       50.74       11.43     13.81 o
 -14   0  10       64.28       77.11     30.76 o
 -13   0  10      310.49      263.19     59.15 o
 -12   0  10     2510.91     2631.74    245.00 o
 -11   0  10      289.60      334.69     58.63 o
 -10   0  10      122.86      141.69     50.26 o
  -9   0  10     5522.98     5529.96    395.97 o
  -8   0  10     1118.03     1394.06    102.13 o
  -7   0  10     1561.71     1499.04    157.40 o
  -6   0  10     2128.78     2105.77    149.43 o
  -5   0  10     3917.79     4120.09    496.12 o
  -4   0  10     7729.22     8908.12    657.25 o
  -3   0  10     1433.74     1526.12     84.34 o
  -2   0  10       77.61       86.53     16.10 o
  -1   0  10     6533.14     6747.77    252.97 o
   0   0  10     2350.42     2250.02    133.71 o
   1   0  10     1270.39     1237.53     59.08 o
   2   0  10     2750.46     2735.17    121.02 o
   3   0  10      762.28      743.31     47.54 o
   4   0  10     2961.23     3086.98    167.51 o
   5   0  10       35.18       39.99     16.64 o
   6   0  10        0.01       14.73     16.58 o
   7   0  10      556.58      594.39     99.03 o
   8   0  10      321.40      342.94     51.61 o
   9   0  10      277.03      291.61     73.66 o
 -14   1  10      293.69      275.63     50.98 o
 -13   1  10      350.29      307.35     33.44 o
 -12   1  10       37.62       39.23     17.70 o
 -11   1  10      290.83      315.95     30.25 o
 -10   1  10     2403.61     2485.83    164.69 o
  -9   1  10      101.12      139.89     15.80 o
  -8   1  10      879.75      874.84     40.11 o
  -7   1  10     6115.63     6475.81    339.02 o
  -6   1  10     1602.80     1545.60     55.35 o
  -5   1  10     4172.90     3976.14    114.05 o
  -4   1  10      774.67      779.73     29.81 o
  -3   1  10      752.04      713.74     26.25 o
  -2   1  10     7739.54     7937.72    243.48 o
  -1   1  10       23.84       28.98      8.16 o
   0   1  10     1521.81     1593.83     59.91 o
   1   1  10     4220.39     4179.73    116.12 o
   2   1  10      384.04      433.19     22.31 o
   3   1  10     1086.98     1186.41     48.79 o
   4   1  10     1304.16     1400.16     60.58 o
   5   1  10      130.87      145.06     16.99 o
   6   1  10     2726.94     2857.35    130.29 o
   7   1  10       31.71       20.78     13.15 o
   8   1  10      250.20      248.54     33.12 o
   9   1  10      509.66      567.69     50.43 o
 -13   2  10       12.63      -23.87     23.87 o
 -12   2  10      877.22      921.49     83.03 o
 -11   2  10       75.46       89.31     23.70 o
 -10   2  10       21.81        9.24     14.66 o
  -9   2  10     1254.04     1428.23    110.12 o
  -8   2  10        7.20       -4.94     17.22 o
  -7   2  10     1748.14     1889.89     95.46 o
  -6   2  10      658.96      687.05     41.11 o
  -5   2  10      254.67      269.47     31.51 o
  -4   2  10     4012.64     3926.89    176.86 o
  -3   2  10     1707.10     1659.15     60.94 o
  -2   2  10        7.92        3.95      6.40 o
  -1   2  10     3069.87     3010.42     70.49 o
   0   2  10      939.80      978.16     37.13 o
   1   2  10      852.65      820.34     27.99 o
   2   2  10     2229.64     2345.29     74.85 o
   3   2  10      347.01      312.36     15.84 o
   4   2  10     2507.95     2489.37    137.68 o
   5   2  10      821.46      839.50     47.42 o
   6   2  10       96.01      130.60     19.96 o
   7   2  10      722.49      795.34     57.37 o
   8   2  10      552.41      635.36     61.46 o
 -11   3  10      182.79      234.64     39.44 o
 -10   3  10      238.65      246.48     38.03 o
  -9   3  10       26.98       20.27     18.07 o
  -8   3  10      103.37      124.32     22.94 o
  -7   3  10      550.95      579.24     42.49 o
  -6   3  10      187.50      221.19     23.68 o
  -5   3  10     1020.88     1004.16     53.78 o
  -4   3  10      169.44      183.51     19.24 o
  -3   3  10      354.56      352.05     24.51 o
  -2   3  10      970.80      996.84     40.78 o
  -1   3  10       28.06       32.26     10.35 o
   0   3  10      441.80      468.93     24.74 o
   1   3  10     1043.68     1201.48     66.36 o
   2   3  10       62.35       71.98     10.83 o
   3   3  10      764.10      753.65     44.37 o
   4   3  10      568.10      531.11     31.24 o
   5   3  10       89.36       86.51     13.26 o
   6   3  10      766.99      806.35     54.10 o
  -8   4  10       86.48      106.70     24.00 o
  -7   4  10       91.68       92.97     22.07 o
  -6   4  10      156.87      154.46     23.70 o
  -5   4  10        3.04        7.77     12.77 o
  -4   4  10      117.69      143.53     21.64 o
  -3   4  10      170.89      200.42     23.62 o
  -2   4  10       86.72      124.66     32.05 o
  -1   4  10      501.19      547.90     36.35 o
   0   4  10       37.73       66.33     14.36 o
   1   4  10       89.04      104.20     20.59 o
   2   4  10      322.44      393.00     36.27 o
   3   4  10       27.41        7.12     13.23 o
 -14   1  11       36.38       80.80     51.43 o
 -13   1  11      116.61      135.82     23.70 o
 -12   1  11      114.38      124.03     22.84 o
 -11   1  11       18.66       22.02     12.33 o
 -10   1  11        2.76        1.77      9.53 o
  -9   1  11      279.38      262.70     21.44 o
  -8   1  11       21.50       40.53     11.31 o
  -7   1  11      215.46      215.57     17.93 o
  -6   1  11     1143.52     1076.15     43.15 o
  -5   1  11      548.12      513.75     30.37 o
  -4   1  11      699.15      679.37     35.13 o
  -3   1  11       63.85       74.59      8.03 o
  -2   1  11      137.99      122.26      8.79 o
  -1   1  11      123.92      123.49      8.27 o
   0   1  11       21.25       28.03      4.79 o
   1   1  11       32.98       33.02      6.94 o
   2   1  11       97.90       95.72     14.67 o
   3   1  11      123.24      112.78     14.11 o
   4   1  11        0.67       -8.48     11.19 o
   5   1  11       16.55       18.52     12.17 o
   6   1  11      235.36      259.61     27.31 o
   7   1  11       16.36       -7.83     13.80 o
   8   1  11        0.41       -4.24     16.47 o
 -13   2  11       14.68       -3.29     21.35 o
 -12   2  11      122.76      140.86     31.77 o
 -11   2  11        1.50       13.40     19.11 o
 -10   2  11      411.44      462.20     56.74 o
  -9   2  11       28.38       52.55     26.75 o
  -8   2  11      143.59      166.25     24.53 o
  -7   2  11      736.83      824.99     62.06 o
  -6   2  11      437.91      450.67     33.59 o
  -5   2  11       57.31       79.30     12.88 o
  -4   2  11      525.70      453.96     36.91 o
  -3   2  11        5.66       11.60      8.90 o
  -2   2  11      845.08      770.12     28.81 o
  -1   2  11        1.69        3.51      6.08 o
   0   2  11        4.97        8.04      7.19 o
   1   2  11      641.02      625.55     24.18 o
   2   2  11       10.96        7.82      9.31 o
   3   2  11       22.72       33.13     10.63 o
   4   2  11      284.63      302.72     31.69 o
   5   2  11       15.69       21.99     12.27 o
   6   2  11       81.73      106.84     24.35 o
   7   2  11       42.18       14.00     14.72 o
 -11   3  11        5.22       12.53     21.63 o
 -10   3  11      110.75       97.94     26.90 o
  -9   3  11      127.36      115.35     24.50 o
  -8   3  11       49.69       51.91     26.44 o
  -7   3  11       28.54       43.16     16.06 o
  -6   3  11       97.67      110.46     19.29 o
  -5   3  11      245.46      262.17     48.07 o
  -4   3  11      903.11      915.79     46.98 o
  -3   3  11       60.93       71.06     21.96 o
  -2   3  11       87.59      115.16     14.60 o
  -1   3  11      848.27      932.54     41.41 o
   0   3  11      229.67      251.20     23.88 o
   1   3  11       21.36       31.26     14.86 o
   2   3  11      155.79      222.84     22.21 o
   3   3  11       79.27      109.98     15.03 o
   4   3  11      229.33      218.61     19.08 o
   5   3  11       17.79       -1.81     11.81 o
  -7   4  11      421.23      426.13     46.80 o
  -6   4  11       36.64       44.98     17.98 o
  -5   4  11       23.55       27.36     14.99 o
  -4   4  11      222.08      220.72     27.21 o
  -3   4  11        3.79        8.69     12.68 o
  -2   4  11      415.21      407.16     39.23 o
  -1   4  11       91.32      105.94     30.65 o
   0   4  11        4.21       11.10     14.75 o
   1   4  11      738.83      773.02     55.53 o
   2   4  11        0.02       23.87     17.12 o
 -14   0  12      578.46      490.48     87.38 o
 -13   0  12      273.22      254.34     48.66 o
 -12   0  12     1162.08     1255.01    119.10 o
 -11   0  12      203.64      261.57     52.30 o
 -10   0  12      558.11      588.73     69.13 o
  -9   0  12     2299.03     2779.20    341.79 o
  -8   0  12      333.57      349.57     43.74 o
  -7   0  12      346.53      295.42     42.06 o
  -6   0  12     6056.84     6763.03    608.43 o
  -5   0  12      122.64      120.20     21.20 o
  -4   0  12     6522.41     7699.52    459.26 o
  -3   0  12     1714.41     1755.94     80.12 o
  -2   0  12     1720.70     1649.17    120.19 o
  -1   0  12     4925.05     4969.82    244.29 o
   0   0  12     1875.97     1769.52    193.67 o
   1   0  12        2.16        8.25     11.94 o
   2   0  12     2414.12     2450.33    132.82 o
   3   0  12     1273.70     1232.80    121.72 o
   4   0  12      376.51      389.73     39.46 o
   5   0  12     1490.22     1542.40    118.18 o
   6   0  12     1219.59     1265.33    103.51 o
   7   0  12      957.81     1118.76     98.25 o
   8   0  12      309.66      342.68     51.72 o
 -13   1  12       80.83      111.39     36.42 o
 -12   1  12     1086.77      997.74    108.81 o
 -11   1  12      250.48      246.00     32.20 o
 -10   1  12     1505.56     1574.28     94.01 o
  -9   1  12       83.74      102.15     15.27 o
  -8   1  12      489.21      461.87     31.98 o
  -7   1  12     2603.45     2787.44    131.78 o
  -6   1  12      198.47      164.46     12.32 o
  -5   1  12      518.13      525.86     26.11 o
  -4   1  12     5644.09     6319.14    221.88 o
  -3   1  12      588.82      536.54     22.44 o
  -2   1  12     4361.94     4321.05    121.05 o
  -1   1  12      700.11      701.02     27.59 o
   0   1  12      271.11      236.23     14.64 o
   1   1  12     4302.67     4482.67    164.66 o
   2   1  12       19.05       26.43     10.63 o
   3   1  12      628.48      616.75     34.66 o
   4   1  12     1957.76     2122.91     97.32 o
   5   1  12       60.00       79.24     19.71 o
   6   1  12      362.99      425.11     42.60 o
   7   1  12      377.76      589.87    114.84 o
 -12   2  12      352.41      397.17     55.31 o
 -11   2  12      208.26      253.74     39.45 o
 -10   2  12      135.73      136.80     28.44 o
  -9   2  12     1503.98     1684.46    110.16 o
  -8   2  12      940.53      946.72     71.76 o
  -7   2  12       60.92       82.80     18.61 o
  -6   2  12     2285.42     2386.67    115.02 o
  -5   2  12     1027.40     1022.11     53.12 o
  -4   2  12      555.56      572.46     34.83 o
  -3   2  12      645.75      622.66     28.35 o
  -2   2  12      545.12      502.32     33.10 o
  -1   2  12     2058.22     2075.73     67.38 o
   0   2  12      972.72      964.91     38.15 o
   1   2  12        0.59        0.84     11.81 o
   2   2  12     1430.58     1446.42     64.16 o
   3   2  12      743.94      773.15     41.63 o
   4   2  12      161.01      178.68     20.90 o
   5   2  12      590.29      594.83     53.75 o
   6   2  12       84.51       82.33     19.37 o
 -10   3  12      372.44      427.43     49.79 o
  -9   3  12      136.85      179.03     32.76 o
  -8   3  12      228.58      213.97     30.04 o
  -7   3  12      982.79     1006.17    114.80 o
  -6   3  12       22.84       20.60     19.32 o
  -5   3  12      265.85      255.60     43.43 o
  -4   3  12      996.54      963.09     53.60 o
  -3   3  12       27.84       20.25     12.18 o
  -2   3  12      813.98      748.34     62.48 o
  -1   3  12      342.51      310.46     20.76 o
   0   3  12      226.32      233.24     22.76 o
   1   3  12     1181.70     1312.22     97.84 o
   2   3  12       10.62       13.32     12.30 o
   3   3  12      433.20      411.61     36.44 o
   4   3  12      372.82      401.90     44.88 o
  -6   4  12      353.82      283.52     35.22 o
  -5   4  12       37.01       29.73     16.01 o
  -4   4  12      193.60      181.26     31.07 o
  -3   4  12      453.41      409.52     44.97 o
  -2   4  12       11.50       -3.97     11.18 o
  -1   4  12      207.27      227.08     34.96 o
   0   4  12      148.39      139.22     25.83 o
 -13   1  13        1.23       14.94     25.27 o
 -12   1  13       25.74       44.04     29.95 o
 -11   1  13        3.66       31.40     16.72 o
 -10   1  13      156.20      157.74     19.32 o
  -9   1  13       93.73      105.92     15.43 o
  -8   1  13        1.03       -0.53      8.75 o
  -7   1  13       40.70       67.24     12.53 o
  -6   1  13       17.68       24.17      8.41 o
  -5   1  13      288.11      242.74     20.96 o
  -4   1  13       41.22       44.36      9.53 o
  -3   1  13       64.03       87.52     10.76 o
  -2   1  13       13.60       12.35      7.17 o
  -1   1  13      413.47      360.57     17.13 o
   0   1  13       44.34       70.44     12.06 o
   1   1  13       22.19       16.71     10.40 o
   2   1  13       59.61       80.33     13.96 o
   3   1  13       25.57       34.49     14.26 o
   4   1  13        1.19      -12.35     12.35 o
   5   1  13       28.73       33.98     15.04 o
   6   1  13       44.73       40.64     16.96 o
   7   1  13       84.25      125.42     23.59 o
 -12   2  13      384.95      422.58     55.43 o
 -11   2  13       52.53       82.62     26.18 o
 -10   2  13       34.08       55.20     21.54 o
  -9   2  13       69.43       81.66     22.70 o
  -8   2  13       32.78       72.36     20.23 o
  -7   2  13      240.99      223.34     27.06 o
  -6   2  13        2.75       22.33     12.99 o
  -5   2  13        2.13        0.16      9.74 o
  -4   2  13      685.98      681.50     50.12 o
  -3   2  13      359.66      333.17     38.41 o
  -2   2  13      122.62      135.01     16.31 o
  -1   2  13       53.47       67.15     12.86 o
   0   2  13        0.56       -5.91      6.85 o
   1   2  13      409.00      382.35     20.03 o
   2   2  13       26.51       27.55     11.19 o
   3   2  13        1.67       -0.14      9.97 o
   4   2  13      386.23      368.98     30.54 o
   5   2  13        1.41       18.62     18.50 o
   6   2  13       13.48       -1.84     14.19 o
 -10   3  13      272.80      243.50     41.35 o
  -9   3  13      376.92      386.31     47.33 o
  -8   3  13       51.92       27.53     20.88 o
  -7   3  13       24.64       36.59     17.32 o
  -6   3  13      605.89      568.11     43.51 o
  -5   3  13      225.52      216.97     24.91 o
  -4   3  13        0.95       -2.76     10.24 o
  -3   3  13      205.78      194.75     22.84 o
  -2   3  13      791.39      754.69     46.23 o
  -1   3  13      367.81      386.51     42.24 o
   0   3  13      144.86      157.66     20.55 o
   1   3  13       48.76       65.70     14.72 o
   2   3  13      432.75      489.21     36.92 o
   3   3  13      163.70      168.23     31.98 o
  -4   4  13      764.80      641.82     61.87 o
  -3   4  13        5.90        5.31     14.68 o
  -2   4  13      111.99       92.18     34.61 o
 -13   0  14       75.63      116.58     45.09 o
 -12   0  14        6.88       28.90     25.30 o
 -11   0  14      658.97      650.28     80.21 o
 -10   0  14      783.95      797.50     93.07 o
  -9   0  14     1912.35     2027.39    161.65 o
  -8   0  14      668.54      627.16     43.08 o
  -7   0  14      869.21      993.12    129.64 o
  -6   0  14     1527.92     1561.38    155.38 o
  -5   0  14     1254.18     1302.00     82.39 o
  -4   0  14      555.73      532.98     40.40 o
  -3   0  14     1673.45     1632.76     81.30 o
  -2   0  14     1369.83     1415.40     78.71 o
  -1   0  14     1778.80     1568.02    111.45 o
   0   0  14      628.57      631.04     48.07 o
   1   0  14      558.35      580.92     48.61 o
   2   0  14     1741.51     1741.31    118.43 o
   3   0  14     1022.41     1148.61     94.53 o
   4   0  14       26.61       42.03     22.51 o
   5   0  14      696.39      751.34     77.52 o
   6   0  14      586.40      605.89     69.05 o
 -13   1  14       18.97      -31.02     39.58 o
 -12   1  14     1607.49     2035.65    191.81 o
 -11   1  14      168.29      164.62     28.14 o
 -10   1  14      252.09      301.73     33.69 o
  -9   1  14     1446.73     1450.58    144.15 o
  -8   1  14       68.05       76.49     14.79 o
  -7   1  14     2472.35     2641.34    214.46 o
  -6   1  14      413.84      410.02     26.22 o
  -5   1  14      370.50      322.56     23.75 o
  -4   1  14     2964.13     3085.53    111.55 o
  -3   1  14       89.55       98.03     12.85 o
  -2   1  14      216.13      233.59     25.99 o
  -1   1  14     2514.72     2477.19    112.66 o
   0   1  14       20.05       15.52      9.07 o
   1   1  14     2114.77     2116.95     94.37 o
   2   1  14      529.61      529.85     34.45 o
   3   1  14       71.45       50.27     14.63 o
   4   1  14     1989.24     2118.76    111.04 o
   5   1  14       42.65       62.71     17.81 o
   6   1  14      260.71      242.57     31.10 o
 -11   2  14      559.96      525.20     58.85 o
 -10   2  14      351.40      443.31     50.10 o
  -9   2  14      635.07      604.66     55.80 o
  -8   2  14      329.90      357.64     39.50 o
  -7   2  14      103.29      132.48     23.41 o
  -6   2  14     1569.23     1507.55     89.49 o
  -5   2  14      722.40      732.69     49.63 o
  -4   2  14      108.24      125.44     18.33 o
  -3   2  14     3135.48     3102.28    183.97 o
  -2   2  14      924.70      778.00     39.79 o
  -1   2  14     1078.50      951.47     40.01 o
   0   2  14     1022.89      951.69     74.82 o
   1   2  14      375.02      319.42     24.93 o
   2   2  14      980.68      963.00     53.66 o
   3   2  14      413.33      396.99     31.37 o
   4   2  14       17.45       17.90     13.39 o
   5   2  14      390.14      403.46     50.12 o
  -9   3  14      451.68      423.23     50.53 o
  -8   3  14       65.85       56.49     23.24 o
  -7   3  14      765.16      729.68     66.82 o
  -6   3  14      108.71      123.25     21.79 o
  -5   3  14      372.51      338.39     31.25 o
  -4   3  14     1024.83     1009.33     73.25 o
  -3   3  14       17.50       21.42     21.12 o
  -2   3  14      466.48      438.86     41.30 o
  -1   3  14     1032.42      988.75     60.10 o
   0   3  14       21.15       28.40     12.83 o
   1   3  14      412.51      336.80     31.18 o
   2   3  14      130.11      147.56     30.85 o
 -12   1  15       26.40       26.97     27.45 o
 -11   1  15       52.22       86.15     32.09 o
 -10   1  15       62.23       98.30     26.83 o
  -9   1  15       25.41       18.91     13.03 o
  -8   1  15        0.90        2.34      9.63 o
  -7   1  15       83.39       76.16     16.27 o
  -6   1  15      135.06      158.27     19.35 o
  -5   1  15      167.03      177.43     19.97 o
  -4   1  15      268.00      263.17     21.04 o
  -3   1  15      110.31      103.47     12.53 o
  -2   1  15      250.83      245.80     22.01 o
  -1   1  15       34.64       57.66     12.28 o
   0   1  15       25.63       42.08     12.14 o
   1   1  15      120.21      129.62     17.92 o
   2   1  15       13.95        2.60     13.23 o
   3   1  15       40.39        6.66     12.05 o
   4   1  15       19.01       30.58     19.04 o
   5   1  15      101.37       94.42     21.30 o
 -11   2  15       33.32       55.26     24.05 o
 -10   2  15       31.34       79.19     40.77 o
  -9   2  15      296.85      250.50     38.16 o
  -8   2  15        0.15       18.29     17.21 o
  -7   2  15       55.94       60.34     19.26 o
  -6   2  15      110.29      136.10     22.91 o
  -5   2  15       34.32       56.88     19.80 o
  -4   2  15      241.53      229.11     25.26 o
  -3   2  15       35.92       55.19     14.69 o
  -2   2  15      143.24      143.49     24.04 o
  -1   2  15      509.07      427.37     34.44 o
   0   2  15        1.44       -6.65     11.24 o
   1   2  15      103.08      130.93     27.03 o
   2   2  15       25.81       18.97     14.16 o
   3   2  15       18.17       25.49     14.40 o
  -8   3  15       70.94       63.68     22.16 o
  -7   3  15      450.10      406.27     49.65 o
  -6   3  15      169.25      172.43     27.78 o
  -5   3  15       45.30       40.64     17.03 o
  -4   3  15       24.41       28.72     13.78 o
  -3   3  15      255.97      251.19     32.30 o
  -2   3  15       17.72       27.08     21.92 o
  -1   3  15      153.31      120.99     20.36 o
   0   3  15       23.37       34.96     19.64 o
   1   3  15      124.21      132.72     29.93 o
 -12   0  16      152.51      129.60     39.36 o
 -11   0  16     1741.92     1723.18    172.28 o
 -10   0  16      402.31      426.03     61.19 o
  -9   0  16       70.25       69.97     27.02 o
  -8   0  16      787.19      828.99     90.08 o
  -7   0  16     1313.37     1407.01    147.72 o
  -6   0  16     1378.63     1285.11    113.05 o
  -5   0  16      840.78      831.30     63.23 o
  -4   0  16      426.72      440.88     41.34 o
  -3   0  16     2361.55     2254.66    122.44 o
  -2   0  16     1659.36     1581.99    112.08 o
  -1   0  16       61.54       77.73     21.47 o
   0   0  16     1486.11     1475.24    103.92 o
   1   0  16     2054.38     1937.54    135.55 o
   2   0  16      418.25      379.91     45.70 o
   3   0  16      683.60      668.59     72.27 o
   4   0  16      248.41      279.89     46.38 o
 -11   1  16       10.74       16.33     26.16 o
 -10   1  16       12.46       39.11     35.43 o
  -9   1  16     2190.18     2473.89    219.33 o
  -8   1  16       15.47       45.88     14.52 o
  -7   1  16      393.71      389.97     33.13 o
  -6   1  16     1672.97     1800.96     93.96 o
  -5   1  16        1.27       -9.96      9.96 o
  -4   1  16     2318.08     2213.18     98.27 o
  -3   1  16      675.65      579.80     37.90 o
  -2   1  16      118.75      133.03     17.79 o
  -1   1  16     2797.46     2719.36    122.57 o
   0   1  16        8.05       23.50     12.02 o
   1   1  16      238.44      239.92     24.59 o
   2   1  16      960.58      990.74     61.98 o
   3   1  16        0.97        0.11     12.72 o
 -10   2  16      229.50      295.73     48.73 o
  -9   2  16       41.95       56.97     26.43 o
  -8   2  16      889.44      915.56     76.69 o
  -7   2  16      603.89      576.78     52.44 o
  -6   2  16      866.22      858.61     65.02 o
  -5   2  16      599.64      588.38     53.46 o
  -4   2  16      246.21      246.60     32.38 o
  -3   2  16      428.53      377.09     43.20 o
  -2   2  16      372.61      304.65     33.01 o
  -1   2  16        7.07       38.32     17.63 o
   0   2  16      569.50      537.57     54.89 o
   1   2  16      343.78      299.05     26.88 o
   2   2  16      244.94      230.15     27.19 o
  -6   3  16      318.69      263.49     38.26 o
  -5   3  16       22.94       14.32     16.67 o
  -4   3  16      631.77      641.28     63.79 o
  -3   3  16       69.22       81.79     22.32 o
  -2   3  16      252.73      247.06     40.71 o
 -10   1  17       23.24       27.69     27.15 o
  -9   1  17        3.78       -9.60     16.81 o
  -8   1  17        7.67       13.30     15.68 o
  -7   1  17      179.32      174.80     21.36 o
  -6   1  17        3.68       10.05     11.76 o
  -5   1  17        6.83       16.29     13.46 o
  -4   1  17      107.53      133.44     18.38 o
  -3   1  17       59.82       96.72     18.41 o
  -2   1  17        7.26       -2.26     10.40 o
  -1   1  17        0.17       19.29     19.24 o
   0   1  17      134.45      152.73     20.76 o
   1   1  17      110.44      108.15     19.27 o
   2   1  17       46.07       40.42     16.56 o
  -9   2  17      448.93      580.78    102.91 o
  -8   2  17        1.16      -13.72     18.48 o
  -7   2  17       12.17        3.47     15.77 o
  -6   2  17      395.65      324.85     45.38 o
  -5   2  17        1.23       -1.76     14.66 o
  -4   2  17      138.84      152.65     31.61 o
  -3   2  17      143.49      185.97     32.49 o
  -2   2  17        3.76       34.50     17.88 o
  -1   2  17      415.72      371.24     42.32 o
   0   2  17        6.77       40.89     21.35 o
 -10   0  18       89.46       91.28     40.73 o
  -9   0  18      510.62      433.09     71.47 o
  -8   0  18      920.71      885.80    100.20 o
  -7   0  18     1085.95      960.76    103.44 o
  -6   0  18       42.25       33.72     23.23 o
  -5   0  18     1464.70     1440.17    108.73 o
  -4   0  18     1729.86     1604.14    122.96 o
  -3   0  18      847.57      753.07     73.95 o
  -2   0  18      707.87      629.12     69.12 o
  -1   0  18      329.19      320.17     44.71 o
   0   0  18      715.96      616.45     67.24 o
   1   0  18      567.57      512.48     74.47 o
  -9   1  18     1095.15     1142.06    119.85 o
  -8   1  18       28.73       44.07     20.24 o
  -7   1  18       68.09       89.36     23.99 o
  -6   1  18     1785.74     1748.54    114.85 o
  -5   1  18        5.58       12.90     12.99 o
  -4   1  18      394.08      398.18     31.44 o
  -3   1  18     1102.22     1041.89     63.91 o
  -2   1  18        9.42       18.66     14.54 o
  -1   1  18     1402.20     1308.06     77.02 o
   0   1  18      327.53      238.52     27.12 o
  -6   2  18        7.09       30.09     26.17 o
  -5   2  18      383.77      357.08     46.69 o
  -4   2  18      408.07      409.84     55.60 o
  -3   2  18      577.99      585.80     71.82 o
  -2   2  18      511.45      517.93     69.85 o
  -7   1  19       27.98       30.19     18.59 o
  -6   1  19       20.95       30.20     20.57 o
  -5   1  19       71.38       73.83     27.41 o
  -4   1  19       25.93       -1.59     18.50 o
  -3   1  19       64.84       57.58     16.74 o
  -2   1  19       50.66       25.20     14.42 o
 
