# Supplementary material for: Halogen bonds in some dihalogenated phenols: applications to crystal engineering
Source: IUCrJ. 2013 Oct 18;1(Pt 1):49–60. doi: 10.1107/S2052252513025657 (PMC4104968; doi:10.1107/S2052252513025657)
Supplement: Supplementary file 9 [file m-01-00049-4_150Ksup9.fcf]

#
# h,k,l, Fc-squared, Fo-squared, sigma(Fo-squared) and status flag
#
data_4_150K
_shelx_title ' datam in P2(1)/c'
_shelx_refln_list_code          4
_shelx_F_calc_maximum      197.51
_exptl_crystal_F_000       472.00
_reflns_d_resolution_high  0.7675
 
loop_
 _symmetry_equiv_pos_as_xyz
 'x, y, z'
 '-x, y+1/2, -z+1/2'
 '-x, -y, -z'
 'x, -y-1/2, z-1/2'
 
_cell_length_a    11.2215
_cell_length_b     4.2632
_cell_length_c    15.8071
_cell_angle_alpha  90.000
_cell_angle_beta  106.933
_cell_angle_gamma  90.000
 
_shelx_F_squared_multiplier     1.000
 
loop_
 _refln_index_h
 _refln_index_k
 _refln_index_l
 _refln_F_squared_calc
 _refln_F_squared_meas
 _refln_F_squared_sigma
 _refln_observed_status
   1   0   0     1796.27       -0.80      0.80 o
   2   0   0    19032.88    15966.95    334.98 o
   3   0   0    33521.48    29654.83    776.70 o
   4   0   0       22.85       36.40      9.75 o
   5   0   0    13678.82    13297.92    315.20 o
   6   0   0     4563.10     4535.40    301.75 o
   7   0   0     2311.96     2387.57    124.75 o
   8   0   0    12010.77    13291.89   1320.59 o
   9   0   0        2.62       16.73     11.37 o
  10   0   0      232.84      237.12     36.45 o
  11   0   0     4363.65     5002.07    432.23 o
  12   0   0      183.79      162.81     30.14 o
  13   0   0      643.67      696.63     66.58 o
   1   1   0    16813.13    15236.78    566.11 o
   2   1   0    37011.67    35199.39   2135.52 o
   3   1   0     7982.35     8080.89    308.71 o
   4   1   0    15918.59    16151.11    827.52 o
   5   1   0     3775.27     3927.65    190.76 o
   6   1   0    13289.76    13568.79    616.87 o
   7   1   0     4288.16     4065.28    169.68 o
   8   1   0       19.76       30.24      9.95 o
   9   1   0     7229.45     7700.94    399.81 o
  10   1   0      832.31      816.58     47.40 o
  11   1   0     1375.99     1498.65     96.51 o
  12   1   0      600.39      654.46     72.18 o
  13   1   0      168.32      158.73     34.16 o
   0   2   0    20449.00    18312.00    780.84 o
   1   2   0       53.05       42.54      8.05 o
   2   2   0     7880.94     7985.19    288.48 o
   3   2   0    10842.92    10797.47    612.69 o
   4   2   0      343.14      390.71     24.47 o
   5   2   0    10826.49    10678.04    478.79 o
   6   2   0     3774.04     3644.12    210.74 o
   7   2   0     1078.68     1025.62     52.35 o
   8   2   0     5398.22     5327.56    344.72 o
   9   2   0       23.09       21.69      6.70 o
  10   2   0     1431.99     1274.36     72.90 o
  11   2   0     2673.25     2987.26    187.63 o
  12   2   0      455.93      368.21     49.65 o
  13   2   0     1530.85     1680.44    313.31 o
   1   3   0     6807.58     6756.78    204.22 o
   2   3   0     3649.05     3564.74    149.32 o
   3   3   0     1835.99     1842.24    100.44 o
   4   3   0     7871.58     8133.87    603.60 o
   5   3   0      820.25      795.78     67.89 o
   6   3   0     3328.47     3332.64    212.33 o
   7   3   0     4424.49     4534.02    325.92 o
   8   3   0       51.11       41.41     14.73 o
   9   3   0     3179.67     3053.68    259.73 o
  10   3   0      586.03      620.07     66.77 o
  11   3   0      495.42      451.84     64.75 o
   0   4   0     5203.72     5529.31    193.23 o
   1   4   0     1330.38     1398.99     73.25 o
   2   4   0     2934.11     3198.80    146.44 o
   3   4   0     3379.26     3561.22    206.30 o
   4   4   0        2.53        8.37     11.33 o
   5   4   0     3379.33     3538.13    279.84 o
   6   4   0     1074.88     1086.75     98.95 o
   7   4   0     1004.74      948.60    103.74 o
   8   4   0     1897.60     1760.38    110.95 o
   9   4   0      314.57      312.58     57.72 o
   1   5   0     2499.08     2829.95    188.68 o
   2   5   0     1006.99     1038.18     98.54 o
   3   5   0      314.81      322.39     63.52 o
   4   5   0     2134.81     2410.74    205.34 o
   5   5   0        3.08        7.65     11.48 o
   6   5   0      667.87      694.03    108.32 o
 -13   1   1       13.62       10.34     13.24 o
 -12   1   1       73.88       86.50     21.13 o
 -11   1   1      139.28      122.49     25.70 o
 -10   1   1      320.85      295.87     31.07 o
  -9   1   1      380.94      372.07     30.03 o
  -8   1   1      171.12      175.76     20.29 o
  -7   1   1       98.32      112.47     15.35 o
  -6   1   1       12.96       11.17      6.05 o
  -5   1   1      177.11      174.39     14.33 o
  -4   1   1       97.68      106.01      9.97 o
  -3   1   1        4.90        1.26      4.13 o
  -2   1   1      396.42      382.14     19.85 o
  -1   1   1     2129.16     2215.74     51.52 o
   0   1   1     4175.77     4245.90     67.69 o
   1   1   1     6626.02     6980.52    172.55 o
   2   1   1     1169.89     1239.09     35.40 o
   3   1   1     2064.72     2181.65     81.55 o
   4   1   1        2.02       18.07     11.14 o
   5   1   1        6.19       19.80      7.57 o
   6   1   1      106.35      101.06     14.24 o
   7   1   1       28.84       24.50      8.80 o
   8   1   1        6.08       15.94      8.66 o
   9   1   1       94.07       86.69     17.09 o
  10   1   1       28.56       23.48     10.83 o
  11   1   1      247.88      243.23     29.26 o
  12   1   1        1.95        6.05     13.34 o
  13   1   1       23.46       25.58     20.78 o
 -13   2   1       11.75        9.00     19.75 o
 -12   2   1       95.07       87.92     24.22 o
 -11   2   1      414.95      417.09     53.55 o
 -10   2   1       23.21       20.07     12.04 o
  -9   2   1        0.10        5.23      7.68 o
  -8   2   1        6.19        4.02      8.43 o
  -7   2   1      152.55      151.01     16.49 o
  -6   2   1      751.79      753.13     29.13 o
  -5   2   1      295.69      296.92     27.02 o
  -4   2   1      121.38      114.08     13.98 o
  -3   2   1      486.43      476.83     26.51 o
  -2   2   1     1123.72     1188.73     38.66 o
  -1   2   1      502.78      515.95     17.99 o
   0   2   1      245.47      255.58     14.51 o
   1   2   1     1459.17     1416.05     58.04 o
   2   2   1     1281.60     1387.85     51.01 o
   3   2   1     1170.60     1321.32     72.26 o
   4   2   1       42.20       48.96      7.78 o
   5   2   1      239.62      224.59     17.47 o
   6   2   1      349.01      344.71     22.23 o
   7   2   1      263.15      260.31     33.51 o
   8   2   1      286.94      261.99     28.94 o
   9   2   1      181.25      159.53     24.16 o
  10   2   1       73.56       73.40     19.12 o
  11   2   1       25.77       15.41      7.29 o
  12   2   1       19.49       29.85     23.65 o
 -11   3   1      146.10      135.19     32.97 o
 -10   3   1        5.45        8.52     13.65 o
  -9   3   1      567.83      524.97     47.33 o
  -8   3   1      355.23      354.27     35.38 o
  -7   3   1        6.46        6.63     10.07 o
  -6   3   1      136.26      131.35     21.86 o
  -5   3   1      196.30      219.49     22.18 o
  -4   3   1        0.12        6.18      8.31 o
  -3   3   1      367.38      368.24     30.75 o
  -2   3   1      223.80      248.69     25.15 o
  -1   3   1      163.99      156.60     23.13 o
   0   3   1     1085.00     1079.10     45.56 o
   1   3   1      198.26      210.17     25.12 o
   2   3   1      915.40      953.37     52.40 o
   3   3   1      289.95      279.99     25.56 o
   4   3   1       50.05       46.37     15.31 o
   5   3   1        0.18        5.29     10.50 o
   6   3   1      229.58      185.16     26.75 o
   7   3   1        1.07        3.54      8.05 o
   8   3   1      178.32      159.84     26.76 o
   9   3   1        0.46        0.93     12.16 o
  10   3   1       53.58       37.18     13.50 o
  11   3   1       83.36       81.15     31.12 o
  -9   4   1       83.53       66.24     22.95 o
  -8   4   1        0.78        3.08     15.71 o
  -7   4   1        0.31        0.35     10.57 o
  -6   4   1       38.17       42.31     16.30 o
  -5   4   1      149.86      131.58     26.11 o
  -4   4   1       53.75       60.79     17.69 o
  -3   4   1      212.33      209.77     33.42 o
  -2   4   1       68.25       74.19     25.61 o
  -1   4   1       10.02       23.10     12.42 o
   0   4   1      371.98      413.03     51.52 o
   1   4   1       37.16       44.57     21.17 o
   2   4   1      129.76      146.97     35.54 o
   3   4   1       34.94       35.85     13.79 o
   4   4   1        8.30       18.53     12.48 o
   5   4   1       99.84       98.52     29.07 o
   6   4   1      457.69      429.59     39.42 o
   7   4   1       12.01        3.48     11.86 o
   8   4   1        4.81       12.00     11.95 o
   9   4   1      156.53      139.17     56.90 o
  -6   5   1        3.45       13.08     22.73 o
  -5   5   1      187.31      210.85     42.18 o
  -4   5   1       43.04       42.81     16.77 o
  -3   5   1       35.78       39.14     19.16 o
  -2   5   1       10.10       10.23     11.48 o
  -1   5   1        0.49        2.18     15.01 o
   0   5   1       59.95       69.18     24.69 o
   1   5   1        3.71        9.78     11.27 o
   2   5   1        4.27        6.27     13.67 o
   3   5   1      147.58      157.63     52.73 o
   4   5   1        8.95       14.88     12.78 o
   5   5   1       18.37       27.71     16.65 o
 -14   0   2        1.79        8.80     22.16 o
 -13   0   2     1877.91     2165.89    201.66 o
 -12   0   2     1815.61     2024.27    134.52 o
 -11   0   2      220.30      271.73     36.21 o
 -10   0   2     5844.69     7083.10    427.60 o
  -9   0   2     4124.30     4527.98    233.95 o
  -8   0   2    11918.10    13727.77    872.23 o
  -7   0   2     2353.54     2385.99     78.27 o
  -6   0   2        1.42        5.76     11.72 o
  -5   0   2    28033.44    26959.91    675.56 o
  -4   0   2     3721.91     3487.96    102.05 o
  -3   0   2    10992.94    10865.78    582.47 o
  -2   0   2    30896.60    24923.62   2819.71 o
  -1   0   2      173.73      252.26     32.85 o
   1   0   2      292.18      262.49      7.65 o
   2   0   2      189.48      199.58     13.98 o
   4   0   2      197.39      227.47     20.15 o
   5   0   2    10105.41    10412.45    528.99 o
   6   0   2    15120.19    15550.64    613.97 o
   7   0   2      495.94      518.05     47.49 o
   8   0   2     4905.36     5334.47    416.23 o
   9   0   2     1751.42     1922.32    185.17 o
  10   0   2      533.69      489.07     58.79 o
  11   0   2     3547.04     3881.15    446.51 o
  12   0   2       26.36       37.10     26.36 o
  13   0   2      241.49      194.43     60.90 o
 -14   1   2     1929.27     1860.22    110.13 o
 -13   1   2       37.19       27.63     16.00 o
 -12   1   2     1092.28     1232.03     85.40 o
 -11   1   2     4256.01     4577.39    216.46 o
 -10   1   2      926.65      993.85     52.39 o
  -9   1   2     2793.20     2675.49    137.03 o
  -8   1   2     3872.76     3947.09    127.74 o
  -7   1   2     2246.69     2338.71    104.51 o
  -6   1   2    17255.84    17651.79    509.61 o
  -5   1   2        4.58       24.72      8.39 o
  -4   1   2    10633.37    10481.25    290.44 o
  -3   1   2    23678.39    22413.41    508.06 o
  -2   1   2     5827.05     6087.44    165.13 o
  -1   1   2    21346.44    20769.40    335.71 o
   0   1   2    12068.59    11905.68    293.18 o
   1   1   2    39011.89    37014.20   1763.61 o
   2   1   2    11448.16    11783.15    394.40 o
   3   1   2      856.49      981.79     30.92 o
   4   1   2    12091.97    12023.92    384.05 o
   5   1   2     9537.80     9335.27    356.27 o
   6   1   2     3587.21     3610.87    180.38 o
   7   1   2     6356.37     6093.34    182.29 o
   8   1   2     2013.11     2002.26    123.01 o
   9   1   2     4785.02     4969.28    293.40 o
  10   1   2     1629.47     1637.49    116.85 o
  11   1   2       72.75       75.64     18.47 o
  12   1   2     2449.64     2366.76    159.61 o
  13   1   2      373.08      392.56     85.48 o
 -13   2   2      811.32      832.65     81.01 o
 -12   2   2      227.66      207.85     38.71 o
 -11   2   2      748.75      793.19     62.66 o
 -10   2   2     2540.16     2627.85    185.98 o
  -9   2   2      162.99      126.10     16.07 o
  -8   2   2     8068.01     8120.02    496.20 o
  -7   2   2     3881.61     3747.99    202.66 o
  -6   2   2      130.00      110.77     13.21 o
  -5   2   2    13581.00    12881.48    505.44 o
  -4   2   2     2141.17     2178.49    135.55 o
  -3   2   2     6427.91     6614.99    321.02 o
  -2   2   2    14092.86    13936.77    523.18 o
  -1   2   2        7.82       20.35      7.48 o
   0   2   2    19758.69    18792.88    401.53 o
   1   2   2    14740.88    14836.33    519.78 o
   2   2   2      277.53      251.23     37.61 o
   3   2   2    27461.04    27658.02   1184.59 o
   4   2   2     1845.22     1990.28    115.07 o
   5   2   2     3740.60     3634.09    125.28 o
   6   2   2     7585.88     7520.53    386.39 o
   7   2   2      146.47      126.26     18.84 o
   8   2   2     5638.15     5405.51    327.38 o
   9   2   2     1578.60     1483.51     96.65 o
  10   2   2      837.94      665.61     65.87 o
  11   2   2     1979.37     1901.77    213.57 o
  12   2   2       23.91       25.29     21.93 o
 -12   3   2      656.61      694.76     83.52 o
 -11   3   2      803.46      770.87     66.24 o
 -10   3   2      245.84      222.68     38.36 o
  -9   3   2     2628.25     2749.79    193.02 o
  -8   3   2      840.50      741.02     65.58 o
  -7   3   2     1727.45     1705.64    120.16 o
  -6   3   2     5319.70     5485.45    363.58 o
  -5   3   2      221.61      224.64     27.93 o
  -4   3   2     4884.65     5058.02    323.75 o
  -3   3   2     6264.94     6280.53    319.55 o
  -2   3   2      631.96      560.71     33.55 o
  -1   3   2    12689.36    12573.97    505.63 o
   0   3   2     2451.11     2328.37    100.63 o
   1   3   2     5159.33     5185.97    155.00 o
   2   3   2     8739.88     8974.27    427.58 o
   3   3   2      274.21      273.95     32.26 o
   4   3   2     5466.64     5798.20    409.82 o
   5   3   2     3663.61     3841.92    319.81 o
   6   3   2     1222.64     1130.58     63.39 o
   7   3   2     3605.34     3680.26    254.01 o
   8   3   2       58.32       55.75     16.71 o
   9   3   2     1392.86     1295.79    154.87 o
  10   3   2     1390.15     1301.46    214.37 o
  11   3   2       52.01       31.51     18.30 o
  -9   4   2       39.13       26.83     12.11 o
  -8   4   2      932.49      812.85     89.30 o
  -7   4   2     1875.11     1877.63    114.15 o
  -6   4   2      363.37      369.87     45.34 o
  -5   4   2     3724.15     3725.87    334.08 o
  -4   4   2     1508.47     1528.67    102.16 o
  -3   4   2     2283.52     2249.76    117.62 o
  -2   4   2     4870.73     5287.97    214.90 o
  -1   4   2      145.66      147.59     39.63 o
   0   4   2     2748.80     2931.15    104.27 o
   1   4   2     3284.85     3576.90    153.73 o
   2   4   2      908.54      930.22     61.72 o
   3   4   2     3412.60     3536.65    194.55 o
   4   4   2      387.93      425.78     57.25 o
   5   4   2     1842.51     1937.35    157.81 o
   6   4   2     1545.54     1495.42    149.74 o
   7   4   2       10.22        3.86     11.00 o
   8   4   2     1515.63     1432.22    152.15 o
   9   4   2      353.91      328.40     70.50 o
  -6   5   2     1640.92     1801.07    151.76 o
  -5   5   2        2.42        8.61     14.50 o
  -4   5   2     2565.55     2862.88    230.88 o
  -3   5   2     1047.22     1070.68     86.39 o
  -2   5   2       84.92       76.73     25.88 o
  -1   5   2     3171.86     3552.28    241.13 o
   0   5   2      240.12      245.43     45.09 o
   1   5   2      888.30      885.17     95.42 o
   2   5   2     1678.65     1832.62    110.01 o
   3   5   2        6.52       17.26     18.02 o
   4   5   2     1598.55     1729.96    121.24 o
   5   5   2      733.47      741.36     71.32 o
 -14   1   3       16.89       24.01     20.02 o
 -13   1   3       64.02       71.47     19.51 o
 -12   1   3       12.35        9.26      9.76 o
 -11   1   3       51.89       48.77     15.45 o
 -10   1   3      725.20      726.38     34.37 o
  -9   1   3      196.08      165.25     22.98 o
  -8   1   3      398.14      375.65     26.69 o
  -7   1   3        0.47        3.12      5.97 o
  -6   1   3     1183.13     1296.83     41.59 o
  -5   1   3      202.77      222.08     15.22 o
  -4   1   3      260.93      249.88     15.43 o
  -3   1   3        0.89        8.93      5.17 o
  -2   1   3      834.57      900.61     29.77 o
  -1   1   3        3.64        9.60      4.73 o
   0   1   3      337.22      390.72     22.44 o
   1   1   3        5.62        6.49      3.05 o
   2   1   3     2373.24     2529.25     73.93 o
   3   1   3       35.96       59.29     11.95 o
   4   1   3     1380.77     1561.22     92.36 o
   5   1   3      113.41       92.34     16.41 o
   6   1   3        0.32        2.96      6.15 o
   7   1   3      162.97      172.67     20.54 o
   8   1   3       46.33       38.43     11.52 o
   9   1   3      172.32      144.23     20.28 o
  10   1   3       36.78       26.16     10.49 o
  11   1   3       15.37       14.54      8.12 o
  12   1   3        7.16        3.50      9.28 o
 -13   2   3       38.55       39.98     17.97 o
 -12   2   3        7.42       10.78     18.20 o
 -11   2   3      270.74      258.33     29.56 o
 -10   2   3       76.94       71.23     17.42 o
  -9   2   3      108.23       89.46     16.52 o
  -8   2   3     1467.91     1455.81     84.68 o
  -7   2   3       76.20       82.58     13.47 o
  -6   2   3      157.51      152.31     15.01 o
  -5   2   3        3.03        4.24      6.05 o
  -4   2   3       31.05       27.60      8.31 o
  -3   2   3      236.36      253.01     13.50 o
  -2   2   3      674.88      705.67     22.70 o
  -1   2   3      404.33      439.91     19.49 o
   0   2   3      656.28      640.22     23.26 o
   1   2   3     1048.64     1092.79     33.03 o
   2   2   3     1716.23     1853.06     72.26 o
   3   2   3       54.22       45.23      9.84 o
   4   2   3        3.28        4.51      4.23 o
   5   2   3        9.14        6.27      5.18 o
   6   2   3      131.05      130.35     19.58 o
   7   2   3       42.51       36.28     10.87 o
   8   2   3      162.36      125.56     23.18 o
   9   2   3      501.05      388.85     50.55 o
  10   2   3       25.53       24.32      9.44 o
  11   2   3      123.63      115.81     28.19 o
  12   2   3      141.73      136.29     55.96 o
 -12   3   3       21.23       15.83     16.67 o
 -11   3   3       63.46       67.69     27.65 o
 -10   3   3        8.18       14.09     17.24 o
  -9   3   3        9.35        6.90     15.92 o
  -8   3   3      162.20      155.29     30.95 o
  -7   3   3      241.29      239.66     32.63 o
  -6   3   3      396.36      414.10     38.40 o
  -5   3   3      543.42      563.07     43.59 o
  -4   3   3       12.26       19.18      8.90 o
  -3   3   3      633.29      645.45     35.17 o
  -2   3   3      150.87      154.07     21.31 o
  -1   3   3        4.00        4.91      4.85 o
   0   3   3       27.81       31.16      9.49 o
   1   3   3        1.31       17.11      7.88 o
   2   3   3       49.97       52.47     16.74 o
   3   3   3     1950.83     2135.38    125.19 o
   4   3   3      304.31      289.01     34.00 o
   5   3   3        0.02        8.31     10.23 o
   6   3   3      440.52      387.12     43.91 o
   7   3   3      232.00      191.20     29.34 o
   8   3   3        0.20        6.09      6.44 o
   9   3   3       22.82       27.09     12.89 o
  10   3   3       53.81       44.04     19.97 o
 -10   4   3        2.76        9.99     15.43 o
  -9   4   3       80.14       85.29     24.74 o
  -8   4   3      144.34      153.97     37.35 o
  -7   4   3       13.83       13.81     13.84 o
  -6   4   3       79.88       91.10     21.40 o
  -5   4   3      151.82      139.58     24.05 o
  -4   4   3        6.16        6.51      8.16 o
  -3   4   3      649.69      647.05     49.08 o
  -2   4   3       42.47       46.00     19.76 o
  -1   4   3        0.21        6.72     13.79 o
   0   4   3      212.42      233.42     41.22 o
   1   4   3      217.16      246.22     43.49 o
   2   4   3       23.52       21.95     10.11 o
   3   4   3      217.15      203.56     64.14 o
   4   4   3      290.85      287.49     35.26 o
   5   4   3      206.31      186.70     35.11 o
   6   4   3       25.54       22.66     14.47 o
   7   4   3        3.13        7.35     13.61 o
   8   4   3       29.76       27.57     15.24 o
  -6   5   3       23.41       27.18     27.65 o
  -5   5   3       98.29      128.96     46.77 o
  -4   5   3        1.66        1.66     11.79 o
  -3   5   3        1.10       11.51     16.07 o
  -2   5   3      248.54      257.74     57.96 o
  -1   5   3      167.92      154.29     42.50 o
   0   5   3      130.14      127.02     41.08 o
   1   5   3      366.81      394.05     61.46 o
   2   5   3        3.34        9.77     10.30 o
   3   5   3      102.34      121.74     35.73 o
   4   5   3        1.12       13.20      9.44 o
   5   5   3        7.70       10.29     12.22 o
 -14   0   4      818.86      825.29     97.77 o
 -13   0   4     2250.80     2625.49    241.85 o
 -12   0   4      907.26      875.83     91.19 o
 -11   0   4      191.38      219.98     40.01 o
 -10   0   4     6570.46     7651.53    413.62 o
  -9   0   4      423.86      403.72     37.94 o
  -8   0   4     4822.93     5309.80    190.81 o
  -7   0   4    12184.72    12502.49    550.26 o
  -6   0   4     4780.78     4800.42     89.00 o
  -5   0   4    34312.11    34906.89   1189.65 o
  -4   0   4     8812.92     8835.12    597.68 o
  -3   0   4       13.36       27.38     14.21 o
  -1   0   4     1259.80     1470.68    182.73 o
   0   0   4    12753.60    12266.82   1171.69 o
   1   0   4    35659.75    35692.50   1680.02 o
   2   0   4      273.52      265.71     13.85 o
   3   0   4    18018.20    17260.48    338.17 o
   4   0   4     5999.38     5508.60     96.63 o
   5   0   4      231.76      280.70     22.65 o
   6   0   4    13928.78    13583.10    945.78 o
   7   0   4      188.86      204.83     26.69 o
   8   0   4     1639.62     1565.40    155.28 o
   9   0   4     6760.26     7398.67    745.80 o
  10   0   4      216.62      186.62     47.63 o
  11   0   4     2821.81     3325.57    692.15 o
  12   0   4      815.70     1053.79    197.88 o
 -14   1   4     1052.42     1100.51     79.18 o
 -13   1   4      330.70      329.87     41.90 o
 -12   1   4      146.45      158.88     28.82 o
 -11   1   4     4861.45     5420.43    253.81 o
 -10   1   4       69.66       50.37     15.08 o
  -9   1   4     3239.70     3445.63    174.16 o
  -8   1   4    11980.06    12637.46    558.83 o
  -7   1   4     3858.17     4118.43    181.74 o
  -6   1   4     9561.48     9185.86    417.48 o
  -5   1   4     6442.18     6150.53    271.39 o
  -4   1   4     5597.92     5594.84     97.86 o
  -3   1   4    24647.66    24615.31    474.78 o
  -2   1   4       27.11       65.69     15.82 o
  -1   1   4     9842.28    10218.95    206.52 o
   0   1   4    23031.63    22671.21    405.97 o
   1   1   4     3680.32     3675.04     95.16 o
   2   1   4    12819.22    13062.17    280.90 o
   3   1   4     9988.03    10086.09    195.37 o
   4   1   4    12201.57    12095.01    268.49 o
   5   1   4     7602.45     7754.56    237.96 o
   6   1   4       16.99       23.21      7.21 o
   7   1   4     5843.06     5719.48    425.04 o
   8   1   4     2631.54     2361.18    211.65 o
   9   1   4     1804.42     1635.98    117.11 o
  10   1   4     1759.40     1720.30    122.06 o
  11   1   4      439.91      535.48     71.10 o
  12   1   4     1515.59     1525.26    141.10 o
 -13   2   4     1376.38     1488.56    102.46 o
 -12   2   4     1366.92     1389.27    105.07 o
 -11   2   4        0.86        4.04     11.11 o
 -10   2   4     3230.23     3388.01    217.79 o
  -9   2   4     2244.10     2339.77    194.90 o
  -8   2   4      383.81      352.54     32.66 o
  -7   2   4     5741.18     5603.40    355.65 o
  -6   2   4     1184.38     1147.48     47.46 o
  -5   2   4    11137.75    11014.00    341.01 o
  -4   2   4     6765.75     6855.83    301.16 o
  -3   2   4       86.65       77.28     13.26 o
  -2   2   4    24600.47    25041.15    577.53 o
  -1   2   4     5713.41     6031.39    165.13 o
   0   2   4     6009.94     6136.90    145.10 o
   1   2   4    12004.71    12120.75    296.11 o
   2   2   4      171.93      193.66     17.88 o
   3   2   4     8978.93     9386.99    340.81 o
   4   2   4     2791.66     2789.40    154.08 o
   5   2   4     1205.84     1144.32     55.51 o
   6   2   4    11073.09    10493.78    458.07 o
   7   2   4      168.16      155.78     24.53 o
   8   2   4     1735.60     1534.69    124.02 o
   9   2   4     2322.29     2388.44    124.81 o
  10   2   4       44.21       31.36     12.43 o
  11   2   4     1243.10     1068.43    109.51 o
 -12   3   4      133.82      134.17     37.08 o
 -11   3   4     1786.82     1963.39    190.32 o
 -10   3   4      360.15      352.90     67.79 o
  -9   3   4     1554.44     1622.79    155.42 o
  -8   3   4     2326.33     2414.87    187.76 o
  -7   3   4       67.10       54.05     14.68 o
  -6   3   4     4375.34     4417.68    208.65 o
  -5   3   4     2298.67     2323.11    164.56 o
  -4   3   4     3863.32     3969.92    239.01 o
  -3   3   4    10141.75    10583.51    496.55 o
  -2   3   4       13.65       17.17      6.75 o
  -1   3   4     7914.55     8049.59    292.46 o
   0   3   4     6363.45     6351.70    215.72 o
   1   3   4      699.12      677.63     39.89 o
   2   3   4    11667.65    12162.03    561.75 o
   3   3   4     1126.59     1134.84     59.56 o
   4   3   4     6171.17     6476.03    472.63 o
   5   3   4     4467.97     4791.07    336.80 o
   6   3   4       10.49       10.78      8.07 o
   7   3   4     2973.62     2929.82    272.96 o
   8   3   4     1851.04     1635.08    154.74 o
   9   3   4      361.51      271.16     46.37 o
  10   3   4     1343.20     1085.67    153.17 o
 -10   4   4      793.55      660.24     78.64 o
  -9   4   4      472.07      465.30     60.66 o
  -8   4   4      645.78      562.70     73.85 o
  -7   4   4     3248.02     3418.47    317.89 o
  -6   4   4        1.69        0.27     10.65 o
  -5   4   4     2297.40     2281.97    161.43 o
  -4   4   4     2478.21     2475.91    147.78 o
  -3   4   4      496.27      441.67     45.97 o
  -2   4   4     4188.44     4592.99    185.51 o
  -1   4   4     1197.97     1310.25     78.15 o
   0   4   4     4209.20     4689.27    192.46 o
   1   4   4     5078.18     5703.17    232.35 o
   2   4   4        2.31        7.09     10.50 o
   3   4   4     3303.39     3460.92    193.45 o
   4   4   4     3506.68     3669.83    263.14 o
   5   4   4      357.83      366.26     46.12 o
   6   4   4     2934.24     2694.29    267.69 o
   7   4   4      366.98      332.30     57.94 o
   8   4   4     1040.60      908.37    129.35 o
  -6   5   4     1520.36     1659.40    149.03 o
  -5   5   4      473.69      481.17     73.42 o
  -4   5   4      509.99      487.11     90.95 o
  -3   5   4     1621.22     1725.74    107.20 o
  -2   5   4        4.87       14.86     17.50 o
  -1   5   4     1945.55     2228.74    123.19 o
   0   5   4      634.83      643.48     78.01 o
   1   5   4       91.83       88.26     26.44 o
   2   5   4     2606.72     2892.30    221.81 o
   3   5   4      250.88      213.74     46.78 o
   4   5   4      482.67      489.12     92.88 o
 -14   1   5       89.81       96.28     24.56 o
 -13   1   5       64.78       59.55     22.14 o
 -12   1   5       26.27       26.55     12.56 o
 -11   1   5       93.06       94.89     18.65 o
 -10   1   5        5.67       10.62      8.59 o
  -9   1   5      377.58      342.56     31.82 o
  -8   1   5       13.76       12.78      9.28 o
  -7   1   5       20.04       25.46     11.08 o
  -6   1   5      190.53      223.92     20.73 o
  -5   1   5     1589.07     1693.04     64.35 o
  -4   1   5       86.91      111.11     15.86 o
  -3   1   5      336.24      381.55     16.43 o
  -2   1   5        2.65        3.85      4.93 o
  -1   1   5      322.87      328.44     15.63 o
   0   1   5     1452.88     1618.37     32.82 o
   1   1   5       31.63       37.14      6.33 o
   2   1   5      299.07      294.06     27.22 o
   3   1   5      175.99      183.25     34.65 o
   4   1   5      146.27      142.31     21.09 o
   5   1   5      227.10      202.40     29.35 o
   6   1   5      378.17      326.71     48.03 o
   7   1   5       17.10       12.12      8.77 o
   8   1   5       24.18       27.67     12.43 o
   9   1   5      127.58      113.38     20.50 o
  10   1   5      282.48      236.68     44.43 o
  11   1   5       10.51        9.77     10.56 o
  12   1   5        3.54       12.62     14.80 o
 -13   2   5       10.43       19.05     17.40 o
 -12   2   5        2.94        0.39     12.76 o
 -11   2   5       77.75       68.11     17.96 o
 -10   2   5       65.00       58.49     16.69 o
  -9   2   5        8.49        5.72     10.34 o
  -8   2   5      205.02      171.97     23.39 o
  -7   2   5     1153.65     1121.29     46.92 o
  -6   2   5      337.96      350.83     20.41 o
  -5   2   5      602.63      662.62     39.01 o
  -4   2   5       89.08       80.78     19.73 o
  -3   2   5      213.26      229.87     15.42 o
  -2   2   5      627.52      698.59     25.89 o
  -1   2   5        5.51        6.20      5.58 o
   0   2   5      649.09      693.44     26.04 o
   1   2   5       78.14       83.07     14.64 o
   2   2   5      240.34      251.60     18.41 o
   3   2   5     1335.16     1339.95     40.85 o
   4   2   5      389.42      400.56     29.05 o
   5   2   5       49.84       64.90     15.79 o
   6   2   5      193.54      161.53     27.45 o
   7   2   5        9.14       12.39      8.51 o
   8   2   5       12.69       13.33      9.57 o
   9   2   5        0.47       -3.46      8.20 o
  10   2   5        5.47       10.28      9.83 o
  11   2   5       44.77       37.25     22.63 o
 -12   3   5       96.21      105.91     29.38 o
 -11   3   5       80.65       90.79     25.87 o
 -10   3   5      253.51      230.57     45.42 o
  -9   3   5       37.70       40.83     17.01 o
  -8   3   5       68.61       35.57     16.40 o
  -7   3   5      490.70      523.47     48.42 o
  -6   3   5      468.89      431.37     39.24 o
  -5   3   5      363.63      397.41     34.72 o
  -4   3   5        2.87        6.16      9.02 o
  -3   3   5      193.57      197.86     29.65 o
  -2   3   5     1367.24     1467.28     77.35 o
  -1   3   5       28.52       28.86     10.58 o
   0   3   5      183.57      177.58     17.71 o
   1   3   5      792.75      795.96     35.44 o
   2   3   5      118.07      118.18     24.00 o
   3   3   5       85.19       86.81     22.27 o
   4   3   5        8.76       10.38      8.71 o
   5   3   5      126.83      122.45     33.62 o
   6   3   5      148.49      153.35     29.33 o
   7   3   5      145.29      132.69     28.06 o
   8   3   5       21.72        9.27     13.65 o
   9   3   5      138.33      127.45     31.23 o
  10   3   5      113.62       96.78     28.77 o
 -10   4   5        1.55        7.24     13.00 o
  -9   4   5       19.28       18.54     14.77 o
  -8   4   5      272.07      265.43     43.64 o
  -7   4   5        8.62       16.63     17.12 o
  -6   4   5       45.79       44.80     17.67 o
  -5   4   5      396.93      392.15     41.47 o
  -4   4   5       47.13       53.23     19.17 o
  -3   4   5       23.28       32.26     12.10 o
  -2   4   5       17.35       20.70     12.65 o
  -1   4   5       96.21      111.75     30.73 o
   0   4   5      550.01      620.33     53.96 o
   1   4   5      196.17      203.20     45.44 o
   2   4   5       96.88       92.61     20.84 o
   3   4   5       23.87       33.08     14.96 o
   4   4   5      353.58      347.76     36.19 o
   5   4   5       80.03       61.15     17.68 o
   6   4   5        0.12        2.82     15.65 o
   7   4   5       88.64       74.35     27.34 o
  -6   5   5       11.79       22.09     24.47 o
  -5   5   5        9.24       13.62     21.07 o
  -4   5   5       30.60       33.56     16.39 o
  -3   5   5       30.17       40.38     18.99 o
  -2   5   5      155.44      180.08     38.72 o
  -1   5   5       31.04       30.87     16.33 o
   0   5   5       34.44       26.99     14.35 o
   1   5   5        2.73       10.82     21.27 o
   2   5   5       22.54       23.45     15.34 o
   3   5   5      105.16       99.57     35.15 o
 -14   0   6     1135.62     1201.76    146.56 o
 -13   0   6     1078.05     1275.90    201.21 o
 -12   0   6     1135.36     1306.47    167.90 o
 -11   0   6     1851.61     2012.77    288.10 o
 -10   0   6     5772.93     6471.97    571.85 o
  -9   0   6     3585.25     3811.42    298.70 o
  -8   0   6      355.09      366.97     35.84 o
  -7   0   6    10771.83    10998.80    187.51 o
  -6   0   6     1165.09     1056.57     41.75 o
  -5   0   6     3864.60     3743.51     96.18 o
  -4   0   6     8441.04     7479.50    450.71 o
  -3   0   6     2802.85     2777.67    238.55 o
  -1   0   6    14922.72    15427.91    340.53 o
   0   0   6     2294.10     2160.42    341.24 o
   1   0   6    38179.13    35946.95   3750.84 o
   2   0   6     3278.90     3690.10    175.49 o
   3   0   6     4322.64     4207.68    145.50 o
   4   0   6    13855.44    14371.04    565.73 o
   5   0   6       49.91       71.12     35.38 o
   6   0   6    10528.65    11483.69   1153.27 o
   7   0   6     2483.93     2846.53    332.46 o
   8   0   6      271.74      259.22     99.75 o
   9   0   6     5435.42     6728.11   1239.08 o
  10   0   6       24.36        8.11     17.59 o
  11   0   6      199.83      202.10     61.52 o
  12   0   6      968.17     1351.06    297.87 o
 -14   1   6      119.92      137.03     31.71 o
 -13   1   6     2164.56     2368.91    155.20 o
 -12   1   6      122.59      128.11     26.96 o
 -11   1   6     2670.43     2818.13    100.08 o
 -10   1   6     1147.99     1191.05     51.37 o
  -9   1   6      594.47      556.48     45.47 o
  -8   1   6     9007.34     9482.52    324.37 o
  -7   1   6      153.63      152.37     23.00 o
  -6   1   6     3725.52     3629.81    200.57 o
  -5   1   6    19120.73    19283.58   1102.83 o
  -4   1   6     5168.79     5391.45    213.88 o
  -3   1   6    15663.76    15727.54    443.64 o
  -2   1   6     9733.30    10062.95    233.49 o
  -1   1   6    12426.67    13201.08    470.23 o
   0   1   6    24366.57    24542.46    689.90 o
   1   1   6       13.46       28.33     22.12 o
   2   1   6     8690.54     8876.29    164.76 o
   3   1   6    13801.19    14044.56    410.84 o
   4   1   6     2526.74     2468.09    106.35 o
   5   1   6     7298.28     6901.56    412.87 o
   6   1   6     3898.54     3643.50    246.80 o
   7   1   6     4973.74     4433.65    424.71 o
   8   1   6     3006.25     2860.39    208.44 o
   9   1   6       37.97       43.38     18.51 o
  10   1   6     2137.86     2326.93    229.35 o
  11   1   6      896.49      932.59    119.83 o
 -13   2   6      214.96      230.64     47.91 o
 -12   2   6     1019.34     1120.35     88.81 o
 -11   2   6      856.07      846.87     54.24 o
 -10   2   6     3236.57     3383.54    274.36 o
  -9   2   6     2711.51     2735.27    219.19 o
  -8   2   6      426.80      409.31     51.09 o
  -7   2   6    10741.94    11071.59    602.28 o
  -6   2   6     2762.75     2724.71    100.05 o
  -5   2   6     3368.97     3346.26     75.53 o
  -4   2   6    14197.13    14713.94    342.73 o
  -3   2   6     1086.83     1095.48     48.07 o
  -2   2   6    14790.79    15841.57    610.44 o
  -1   2   6     4629.88     4666.19    130.93 o
   0   2   6      750.96      789.31     28.07 o
   1   2   6    19100.98    19454.27    395.76 o
   2   2   6     2548.78     2561.29     70.24 o
   3   2   6     5848.14     6069.06    196.17 o
   4   2   6    11160.46    11229.49    424.97 o
   5   2   6        6.10       12.73     10.60 o
   6   2   6     3908.90     3658.32    204.36 o
   7   2   6     1655.86     1422.34    118.97 o
   8   2   6      112.02       77.38     17.16 o
   9   2   6     3270.01     2883.34    160.13 o
  10   2   6      106.76       76.27     25.32 o
  11   2   6      454.44      274.34     68.66 o
 -12   3   6       13.75       10.17     16.82 o
 -11   3   6     1619.48     1670.73    168.65 o
 -10   3   6      899.08      883.82     73.71 o
  -9   3   6      467.81      445.66     61.25 o
  -8   3   6     4974.93     5245.83    366.21 o
  -7   3   6      815.58      798.31     65.05 o
  -6   3   6     5568.40     5613.73    355.61 o
  -5   3   6     5898.02     6124.18    352.75 o
  -4   3   6      285.51      274.88     32.97 o
  -3   3   6     6093.83     6270.06    293.22 o
  -2   3   6     2841.02     2889.87    115.16 o
  -1   3   6     2899.65     2920.72    116.39 o
   0   3   6     7853.14     8065.72    309.73 o
   1   3   6       57.32       63.73     12.33 o
   2   3   6     5589.52     5776.57    168.79 o
   3   3   6     2078.74     2088.51     89.79 o
   4   3   6      314.30      321.99     45.06 o
   5   3   6     3946.78     4019.75    269.67 o
   6   3   6      682.35      629.58     68.16 o
   7   3   6     1857.83     1659.40    130.13 o
   8   3   6     1398.08     1242.13    145.68 o
   9   3   6       31.05       27.85     16.91 o
 -10   4   6      872.80      869.07     91.54 o
  -9   4   6     2431.96     2479.41    225.25 o
  -8   4   6       35.50       35.73     18.11 o
  -7   4   6     1670.00     1593.15    154.88 o
  -6   4   6     1322.83     1316.40    121.68 o
  -5   4   6      375.36      349.76     41.01 o
  -4   4   6     4520.46     4834.46    344.44 o
  -3   4   6       90.53       87.82     20.97 o
  -2   4   6     2903.78     3007.61    137.94 o
  -1   4   6     2844.86     3164.27    127.51 o
   0   4   6      200.85      232.50     41.75 o
   1   4   6     2129.28     2185.42    119.64 o
   2   4   6     1121.49     1173.78     83.45 o
   3   4   6     1667.30     1688.40     96.90 o
   4   4   6     1847.72     1829.49    143.48 o
   5   4   6      164.83      129.87     31.54 o
   6   4   6     1490.26     1448.99    134.63 o
   7   4   6      743.40      691.19     80.70 o
  -5   5   6      558.10      607.77     74.92 o
  -4   5   6       30.33       30.50     16.18 o
  -3   5   6     1907.74     2067.07    168.95 o
  -2   5   6      645.46      683.46    130.22 o
  -1   5   6      488.66      451.90     80.66 o
   0   5   6     2396.08     2616.76    197.86 o
   1   5   6      110.85      124.11     35.90 o
   2   5   6     1580.95     1700.19    106.51 o
   3   5   6      696.56      598.53    184.31 o
 -14   1   7       12.46       12.89     14.83 o
 -13   1   7       17.11       10.54     16.22 o
 -12   1   7       78.40       82.56     22.44 o
 -11   1   7        8.77       12.40     10.83 o
 -10   1   7      140.64      132.17     28.12 o
  -9   1   7       26.10       27.82     10.41 o
  -8   1   7      294.16      288.15     30.53 o
  -7   1   7      296.58      284.64     23.82 o
  -6   1   7       23.94       37.04     13.59 o
  -5   1   7     1101.70     1150.25     78.88 o
  -4   1   7      162.33      184.21     15.17 o
  -3   1   7      362.43      453.62     20.32 o
  -2   1   7      228.50      219.66     16.63 o
  -1   1   7      123.91      226.83     32.18 o
   0   1   7       15.27       32.18     11.80 o
   1   1   7     2377.71     2456.12     96.28 o
   2   1   7       50.44       41.29     14.19 o
   3   1   7      424.49      417.65     29.12 o
   4   1   7      227.97      227.34     24.89 o
   5   1   7        6.08        5.18      8.52 o
   6   1   7        1.71        3.70      6.57 o
   7   1   7        8.65        8.57      8.59 o
   8   1   7        7.12        3.53     12.38 o
   9   1   7       17.33       21.09     11.37 o
  10   1   7        9.50       14.30     13.12 o
  11   1   7       84.07       60.67     20.13 o
 -13   2   7      161.48      153.25     41.95 o
 -12   2   7        4.74        0.19     16.26 o
 -11   2   7      110.01      107.12     20.47 o
 -10   2   7       76.45       78.95     16.91 o
  -9   2   7       23.45       26.08     12.16 o
  -8   2   7       14.23       14.74     10.30 o
  -7   2   7        3.25        0.13      8.29 o
  -6   2   7      490.00      514.64     34.74 o
  -5   2   7      720.38      753.67     37.11 o
  -4   2   7      603.52      633.73     29.65 o
  -3   2   7      431.22      491.50     31.39 o
  -2   2   7       78.52       73.78     12.18 o
  -1   2   7      476.98      493.32     25.70 o
   0   2   7        1.51       13.90      7.04 o
   1   2   7      237.31      248.82     24.41 o
   2   2   7      148.81      135.76     21.06 o
   3   2   7      952.81      978.34     43.91 o
   4   2   7      295.66      277.54     29.50 o
   5   2   7        0.82        6.72      7.18 o
   6   2   7      286.78      251.81     32.47 o
   7   2   7      348.84      273.09     36.64 o
   8   2   7        0.02        5.28     10.21 o
   9   2   7       39.47       24.34     15.44 o
  10   2   7      117.88       97.80     31.09 o
 -12   3   7        0.03        6.35     13.42 o
 -11   3   7      365.88      363.01     56.91 o
 -10   3   7       37.07       22.88     13.63 o
  -9   3   7      178.61      160.88     36.55 o
  -8   3   7      349.19      346.75     45.10 o
  -7   3   7       59.83       57.57     21.44 o
  -6   3   7      198.39      182.47     32.24 o
  -5   3   7       14.64       21.43     10.47 o
  -4   3   7      124.90      120.57     20.99 o
  -3   3   7       98.70       94.34     15.28 o
  -2   3   7      302.50      294.52     21.83 o
  -1   3   7        2.75        9.18      6.60 o
   0   3   7       91.43      116.10     18.60 o
   1   3   7      704.11      726.91     34.39 o
   2   3   7      580.94      582.24     33.56 o
   3   3   7        8.21        4.70      4.18 o
   4   3   7      328.53      352.51     44.26 o
   5   3   7       37.53       35.46     17.96 o
   6   3   7       46.21       38.92     15.63 o
   7   3   7      102.85       75.97     25.18 o
   8   3   7       40.63       27.56     13.51 o
   9   3   7       97.61       71.84     26.83 o
  -9   4   7       15.11       14.94     11.83 o
  -8   4   7      263.07      257.45     37.68 o
  -7   4   7        0.34        0.09     14.11 o
  -6   4   7       62.40       55.39     22.21 o
  -5   4   7      322.34      308.21     53.03 o
  -4   4   7      132.96      125.05     29.22 o
  -3   4   7        1.07        4.33      6.56 o
  -2   4   7      375.20      393.10     50.25 o
  -1   4   7       53.54       63.02     19.36 o
   0   4   7        4.65       13.08     13.99 o
   1   4   7       16.07       14.47      7.96 o
   2   4   7       22.50       20.97      9.82 o
   3   4   7       81.07       75.21     23.90 o
   4   4   7        3.21       19.37     15.88 o
   5   4   7       14.91       15.58     16.31 o
   6   4   7      138.66      104.77     27.65 o
  -5   5   7       29.38       30.30     24.62 o
  -4   5   7      239.19      225.23     50.15 o
  -3   5   7       59.36       70.48     26.32 o
  -2   5   7       23.23       27.21     16.23 o
  -1   5   7       63.94       62.71     24.11 o
   0   5   7      102.82       92.66     26.45 o
   1   5   7      145.58      154.58     34.31 o
   2   5   7       39.10       36.05     17.08 o
 -14   0   8      506.24      477.30     75.86 o
 -13   0   8       22.71       22.98     21.84 o
 -12   0   8     1650.04     1845.78    200.73 o
 -11   0   8     2417.80     2699.85    253.32 o
 -10   0   8      950.00     1055.07    106.14 o
  -9   0   8     2410.01     2613.42    129.66 o
  -8   0   8     3108.09     3267.95    144.47 o
  -7   0   8    13141.20    13373.32    714.51 o
  -6   0   8     7285.01     7290.86    320.53 o
  -5   0   8      205.17      259.32     93.24 o
  -4   0   8    27278.40    28887.18    472.37 o
  -3   0   8     7855.42     8274.24    915.91 o
  -2   0   8     5150.92     5168.41    704.44 o
  -1   0   8    16124.38    18667.84    412.73 o
   0   0   8       30.40       23.81     12.15 o
   1   0   8    24823.80    27036.22    675.30 o
   2   0   8     3555.73     3837.31    127.37 o
   3   0   8      121.25      117.78     29.26 o
   4   0   8    22619.47    25165.04   1113.62 o
   5   0   8     1571.70     1563.12     99.78 o
   6   0   8     2760.75     3001.06    222.63 o
   7   0   8     6156.15     7758.75   1003.22 o
   8   0   8       17.27        0.42     24.92 o
   9   0   8     2278.90     2571.69    445.62 o
  10   0   8      864.63     1015.49    173.95 o
  11   0   8       46.02       25.19     24.32 o
 -14   1   8        4.49       14.90     20.39 o
 -13   1   8     3327.80     3913.73    286.34 o
 -12   1   8       61.87       54.12     20.13 o
 -11   1   8      620.81      655.02     59.22 o
 -10   1   8     6623.55     7235.96    238.10 o
  -9   1   8      239.58      233.53     33.98 o
  -8   1   8     5945.30     6166.14    283.90 o
  -7   1   8     3569.41     3594.28    220.63 o
  -6   1   8     1409.25     1271.74    112.88 o
  -5   1   8    16692.51    17645.25    248.72 o
  -4   1   8      447.84      501.27     31.63 o
  -3   1   8     5073.09     5202.77    238.07 o
  -2   1   8    18620.18    18900.65    787.52 o
  -1   1   8     2536.78     2694.83    101.99 o
   0   1   8    10488.70    10910.58    274.19 o
   1   1   8     7751.26     8070.10    324.08 o
   2   1   8     9474.32    10055.72    156.49 o
   3   1   8    12771.05    13412.33    338.10 o
   4   1   8      115.84      111.49     22.14 o
   5   1   8     5249.88     5224.32    309.11 o
   6   1   8     4172.90     4378.18    345.50 o
   7   1   8     1197.30     1096.54    122.50 o
   8   1   8     2438.44     2539.79    273.78 o
   9   1   8      938.07     1015.57    109.06 o
  10   1   8     1709.67     1696.50    186.46 o
 -13   2   8       14.25       11.64     19.27 o
 -12   2   8     2200.04     2242.35    176.30 o
 -11   2   8     1324.48     1317.42     88.18 o
 -10   2   8     1139.50     1155.48     83.63 o
  -9   2   8     3883.59     3933.79    354.55 o
  -8   2   8     2448.24     2518.37    226.68 o
  -7   2   8     4827.89     4948.64    273.55 o
  -6   2   8     5713.08     5758.86    270.93 o
  -5   2   8       45.19       48.37     13.41 o
  -4   2   8    10343.56    10307.91    231.09 o
  -3   2   8     1702.89     1720.08     64.44 o
  -2   2   8     3471.46     3494.74     98.80 o
  -1   2   8    12073.09    12660.95    384.75 o
   0   2   8      987.04      971.47     34.84 o
   1   2   8     8477.46     8639.83    236.67 o
   2   2   8     3716.45     3797.17     97.18 o
   3   2   8        1.83        8.50     10.27 o
   4   2   8     5838.10     5697.16    252.26 o
   5   2   8      802.12      709.18     42.65 o
   6   2   8     1814.84     1587.00    123.73 o
   7   2   8     4040.75     4095.83    300.44 o
   8   2   8       17.81        9.61     10.21 o
   9   2   8     1956.80     1613.27    342.08 o
  10   2   8      648.40      621.93    163.30 o
 -12   3   8       99.35       90.81     30.07 o
 -11   3   8      857.94      802.67     96.06 o
 -10   3   8     2464.70     2436.15    289.62 o
  -9   3   8      161.39      135.40     31.81 o
  -8   3   8     4340.27     4365.73    365.15 o
  -7   3   8      918.84      890.41     66.19 o
  -6   3   8     1439.11     1446.62     71.96 o
  -5   3   8     4728.42     4711.80    181.87 o
  -4   3   8      384.19      364.69     35.15 o
  -3   3   8     6275.47     6756.94    290.35 o
  -2   3   8     5727.03     5848.92    249.39 o
  -1   3   8      706.53      684.36     33.16 o
   0   3   8     6466.15     6548.87    231.66 o
   1   3   8     2680.40     2684.03    110.89 o
   2   3   8     1180.85     1125.25     41.27 o
   3   3   8     5597.28     5668.92    276.36 o
   4   3   8      138.83      114.76     25.59 o
   5   3   8     2793.80     2679.11    180.69 o
   6   3   8     1383.61     1247.31    120.20 o
   7   3   8      137.75      113.08     32.50 o
   8   3   8     1667.90     1429.88    210.55 o
  -9   4   8     1128.06     1051.32    109.59 o
  -8   4   8       11.35       15.27     18.14 o
  -7   4   8     1626.07     1432.20    133.35 o
  -6   4   8     3116.67     2986.60    159.45 o
  -5   4   8      536.58      565.15     70.53 o
  -4   4   8     3988.07     4094.91    269.81 o
  -3   4   8     1332.44     1306.26     90.39 o
  -2   4   8      879.33      932.40     69.42 o
  -1   4   8     4786.61     5157.78    278.88 o
   0   4   8      128.54      102.39     26.85 o
   1   4   8     3323.43     3414.40    186.40 o
   2   4   8     2766.38     2898.48    169.95 o
   3   4   8      381.77      379.94     51.97 o
   4   4   8     2111.74     2196.07    209.05 o
   5   4   8     1072.68      977.95    102.30 o
   6   4   8      555.55      446.87     62.00 o
  -4   5   8      437.23      410.72     79.11 o
  -3   5   8     1795.84     1958.37    134.70 o
  -2   5   8     1159.07     1044.26    147.80 o
  -1   5   8       31.62       29.66     17.35 o
   0   5   8     1880.28     1942.60    123.54 o
 -14   1   9      144.93      155.13     34.41 o
 -13   1   9       56.52       57.41     25.19 o
 -12   1   9        7.94        7.82     15.75 o
 -11   1   9      156.72      140.36     32.04 o
 -10   1   9       75.85       55.38     20.60 o
  -9   1   9        0.40       -1.37      9.65 o
  -8   1   9      327.82      308.18     27.80 o
  -7   1   9        0.46       19.39     15.36 o
  -6   1   9      391.35      356.77     50.19 o
  -5   1   9      163.91      133.99     18.89 o
  -4   1   9      850.26      918.80     60.54 o
  -3   1   9        5.12        8.09      5.16 o
  -2   1   9        2.71       -5.04      9.33 o
  -1   1   9       24.56       16.22      6.18 o
   0   1   9        2.85        2.91      5.49 o
   1   1   9       25.78       23.92     11.91 o
   2   1   9      349.85      391.21     34.92 o
   3   1   9       52.89       39.59     16.06 o
   4   1   9      574.88      611.64     54.96 o
   5   1   9      520.14      490.71     58.72 o
   6   1   9       82.49       88.98     24.38 o
   7   1   9       62.27       73.21     20.81 o
   8   1   9       13.34        6.88     11.50 o
   9   1   9        0.02        2.92     12.02 o
  10   1   9        7.52       12.00     13.68 o
 -13   2   9      236.90      192.34     46.69 o
 -12   2   9       97.91       97.76     31.85 o
 -11   2   9       98.01       95.78     26.59 o
 -10   2   9      431.79      408.34     41.25 o
  -9   2   9        3.84       -2.52     11.37 o
  -8   2   9      148.90      120.11     21.96 o
  -7   2   9      758.89      748.16     65.23 o
  -6   2   9        2.95        6.17      8.59 o
  -5   2   9      267.71      282.74     36.49 o
  -4   2   9       13.09       16.89      6.56 o
  -3   2   9      161.67      161.86     19.82 o
  -2   2   9     1421.21     1528.90     59.94 o
  -1   2   9       99.16       88.76     14.68 o
   0   2   9       58.76       65.17     14.10 o
   1   2   9      206.90      196.51     20.96 o
   2   2   9      639.04      668.64     41.91 o
   3   2   9      303.35      290.48     31.04 o
   4   2   9       24.12       15.80     10.77 o
   5   2   9        0.43        4.03      8.46 o
   6   2   9       68.66       56.95     21.61 o
   7   2   9      113.81       85.23     25.93 o
   8   2   9        1.13        4.48     13.17 o
   9   2   9       36.81       30.60     17.69 o
 -11   3   9       27.71       21.71     14.17 o
 -10   3   9       12.86       16.83     16.60 o
  -9   3   9      102.47       94.37     28.06 o
  -8   3   9      312.12      279.07     43.22 o
  -7   3   9      642.39      597.21     61.48 o
  -6   3   9        5.15        3.51     12.76 o
  -5   3   9      753.58      701.62     57.72 o
  -4   3   9      252.47      267.27     29.58 o
  -3   3   9        8.95        7.80     10.56 o
  -2   3   9      236.76      235.66     25.22 o
  -1   3   9       25.20       29.69      9.90 o
   0   3   9       75.88       65.71     13.17 o
   1   3   9       24.87       18.57      8.61 o
   2   3   9       76.60       71.57     15.52 o
   3   3   9      502.15      489.83     53.04 o
   4   3   9      459.39      426.36     59.91 o
   5   3   9       30.50       22.92     15.39 o
   6   3   9       34.82       35.00     19.62 o
   7   3   9       45.44       32.04     16.06 o
   8   3   9       64.22       48.69     23.92 o
  -9   4   9      107.45      101.19     27.22 o
  -8   4   9       27.50       27.99     11.33 o
  -7   4   9       59.50       58.87     21.45 o
  -6   4   9       28.97       27.40     13.07 o
  -5   4   9       39.11       41.57     19.58 o
  -4   4   9       45.81       37.82     14.78 o
  -3   4   9       12.40       20.62     12.63 o
  -2   4   9      153.34      185.58     35.65 o
  -1   4   9       96.27       78.29     22.33 o
   0   4   9        0.79       14.97     13.51 o
   1   4   9      242.23      234.29     38.61 o
   2   4   9       92.17       75.53     23.01 o
   3   4   9       32.49       31.60     18.15 o
   4   4   9       67.19       49.56     20.64 o
   5   4   9        0.83       12.83     15.25 o
 -14   0  10      330.02      377.90     69.86 o
 -13   0  10     1471.97     1724.17    189.58 o
 -12   0  10     2470.92     2924.02    366.45 o
 -11   0  10     2542.99     2694.09    199.73 o
 -10   0  10        0.18        9.82     26.02 o
  -9   0  10     8725.61     9251.03    484.44 o
  -8   0  10     5433.56     5795.02    194.33 o
  -7   0  10     2339.90     2400.22    165.91 o
  -6   0  10     7329.40     6815.82    377.73 o
  -5   0  10     7381.05     7411.91    384.37 o
  -4   0  10    14324.54    14230.80   1198.97 o
  -3   0  10     6131.62     5805.82    622.84 o
  -2   0  10       23.71       41.44     12.56 o
  -1   0  10    19462.80    16321.02   3227.67 o
   0   0  10     4370.45     3625.00    898.51 o
   1   0  10     2237.94     1876.02    317.58 o
   2   0  10    11394.52    13194.66   1179.73 o
   3   0  10      428.62      457.74     56.05 o
   4   0  10     6736.45     7845.66    746.09 o
   5   0  10      209.04      186.00     41.19 o
   6   0  10       12.77       27.03     25.59 o
   7   0  10     3633.04     4471.58    656.40 o
   8   0  10      157.84      159.18     45.99 o
   9   0  10      691.12      820.66    202.94 o
  10   0  10     1827.31     2539.02    464.39 o
 -14   1  10        4.50        2.28     19.79 o
 -13   1  10     1521.48     1485.70     99.94 o
 -12   1  10      562.88      549.74     52.72 o
 -11   1  10       80.78       73.61     20.90 o
 -10   1  10     6310.06     6707.65    223.06 o
  -9   1  10      184.15      164.06     25.63 o
  -8   1  10     1876.30     1925.01    109.98 o
  -7   1  10    14132.56    15364.46    249.96 o
  -6   1  10      739.78      679.69     95.02 o
  -5   1  10    10977.05    10737.89    335.67 o
  -4   1  10     4636.51     5102.82    224.16 o
  -3   1  10     2769.22     2867.58    151.85 o
  -2   1  10    17690.96    17806.10    948.20 o
  -1   1  10      156.01      159.20     19.76 o
   0   1  10     6428.09     6510.06    361.47 o
   1   1  10    10855.21    12148.59    289.26 o
   2   1  10     1455.74     1607.71     56.38 o
   3   1  10     3893.72     4001.29    113.40 o
   4   1  10     4073.76     4436.31    259.57 o
   5   1  10     2559.77     2647.97    189.63 o
   6   1  10     4749.02     4959.25    461.49 o
   7   1  10       17.65        8.68     10.24 o
   8   1  10     1861.72     1980.12    193.28 o
   9   1  10     1057.29     1114.93    112.78 o
 -13   2  10      311.28      254.18     53.92 o
 -12   2  10     1207.22     1273.75    108.33 o
 -11   2  10     1539.18     1476.54     97.62 o
 -10   2  10       32.57       32.63     13.20 o
  -9   2  10     3382.93     3629.04    168.21 o
  -8   2  10     1199.94     1084.09    105.24 o
  -7   2  10     2456.81     2368.02    182.28 o
  -6   2  10     4610.73     4504.35    268.19 o
  -5   2  10     1226.07     1219.16     67.05 o
  -4   2  10     7942.39     8285.11    282.01 o
  -3   2  10     8213.27     8338.77    252.37 o
  -2   2  10        6.31       16.72      9.27 o
  -1   2  10    11107.06    11511.25    435.49 o
   0   2  10     2685.48     2749.93    114.38 o
   1   2  10     2661.61     2712.28     83.98 o
   2   2  10     9216.35     9968.32    302.33 o
   3   2  10      165.83      160.15     26.52 o
   4   2  10     7454.83     7624.92    474.56 o
   5   2  10     2942.16     2843.09    187.86 o
   6   2  10       53.07       35.90     14.13 o
   7   2  10     3523.97     3142.29    532.09 o
   8   2  10      505.27      418.24     82.16 o
 -11   3  10      263.26      218.88     42.34 o
 -10   3  10     1637.98     1521.80    203.65 o
  -9   3  10      246.97      209.32     47.23 o
  -8   3  10      837.50      686.35     85.71 o
  -7   3  10     2933.13     2842.40    209.35 o
  -6   3  10        8.37       13.35     11.72 o
  -5   3  10     4981.55     4876.38    211.19 o
  -4   3  10     2052.02     2028.73     84.89 o
  -3   3  10     1349.76     1344.95     50.63 o
  -2   3  10     4901.67     5028.36    205.28 o
  -1   3  10      583.94      547.20     31.31 o
   0   3  10     3570.82     3655.24    120.94 o
   1   3  10     4121.72     4128.92    158.12 o
   2   3  10      396.67      363.52     33.04 o
   3   3  10     4935.67     4907.14    275.44 o
   4   3  10     1250.32     1142.30     91.54 o
   5   3  10     1348.37     1220.99    115.72 o
   6   3  10     2992.06     2732.00    328.08 o
   7   3  10       44.51       45.67     19.43 o
  -8   4  10     1150.16      966.73    101.36 o
  -7   4  10      211.81      178.21     36.15 o
  -6   4  10     2243.81     2131.95    148.88 o
  -5   4  10      188.90      180.21     35.39 o
  -4   4  10      869.54      807.59     83.77 o
  -3   4  10     2540.56     2562.02    149.44 o
  -2   4  10      285.46      276.12     44.59 o
  -1   4  10     3017.28     3044.29    191.47 o
   0   4  10      775.19      784.13     71.74 o
   1   4  10      873.76      836.31     83.75 o
   2   4  10     2552.81     2632.24    163.21 o
   3   4  10       67.58       51.98     20.75 o
   4   4  10     1274.55     1176.72     87.65 o
 -13   1  11      224.65      218.70     59.35 o
 -12   1  11       85.02       80.18     25.66 o
 -11   1  11       62.89       65.58     22.41 o
 -10   1  11        0.12       -7.10     19.43 o
  -9   1  11       98.93       93.72     22.43 o
  -8   1  11        0.47        2.90      6.47 o
  -7   1  11      120.18       93.26     20.34 o
  -6   1  11      634.21      566.01    139.56 o
  -5   1  11      460.93      410.42     54.87 o
  -4   1  11      484.87      465.84     27.17 o
  -3   1  11       27.76       25.94      8.92 o
  -2   1  11      271.16      293.00     27.84 o
  -1   1  11       75.70       73.26     12.54 o
   0   1  11       42.38       28.39      9.05 o
   1   1  11        4.17       -4.87     31.59 o
   2   1  11      125.97      150.92     29.82 o
   3   1  11       46.40       34.26     15.88 o
   4   1  11      131.36      130.59     31.85 o
   5   1  11       16.58       15.86     13.90 o
   6   1  11      569.27      615.07     82.40 o
   7   1  11        7.37       10.11     16.61 o
   8   1  11       16.18       24.76     15.80 o
   9   1  11       20.84       17.88     16.47 o
 -12   2  11        4.90       13.55     23.01 o
 -11   2  11      156.87      138.11     31.43 o
 -10   2  11      225.97      216.37     28.62 o
  -9   2  11       82.38       75.12     20.24 o
  -8   2  11        0.29       -1.41     11.02 o
  -7   2  11      499.04      453.83     43.62 o
  -6   2  11      633.01      570.01     45.98 o
  -5   2  11       71.15       72.52     16.60 o
  -4   2  11      341.41      338.65     25.62 o
  -3   2  11       11.94        4.38      6.45 o
  -2   2  11      109.28       99.84     20.38 o
  -1   2  11       18.26        9.05      9.28 o
   0   2  11       34.44       37.67     11.82 o
   1   2  11      265.65      283.84     34.54 o
   2   2  11       14.00        7.54     10.39 o
   3   2  11       76.74       84.55     22.21 o
   4   2  11      556.87      548.03     42.42 o
   5   2  11      117.68      100.77     28.88 o
   6   2  11       55.50       54.31     22.97 o
   7   2  11        0.03       -3.47     16.12 o
   8   2  11       28.25       21.10     16.91 o
 -11   3  11       60.32       50.01     20.86 o
 -10   3  11      154.97      150.00     39.07 o
  -9   3  11        1.31        5.68     10.31 o
  -8   3  11        0.71        7.63     10.24 o
  -7   3  11      165.16      149.94     36.20 o
  -6   3  11       17.26       20.47     11.53 o
  -5   3  11      191.76      168.13     30.63 o
  -4   3  11      444.11      416.91     41.61 o
  -3   3  11       11.32       11.49      8.78 o
  -2   3  11      169.70      176.41     26.00 o
  -1   3  11      667.98      686.91     41.84 o
   0   3  11        1.22        3.42      9.76 o
   1   3  11       28.33       30.50     14.57 o
   2   3  11       82.35       81.31     20.50 o
   3   3  11       21.38        8.13      9.81 o
   4   3  11       26.34       26.65     15.91 o
   5   3  11        4.25       67.04     55.19 o
   6   3  11       35.82       20.13     19.29 o
  -8   4  11      101.01       98.16     28.32 o
  -7   4  11      240.47      204.27     38.85 o
  -6   4  11        5.06        6.02     14.36 o
  -5   4  11       30.67       34.28     13.30 o
  -4   4  11      120.66      114.38     31.98 o
  -3   4  11        3.25        5.85     13.93 o
  -2   4  11       78.25       85.23     27.87 o
  -1   4  11      170.17      142.42     36.57 o
   0   4  11        4.62        8.34     22.01 o
   1   4  11      410.44      355.48     69.43 o
   2   4  11        3.89        2.13     12.90 o
   3   4  11       26.91       15.23     17.52 o
 -13   0  12     2133.20     2494.56    266.95 o
 -12   0  12     1196.22     1310.09    130.13 o
 -11   0  12     1230.39     1368.28    210.53 o
 -10   0  12     2219.56     2594.72    170.84 o
  -9   0  12     3154.92     3458.58    215.60 o
  -8   0  12     2773.33     2979.79    183.14 o
  -7   0  12        3.37       10.76     16.13 o
  -6   0  12    12251.74    12163.94    647.40 o
  -5   0  12     1753.46     1602.13    104.72 o
  -4   0  12     7966.95     8112.36    682.80 o
  -3   0  12     7356.62     7251.49    700.93 o
  -2   0  12     3475.31     3473.17    464.15 o
  -1   0  12    11519.95    11287.47   1435.06 o
   0   0  12     5299.15     5009.98    671.99 o
   1   0  12        0.91       11.62     17.71 o
   2   0  12    10496.54    11580.64   1141.42 o
   3   0  12     1699.44     1748.48    130.78 o
   4   0  12     1029.86      983.28     94.81 o
   5   0  12     7900.96     9012.57    596.93 o
   6   0  12      907.59     1005.56    101.03 o
   7   0  12     3999.76     4518.34    547.25 o
   8   0  12     1012.46     1072.55    139.25 o
 -13   1  12      247.68      246.62     81.44 o
 -12   1  12     2632.14     2830.28    183.36 o
 -11   1  12       21.89       35.07     19.28 o
 -10   1  12     3812.61     3890.19    185.29 o
  -9   1  12     1510.42     1477.01    103.62 o
  -8   1  12      490.53      397.14     36.30 o
  -7   1  12     7571.02     7993.53    317.52 o
  -6   1  12       53.87       63.90     17.00 o
  -5   1  12     1793.86     1575.36    183.26 o
  -4   1  12    14144.44    15161.16    346.71 o
  -3   1  12      743.21      818.26     51.46 o
  -2   1  12     9852.10    10073.79    428.20 o
  -1   1  12     4045.73     4235.63    205.60 o
   0   1  12     2157.99     2273.66    104.37 o
   1   1  12    10360.16    10460.40    677.01 o
   2   1  12      190.62      210.84     30.64 o
   3   1  12     3980.39     4262.06    253.54 o
   4   1  12     5531.48     6184.40    373.84 o
   5   1  12      873.83      843.02     82.59 o
   6   1  12     1583.62     1498.54    117.33 o
   7   1  12     1603.14     1677.83    122.96 o
   8   1  12      585.94      509.58     69.57 o
 -12   2  12      224.14      185.31     49.63 o
 -11   2  12     1505.25     1403.32    167.46 o
 -10   2  12      927.28      845.40     92.97 o
  -9   2  12     2381.42     2632.68    131.15 o
  -8   2  12     4380.00     4742.45    182.57 o
  -7   2  12      356.79      306.22     42.98 o
  -6   2  12     6580.35     6956.65    149.38 o
  -5   2  12     4407.21     4503.57    216.50 o
  -4   2  12     1160.40     1139.30     55.72 o
  -3   2  12     5334.82     5504.59    238.17 o
  -2   2  12     1135.53     1128.89     51.06 o
  -1   2  12     6137.85     6417.63    267.26 o
   0   2  12     4534.47     4960.83    198.99 o
   1   2  12       39.68       37.80     15.56 o
   2   2  12     6474.31     6942.38    341.25 o
   3   2  12     1415.56     1454.00     77.27 o
   4   2  12      833.06      774.86     71.03 o
   5   2  12     3028.92     3047.01    325.08 o
   6   2  12        1.86        6.57     18.08 o
   7   2  12     2111.95     2130.50    392.22 o
 -10   3  12     1444.63     1236.68    200.98 o
  -9   3  12     1659.11     1412.45    213.51 o
  -8   3  12      443.64      395.47     53.14 o
  -7   3  12     4170.38     4227.84    263.26 o
  -6   3  12      838.76      804.74     65.09 o
  -5   3  12     1881.54     1816.23     81.23 o
  -4   3  12     4479.46     4377.15    162.00 o
  -3   3  12        0.21        8.97     10.11 o
  -2   3  12     4816.48     4862.17    259.81 o
  -1   3  12     2215.42     2146.17    104.42 o
   0   3  12     1564.52     1502.80     72.99 o
   1   3  12     4697.77     4839.29    223.29 o
   2   3  12      121.06      103.58     20.95 o
   3   3  12     2618.85     2617.84    206.22 o
   4   3  12     1444.21     1411.71    136.22 o
   5   3  12      229.45      197.03     41.58 o
  -7   4  12        7.03       18.57     18.03 o
  -6   4  12     2106.71     1948.54    145.12 o
  -5   4  12     1107.74      948.19     95.47 o
  -4   4  12      611.41      494.38     62.74 o
  -3   4  12     3653.00     3708.89    355.47 o
  -2   4  12      203.15      163.21     29.59 o
  -1   4  12     1257.07     1273.05    108.91 o
   0   4  12     2254.35     2236.94    230.69 o
   1   4  12      105.98      104.86     36.45 o
   2   4  12     1755.90     1685.51     95.46 o
 -13   1  13        8.79       18.58     21.17 o
 -12   1  13       34.45       19.97     18.11 o
 -11   1  13       46.66       45.99     20.09 o
 -10   1  13      204.87      196.43     35.18 o
  -9   1  13       46.14       51.75     19.26 o
  -8   1  13       43.07       38.11     15.96 o
  -7   1  13      110.86       82.51     19.24 o
  -6   1  13       98.45       95.03     19.48 o
  -5   1  13      682.10      611.20     59.45 o
  -4   1  13        8.47        0.91      9.61 o
  -3   1  13      233.54      249.96     22.72 o
  -2   1  13        4.49        1.32      5.62 o
  -1   1  13      259.58      229.03     21.60 o
   0   1  13        5.28        4.32      6.76 o
   1   1  13       95.65      101.88     31.06 o
   2   1  13       53.57       61.06     19.54 o
   3   1  13       11.16       17.78     13.50 o
   4   1  13        5.05        2.36     18.70 o
   5   1  13      157.73      145.93     41.61 o
   6   1  13        7.03       10.06     18.61 o
   7   1  13      157.21      138.50     35.03 o
 -12   2  13      230.29      203.73     43.84 o
 -11   2  13       17.78       12.48     14.22 o
 -10   2  13        0.54        4.25     15.48 o
  -9   2  13        2.08        5.99      9.69 o
  -8   2  13      181.45      147.99     27.05 o
  -7   2  13       14.03       19.40      9.03 o
  -6   2  13        1.46       -2.04     15.22 o
  -5   2  13      236.82      210.54     30.04 o
  -4   2  13      376.07      376.05     35.89 o
  -3   2  13      583.55      588.32     34.13 o
  -2   2  13       87.22       69.82     14.87 o
  -1   2  13       60.52       71.84     19.09 o
   0   2  13        4.09       -3.12     17.94 o
   1   2  13       38.79       50.69     15.44 o
   2   2  13       18.58       13.30     12.51 o
   3   2  13        0.41        1.48     12.88 o
   4   2  13      171.43      171.84     30.16 o
   5   2  13       18.60       10.25     19.43 o
   6   2  13        6.52       19.70     19.75 o
 -10   3  13      361.80      281.09     52.63 o
  -9   3  13      134.51      104.01     28.23 o
  -8   3  13        5.52       16.84     12.03 o
  -7   3  13       84.28       75.36     23.51 o
  -6   3  13      303.22      261.20     34.86 o
  -5   3  13       21.30       19.91     10.31 o
  -4   3  13       76.80       61.22     17.07 o
  -3   3  13       27.74       33.23     11.70 o
  -2   3  13      481.39      452.27     42.25 o
  -1   3  13      114.02      116.38     24.75 o
   0   3  13        1.84        7.39     10.68 o
   1   3  13       97.22       86.89     21.87 o
   2   3  13      377.15      373.97     47.88 o
   3   3  13        2.03        2.48      9.64 o
   4   3  13        6.81       -6.36     20.41 o
  -6   4  13       54.01       39.92     17.86 o
  -5   4  13        2.87        1.65     11.85 o
  -4   4  13      543.29      468.26     59.20 o
  -2   4  13        4.03        8.83     24.65 o
  -1   4  13      108.90       87.09     35.76 o
   0   4  13       57.81       47.15     25.23 o
   1   4  13       15.68       18.50     19.87 o
 -13   0  14     1254.17     1341.19    178.31 o
 -12   0  14       34.91       44.14     29.64 o
 -11   0  14     1177.68     1225.60    139.48 o
 -10   0  14     3655.42     3985.43    276.92 o
  -9   0  14     1834.17     2015.57    167.78 o
  -8   0  14     3142.02     3403.31    190.58 o
  -7   0  14     3131.45     3374.82    210.97 o
  -6   0  14     3303.74     3304.99    230.77 o
  -5   0  14     4877.58     4890.77    243.88 o
  -4   0  14     2119.73     2153.56    137.34 o
  -3   0  14     7313.46     7181.14    730.44 o
  -2   0  14     3814.43     3768.53    423.39 o
  -1   0  14     2685.96     2631.87    253.60 o
   0   0  14     4592.69     5205.86    359.85 o
   1   0  14     1235.14     1400.37    113.77 o
   2   0  14     6072.88     6855.42    644.27 o
   3   0  14     2855.06     3088.89    261.42 o
   4   0  14        0.32        8.20     20.13 o
   5   0  14     4555.57     5034.32    323.14 o
   6   0  14      240.03      287.70     76.24 o
   7   0  14      537.29      505.55     81.78 o
 -12   1  14     3709.92     4090.06    218.76 o
 -11   1  14       91.37      102.32     29.42 o
 -10   1  14      604.02      606.08     53.61 o
  -9   1  14     4544.75     4485.53    345.93 o
  -8   1  14       45.47       63.65     23.72 o
  -7   1  14     5503.25     5080.53    839.17 o
  -6   1  14     3503.55     3121.78    318.19 o
  -5   1  14      771.07      693.88     47.67 o
  -4   1  14     8650.72     8579.15    375.85 o
  -3   1  14       86.50       85.93     15.70 o
  -2   1  14     1262.35     1252.20     53.26 o
  -1   1  14     8912.26     9102.66    617.36 o
   0   1  14      273.19      363.77     40.76 o
   1   1  14     5455.67     5938.12    367.71 o
   2   1  14     2562.04     2761.27    187.45 o
   3   1  14     1391.25     1466.32     91.16 o
   4   1  14     4720.25     5229.58    301.72 o
   5   1  14       86.00       86.01     28.19 o
   6   1  14     1934.56     2021.33    158.11 o
 -11   2  14     1440.76     1305.76    198.05 o
 -10   2  14     2075.21     2179.23    140.52 o
  -9   2  14      541.07      425.96     65.66 o
  -8   2  14     2544.71     2638.44    123.65 o
  -7   2  14      881.26      793.53     67.22 o
  -6   2  14     3312.77     3089.38    182.63 o
  -5   2  14     3705.54     3589.92    193.74 o
  -4   2  14       19.85       32.57     11.69 o
  -3   2  14     9007.30     9208.98    377.03 o
  -2   2  14     2875.21     2896.37    150.13 o
  -1   2  14     2034.60     1999.41    116.21 o
   0   2  14     5307.14     5295.12    252.96 o
   1   2  14      644.74      571.34     52.52 o
   2   2  14     3647.55     3959.92    276.46 o
   3   2  14     1927.15     1821.65    134.59 o
   4   2  14      108.24       98.36     27.99 o
   5   2  14     2655.73     2831.53    345.23 o
  -9   3  14     2286.77     1796.00    302.25 o
  -8   3  14        2.27        9.71      8.28 o
  -7   3  14     2732.43     2566.36    149.70 o
  -6   3  14     1562.75     1402.99    107.10 o
  -5   3  14     1033.46     1061.40     75.29 o
  -4   3  14     4321.49     4099.99    161.11 o
  -3   3  14      423.05      395.50     41.29 o
  -2   3  14     2858.71     2780.20    144.17 o
  -1   3  14     3751.07     3732.58    204.27 o
   0   3  14       66.08       61.55     16.69 o
   1   3  14     2676.32     2686.49    155.65 o
   2   3  14      987.16      892.97     73.80 o
   3   3  14      407.82      330.43     79.14 o
  -4   4  14        0.05       11.57     16.08 o
  -3   4  14     1812.08     1448.80    250.79 o
  -2   4  14      846.83      790.50    162.20 o
 -12   1  15       25.59        8.02     19.55 o
 -11   1  15        5.82       13.49     14.55 o
 -10   1  15       51.25       50.86     21.29 o
  -9   1  15       13.81        6.35     13.83 o
  -8   1  15       56.51       56.92     21.08 o
  -7   1  15      115.23       88.12     18.01 o
  -6   1  15       97.11       89.40     21.50 o
  -5   1  15       84.83       69.45     17.76 o
  -4   1  15      545.22      480.19     37.40 o
  -3   1  15      202.86      210.97     26.46 o
  -2   1  15      107.57      104.56     21.68 o
  -1   1  15      164.22      158.81     32.13 o
   0   1  15       38.10       31.80     12.79 o
   1   1  15       95.15       80.12     21.09 o
   2   1  15       16.32       15.40     15.97 o
   3   1  15        2.41        3.77     19.34 o
   4   1  15       19.39        9.96     19.09 o
   5   1  15      116.03      124.55     29.90 o
   6   1  15        7.52       16.57     24.93 o
 -11   2  15       97.20       91.72     29.15 o
 -10   2  15      213.34      159.41     31.48 o
  -9   2  15      185.13      147.26     31.85 o
  -8   2  15        0.65        1.77      7.72 o
  -7   2  15        5.45        5.48      9.61 o
  -6   2  15       72.07       58.52     16.38 o
  -5   2  15       65.79       55.49     16.96 o
  -4   2  15       31.32       35.56     12.13 o
  -3   2  15       57.50       49.41     13.53 o
  -2   2  15      502.37      493.07     39.30 o
  -1   2  15      594.06      583.73     43.38 o
   0   2  15       24.04       17.40     13.37 o
   1   2  15       10.67       10.55      9.46 o
   2   2  15       45.08       42.37     20.23 o
   3   2  15       86.45      100.96     30.06 o
   4   2  15        1.76        5.46     12.74 o
  -9   3  15        0.52        2.87     13.89 o
  -8   3  15        3.61        7.18     12.00 o
  -7   3  15      524.63      450.61     67.77 o
  -6   3  15       28.01       29.95     10.99 o
  -5   3  15       17.08        9.79     11.75 o
  -4   3  15      122.93      108.96     22.21 o
  -3   3  15      140.33      104.87     33.24 o
  -2   3  15       87.67       56.97     18.16 o
  -1   3  15        5.10        7.53     13.86 o
   0   3  15        0.23        2.34     14.19 o
   1   3  15       50.27       40.76     16.64 o
   2   3  15       20.82        7.51     13.84 o
 -12   0  16     1044.42     1128.43    110.12 o
 -11   0  16     2106.95     2449.10    263.41 o
 -10   0  16     2253.51     2381.32    241.12 o
  -9   0  16       31.08       33.29     26.35 o
  -8   0  16     2416.74     2472.77    165.28 o
  -7   0  16     4690.50     4916.90    322.80 o
  -6   0  16     1748.01     1816.57    134.31 o
  -5   0  16     4510.27     4394.11    262.64 o
  -4   0  16     1629.52     1584.21     94.42 o
  -3   0  16     6991.94     7126.79    595.02 o
  -2   0  16     4601.54     4675.16    290.02 o
  -1   0  16      350.16      347.20    167.65 o
   0   0  16     7562.12     8300.18    434.96 o
   1   0  16     3653.18     3959.17    265.59 o
   2   0  16     1272.13     1232.77    119.21 o
   3   0  16     3388.65     3541.09    335.25 o
   4   0  16      306.30      319.47     88.06 o
   5   0  16     2886.91     3177.50    205.15 o
 -11   1  16      560.29      518.99     59.59 o
 -10   1  16        7.60       21.34     19.27 o
  -9   1  16     5479.53     5510.19    419.23 o
  -8   1  16      284.96      253.50     42.34 o
  -7   1  16      975.11      871.62     96.71 o
  -6   1  16     6047.37     6222.56    392.54 o
  -5   1  16       30.95       33.74     13.17 o
  -4   1  16     5554.67     5581.04    268.71 o
  -3   1  16     4154.15     4347.25    145.78 o
  -2   1  16      870.27      911.34     54.03 o
  -1   1  16     8426.18     8496.26    396.00 o
   0   1  16      119.93      111.88     24.51 o
   1   1  16     1420.06     1520.84     97.14 o
   2   1  16     4362.04     4778.79    242.13 o
   3   1  16      168.86      179.65     36.54 o
   4   1  16     1863.42     1841.09    149.06 o
   5   1  16      881.72      850.69    140.03 o
 -10   2  16     1764.03     1457.07    256.48 o
  -9   2  16       35.56       42.34     19.13 o
  -8   2  16     2714.99     2446.80    376.58 o
  -7   2  16     2757.14     2608.79    200.99 o
  -6   2  16      972.26      934.34     62.43 o
  -5   2  16     3605.53     3450.58    130.74 o
  -4   2  16     1208.79     1153.14     67.37 o
  -3   2  16     1610.85     1584.94     92.24 o
  -2   2  16     2404.46     2517.72    146.95 o
  -1   2  16       87.54       83.38     23.85 o
   0   2  16     3505.79     3412.16    224.58 o
   1   2  16     1241.95     1240.97     95.43 o
   2   2  16      706.59      666.75     72.21 o
   3   2  16     2390.40     2414.62    229.69 o
  -7   3  16      858.66      710.91     79.74 o
  -6   3  16     2212.36     1997.62    121.50 o
  -5   3  16        9.60       17.39     15.30 o
  -4   3  16     2498.50     2368.77    181.41 o
  -3   3  16     1206.24     1103.79    125.23 o
  -2   3  16      712.22      621.61     74.29 o
  -1   3  16     1896.18     1673.86    104.76 o
   0   3  16      168.46      156.79     29.50 o
   1   3  16     1283.59     1187.18    136.06 o
 -11   1  17        9.03        4.88     24.20 o
 -10   1  17      108.50      117.74     30.74 o
  -9   1  17       14.19        7.11     18.77 o
  -8   1  17        0.03        0.34     12.65 o
  -7   1  17       99.48       87.32     23.48 o
  -6   1  17        7.21        4.61     13.39 o
  -5   1  17        7.20        4.09     12.43 o
  -4   1  17       44.97       42.73     16.76 o
  -3   1  17       81.02       71.37     20.71 o
  -2   1  17       46.62       50.00     19.38 o
  -1   1  17        2.18        0.14     19.27 o
   0   1  17      302.50      305.70     43.90 o
   1   1  17        3.82        9.62     16.84 o
   2   1  17       34.68       15.79     21.63 o
   3   1  17        2.95        6.33     15.80 o
  -9   2  17      263.27      250.10     38.31 o
  -8   2  17       25.41       18.22     15.22 o
  -7   2  17       43.46       33.31     18.74 o
  -6   2  17      338.98      324.91     37.06 o
  -5   2  17       14.29       14.89     11.36 o
  -4   2  17        6.38        2.47     10.47 o
  -3   2  17      130.57      130.79     29.73 o
  -2   2  17       30.38       14.63     11.46 o
  -1   2  17      160.25      171.52     53.09 o
   0   2  17       10.48       10.14     13.84 o
   1   2  17       41.41       42.49     18.93 o
   2   2  17      208.91      211.33     39.32 o
  -5   3  17        1.89        9.52     15.56 o
  -4   3  17      297.82      278.89     41.92 o
  -3   3  17       73.45       61.10     25.12 o
  -2   3  17       48.59       42.15     17.93 o
 -10   0  18      742.57      749.91     95.47 o
  -9   0  18     2318.22     2653.56    281.24 o
  -8   0  18     1891.91     1988.14    160.91 o
  -7   0  18     3357.63     3509.05    306.79 o
  -6   0  18       48.15       59.21     33.97 o
  -5   0  18     4400.95     4452.10    366.22 o
  -4   0  18     4335.94     4378.59    256.00 o
  -3   0  18     1307.31     1395.65    120.19 o
  -2   0  18     3263.43     3253.63    220.13 o
  -1   0  18      996.79     1169.38    131.39 o
   0   0  18     3487.59     3811.36    200.44 o
   1   0  18     1331.47     1392.56    169.67 o
   2   0  18        0.00       10.03     25.18 o
 -10   1  18       91.36       84.82     31.10 o
  -9   1  18     2480.51     2370.80    155.44 o
  -8   1  18     1041.08      887.83     89.53 o
  -7   1  18       52.74       55.32     19.68 o
  -6   1  18     5652.84     5310.89    368.63 o
  -5   1  18      165.25      134.89     26.76 o
  -4   1  18     1172.43     1104.50     80.54 o
  -3   1  18     4691.80     4622.38    244.61 o
  -2   1  18        5.90       17.23     12.60 o
  -1   1  18     3422.03     3753.15    170.89 o
   0   1  18     2010.36     2144.49    118.59 o
   1   1  18      573.56      610.55     68.97 o
   2   1  18     4075.38     4333.78    207.55 o
  -8   2  18     1198.85     1084.87     91.37 o
  -7   2  18     1857.69     1679.04    108.98 o
  -6   2  18      108.44      102.17     26.50 o
  -5   2  18     2128.89     2003.50    155.65 o
  -4   2  18     2198.48     2004.81    157.03 o
  -3   2  18      964.83      972.75     88.45 o
  -2   2  18     3548.18     3379.62    282.40 o
  -1   2  18      558.43      537.61     59.33 o
   0   2  18     1999.13     2114.13    182.75 o
  -8   1  19       42.08       37.49     20.54 o
  -7   1  19        1.81        5.60     13.12 o
  -6   1  19        6.65       -4.28     16.66 o
  -5   1  19       41.49       49.48     21.98 o
  -4   1  19        2.24        4.61     13.72 o
  -3   1  19       27.55       24.66     23.39 o
  -2   1  19        3.22        7.21     16.37 o
  -1   1  19       65.38       78.51     27.59 o
   0   1  19       11.40       10.21     16.42 o
  -5   2  19       21.12       13.90     15.20 o
  -4   2  19       41.76       28.33     17.79 o
  -3   2  19      121.70      107.86     37.13 o
  -7   0  20     1633.18     1539.94    124.67 o
  -6   0  20     1324.31     1471.61    209.79 o
  -5   0  20     1390.54     1437.02    197.30 o
  -4   0  20     1507.12     1250.16    303.76 o
  -3   0  20       67.38       79.62     71.30 o
  -2   0  20     2439.74     2488.15    163.20 o
  -6   1  20     2549.06     2556.19    138.31 o
  -5   1  20     1662.87     1678.92    139.77 o
  -4   1  20       84.06       67.14     36.13 o
  -3   1  20     4183.71     4138.76    261.93 o
 
