# Supplementary material for: Halogen bonds in some dihalogenated phenols: applications to crystal engineering
Source: IUCrJ. 2013 Oct 18;1(Pt 1):49–60. doi: 10.1107/S2052252513025657 (PMC4104968; doi:10.1107/S2052252513025657)
Supplement: Supplementary file 10 [file m-01-00049-4_200Ksup10.fcf]

#
# h,k,l, Fc-squared, Fo-squared, sigma(Fo-squared) and status flag
#
data_4_200K
_shelx_title ' datam in P2(1)/c'
_shelx_refln_list_code          4
_shelx_F_calc_maximum      216.92
_exptl_crystal_F_000       472.00
_reflns_d_resolution_high  0.7687
 
loop_
 _symmetry_equiv_pos_as_xyz
 'x, y, z'
 '-x, y+1/2, -z+1/2'
 '-x, -y, -z'
 'x, -y-1/2, z-1/2'
 
_cell_length_a    11.2420
_cell_length_b     4.2863
_cell_length_c    15.8711
_cell_angle_alpha  90.000
_cell_angle_beta  107.016
_cell_angle_gamma  90.000
 
_shelx_F_squared_multiplier     1.000
 
loop_
 _refln_index_h
 _refln_index_k
 _refln_index_l
 _refln_F_squared_calc
 _refln_F_squared_meas
 _refln_F_squared_sigma
 _refln_observed_status
   1   0   0     1786.59       -0.78      0.78 o
   2   0   0    19026.68    15985.51    368.98 o
   3   0   0    32125.00    27500.59   1036.90 o
   4   0   0       34.02       44.49      9.25 o
   5   0   0    12538.47    12890.46    319.89 o
   6   0   0     3723.33     3706.69    192.74 o
   7   0   0     1938.01     1996.64     95.56 o
   8   0   0     9335.93    10658.37    554.20 o
   9   0   0       21.38       22.18     11.07 o
  10   0   0       92.53       85.80     18.93 o
  11   0   0     2703.21     3085.70    200.97 o
  12   0   0      116.75       87.31     22.67 o
  13   0   0      306.52      317.82     48.21 o
   1   1   0    16480.70    14477.81    540.42 o
   2   1   0    35466.63    33054.94   1934.28 o
   3   1   0     7657.16     7710.35    363.97 o
   4   1   0    14599.32    14749.52    596.33 o
   5   1   0     3258.27     3277.46     84.53 o
   6   1   0    11432.29    11461.03    424.74 o
   7   1   0     3305.87     3015.28    140.25 o
   8   1   0        9.77       14.74      8.78 o
   9   1   0     5181.36     5600.30    145.15 o
  10   1   0      495.21      506.65     32.18 o
  11   1   0      966.37     1030.80     50.92 o
  12   1   0      241.71      272.11     25.98 o
  13   1   0       76.62       68.85     15.94 o
   0   2   0    18344.71    16233.00    615.21 o
   1   2   0       54.92       40.40      5.94 o
   2   2   0     7298.18     7359.51    280.13 o
   3   2   0     9476.37     9429.79    511.20 o
   4   2   0      324.35      337.46     19.25 o
   5   2   0     9122.08     8770.56    386.98 o
   6   2   0     2871.30     2662.91    127.65 o
   7   2   0      871.67      797.10     35.78 o
   8   2   0     3774.86     3673.82    167.26 o
   9   2   0        5.91       13.88      7.30 o
  10   2   0      900.41      823.07     47.37 o
  11   2   0     1539.16     1673.83     88.17 o
  12   2   0      274.56      221.07     36.59 o
  13   2   0      780.74      857.10     67.49 o
   1   3   0     5675.18     5710.78    139.70 o
   2   3   0     2864.97     2877.19     68.63 o
   3   3   0     1492.23     1502.01     53.69 o
   4   3   0     6136.07     6562.67    392.03 o
   5   3   0      567.69      555.35     40.56 o
   6   3   0     2407.58     2423.76    103.85 o
   7   3   0     3055.78     3164.38    133.20 o
   8   3   0       43.03       33.17     11.20 o
   9   3   0     1966.20     1882.72    124.98 o
  10   3   0      320.54      325.69     40.34 o
  11   3   0      273.47      234.29     40.35 o
   0   4   0     3775.93     3992.75    223.75 o
   1   4   0      949.85     1045.75     59.40 o
   2   4   0     2066.18     2246.87     88.66 o
   3   4   0     2375.28     2486.95    152.36 o
   4   4   0        3.06        6.90      9.09 o
   5   4   0     2224.00     2377.14    113.56 o
   6   4   0      659.96      677.11     52.52 o
   7   4   0      623.24      584.21     52.17 o
   8   4   0     1079.15     1007.46     72.14 o
   9   4   0      164.93      153.21     33.74 o
   1   5   0     1506.13     1685.53    109.97 o
   2   5   0      600.17      606.04     91.79 o
   3   5   0      203.49      189.00     42.25 o
   4   5   0     1163.42     1173.90     93.76 o
   5   5   0        2.23        7.29      9.28 o
   6   5   0      372.50      388.53     47.37 o
 -13   1   1        9.24        7.43     10.81 o
 -12   1   1       51.29       60.82     15.03 o
 -11   1   1      119.17      109.98     19.37 o
 -10   1   1      240.98      220.19     21.85 o
  -9   1   1      353.94      355.87     25.81 o
  -8   1   1      143.32      149.21     15.41 o
  -7   1   1       82.64       87.07     12.06 o
  -6   1   1       16.85       13.38      5.30 o
  -5   1   1      174.45      173.35     12.25 o
  -4   1   1       98.12      100.10      8.29 o
  -3   1   1        4.87        5.33      2.78 o
  -2   1   1      356.12      343.63     13.31 o
  -1   1   1     2147.91     2199.66     48.28 o
   0   1   1     4221.55     4233.57     75.47 o
   1   1   1     6583.89     6888.62    224.89 o
   2   1   1     1150.88     1218.42     45.75 o
   3   1   1     1982.34     2139.61     75.81 o
   4   1   1        2.77        1.91      3.75 o
   5   1   1        8.77       17.00      5.08 o
   6   1   1       90.34       92.98     12.94 o
   7   1   1       27.95       24.69      7.48 o
   8   1   1        6.98        8.14      7.37 o
   9   1   1       77.54       64.67     13.30 o
  10   1   1       26.22       20.77     10.42 o
  11   1   1      171.79      164.43     20.61 o
  12   1   1        1.73        0.83      7.75 o
  13   1   1       16.09       12.34     11.77 o
 -13   2   1       13.55        8.04     16.24 o
 -12   2   1       66.44       62.71     18.35 o
 -11   2   1      320.94      310.68     41.45 o
 -10   2   1       14.95        8.16      8.86 o
  -9   2   1        0.31        4.87      7.24 o
  -8   2   1        1.11        3.40      8.46 o
  -7   2   1      138.12      137.83     15.62 o
  -6   2   1      641.43      646.83     24.84 o
  -5   2   1      216.26      202.75     18.60 o
  -4   2   1       98.01      102.57     13.22 o
  -3   2   1      447.93      433.72     22.13 o
  -2   2   1      993.82     1033.03     39.36 o
  -1   2   1      428.00      429.52     13.06 o
   0   2   1      235.71      240.48     11.17 o
   1   2   1     1427.02     1403.62     65.81 o
   2   2   1     1236.68     1333.23     34.32 o
   3   2   1     1118.76     1281.82     50.55 o
   4   2   1       51.50       71.41     12.53 o
   5   2   1      187.23      167.56     13.46 o
   6   2   1      315.08      318.23     23.33 o
   7   2   1      201.10      203.57     24.96 o
   8   2   1      195.10      165.40     20.27 o
   9   2   1      126.10      118.81     17.78 o
  10   2   1       59.35       55.34     15.05 o
  11   2   1       14.53       11.62      9.29 o
  12   2   1       20.57       17.99     14.99 o
 -11   3   1       71.20       45.37     18.29 o
 -10   3   1        1.18        8.67     10.37 o
  -9   3   1      414.15      368.58     34.83 o
  -8   3   1      235.97      241.64     31.61 o
  -7   3   1        0.17        3.77      8.72 o
  -6   3   1      111.95      112.07     19.62 o
  -5   3   1      164.93      181.19     19.88 o
  -4   3   1        0.62        8.80      7.53 o
  -3   3   1      296.91      293.29     23.23 o
  -2   3   1      236.04      259.40     22.79 o
  -1   3   1      121.75      121.56     17.62 o
   0   3   1      883.33      887.49     25.60 o
   1   3   1      127.31      155.23     33.18 o
   2   3   1      681.15      710.88     37.95 o
   3   3   1      216.61      220.24     20.41 o
   4   3   1       34.27       30.46     10.25 o
   5   3   1        2.02        9.13      8.37 o
   6   3   1      153.65      124.38     21.76 o
   7   3   1        1.26        6.90      8.03 o
   8   3   1      118.75      106.03     18.72 o
   9   3   1        0.81        3.51      5.19 o
  10   3   1       25.02       25.72     14.16 o
  11   3   1       41.13       35.11     19.78 o
  -9   4   1       50.61       36.81     15.80 o
  -8   4   1        0.13        1.13     12.16 o
  -7   4   1        0.22        2.62      6.81 o
  -6   4   1       21.78       33.79     14.65 o
  -5   4   1       69.64       54.39     15.87 o
  -4   4   1       25.29       32.94     10.32 o
  -3   4   1      145.45      153.74     23.17 o
  -2   4   1       32.36       35.56     10.29 o
  -1   4   1       17.11       30.23     13.34 o
   0   4   1      268.94      272.70     41.30 o
   1   4   1       28.47       35.34     13.74 o
   2   4   1       98.12      109.72     27.83 o
   3   4   1       24.45       27.26     10.59 o
   4   4   1       10.93       26.90     11.71 o
   5   4   1       51.37       65.26     20.11 o
   6   4   1      299.19      303.07     30.06 o
   7   4   1       13.12        7.55      7.32 o
   8   4   1        0.05        6.04      9.92 o
   9   4   1       89.35       88.35     32.78 o
  -6   5   1        2.27       11.92     19.49 o
  -5   5   1      106.80       94.39     25.90 o
  -4   5   1       32.44       34.44     16.90 o
  -3   5   1       18.13       22.10     11.90 o
  -2   5   1        9.95        8.99     11.05 o
  -1   5   1        0.79        1.63     14.89 o
   0   5   1       34.51       38.48     14.18 o
   1   5   1        0.86       12.15     12.28 o
   2   5   1        7.44       13.32      9.37 o
   3   5   1       82.04       65.87     20.07 o
   4   5   1        5.83        7.94      9.06 o
   5   5   1       16.64       19.07     13.60 o
 -14   0   2        0.08       -2.58     28.41 o
 -13   0   2     1002.79     1169.06    109.25 o
 -12   0   2     1159.78     1289.96     78.39 o
 -11   0   2       82.54      117.63     20.67 o
 -10   0   2     4243.11     5176.47    213.96 o
  -9   0   2     3393.24     3704.72    114.95 o
  -8   0   2     9623.22    11102.94    320.33 o
  -7   0   2     1841.27     1848.51     55.03 o
  -6   0   2        3.19       10.37     11.43 o
  -5   0   2    25752.04    24613.34    509.03 o
  -4   0   2     3476.00     3317.93     97.18 o
  -3   0   2    10436.42    10282.45    707.31 o
  -2   0   2    30575.85    24782.56   2721.85 o
  -1   0   2      207.48      278.21     26.17 o
   1   0   2      236.45      203.26      5.70 o
   2   0   2      222.67      218.83     11.78 o
   3   0   2    47054.34    41356.80    396.25 o
   4   0   2      231.17      277.85     23.04 o
   5   0   2     9290.99     9613.17    505.13 o
   6   0   2    12608.51    13430.20    309.63 o
   7   0   2      496.36      516.68     31.79 o
   8   0   2     3758.25     4023.21    271.87 o
   9   0   2     1120.74     1220.79     73.62 o
  10   0   2      358.23      319.17     39.43 o
  11   0   2     2178.35     2419.94    379.20 o
  12   0   2       36.29       27.36     20.08 o
  13   0   2       83.87       58.94     32.54 o
 -14   1   2      987.93      995.19     71.41 o
 -13   1   2       20.02       11.55     11.11 o
 -12   1   2      594.16      688.48     43.42 o
 -11   1   2     2784.92     3077.37    106.48 o
 -10   1   2      650.05      681.93     34.06 o
  -9   1   2     1816.32     1751.01     67.58 o
  -8   1   2     3246.40     3252.81    110.17 o
  -7   1   2     1779.77     1854.72     56.16 o
  -6   1   2    14933.85    15621.90    492.05 o
  -5   1   2        1.08        4.81      3.15 o
  -4   1   2     9859.01     9773.77    277.58 o
  -3   1   2    22423.51    21343.39    252.98 o
  -2   1   2     5628.46     5870.72    147.39 o
  -1   1   2    20934.40    19817.49    408.69 o
   0   1   2    11507.02    11298.86    300.82 o
   1   1   2    38272.75    35859.56   2171.66 o
   2   1   2    10943.11    11059.23    420.61 o
   3   1   2      956.64     1101.28     43.47 o
   4   1   2    11011.21    10597.13    393.88 o
   5   1   2     8001.09     7633.69    247.86 o
   6   1   2     3202.28     3115.52    118.45 o
   7   1   2     4904.69     4940.38    225.08 o
   8   1   2     1412.27     1451.07     88.63 o
   9   1   2     3404.92     3570.28    254.93 o
  10   1   2      958.54     1011.12     69.95 o
  11   1   2       48.25       51.56     13.69 o
  12   1   2     1329.21     1116.76    170.08 o
  13   1   2      178.47      167.87     47.11 o
 -13   2   2      374.27      337.59     43.19 o
 -12   2   2      109.29       92.28     21.18 o
 -11   2   2      412.48      423.67     39.94 o
 -10   2   2     1613.08     1656.04     73.74 o
  -9   2   2      103.65       77.75     13.22 o
  -8   2   2     5885.67     5832.05    220.95 o
  -7   2   2     3025.64     2927.88    127.96 o
  -6   2   2      100.28       87.02     10.38 o
  -5   2   2    11391.31    10915.12    409.58 o
  -4   2   2     1885.84     1958.84    134.77 o
  -3   2   2     5727.07     5805.92    286.83 o
  -2   2   2    12860.38    12708.79    381.11 o
  -1   2   2       12.30       26.45      6.39 o
   0   2   2    18288.13    17547.33    441.55 o
   1   2   2    13582.56    13380.81    350.65 o
   2   2   2      307.69      291.17     16.81 o
   3   2   2    23959.68    25779.62   1378.37 o
   4   2   2     1545.84     1648.55     79.38 o
   5   2   2     3213.28     3205.98    102.20 o
   6   2   2     5802.98     5783.75    191.45 o
   7   2   2      128.19      103.75     15.96 o
   8   2   2     4015.72     3904.66    161.37 o
   9   2   2      971.32      895.50     56.43 o
  10   2   2      558.49      421.80     42.36 o
  11   2   2     1042.17     1068.81     95.37 o
  12   2   2        3.48       12.00     20.45 o
 -12   3   2      299.97      333.14     44.36 o
 -11   3   2      389.97      349.28     54.67 o
 -10   3   2      134.12      124.27     23.96 o
  -9   3   2     1604.18     1671.01     85.18 o
  -8   3   2      550.17      500.31     36.14 o
  -7   3   2     1195.49     1159.41     54.89 o
  -6   3   2     3843.34     3946.69    163.52 o
  -5   3   2      186.23      202.48     22.98 o
  -4   3   2     3877.43     3981.26    208.83 o
  -3   3   2     5001.08     5074.85    175.39 o
  -2   3   2      512.68      451.32     24.22 o
  -1   3   2    10596.37    10610.18    402.64 o
   0   3   2     1978.95     1893.95     64.41 o
   1   3   2     4230.96     4316.30    134.43 o
   2   3   2     7155.49     7497.62    310.88 o
   3   3   2      207.36      202.54     29.05 o
   4   3   2     4262.25     4614.19    261.48 o
   5   3   2     2635.35     2811.46    186.88 o
   6   3   2      898.60      876.12     43.31 o
   7   3   2     2397.40     2464.85     88.82 o
   8   3   2       18.14       19.13      8.25 o
   9   3   2      813.49      785.06     76.38 o
  10   3   2      711.60      620.26     80.10 o
  11   3   2       36.85       13.36     14.46 o
 -10   4   2      625.80      651.18     67.24 o
  -9   4   2       22.69       17.75      8.71 o
  -8   4   2      501.03      458.92     49.56 o
  -7   4   2     1130.65     1046.48     74.33 o
  -6   4   2      218.05      221.28     31.45 o
  -5   4   2     2471.45     2611.78    191.27 o
  -4   4   2     1041.49     1100.66     66.82 o
  -3   4   2     1573.06     1568.23     82.00 o
  -2   4   2     3493.69     3738.89    147.40 o
  -1   4   2      107.19      114.30     23.47 o
   0   4   2     2002.40     2054.53     91.60 o
   1   4   2     2258.03     2562.18     90.91 o
   2   4   2      656.23      667.54     43.79 o
   3   4   2     2299.42     2374.63    136.11 o
   4   4   2      228.53      250.29     33.84 o
   5   4   2     1175.32     1272.37     63.57 o
   6   4   2      902.07      912.38     63.17 o
   7   4   2        3.08        4.41      5.86 o
   8   4   2      809.91      788.38     72.81 o
   9   4   2      159.76      156.27     42.07 o
  -6   5   2      893.90     1023.46     81.13 o
  -5   5   2        0.34       12.81     13.36 o
  -4   5   2     1468.20     1676.53    179.12 o
  -3   5   2      633.64      663.16     70.06 o
  -2   5   2       66.32       57.49     19.65 o
  -1   5   2     1829.61     1878.22    162.28 o
   0   5   2      148.81      142.52     29.60 o
   1   5   2      545.34      569.23     61.85 o
   2   5   2      958.65     1013.70     86.47 o
   3   5   2        5.81       12.73      7.56 o
   4   5   2      886.34     1015.83     83.27 o
   5   5   2      374.98      362.58     51.77 o
 -14   1   3       12.40       12.28     14.58 o
 -13   1   3       45.26       45.67     15.49 o
 -12   1   3       10.52       12.11     11.43 o
 -11   1   3       33.17       33.63     12.12 o
 -10   1   3      601.39      587.94     33.78 o
  -9   1   3      158.84      137.62     18.18 o
  -8   1   3      329.37      301.70     21.96 o
  -7   1   3        0.59        5.55      5.39 o
  -6   1   3     1155.46     1261.98     30.16 o
  -5   1   3      195.98      205.44     13.94 o
  -4   1   3      226.28      217.79     11.03 o
  -3   1   3        0.21        7.20      6.76 o
  -2   1   3      848.72      935.84     42.21 o
  -1   1   3        1.37       11.04      3.11 o
   0   1   3      336.91      365.66     11.43 o
   1   1   3        7.48        9.81      3.21 o
   2   1   3     2228.91     2410.49     75.96 o
   3   1   3       26.26       33.53      6.23 o
   4   1   3     1293.68     1360.87     52.63 o
   5   1   3       89.34       74.54     10.37 o
   6   1   3        0.19        0.17      4.34 o
   7   1   3      142.85      143.77     16.48 o
   8   1   3       36.85       31.86      8.82 o
   9   1   3      117.55       95.78     15.23 o
  10   1   3       24.80       13.58      9.30 o
  11   1   3       13.77        7.31      7.34 o
  12   1   3        4.70        5.63      7.89 o
 -13   2   3       22.99       25.21     19.01 o
 -12   2   3        4.64        4.54      9.68 o
 -11   2   3      187.26      180.70     20.75 o
 -10   2   3       43.27       39.27     12.32 o
  -9   2   3       89.85       81.70     15.90 o
  -8   2   3     1281.71     1274.61     49.75 o
  -7   2   3       60.63       64.35      9.36 o
  -6   2   3      143.96      137.97     12.82 o
  -5   2   3        0.27        7.94     11.72 o
  -4   2   3       26.05       27.34      5.33 o
  -3   2   3      228.70      272.65     21.23 o
  -2   2   3      567.80      565.67     18.12 o
  -1   2   3      324.75      360.43     15.40 o
   0   2   3      572.53      563.53     18.40 o
   1   2   3      939.97      987.31     24.30 o
   2   2   3     1514.56     1670.38     48.54 o
   3   2   3       38.23       32.68      8.79 o
   4   2   3        2.35       -0.67      5.05 o
   5   2   3        8.00        6.63      4.42 o
   6   2   3      121.35      124.80     16.76 o
   7   2   3       35.38       31.20      8.03 o
   8   2   3      108.43       78.96     14.40 o
   9   2   3      378.10      278.93     37.43 o
  10   2   3       14.32       12.17      6.79 o
  11   2   3       67.01       63.49     18.90 o
  12   2   3       85.42       70.17     31.81 o
 -12   3   3       13.87       11.48     14.11 o
 -11   3   3       49.11       46.61     17.74 o
 -10   3   3        7.21        8.36      9.83 o
  -9   3   3        6.10       11.20     10.18 o
  -8   3   3       87.52       68.73     20.89 o
  -7   3   3      156.18      143.84     23.63 o
  -6   3   3      318.61      347.86     39.64 o
  -5   3   3      393.11      406.29     34.30 o
  -4   3   3        1.53        4.91      8.14 o
  -3   3   3      516.61      520.09     31.49 o
  -2   3   3      122.30      133.99     18.13 o
  -1   3   3        0.97        4.55      3.12 o
   0   3   3       28.04       32.91      7.38 o
   1   3   3        5.30       14.49      8.12 o
   2   3   3       66.22       70.41     18.59 o
   3   3   3     1590.07     1751.00     86.42 o
   4   3   3      224.51      229.39     32.19 o
   5   3   3        3.76        6.45      9.01 o
   6   3   3      302.29      279.40     30.89 o
   7   3   3      172.36      137.34     25.17 o
   8   3   3        1.35        3.11      7.22 o
   9   3   3        9.00        9.24      9.78 o
  10   3   3       34.71       21.84     11.17 o
 -10   4   3        0.04        2.84     10.81 o
  -9   4   3       47.82       48.41     15.43 o
  -8   4   3       97.85       96.36     22.63 o
  -7   4   3        3.76        6.66     15.24 o
  -6   4   3       59.79       67.43     14.66 o
  -5   4   3      135.69      129.87     20.95 o
  -4   4   3        5.11        6.15      9.43 o
  -3   4   3      477.12      465.18     38.02 o
  -2   4   3       14.75       13.69      8.15 o
  -1   4   3        3.51       11.09     11.96 o
   0   4   3      138.43      160.14     31.91 o
   1   4   3      141.14      161.16     36.54 o
   2   4   3       32.84       33.19     11.07 o
   3   4   3      135.09      134.64     36.05 o
   4   4   3      218.37      200.58     31.28 o
   5   4   3      144.61      147.21     27.03 o
   6   4   3       21.86       12.82      6.78 o
   7   4   3        4.04        5.64     12.48 o
   8   4   3       12.08       13.80     11.00 o
  -6   5   3       16.16       19.83     22.78 o
  -5   5   3       52.99       38.13     18.58 o
  -4   5   3        6.41       16.31     14.44 o
  -3   5   3        0.27        4.71     11.29 o
  -2   5   3      164.97      159.60     31.62 o
  -1   5   3      119.72      117.58     29.38 o
   0   5   3       82.46       89.90     24.78 o
   1   5   3      251.75      254.86     38.68 o
   2   5   3        1.49        4.29     10.74 o
   3   5   3       59.72       48.11     15.16 o
   4   5   3        2.04        7.28      9.11 o
   5   5   3        1.91        7.79     10.96 o
 -14   0   4      493.13      515.85     69.29 o
 -13   0   4     1336.03     1574.94    111.75 o
 -12   0   4      448.27      418.35     50.07 o
 -11   0   4      118.14      132.86     25.27 o
 -10   0   4     4732.73     5250.91    274.05 o
  -9   0   4      247.70      214.89     23.58 o
  -8   0   4     3738.89     4061.97     94.02 o
  -7   0   4    10473.71    10895.20    181.39 o
  -6   0   4     4353.19     4322.77     92.32 o
  -5   0   4    32009.68    32383.98   1181.12 o
  -4   0   4     8219.04     7823.80    449.86 o
  -3   0   4        7.93       25.11     18.72 o
  -1   0   4     1142.71     1152.96    155.65 o
   0   0   4    12841.96    15143.41    253.47 o
   1   0   4    34801.93    35064.40   2564.68 o
   2   0   4      173.17      175.37     11.02 o
   3   0   4    17009.64    16056.79    269.18 o
   4   0   4     4951.24     4474.93     75.69 o
   5   0   4      157.59      184.12     19.44 o
   6   0   4    11393.11    11488.57    794.24 o
   7   0   4      101.94      106.66     16.37 o
   8   0   4     1226.78     1194.89    105.46 o
   9   0   4     4557.18     4911.99    579.49 o
  10   0   4      172.07      122.19     52.37 o
  11   0   4     1705.38     1851.07    375.27 o
  12   0   4      392.72      520.21    118.70 o
 -14   1   4      468.64      491.28     46.15 o
 -13   1   4      166.64      158.97     25.60 o
 -12   1   4       67.42       75.62     16.08 o
 -11   1   4     3144.64     3459.14    117.13 o
 -10   1   4       45.94       29.33     10.00 o
  -9   1   4     2352.09     2495.00     77.92 o
  -8   1   4     9614.58     9991.63    301.81 o
  -7   1   4     3367.39     3527.39    104.26 o
  -6   1   4     8016.69     7717.62    259.15 o
  -5   1   4     5871.06     5948.26    156.71 o
  -4   1   4     5295.72     5322.79     89.32 o
  -3   1   4    23170.95    23305.93    413.99 o
  -2   1   4       21.96       36.92      5.17 o
  -1   1   4     9881.13    10040.08    260.80 o
   0   1   4    21583.06    20734.77    400.35 o
   1   1   4     3652.78     3748.84    144.42 o
   2   1   4    12037.18    12277.18    499.35 o
   3   1   4     8711.39     8588.38    196.14 o
   4   1   4    11133.57    10854.00    206.42 o
   5   1   4     6373.31     6484.58    223.40 o
   6   1   4       41.48       43.94     10.45 o
   7   1   4     4491.51     4284.19    312.62 o
   8   1   4     1747.89     1529.20    114.66 o
   9   1   4     1348.81     1166.76    105.03 o
  10   1   4     1019.43     1016.90     74.61 o
  11   1   4      211.12      251.87     47.73 o
  12   1   4      823.28      855.43    112.27 o
 -13   2   4      709.00      784.23     61.40 o
 -12   2   4      727.45      679.60     51.55 o
 -11   2   4        3.50        4.32      9.23 o
 -10   2   4     2043.57     2134.08     81.49 o
  -9   2   4     1599.94     1643.37     88.17 o
  -8   2   4      224.14      216.26     22.69 o
  -7   2   4     4498.64     4442.09    132.99 o
  -6   2   4      935.81      893.07     28.61 o
  -5   2   4     9308.70     9435.94    188.34 o
  -4   2   4     5944.42     6177.40    237.86 o
  -3   2   4      100.55       88.75     13.18 o
  -2   2   4    22101.80    22811.79    668.02 o
  -1   2   4     5134.54     5555.83    150.25 o
   0   2   4     5634.74     5886.27    153.00 o
   1   2   4    10669.82    10950.89    213.10 o
   2   2   4      228.30      275.12     18.42 o
   3   2   4     7870.72     8299.22    259.46 o
   4   2   4     2179.36     2178.05     84.08 o
   5   2   4     1113.91     1067.60     38.23 o
   6   2   4     8334.38     8119.41    308.08 o
   7   2   4       86.15       83.85     13.40 o
   8   2   4     1255.34     1042.37     79.41 o
   9   2   4     1332.46     1142.48    113.50 o
  10   2   4       36.04       22.36     11.90 o
  11   2   4      654.79      558.30     67.23 o
 -12   3   4       56.10       63.80     20.49 o
 -11   3   4      963.84      966.75     79.85 o
 -10   3   4      231.23      221.87     33.11 o
  -9   3   4      944.20      912.99     69.69 o
  -8   3   4     1486.06     1512.45     84.84 o
  -7   3   4       35.41       17.03      9.06 o
  -6   3   4     3208.07     3172.53    116.98 o
  -5   3   4     1746.57     1812.39     97.49 o
  -4   3   4     3115.05     3209.30    179.02 o
  -3   3   4     8154.30     8688.21    326.82 o
  -2   3   4        8.46       16.31      7.62 o
  -1   3   4     6719.51     6941.97    164.16 o
   0   3   4     5055.10     5092.74    138.57 o
   1   3   4      630.71      610.33     32.50 o
   2   3   4     9412.28    10209.21    431.87 o
   3   3   4      772.93      730.92     40.42 o
   4   3   4     4811.61     5099.45    343.07 o
   5   3   4     3191.99     3375.96    222.19 o
   6   3   4       18.83       16.64      7.54 o
   7   3   4     1965.07     2114.96    207.60 o
   8   3   4     1084.07      966.48     67.20 o
   9   3   4      222.67      184.91     40.01 o
  10   3   4      708.18      676.33     80.84 o
 -10   4   4      379.38      359.59     52.18 o
  -9   4   4      260.71      241.40     34.84 o
  -8   4   4      388.45      369.87     50.23 o
  -7   4   4     1977.40     1916.26    110.15 o
  -6   4   4        0.34        4.26      6.01 o
  -5   4   4     1547.55     1532.81     90.95 o
  -4   4   4     1644.59     1672.90     89.05 o
  -3   4   4      376.48      345.82     32.55 o
  -2   4   4     3007.30     3252.32    159.78 o
  -1   4   4      788.26      867.11     55.55 o
   0   4   4     3051.33     3401.35    130.66 o
   1   4   4     3619.86     4009.63    177.65 o
   2   4   4        3.07        3.12      8.42 o
   3   4   4     2328.74     2490.30    131.46 o
   4   4   4     2262.97     2333.93    133.21 o
   5   4   4      243.09      249.88     36.93 o
   6   4   4     1782.04     1691.55     93.93 o
   7   4   4      192.22      168.08     36.81 o
   8   4   4      563.99      526.15     69.31 o
  -6   5   4      790.97      921.83    103.36 o
  -5   5   4      254.61      251.46     47.64 o
  -4   5   4      292.99      277.99     46.41 o
  -3   5   4      920.13      913.52     98.18 o
  -2   5   4        1.08        9.45     11.21 o
  -1   5   4     1140.64     1205.62    103.09 o
   0   5   4      378.44      386.49     63.74 o
   1   5   4       75.01       81.29     21.66 o
   2   5   4     1424.46     1709.12    131.99 o
   3   5   4      141.38      125.08     29.51 o
   4   5   4      262.90      233.76     55.36 o
 -14   1   5       63.54       82.68     21.94 o
 -13   1   5       41.74       47.27     17.91 o
 -12   1   5       23.44       19.85     11.60 o
 -11   1   5       77.00       82.89     15.92 o
 -10   1   5        5.15        7.49      8.14 o
  -9   1   5      317.89      301.69     23.62 o
  -8   1   5       19.69       17.72     11.01 o
  -7   1   5       11.90       11.20      6.44 o
  -6   1   5      167.91      188.94     17.62 o
  -5   1   5     1483.28     1525.89     90.60 o
  -4   1   5       76.56      113.61     17.40 o
  -3   1   5      345.44      362.42     13.43 o
  -2   1   5        3.26        6.24      3.33 o
  -1   1   5      302.85      316.39     12.65 o
   0   1   5     1365.94     1573.43     34.35 o
   1   1   5       36.36       32.15      4.73 o
   2   1   5      260.43      239.09     11.18 o
   3   1   5      161.79      154.12     10.55 o
   4   1   5      134.35      130.18     17.32 o
   5   1   5      199.91      194.29     24.19 o
   6   1   5      316.06      254.85     31.74 o
   7   1   5       12.56        9.73      7.47 o
   8   1   5       13.73       14.30      8.90 o
   9   1   5       98.20       97.50     18.33 o
  10   1   5      202.36      169.14     30.90 o
  11   1   5        8.40        3.89      7.21 o
  12   1   5        0.64        4.59     10.83 o
 -13   2   5        7.51       12.24     14.27 o
 -12   2   5        3.18        7.48     18.28 o
 -11   2   5       45.52       33.71     11.73 o
 -10   2   5       39.66       38.52     11.80 o
  -9   2   5        6.95       10.76      7.30 o
  -8   2   5      157.00      137.33     17.42 o
  -7   2   5      895.98      888.26     44.30 o
  -6   2   5      305.46      318.38     21.86 o
  -5   2   5      595.59      607.55     23.59 o
  -4   2   5       68.27       55.17     11.99 o
  -3   2   5      213.96      232.49     15.39 o
  -2   2   5      624.04      685.15     24.60 o
  -1   2   5        3.70        8.98      5.28 o
   0   2   5      618.55      684.79     22.09 o
   1   2   5       57.01       65.56     11.76 o
   2   2   5      169.66      181.45     13.91 o
   3   2   5     1115.51     1132.74     32.89 o
   4   2   5      326.24      317.08     23.04 o
   5   2   5       34.86       40.50      8.35 o
   6   2   5      127.91      100.69     19.55 o
   7   2   5        7.07       11.94      6.03 o
   8   2   5       10.27        9.75      6.56 o
   9   2   5        0.06        0.07      8.21 o
  10   2   5        4.44        8.19      7.28 o
  11   2   5       25.18       11.33     15.44 o
 -12   3   5       57.51       54.17     18.52 o
 -11   3   5       59.47       59.25     16.91 o
 -10   3   5      152.29      117.16     26.10 o
  -9   3   5       36.60       39.91     15.59 o
  -8   3   5       66.79       45.56     16.27 o
  -7   3   5      413.03      395.78     39.86 o
  -6   3   5      383.17      345.57     31.14 o
  -5   3   5      247.34      252.80     28.46 o
  -4   3   5        0.37        6.11      5.68 o
  -3   3   5      159.65      173.71     20.65 o
  -2   3   5     1099.04     1195.63     50.67 o
  -1   3   5        6.15        5.78      5.92 o
   0   3   5      125.05      125.24     13.62 o
   1   3   5      620.27      626.24     28.50 o
   2   3   5      104.49      107.13     21.67 o
   3   3   5       66.46       63.87     16.98 o
   4   3   5        7.93       12.09      7.38 o
   5   3   5       75.47       74.87     20.98 o
   6   3   5      100.11       97.60     23.96 o
   7   3   5       97.50       91.78     21.85 o
   8   3   5        7.71        8.19      7.64 o
   9   3   5       69.34       56.30     17.72 o
  10   3   5       70.92       60.04     19.06 o
 -10   4   5        4.61        7.29     15.28 o
  -9   4   5       13.46        7.65     14.78 o
  -8   4   5      160.54      147.50     32.80 o
  -7   4   5       21.46       22.04     11.07 o
  -6   4   5       24.92       14.03     12.57 o
  -5   4   5      291.63      294.28     32.62 o
  -4   4   5       23.32       19.61     11.35 o
  -3   4   5       24.31       33.54     10.50 o
  -2   4   5       17.50       26.12     11.87 o
  -1   4   5       78.48       98.08     25.99 o
   0   4   5      390.92      457.46     44.04 o
   1   4   5      119.55      134.39     33.06 o
   2   4   5      101.04       99.67     19.27 o
   3   4   5        6.63       13.77      9.32 o
   4   4   5      237.26      247.12     41.16 o
   5   4   5       44.48       38.84     11.35 o
   6   4   5        1.49        6.34     12.65 o
   7   4   5       53.79       61.49     18.10 o
   8   4   5        2.20        8.44     10.65 o
  -6   5   5        9.06       14.99     20.34 o
  -5   5   5        1.94        8.55     16.88 o
  -4   5   5       24.84       30.04     12.24 o
  -3   5   5       17.26       12.89     13.37 o
  -2   5   5       83.78       82.44     28.13 o
  -1   5   5       12.76       16.85     14.49 o
   0   5   5       30.80       33.90     14.69 o
   1   5   5        1.63        8.95     11.62 o
   2   5   5       16.24       25.16     13.97 o
   3   5   5       73.56       66.00     24.79 o
   4   5   5       80.48       76.60     24.91 o
 -14   0   6      623.80      661.85     70.48 o
 -13   0   6      634.30      773.60     76.63 o
 -12   0   6      594.90      687.75     67.24 o
 -11   0   6     1368.27     1491.51    109.93 o
 -10   0   6     4216.00     4844.54    362.36 o
  -9   0   6     2533.41     2711.69    129.03 o
  -8   0   6      359.29      376.16     32.35 o
  -7   0   6     9224.61     8789.41    377.30 o
  -6   0   6      864.11      743.78     36.56 o
  -5   0   6     3492.02     3154.20    132.84 o
  -4   0   6     7927.08     6952.60    966.83 o
  -3   0   6     2501.55     2494.39    259.98 o
  -1   0   6    14275.09    12162.23   2682.09 o
   0   0   6     1879.14     2012.48    343.51 o
   1   0   6    36255.80    39076.02   3478.26 o
   2   0   6     2821.63     2921.95    198.59 o
   3   0   6     4267.08     4307.88    107.09 o
   4   0   6    12146.79    12831.06    243.67 o
   5   0   6       80.69       77.39     39.96 o
   6   0   6     8621.25     9579.59    981.68 o
   7   0   6     1673.52     1702.11    265.96 o
   8   0   6      243.01      238.20     80.25 o
   9   0   6     3504.04     4680.81    627.03 o
  10   0   6       46.01       27.33     19.75 o
  11   0   6      105.96      111.38     68.74 o
  12   0   6      418.53      642.66    155.16 o
 -14   1   6       28.42       45.60     17.35 o
 -13   1   6     1252.07     1376.04     88.16 o
 -12   1   6       86.05      103.44     22.38 o
 -11   1   6     1592.21     1703.70     78.24 o
 -10   1   6      808.62      801.91     38.03 o
  -9   1   6      421.74      393.55     28.67 o
  -8   1   6     6972.76     7393.85    277.23 o
  -7   1   6      122.86      122.02     15.58 o
  -6   1   6     3219.90     3095.10    187.06 o
  -5   1   6    17123.40    18086.97    195.58 o
  -4   1   6     5004.37     5101.03    195.01 o
  -3   1   6    14749.86    14963.48    377.89 o
  -2   1   6     8932.18     9248.86    305.08 o
  -1   1   6    12235.62    12951.18    498.10 o
   0   1   6    22817.96    23055.23   1136.93 o
   1   1   6        1.71       11.48     10.70 o
   2   1   6     8423.24     8775.83    121.23 o
   3   1   6    11682.76    11881.30    242.60 o
   4   1   6     2353.76     2261.58     54.90 o
   5   1   6     5946.27     5580.81    280.61 o
   6   1   6     2809.73     2607.43    182.28 o
   7   1   6     3789.52     3393.60    314.45 o
   8   1   6     1988.92     1934.71    133.82 o
   9   1   6       10.85       20.21     14.64 o
  10   1   6     1258.55     1409.30    169.97 o
  11   1   6      448.97      438.07     56.91 o
 -13   2   6       94.75      106.01     27.94 o
 -12   2   6      541.77      557.33     45.25 o
 -11   2   6      549.01      520.45     34.90 o
 -10   2   6     2150.68     2309.30     88.93 o
  -9   2   6     1834.37     1855.37     75.09 o
  -8   2   6      339.89      325.16     29.19 o
  -7   2   6     8475.59     8597.20    371.65 o
  -6   2   6     2183.40     2209.44     74.60 o
  -5   2   6     2845.92     2873.88     76.95 o
  -4   2   6    12481.81    13234.11    308.70 o
  -3   2   6      839.37      823.70     36.70 o
  -2   2   6    13294.92    14382.66    392.42 o
  -1   2   6     4119.60     4303.02    138.49 o
   0   2   6      856.71      908.46     31.13 o
   1   2   6    16625.90    17242.54    322.81 o
   2   2   6     2079.55     2105.18     45.28 o
   3   2   6     5092.55     5380.65    167.32 o
   4   2   6     8860.33     9083.21    257.94 o
   5   2   6        0.12        1.28      7.02 o
   6   2   6     2912.05     2735.47    126.14 o
   7   2   6     1025.82      881.33     62.82 o
   8   2   6       93.83       68.04     15.18 o
   9   2   6     1920.60     1797.53    166.13 o
  10   2   6       45.43       43.13     15.92 o
  11   2   6      240.88      167.50     40.99 o
 -12   3   6        8.22       19.06     17.09 o
 -11   3   6      874.29      893.37     75.13 o
 -10   3   6      549.10      595.41     79.12 o
  -9   3   6      298.03      318.36     53.18 o
  -8   3   6     3384.93     3469.56    192.73 o
  -7   3   6      588.28      563.95     46.72 o
  -6   3   6     4235.63     4273.61    168.24 o
  -5   3   6     4392.69     4480.31    277.86 o
  -4   3   6      233.89      213.06     31.53 o
  -3   3   6     4883.07     5183.31    216.50 o
  -2   3   6     2172.15     2251.37     68.60 o
  -1   3   6     2436.88     2543.02     91.97 o
   0   3   6     6216.63     6444.00    170.44 o
   1   3   6       64.09       72.54     11.30 o
   2   3   6     4516.37     4865.19    144.12 o
   3   3   6     1415.99     1423.97     69.31 o
   4   3   6      276.90      266.12     31.48 o
   5   3   6     2706.88     2777.89    113.17 o
   6   3   6      379.14      357.15     45.49 o
   7   3   6     1210.84     1106.22     74.10 o
   8   3   6      766.35      686.00     62.18 o
   9   3   6       30.37       15.71     10.79 o
 -10   4   6      471.40      432.25     47.31 o
  -9   4   6     1368.50     1323.79     89.67 o
  -8   4   6       18.00       21.00     12.32 o
  -7   4   6     1008.23     1006.40     69.74 o
  -6   4   6      859.58      812.84     73.72 o
  -5   4   6      253.63      241.41     29.74 o
  -4   4   6     3037.09     3253.05    174.01 o
  -3   4   6       55.10       56.81     12.14 o
  -2   4   6     2052.25     2112.50     97.89 o
  -1   4   6     1912.07     2037.61     96.51 o
   0   4   6      160.07      186.11     34.56 o
   1   4   6     1454.29     1526.76     71.37 o
   2   4   6      651.79      692.69     46.41 o
   3   4   6     1126.61     1163.86     59.98 o
   4   4   6     1120.45     1174.42     81.80 o
   5   4   6      132.89      107.98     23.03 o
   6   4   6      884.05      881.65     71.15 o
   7   4   6      359.60      350.92     52.28 o
  -5   5   6      303.65      345.89     59.42 o
  -4   5   6       23.39       31.85     26.08 o
  -3   5   6     1078.68     1190.82    113.05 o
  -2   5   6      364.97      392.68     42.12 o
  -1   5   6      301.95      288.59     53.95 o
   0   5   6     1371.53     1385.67     99.44 o
   1   5   6       54.56       46.02     18.36 o
   2   5   6      900.09      963.64     85.62 o
   3   5   6      391.38      325.53    104.03 o
 -14   1   7        7.33        3.76     14.11 o
 -13   1   7       10.06        3.22     16.63 o
 -12   1   7       59.71       52.30     18.19 o
 -11   1   7        9.77        8.51      8.20 o
 -10   1   7      102.22      103.73     16.74 o
  -9   1   7       19.99       22.14     10.74 o
  -8   1   7      283.89      285.13     23.38 o
  -7   1   7      262.35      252.04     21.64 o
  -6   1   7       23.48       28.22      8.83 o
  -5   1   7     1091.39     1136.79     72.77 o
  -4   1   7      137.39      141.53     11.49 o
  -3   1   7      353.87      451.67     21.71 o
  -2   1   7      216.48      215.79     13.76 o
  -1   1   7      139.20      173.61     12.44 o
   0   1   7       16.99       17.45      5.87 o
   1   1   7     2199.52     2340.42     86.26 o
   2   1   7       45.51       43.44     14.24 o
   3   1   7      339.81      340.92     24.35 o
   4   1   7      196.69      178.19     21.29 o
   5   1   7        3.71       -3.10      6.84 o
   6   1   7        3.93        5.04      7.41 o
   7   1   7        5.62       11.98      7.44 o
   8   1   7        6.00        2.80      9.04 o
   9   1   7       10.04        9.35      5.88 o
  10   1   7        7.63        4.55     10.19 o
  11   1   7       51.87       33.35     13.13 o
 -13   2   7      114.18      117.97     34.13 o
 -12   2   7        1.65        5.54      9.49 o
 -11   2   7       91.88       86.89     18.26 o
 -10   2   7       73.12       66.10     13.83 o
  -9   2   7       24.96       24.91      9.62 o
  -8   2   7        8.35        8.64      8.96 o
  -7   2   7       12.07       10.64      9.52 o
  -6   2   7      413.57      433.79     30.73 o
  -5   2   7      625.80      641.00     30.11 o
  -4   2   7      472.83      481.62     22.01 o
  -3   2   7      364.64      404.12     25.91 o
  -2   2   7       81.34       79.45     10.96 o
  -1   2   7      405.34      426.99     21.37 o
   0   2   7        3.96       13.04      6.42 o
   1   2   7      213.31      228.92     27.25 o
   2   2   7      136.68      123.87     13.32 o
   3   2   7      804.55      806.67     37.68 o
   4   2   7      232.09      220.00     23.73 o
   5   2   7        4.65        7.69      5.52 o
   6   2   7      201.85      156.69     23.63 o
   7   2   7      250.48      212.18     27.00 o
   8   2   7        0.20        4.80      7.34 o
   9   2   7       17.97       10.48      8.43 o
  10   2   7       73.52       52.00     19.69 o
 -12   3   7        0.01        9.26     11.81 o
 -11   3   7      249.17      255.91     45.61 o
 -10   3   7       11.95       10.46     14.05 o
  -9   3   7      108.95      103.98     24.07 o
  -8   3   7      277.91      306.98     39.53 o
  -7   3   7       29.69       21.18     11.58 o
  -6   3   7      122.45      109.30     21.89 o
  -5   3   7       19.88       27.46      9.93 o
  -4   3   7      121.94      131.21     18.56 o
  -3   3   7       85.53       85.57     13.25 o
  -2   3   7      223.46      224.69     23.13 o
  -1   3   7        0.19        2.64      6.41 o
   0   3   7       58.38       71.77     11.16 o
   1   3   7      538.68      583.23     29.89 o
   2   3   7      378.84      380.73     23.66 o
   3   3   7       18.23       12.27      4.03 o
   4   3   7      233.60      258.34     38.70 o
   5   3   7       25.10       19.05     13.38 o
   6   3   7       34.08       30.68     12.07 o
   7   3   7       63.15       48.20     15.04 o
   8   3   7       20.42       10.29     13.52 o
   9   3   7       52.53       31.75     13.65 o
  -9   4   7       14.01       11.92     10.44 o
  -8   4   7      167.82      148.72     27.67 o
  -7   4   7        4.16       11.36     10.82 o
  -6   4   7       50.24       46.93     14.66 o
  -5   4   7      211.70      218.45     35.32 o
  -4   4   7       57.26       48.26     14.15 o
  -3   4   7        4.07        9.12      7.91 o
  -2   4   7      272.60      262.83     38.46 o
  -1   4   7       28.52       30.39     14.62 o
   0   4   7        0.67        9.20     15.27 o
   1   4   7       11.63       10.55     10.14 o
   2   4   7       13.09       11.55      9.13 o
   3   4   7       48.73       43.80     14.58 o
   4   4   7        0.29        6.54      7.85 o
   5   4   7       15.00        8.65     13.44 o
   6   4   7       69.26       46.97     17.68 o
   7   4   7       40.43       35.03     18.84 o
  -5   5   7       20.69       15.91     17.96 o
  -4   5   7      156.59      170.32     40.22 o
  -3   5   7       44.90       40.89     15.08 o
  -2   5   7       10.38       10.48     12.14 o
  -1   5   7       54.08       58.52     19.35 o
   0   5   7       63.78       58.78     17.57 o
   1   5   7       76.57       77.73     22.18 o
   2   5   7       32.28       23.88     16.93 o
 -14   0   8      185.40      173.02     42.33 o
 -13   0   8       24.24       19.77     21.15 o
 -12   0   8      986.61     1149.05     89.19 o
 -11   0   8     1611.53     1776.23    119.86 o
 -10   0   8      651.12      785.02     66.81 o
  -9   0   8     1749.36     1859.76    107.00 o
  -8   0   8     2511.49     2654.82    124.52 o
  -7   0   8    11410.17    11626.08   1124.20 o
  -6   0   8     6171.43     6055.17    332.28 o
  -5   0   8      181.89      208.84     33.44 o
  -4   0   8    25707.97    24889.35   2439.27 o
  -3   0   8     6911.09     7242.94    898.13 o
  -2   0   8     5167.89     5147.32    687.57 o
  -1   0   8    15327.18    13344.59   2821.79 o
   0   0   8        3.75       16.74      7.15 o
   1   0   8    23392.94    21657.80   3742.96 o
   2   0   8     3084.33     3181.48     93.98 o
   3   0   8      199.59      219.29     32.81 o
   4   0   8    18766.19    21138.16   1497.24 o
   5   0   8     1082.59     1085.14     94.01 o
   6   0   8     2325.17     2433.21    189.91 o
   7   0   8     4298.43     5093.42    708.92 o
   8   0   8       33.36        8.39     16.41 o
   9   0   8     1451.41     1555.23    333.65 o
  10   0   8      441.16      593.77    151.69 o
  11   0   8       27.62       17.85     32.17 o
 -14   1   8        0.27       10.15     15.84 o
 -13   1   8     1969.36     2162.57    136.84 o
 -12   1   8       24.04       23.55     16.02 o
 -11   1   8      344.96      375.96     35.61 o
 -10   1   8     4780.71     5144.79    127.55 o
  -9   1   8      216.62      223.38     24.01 o
  -8   1   8     4514.04     4609.75    200.28 o
  -7   1   8     2987.75     2836.00    167.17 o
  -6   1   8     1318.70     1155.45    102.18 o
  -5   1   8    14531.25    15057.07    457.29 o
  -4   1   8      363.26      410.13     23.80 o
  -3   1   8     4921.75     5087.48    236.15 o
  -2   1   8    16834.45    16971.63    780.37 o
  -1   1   8     2601.12     2726.84     94.82 o
   0   1   8     9939.41    10452.82    313.71 o
   1   1   8     6538.99     6508.62    260.29 o
   2   1   8     8776.91     9371.36    112.66 o
   3   1   8    10821.41    11280.08    223.62 o
   4   1   8      158.27      159.12     24.49 o
   5   1   8     4417.19     4337.15    272.11 o
   6   1   8     2850.55     2907.75    304.70 o
   7   1   8      964.94      868.95     92.23 o
   8   1   8     1574.56     1569.00    168.26 o
   9   1   8      490.60      514.26     68.94 o
  10   1   8      999.61     1072.86    138.36 o
 -13   2   8       12.01       10.68     18.53 o
 -12   2   8     1295.77     1324.02     85.40 o
 -11   2   8      779.00      771.17     52.34 o
 -10   2   8      744.74      739.42     46.12 o
  -9   2   8     2760.69     2768.82    201.12 o
  -8   2   8     1800.84     1811.10    138.98 o
  -7   2   8     3731.91     3671.68    188.20 o
  -6   2   8     4561.70     4525.60    189.23 o
  -5   2   8       56.66       56.09     12.66 o
  -4   2   8     8902.14     8796.73    271.65 o
  -3   2   8     1330.19     1395.44     49.51 o
  -2   2   8     3192.71     3259.90     86.26 o
  -1   2   8    10555.71    11190.10    357.58 o
   0   2   8      696.84      686.47     26.45 o
   1   2   8     7348.30     7393.34    199.87 o
   2   2   8     3013.05     2964.02     82.21 o
   3   2   8       19.86       26.68      8.93 o
   4   2   8     4455.37     4379.06    142.19 o
   5   2   8      525.58      454.51     36.22 o
   6   2   8     1353.33     1206.07     82.80 o
   7   2   8     2620.15     2743.53    226.22 o
   8   2   8       22.49       11.60     11.02 o
   9   2   8     1140.34      820.32    170.08 o
  10   2   8      299.50      247.28     50.88 o
 -12   3   8       46.84       42.09     17.58 o
 -11   3   8      484.19      472.08     55.24 o
 -10   3   8     1449.75     1335.55    104.81 o
  -9   3   8      122.51      105.93     24.80 o
  -8   3   8     2918.37     2793.67    191.93 o
  -7   3   8      607.29      566.59     46.53 o
  -6   3   8     1130.90     1115.08     56.19 o
  -5   3   8     3495.14     3467.10    141.10 o
  -4   3   8      261.76      269.64     23.42 o
  -3   3   8     5135.30     5544.22    175.66 o
  -2   3   8     4357.02     4617.56    148.72 o
  -1   3   8      638.13      609.38     29.41 o
   0   3   8     5147.18     5286.41    159.62 o
   1   3   8     1881.97     1888.18     69.46 o
   2   3   8      957.61      889.89     36.19 o
   3   3   8     4004.28     4043.62    145.20 o
   4   3   8       78.84       69.61     20.73 o
   5   3   8     1958.61     1840.11     87.47 o
   6   3   8      801.72      709.45     52.27 o
   7   3   8       98.85       68.95     21.41 o
   8   3   8      902.99      765.87    122.79 o
  -9   4   8      587.05      533.20     59.01 o
  -8   4   8        1.74        3.30     10.80 o
  -7   4   8     1047.89      929.61     87.26 o
  -6   4   8     1903.11     1789.52     96.34 o
  -5   4   8      392.26      414.99     49.46 o
  -4   4   8     2714.71     2784.68    149.33 o
  -3   4   8      861.05      876.07     53.31 o
  -2   4   8      661.08      683.81     61.44 o
  -1   4   8     3276.50     3446.51    149.95 o
   0   4   8       69.64       60.80     19.03 o
   1   4   8     2334.08     2403.64    106.22 o
   2   4   8     1756.51     1857.49    100.83 o
   3   4   8      275.74      246.92     35.66 o
   4   4   8     1290.18     1249.18    103.14 o
   5   4   8      560.24      580.28     63.79 o
   6   4   8      309.67      271.31     38.99 o
  -4   5   8      212.65      206.34     47.35 o
  -3   5   8     1011.07     1137.21    175.14 o
  -2   5   8      668.55      653.74     84.56 o
  -1   5   8       29.47       29.19     13.06 o
   0   5   8     1044.99     1105.23    114.35 o
   1   5   8      158.96      141.77     37.90 o
 -14   1   9      106.27      120.85     29.02 o
 -13   1   9       49.63       45.47     17.37 o
 -12   1   9        7.18        0.77     12.63 o
 -11   1   9      123.54      118.12     24.01 o
 -10   1   9       68.10       50.98     16.23 o
  -9   1   9        0.12        3.15      8.00 o
  -8   1   9      285.89      267.33     22.56 o
  -7   1   9        0.07        2.80      8.51 o
  -6   1   9      334.25      295.91     46.79 o
  -5   1   9      164.02      135.79     18.72 o
  -4   1   9      785.44      850.77     54.56 o
  -3   1   9        2.04        3.28      3.20 o
  -2   1   9        1.03       -8.56      8.56 o
  -1   1   9       24.04       17.27      5.17 o
   0   1   9        2.27        2.69      4.93 o
   1   1   9       21.15       17.92      8.61 o
   2   1   9      277.20      303.96     33.10 o
   3   1   9       44.35       34.68     12.22 o
   4   1   9      477.13      471.05     39.72 o
   5   1   9      395.47      439.49     63.75 o
   6   1   9       69.34       70.26     19.54 o
   7   1   9       34.88       43.12     15.07 o
   8   1   9       12.01        8.85      7.51 o
   9   1   9        0.11        5.03      9.89 o
  10   1   9        3.98        5.90     14.94 o
 -13   2   9      150.95      151.86     33.98 o
 -12   2   9       62.42       54.94     25.19 o
 -11   2   9       80.55       79.83     18.23 o
 -10   2   9      335.32      308.65     34.94 o
  -9   2   9        0.52        1.09      8.57 o
  -8   2   9      126.58      110.86     18.11 o
  -7   2   9      688.92      646.76     45.52 o
  -6   2   9        4.63        5.11      7.20 o
  -5   2   9      227.65      235.55     24.17 o
  -4   2   9       28.36       28.40      7.97 o
  -3   2   9      129.77      154.29     17.53 o
  -2   2   9     1237.20     1362.97     50.01 o
  -1   2   9       63.69       54.72     10.75 o
   0   2   9       32.57       42.27      9.07 o
   1   2   9      169.34      170.64     20.65 o
   2   2   9      525.23      539.17     30.79 o
   3   2   9      217.37      211.03     27.95 o
   4   2   9       24.55       19.16      6.26 o
   5   2   9        0.20        2.84      8.99 o
   6   2   9       43.07       45.70     12.92 o
   7   2   9       80.65       57.51     18.22 o
   8   2   9        0.08        6.21     15.62 o
   9   2   9       16.22        7.18     16.00 o
 -11   3   9       19.00       19.66     13.91 o
 -10   3   9        3.75        3.34     12.37 o
  -9   3   9       87.08       67.06     18.27 o
  -8   3   9      238.67      222.81     34.88 o
  -7   3   9      418.44      419.59     47.44 o
  -6   3   9       16.36       12.61     11.06 o
  -5   3   9      594.24      559.85     47.75 o
  -4   3   9      173.10      168.19     21.46 o
  -3   3   9        1.13        4.87      6.25 o
  -2   3   9      196.25      196.92     20.67 o
  -1   3   9       26.43       32.93      8.95 o
   0   3   9       66.93       66.96     11.61 o
   1   3   9       15.33       16.70      6.09 o
   2   3   9       77.22       78.79     14.06 o
   3   3   9      331.09      317.89     47.24 o
   4   3   9      305.45      278.98     42.83 o
   5   3   9       12.93        5.43      9.49 o
   6   3   9        9.59       14.38     11.37 o
   7   3   9       27.43       27.40     14.27 o
   8   3   9       37.33       25.55     18.14 o
  -9   4   9       47.91       37.30     15.73 o
  -8   4   9       17.66       19.31     13.43 o
  -7   4   9       44.45       45.39     15.81 o
  -6   4   9       28.23       19.29     15.66 o
  -5   4   9       24.48       26.20     14.85 o
  -4   4   9       53.40       49.06     12.43 o
  -3   4   9        5.32        7.23      8.87 o
  -2   4   9       97.28      121.70     27.61 o
  -1   4   9       42.78       38.07     16.96 o
   0   4   9        0.47        9.11     10.99 o
   1   4   9      153.26      143.84     25.39 o
   2   4   9       52.70       47.14     12.42 o
   3   4   9       31.05       35.60     13.74 o
   4   4   9       36.50       25.42     11.67 o
   5   4   9        1.69        8.69     10.78 o
  -2   5   9        1.31        7.19     14.75 o
  -1   5   9       77.85       66.72     19.76 o
 -14   0  10      108.76      138.61     38.65 o
 -13   0  10      959.08     1053.63    115.46 o
 -12   0  10     1708.40     1965.92    146.69 o
 -11   0  10     1541.55     1676.30    111.09 o
 -10   0  10        0.09       -0.73     18.74 o
  -9   0  10     6814.57     7505.73    295.35 o
  -8   0  10     4142.49     4574.76    276.82 o
  -7   0  10     1941.68     1944.08    193.11 o
  -6   0  10     6360.32     6082.48    689.89 o
  -5   0  10     6142.25     6220.11    478.32 o
  -4   0  10    13276.60    13293.03   1220.83 o
  -3   0  10     5480.46     5220.30    568.67 o
  -2   0  10       58.28       61.65     13.51 o
  -1   0  10    18095.74    13794.53   3320.97 o
   0   0  10     3607.04     2932.91    816.94 o
   1   0  10     2244.80     1919.59    314.53 o
   2   0  10     9794.90    11797.19    710.86 o
   3   0  10      217.88      218.17     47.33 o
   4   0  10     5696.10     6755.17    624.95 o
   5   0  10      122.26       85.97     31.71 o
   6   0  10       38.14       50.99     20.75 o
   7   0  10     2324.10     2787.06    582.04 o
   8   0  10       69.10       96.15     34.49 o
   9   0  10      432.24      454.13     85.82 o
  10   0  10      919.02     1257.83    303.61 o
 -14   1  10        0.32        3.88     14.49 o
 -13   1  10      793.92      866.61     72.11 o
 -12   1  10      306.52      307.08     36.68 o
 -11   1  10       48.36       46.62     16.88 o
 -10   1  10     4457.48     4867.05    196.93 o
  -9   1  10      109.00       90.41     15.28 o
  -8   1  10     1480.65     1435.43    108.46 o
  -7   1  10    11505.02    12258.27    535.07 o
  -6   1  10      748.06      624.13     99.13 o
  -5   1  10     9503.87    10545.98    357.72 o
  -4   1  10     4012.90     4462.91    180.64 o
  -3   1  10     2837.46     2912.59    152.17 o
  -2   1  10    15638.92    15993.19    944.82 o
  -1   1  10       95.65       98.72     12.76 o
   0   1  10     6152.81     6315.96    348.03 o
   1   1  10     8922.95     9900.48    221.70 o
   2   1  10     1444.73     1557.78     52.56 o
   3   1  10     3319.36     3436.13     92.52 o
   4   1  10     2848.05     2882.19    137.87 o
   5   1  10     2046.86     2052.08    167.93 o
   6   1  10     3286.60     3504.17    377.79 o
   7   1  10       31.65       24.29     10.73 o
   8   1  10     1222.18     1230.28    118.56 o
   9   1  10      514.64      549.56     53.91 o
 -13   2  10      157.57      148.43     33.43 o
 -12   2  10      708.72      710.08     72.57 o
 -11   2  10      864.92      814.82     59.94 o
 -10   2  10       23.11       26.16     11.17 o
  -9   2  10     2365.07     2214.87    200.43 o
  -8   2  10      774.95      728.68     58.29 o
  -7   2  10     1946.81     1798.68    142.24 o
  -6   2  10     3746.71     3361.39    314.22 o
  -5   2  10      838.40      832.67     64.86 o
  -4   2  10     6702.96     6903.39    196.22 o
  -3   2  10     6847.57     7109.12    218.29 o
  -2   2  10        0.75        4.84      5.66 o
  -1   2  10     9495.84     9762.18    294.69 o
   0   2  10     2033.71     2106.83     60.65 o
   1   2  10     2420.13     2521.73     88.63 o
   2   2  10     7348.51     7599.65    225.84 o
   3   2  10       75.42       63.14     15.13 o
   4   2  10     5650.95     5711.44    314.78 o
   5   2  10     1995.67     1991.12    114.34 o
   6   2  10       80.49       49.11     20.41 o
   7   2  10     2165.69     2033.85    266.28 o
   8   2  10      243.10      193.22     33.56 o
   9   2  10      303.49      243.32     43.05 o
 -11   3  10      155.69      138.78     25.91 o
 -10   3  10      918.68      763.65     87.98 o
  -9   3  10      143.41      144.40     25.08 o
  -8   3  10      558.23      486.71     46.82 o
  -7   3  10     1928.44     1765.82    116.17 o
  -6   3  10       10.56        4.44      9.61 o
  -5   3  10     3689.94     3687.98    121.34 o
  -4   3  10     1477.56     1434.24     66.70 o
  -3   3  10     1147.54     1152.40     49.64 o
  -2   3  10     3683.71     3842.93    123.76 o
  -1   3  10      380.54      344.75     28.47 o
   0   3  10     2865.46     3014.62     89.17 o
   1   3  10     2933.90     2946.24     99.61 o
   2   3  10      355.94      317.67     35.05 o
   3   3  10     3535.77     3646.01    113.05 o
   4   3  10      723.70      646.90     60.51 o
   5   3  10      934.28      876.84     73.48 o
   6   3  10     1765.72     1769.48    170.73 o
   7   3  10       15.60       21.27     19.93 o
  -9   4  10      872.68      825.63     74.50 o
  -8   4  10      667.59      617.26     64.84 o
  -7   4  10      130.31      101.39     25.69 o
  -6   4  10     1376.75     1265.43    111.96 o
  -5   4  10      104.47      100.36     24.00 o
  -4   4  10      605.42      575.75     47.70 o
  -3   4  10     1593.68     1591.68     80.51 o
  -2   4  10      225.10      229.48     35.87 o
  -1   4  10     2035.22     2049.48    116.84 o
   0   4  10      438.97      442.22     39.61 o
   1   4  10      611.92      580.57     52.12 o
   2   4  10     1540.52     1615.84    102.26 o
   3   4  10       27.71       14.74     12.81 o
   4   4  10      787.66      751.89     57.85 o
 -13   1  11      161.23      158.72     31.66 o
 -12   1  11       62.48       56.48     18.86 o
 -11   1  11       56.52       62.97     21.26 o
 -10   1  11        0.26       -3.96     15.12 o
  -9   1  11       78.62       65.54     15.94 o
  -8   1  11        0.22        0.12      8.09 o
  -7   1  11       82.67       54.84     14.40 o
  -6   1  11      571.42      658.02     49.69 o
  -5   1  11      424.82      339.82     61.97 o
  -4   1  11      406.00      354.12     33.24 o
  -3   1  11       20.07       19.13      5.34 o
  -2   1  11      238.80      246.85     19.53 o
  -1   1  11       69.62       63.92      9.64 o
   0   1  11       26.24       16.89      7.47 o
   1   1  11        3.62       -3.94     11.22 o
   2   1  11      103.27      119.91     26.81 o
   3   1  11       33.91       26.87      9.78 o
   4   1  11      105.21      111.44     26.53 o
   5   1  11       14.51        7.04     14.76 o
   6   1  11      394.00      397.05     62.78 o
   7   1  11        4.82        6.83     11.24 o
   8   1  11        6.66       11.78     11.93 o
   9   1  11       11.04        7.07     17.76 o
 -13   2  11       38.20       34.01     23.21 o
 -12   2  11        5.31        8.68     20.00 o
 -11   2  11      115.40      105.52     22.15 o
 -10   2  11      153.72      132.66     20.41 o
  -9   2  11       50.47       40.24     13.50 o
  -8   2  11        0.16        2.42      7.96 o
  -7   2  11      398.98      371.51     34.91 o
  -6   2  11      461.03      378.59     40.66 o
  -5   2  11       59.59       55.05     12.59 o
  -4   2  11      317.13      311.68     26.14 o
  -3   2  11        7.11       -1.27      6.82 o
  -2   2  11       96.75       93.11     14.74 o
  -1   2  11        6.71        6.62      9.17 o
   0   2  11       23.37       24.39      7.96 o
   1   2  11      205.13      233.56     32.57 o
   2   2  11        4.41       -3.23     11.18 o
   3   2  11       44.62       45.20     14.42 o
   4   2  11      389.07      409.87     35.33 o
   5   2  11       81.50       62.64     18.90 o
   6   2  11       31.30       41.43     17.89 o
   7   2  11        0.38        0.30     13.63 o
   8   2  11       18.71       12.37     12.78 o
 -11   3  11       38.28       31.88     15.65 o
 -10   3  11      125.07      102.63     27.20 o
  -9   3  11        0.16        1.47     12.50 o
  -8   3  11        1.30       12.81      8.23 o
  -7   3  11      154.25      129.22     24.90 o
  -6   3  11        8.19        3.16      7.07 o
  -5   3  11      147.43      147.75     25.96 o
  -4   3  11      279.30      275.38     33.85 o
  -3   3  11        0.71        6.74      6.97 o
  -2   3  11      127.00      117.68     17.30 o
  -1   3  11      470.58      510.81     30.71 o
   0   3  11        5.93        7.92      6.32 o
   1   3  11       14.44       12.87      8.61 o
   2   3  11       62.24       73.61     18.48 o
   3   3  11       16.84        6.34     10.41 o
   4   3  11       17.85       15.61     10.44 o
   5   3  11        1.32        4.76     10.39 o
   6   3  11       16.11       10.66     17.93 o
  -8   4  11       67.37       56.09     16.19 o
  -7   4  11      147.80      126.33     24.08 o
  -6   4  11        0.18        3.44     10.31 o
  -5   4  11       15.94        9.62      8.73 o
  -4   4  11       94.59       97.34     22.59 o
  -3   4  11        5.42        2.29     10.31 o
  -2   4  11       55.70       61.29     19.52 o
  -1   4  11      142.47      118.39     23.83 o
   0   4  11        1.25        5.39     16.71 o
   1   4  11      255.07      244.12     49.00 o
   2   4  11        0.26        3.86      8.69 o
   3   4  11       29.02       25.23     15.61 o
 -13   0  12     1235.90     1428.12    101.71 o
 -12   0  12      805.90      920.41     85.42 o
 -11   0  12      689.40      797.61     96.02 o
 -10   0  12     1613.37     1904.73    123.95 o
  -9   0  12     2449.78     2769.53    157.95 o
  -8   0  12     1973.00     2078.46    133.59 o
  -7   0  12        8.46       16.46     20.54 o
  -6   0  12    10624.28    10892.19   1054.50 o
  -5   0  12     1323.27     1195.24     97.92 o
  -4   0  12     7178.56     7220.99    701.09 o
  -3   0  12     6667.33     6606.65    823.02 o
  -2   0  12     2606.36     2585.81    440.53 o
  -1   0  12    10377.73    10479.10   1515.00 o
   0   0  12     4510.40     4312.04    603.21 o
   1   0  12       14.51       16.27     13.90 o
   2   0  12     8746.00    10047.56    865.58 o
   3   0  12     1194.76     1231.14     94.27 o
   4   0  12      876.77      851.59     75.56 o
   5   0  12     5589.81     6614.45    483.29 o
   6   0  12      525.22      551.93     66.73 o
   7   0  12     2656.68     3005.39    236.61 o
   8   0  12      550.07      694.85    160.34 o
 -13   1  12      101.27      111.38     33.06 o
 -12   1  12     1643.27     1788.78    109.09 o
 -11   1  12        6.15        8.27     15.82 o
 -10   1  12     2540.78     2679.18    179.26 o
  -9   1  12     1046.18     1051.94     87.03 o
  -8   1  12      426.51      351.90     36.74 o
  -7   1  12     5917.81     6187.77    293.65 o
  -6   1  12       27.87       23.01      9.53 o
  -5   1  12     1677.08     1652.20     62.13 o
  -4   1  12    11800.94    11263.54    958.77 o
  -3   1  12      782.57      909.54     51.58 o
  -2   1  12     8725.12     8999.81    544.51 o
  -1   1  12     3263.84     3429.91    187.50 o
   0   1  12     2163.60     2265.06    100.19 o
   1   1  12     8464.28     8855.62    502.46 o
   2   1  12      107.45      115.05     21.96 o
   3   1  12     3407.58     3755.49    194.76 o
   4   1  12     3829.56     4290.42    283.81 o
   5   1  12      735.56      717.36     62.41 o
   6   1  12     1073.63     1022.56     69.39 o
   7   1  12      851.22      930.92     71.79 o
   8   1  12      350.37      328.39     90.57 o
 -12   2  12      124.56       96.29     27.33 o
 -11   2  12      905.56      847.50     87.08 o
 -10   2  12      577.81      489.63     66.10 o
  -9   2  12     1719.73     1825.61     85.63 o
  -8   2  12     3089.18     3342.30    159.35 o
  -7   2  12      241.51      207.18     28.14 o
  -6   2  12     5174.40     4943.53    298.79 o
  -5   2  12     3298.50     3339.11    169.27 o
  -4   2  12     1010.38      958.83     50.40 o
  -3   2  12     4518.00     4639.12    188.10 o
  -2   2  12      724.28      687.23     36.31 o
  -1   2  12     5145.44     5406.46    277.85 o
   0   2  12     3577.60     3780.05    130.85 o
   1   2  12       77.65       80.92     16.33 o
   2   2  12     4939.77     5396.55    226.23 o
   3   2  12      887.84      835.15     56.57 o
   4   2  12      694.05      685.82     56.29 o
   5   2  12     1968.99     2024.69    214.11 o
   6   2  12        1.66        3.96     14.39 o
   7   2  12     1290.30     1179.88    173.12 o
 -11   3  12        1.61       -1.11     15.67 o
 -10   3  12      834.42      643.15     98.31 o
  -9   3  12     1038.74      860.40    124.76 o
  -8   3  12      327.49      288.62     40.55 o
  -7   3  12     2856.99     2735.32    194.66 o
  -6   3  12      547.07      544.03     53.74 o
  -5   3  12     1477.48     1458.50     65.05 o
  -4   3  12     3140.48     3112.43    106.80 o
  -3   3  12        3.85       10.12      7.75 o
  -2   3  12     3630.35     3823.72    144.56 o
  -1   3  12     1523.29     1420.15     56.48 o
   0   3  12     1280.44     1269.83     56.87 o
   1   3  12     3256.63     3477.80    109.52 o
   2   3  12       51.24       35.86     11.90 o
   3   3  12     1853.55     1907.54    122.08 o
   4   3  12      839.74      853.00     84.52 o
   5   3  12      189.37      137.75     34.68 o
   6   3  12      903.34      551.65     96.02 o
  -7   4  12        9.87       13.07     15.12 o
  -6   4  12     1310.89     1232.82     70.30 o
  -5   4  12      660.48      602.28     55.77 o
  -4   4  12      445.26      376.65     49.29 o
  -3   4  12     2338.90     2438.37    265.49 o
  -2   4  12      100.91       79.27     19.45 o
  -1   4  12      872.63      923.11     85.19 o
   0   4  12     1339.77     1364.65     97.88 o
   1   4  12       90.22       92.71     25.11 o
   2   4  12     1107.45     1079.76     73.00 o
 -13   1  13        5.37        9.25     13.61 o
 -12   1  13       18.95       12.26     15.63 o
 -11   1  13       36.99       34.51     14.44 o
 -10   1  13      176.95      159.69     26.83 o
  -9   1  13       28.92       29.46     13.49 o
  -8   1  13       32.34       33.62     11.67 o
  -7   1  13      104.80       72.69     16.65 o
  -6   1  13       82.74       79.39     16.79 o
  -5   1  13      561.14      508.92     52.21 o
  -4   1  13       11.65        5.27      8.14 o
  -3   1  13      177.47      186.76     20.39 o
  -2   1  13        6.91        6.60      6.58 o
  -1   1  13      196.05      167.15     18.43 o
   0   1  13        2.27        7.08      7.90 o
   1   1  13       71.24       70.54     17.06 o
   2   1  13       40.58       45.90     16.05 o
   3   1  13        4.64        6.30     14.09 o
   4   1  13        2.39       -2.29     14.21 o
   5   1  13      122.17      122.98     31.36 o
   6   1  13        3.16        1.88     12.59 o
   7   1  13       98.76       81.07     22.17 o
 -12   2  13      168.11      157.03     34.24 o
 -11   2  13        8.82        1.67     13.37 o
 -10   2  13        2.46        5.31     13.04 o
  -9   2  13        5.18        6.85      9.93 o
  -8   2  13      156.83      130.88     20.58 o
  -7   2  13        7.03       13.11      6.20 o
  -6   2  13        0.85       -3.68     12.87 o
  -5   2  13      183.18      168.87     24.04 o
  -4   2  13      304.86      294.75     30.73 o
  -3   2  13      402.69      401.85     28.44 o
  -2   2  13       60.19       41.22     12.44 o
  -1   2  13       53.51       64.08     14.93 o
   0   2  13        2.03        3.51      9.88 o
   1   2  13       35.28       34.49     10.36 o
   2   2  13       17.16        9.34     12.19 o
   3   2  13        0.06       -0.52     12.91 o
   4   2  13      111.24      124.15     27.88 o
   5   2  13        6.90        9.00     14.75 o
   6   2  13        1.88        4.31     13.46 o
 -10   3  13      240.18      177.60     32.19 o
  -9   3  13       67.51       54.83     18.28 o
  -8   3  13        0.97        5.16      8.93 o
  -7   3  13       72.63       58.84     17.58 o
  -6   3  13      201.13      174.48     24.09 o
  -5   3  13       26.74       14.85      7.83 o
  -4   3  13       77.30       58.54     13.95 o
  -3   3  13       31.75       31.70      9.59 o
  -2   3  13      351.87      350.54     39.47 o
  -1   3  13       66.49       72.67     17.08 o
   0   3  13        0.73        7.84      8.92 o
   1   3  13       60.56       48.29     15.43 o
   2   3  13      233.33      260.45     37.50 o
   3   3  13        6.97        5.29      7.71 o
   4   3  13        2.03       -0.71     18.76 o
   5   3  13       79.56       73.61     27.18 o
  -6   4  13       57.93       50.37     18.73 o
  -5   4  13        0.92        6.39      9.76 o
  -4   4  13      339.93      312.98     37.60 o
  -3   4  13        0.21       20.42     30.79 o
  -2   4  13        6.74       12.23     22.67 o
  -1   4  13       78.01       65.00     27.02 o
   0   4  13       31.78       19.58     18.73 o
   1   4  13       14.07       18.24     15.33 o
 -13   0  14      615.01      686.37     78.21 o
 -12   0  14       25.57       48.78     32.08 o
 -11   0  14      773.70      879.09     94.13 o
 -10   0  14     2466.40     2729.13    199.41 o
  -9   0  14     1423.14     1530.78    104.98 o
  -8   0  14     2406.43     2429.66    147.86 o
  -7   0  14     2340.62     2557.81    301.21 o
  -6   0  14     2835.84     2811.45    242.44 o
  -5   0  14     3900.03     3810.38    327.53 o
  -4   0  14     1541.70     1618.06    150.21 o
  -3   0  14     6498.73     6414.85    818.18 o
  -2   0  14     2954.04     2758.11    332.16 o
  -1   0  14     2502.28     2414.57    294.94 o
   0   0  14     3968.71     4409.38    269.53 o
   1   0  14      749.88      774.00     72.63 o
   2   0  14     4856.14     5733.33    488.35 o
   3   0  14     2089.83     2299.72    133.27 o
   4   0  14       20.48       16.72     35.20 o
   5   0  14     3141.17     3396.78    293.95 o
   6   0  14      106.27      125.57     38.43 o
   7   0  14      384.55      331.46     57.33 o
 -12   1  14     2300.15     2533.21    105.61 o
 -11   1  14       33.36       47.75     19.96 o
 -10   1  14      394.57      421.35     41.51 o
  -9   1  14     3271.85     3413.15    283.45 o
  -8   1  14       13.89       25.28     13.08 o
  -7   1  14     4233.52     3889.85    661.27 o
  -6   1  14     2733.25     2477.52    267.88 o
  -5   1  14      790.14      735.57     53.98 o
  -4   1  14     7037.69     7135.69    401.32 o
  -3   1  14       46.28       48.68     10.09 o
  -2   1  14     1294.75     1314.77     56.34 o
  -1   1  14     6957.68     7205.17    460.58 o
   0   1  14      303.60      390.47     33.64 o
   1   1  14     4492.15     5032.97    239.41 o
   2   1  14     1737.86     1824.24     93.73 o
   3   1  14     1208.37     1307.43     67.10 o
   4   1  14     3208.90     3431.54    200.48 o
   5   1  14       35.52       37.34     14.64 o
   6   1  14     1344.40     1298.60     85.67 o
   7   1  14     1109.56     1164.14     89.57 o
 -11   2  14      896.66      829.16    117.45 o
 -10   2  14     1219.06     1020.11    242.50 o
  -9   2  14      375.23      254.74     50.19 o
  -8   2  14     1792.32     1527.38    185.37 o
  -7   2  14      546.32      519.38     51.16 o
  -6   2  14     2633.12     2419.43    172.55 o
  -5   2  14     2777.79     2750.16    116.94 o
  -4   2  14       42.77       57.06     13.53 o
  -3   2  14     7188.76     7508.57    399.95 o
  -2   2  14     2039.36     2021.91    107.10 o
  -1   2  14     1727.92     1716.84    105.02 o
   0   2  14     4119.73     4172.91    219.67 o
   1   2  14      333.24      315.86     42.09 o
   2   2  14     2760.72     3022.23    183.58 o
   3   2  14     1312.79     1270.19     73.83 o
   4   2  14      125.44      117.12     26.16 o
   5   2  14     1647.24     1806.84    177.24 o
   6   2  14      280.37      230.36     37.30 o
  -9   3  14     1360.73     1091.81    141.43 o
  -8   3  14        0.33        4.52      9.69 o
  -7   3  14     1804.12     1678.58    110.83 o
  -6   3  14      993.20      873.71     63.77 o
  -5   3  14      813.75      777.10     54.93 o
  -4   3  14     3041.99     2950.46    120.10 o
  -3   3  14      245.59      236.90     31.29 o
  -2   3  14     2218.94     2179.34     97.54 o
  -1   3  14     2487.15     2595.10    106.82 o
   0   3  14       81.85       77.84     17.52 o
   1   3  14     1867.69     1901.55    113.08 o
   2   3  14      563.92      501.12     80.64 o
   3   3  14      313.86      251.40     54.38 o
   4   3  14     1079.73     1144.41    137.92 o
  -5   4  14     1322.09     1133.18     94.64 o
  -4   4  14        2.71        4.87     17.16 o
  -3   4  14     1127.05      899.90    148.13 o
  -2   4  14      478.04      533.47     68.31 o
  -1   4  14      219.73      210.50     50.82 o
 -12   1  15       25.54        9.52     18.54 o
 -11   1  15        5.28        9.26     19.28 o
 -10   1  15       40.48       36.56     16.11 o
  -9   1  15        8.40        0.00     15.83 o
  -8   1  15       38.49       32.67     14.63 o
  -7   1  15       98.71       75.31     13.82 o
  -6   1  15       66.69       57.56     13.86 o
  -5   1  15       82.10       71.70     15.09 o
  -4   1  15      458.97      410.93     38.12 o
  -3   1  15      158.94      156.31     24.01 o
  -2   1  15       88.12       93.17     17.35 o
  -1   1  15      126.62      122.30     28.17 o
   0   1  15       23.62       20.22      7.83 o
   1   1  15       74.74       66.36     20.66 o
   2   1  15       10.09        7.03     13.18 o
   3   1  15        3.68       13.26     13.77 o
   4   1  15       10.97       10.66     18.78 o
   5   1  15       68.63       78.25     22.74 o
   6   1  15        4.92       13.09     15.00 o
 -11   2  15       58.29       44.85     17.65 o
 -10   2  15      163.45      125.98     31.24 o
  -9   2  15      141.93      110.55     26.48 o
  -8   2  15        0.16       -2.88      9.87 o
  -7   2  15        4.48        3.37      7.52 o
  -6   2  15       73.05       65.58     13.88 o
  -5   2  15       55.09       47.99     12.46 o
  -4   2  15       19.63       22.13      9.37 o
  -3   2  15       70.55       56.36     11.89 o
  -2   2  15      354.93      367.62     39.33 o
  -1   2  15      442.44      498.72     48.02 o
   0   2  15        8.50        4.43      7.10 o
   1   2  15        3.01        4.35      7.00 o
   2   2  15       31.64       22.51     14.13 o
   3   2  15       52.72       52.96     18.19 o
   4   2  15        2.41        6.29      9.83 o
   5   2  15        5.19       -3.37     14.25 o
  -9   3  15        1.25        6.76     10.47 o
  -8   3  15        0.88        4.78      9.99 o
  -7   3  15      367.57      352.26     46.18 o
  -6   3  15        7.02        3.91     10.68 o
  -5   3  15        3.49        4.88     10.14 o
  -4   3  15       88.31       76.09     15.68 o
  -3   3  15       89.99       64.25     20.38 o
  -2   3  15       44.72       23.96      9.66 o
  -1   3  15        1.55       -1.49     10.03 o
   0   3  15        0.41        1.64     11.48 o
   1   3  15       30.75       24.11     11.70 o
   2   3  15       10.76       11.12      9.80 o
 -12   0  16      634.11      688.51     79.52 o
 -11   0  16     1514.12     1754.70    112.74 o
 -10   0  16     1390.35     1448.88    141.40 o
  -9   0  16       13.08       20.27     17.26 o
  -8   0  16     1873.79     1908.01    140.83 o
  -7   0  16     3288.63     3513.03    316.80 o
  -6   0  16     1465.53     1449.23    158.66 o
  -5   0  16     3789.60     3602.52    179.54 o
  -4   0  16     1085.69     1045.69    105.05 o
  -3   0  16     5874.55     5925.09    458.33 o
  -2   0  16     3593.62     4008.12    215.06 o
  -1   0  16      167.46      165.26     75.66 o
   0   0  16     5978.92     6807.58    294.26 o
   1   0  16     2494.96     2580.47    141.65 o
   2   0  16     1099.16     1092.40    105.84 o
   3   0  16     2445.62     2685.74    212.65 o
   4   0  16      123.56      111.24     41.55 o
   5   0  16     1859.31     1974.41    167.65 o
 -11   1  16      313.62      321.19     45.58 o
 -10   1  16        2.38        8.90     15.50 o
  -9   1  16     3799.78     3902.44    310.46 o
  -8   1  16      164.12      155.82     29.51 o
  -7   1  16      819.92      724.62     81.09 o
  -6   1  16     4545.13     4427.95    368.23 o
  -5   1  16        3.54       20.78     12.80 o
  -4   1  16     4433.88     4442.08    199.43 o
  -3   1  16     3158.13     2938.57    145.43 o
  -2   1  16      887.90      937.38     50.06 o
  -1   1  16     6434.78     6687.74    355.66 o
   0   1  16       57.68       64.72     18.55 o
   1   1  16     1289.12     1399.14     89.39 o
   2   1  16     2885.89     3169.13    160.02 o
   3   1  16      164.89      165.90     32.02 o
   4   1  16     1306.68     1231.92     74.62 o
   5   1  16      442.63      470.67     63.82 o
 -10   2  16     1034.25      869.76    140.72 o
  -9   2  16       16.92       18.12     13.60 o
  -8   2  16     1951.85     1824.50    231.63 o
  -7   2  16     1789.56     1654.60    179.04 o
  -6   2  16      743.10      735.91     48.11 o
  -5   2  16     2735.55     2643.57    140.71 o
  -4   2  16      736.95      725.63     48.56 o
  -3   2  16     1316.99     1254.90     87.83 o
  -2   2  16     1735.94     1810.08    102.02 o
  -1   2  16       22.90       28.03      7.33 o
   0   2  16     2616.20     2394.08    216.26 o
   1   2  16      765.42      759.80     59.29 o
   2   2  16      558.95      524.86     55.72 o
   3   2  16     1534.65     1458.81    106.08 o
  -7   3  16      595.41      465.87     69.80 o
  -6   3  16     1403.55     1228.36     85.08 o
  -5   3  16        0.23        7.02      9.23 o
  -4   3  16     1710.42     1721.50    104.09 o
  -3   3  16      736.31      654.22    112.65 o
  -2   3  16      563.14      504.72     73.13 o
  -1   3  16     1252.92     1204.31     77.58 o
   0   3  16       77.19       76.04     18.35 o
   1   3  16      900.57      918.31     80.36 o
 -11   1  17        6.64       -2.02     15.07 o
 -10   1  17       82.13       87.75     26.11 o
  -9   1  17       14.64        8.10     11.02 o
  -8   1  17        0.01        7.62     12.42 o
  -7   1  17       76.88       72.67     19.78 o
  -6   1  17        8.47        4.52      5.76 o
  -5   1  17        3.77        0.03      8.78 o
  -4   1  17       32.80       25.14      8.94 o
  -3   1  17       54.34       46.87     14.14 o
  -2   1  17       23.55       23.86     11.02 o
  -1   1  17        2.75       -0.90     12.25 o
   0   1  17      210.58      219.26     29.72 o
   1   1  17        4.47       12.22     13.22 o
   2   1  17       24.76       19.65     15.51 o
   3   1  17        2.38        8.74     14.65 o
  -9   2  17      171.27      168.99     28.59 o
  -8   2  17       10.44        7.66     13.26 o
  -7   2  17       32.66       28.58     14.56 o
  -6   2  17      238.67      218.89     30.30 o
  -5   2  17        3.67        1.73      8.07 o
  -4   2  17        5.67       -0.01      7.82 o
  -3   2  17      111.75      108.95     25.00 o
  -2   2  17       20.60       15.48      9.42 o
  -1   2  17      106.24      109.63     26.82 o
   0   2  17        2.65        0.37     11.84 o
   1   2  17       22.05       21.86     16.38 o
   2   2  17      124.82      132.06     27.20 o
  -6   3  17        5.77        6.06     10.08 o
  -5   3  17        4.79        0.81     10.15 o
  -4   3  17      201.11      176.20     33.80 o
  -3   3  17       26.61       23.65     13.07 o
  -2   3  17       51.22       42.63     15.87 o
 -10   0  18      433.89      499.99     81.33 o
  -9   0  18     1508.21     1832.90    151.13 o
  -8   0  18     1456.08     1527.03    151.62 o
  -7   0  18     2365.92     2474.11    257.43 o
  -6   0  18       15.84       30.19     24.15 o
  -5   0  18     3495.12     3476.06    495.21 o
  -4   0  18     2946.16     2935.98    214.95 o
  -3   0  18     1083.99     1191.31     93.48 o
  -2   0  18     2655.34     2678.68    156.88 o
  -1   0  18      549.47      641.46     71.79 o
   0   0  18     2734.50     2849.25    229.37 o
   1   0  18      941.54      963.11    116.42 o
   2   0  18       10.68       20.74     19.40 o
   3   0  18     1717.76     1823.11    169.81 o
 -10   1  18       31.38       42.76     17.92 o
  -9   1  18     1648.78     1522.75    120.29 o
  -8   1  18      675.82      616.75     62.20 o
  -7   1  18       72.24       80.88     24.37 o
  -6   1  18     4045.03     3692.29    351.79 o
  -5   1  18       99.47       78.88     15.31 o
  -4   1  18     1062.79      942.61     62.18 o
  -3   1  18     3364.62     3408.29    121.31 o
  -2   1  18       26.48       24.91     12.79 o
  -1   1  18     2582.72     2828.65    161.69 o
   0   1  18     1334.60     1437.67    105.30 o
   1   1  18      518.54      561.60     47.49 o
   2   1  18     2659.75     2786.94    143.92 o
  -8   2  18      854.14      756.84     60.77 o
  -7   2  18     1197.47     1084.13     94.34 o
  -6   2  18       43.51       51.75     14.24 o
  -5   2  18     1611.71     1465.31     71.64 o
  -4   2  18     1395.95     1304.21     74.86 o
  -3   2  18      743.16      723.33     75.07 o
  -2   2  18     2600.79     2516.81    104.66 o
  -1   2  18      290.50      249.39     65.69 o
   0   2  18     1440.09     1551.60    115.65 o
  -8   1  19       25.10       34.11     17.99 o
  -7   1  19        0.79        2.02     11.18 o
  -6   1  19        2.67       -3.87     11.44 o
  -5   1  19       27.00       32.02     13.11 o
  -4   1  19        0.66        0.84      7.76 o
  -3   1  19       12.07       14.40     16.27 o
  -2   1  19        2.67        9.52      9.97 o
  -1   1  19       39.95       46.19     14.99 o
   0   1  19        5.70        9.98     14.31 o
  -6   2  19       21.67        7.68     20.77 o
  -5   2  19        4.95        5.63      9.87 o
  -4   2  19       26.11       15.31     11.57 o
  -3   2  19       76.38       80.69     23.64 o
  -2   2  19       35.89       27.44     20.18 o
  -7   0  20     1156.67     1090.51    126.44 o
  -6   0  20      800.75      942.84    147.68 o
  -5   0  20     1100.10     1094.63    155.07 o
  -4   0  20     1102.44      928.56    136.08 o
  -3   0  20       18.90       12.15     22.01 o
  -2   0  20     1877.94     1927.51    128.13 o
  -1   0  20     1237.96     1229.00    103.62 o
  -6   1  20     1809.52     1698.29    100.72 o
  -5   1  20     1108.81     1203.43    105.70 o
  -4   1  20      118.54      102.72     50.11 o
  -3   1  20     2858.17     2977.13    141.15 o
  -2   1  20       59.78       43.74     20.60 o
 
