# Supplementary material for: Halogen bonds in some dihalogenated phenols: applications to crystal engineering
Source: IUCrJ. 2013 Oct 18;1(Pt 1):49–60. doi: 10.1107/S2052252513025657 (PMC4104968; doi:10.1107/S2052252513025657)
Supplement: Supplementary file 11 [file m-01-00049-4_296Ksup11.fcf]

#
# h,k,l, Fc-squared, Fo-squared, sigma(Fo-squared) and status flag
#
data_4_296K
_shelx_title ' datam in P2(1)/c'
_shelx_refln_list_code          4
_shelx_F_calc_maximum      209.01
_exptl_crystal_F_000       472.00
_reflns_d_resolution_high  0.7676
 
loop_
 _symmetry_equiv_pos_as_xyz
 'x, y, z'
 '-x, y+1/2, -z+1/2'
 '-x, -y, -z'
 'x, -y-1/2, z-1/2'
 
_cell_length_a    11.2624
_cell_length_b     4.3214
_cell_length_c    15.8820
_cell_angle_alpha  90.000
_cell_angle_beta  106.736
_cell_angle_gamma  90.000
 
_shelx_F_squared_multiplier     1.000
 
loop_
 _refln_index_h
 _refln_index_k
 _refln_index_l
 _refln_F_squared_calc
 _refln_F_squared_meas
 _refln_F_squared_sigma
 _refln_observed_status
   1   0   0     1762.83       -0.53      0.53 o
   2   0   0    18862.51    15038.27    132.82 o
   3   0   0    29882.13    24028.05    220.90 o
   4   0   0       53.10       57.50      9.63 o
   5   0   0    10846.55    10303.36    165.41 o
   6   0   0     2715.89     2643.04     71.11 o
   7   0   0     1444.67     1480.96     87.23 o
   8   0   0     6214.66     7137.13    518.81 o
   9   0   0       50.66       45.85     14.25 o
  10   0   0       16.50       12.97     10.77 o
  11   0   0     1234.86     1463.32     74.10 o
  12   0   0       50.93       31.26     14.52 o
  13   0   0       84.99       81.13     21.48 o
   1   1   0    15920.08    14700.65    628.24 o
   2   1   0    33190.54    28898.63   2111.89 o
   3   1   0     7241.94     7139.68    297.35 o
   4   1   0    12835.03    12811.19    477.87 o
   5   1   0     2558.74     2440.60     57.05 o
   6   1   0     8912.73     9370.16    280.22 o
   7   1   0     2183.70     2170.45     85.96 o
   8   1   0        2.80       11.20      8.21 o
   9   1   0     3011.94     3347.64    151.30 o
  10   1   0      220.83      230.83     21.60 o
  11   1   0      516.46      527.62     31.80 o
  12   1   0       52.24       66.85     12.95 o
  13   1   0       22.90       28.30     10.75 o
   0   2   0    15712.21    14514.67    793.24 o
   1   2   0       53.43       42.76      4.39 o
   2   2   0     6548.85     6761.84    221.89 o
   3   2   0     7743.42     7816.32    324.30 o
   4   2   0      272.12      293.40     13.56 o
   5   2   0     7004.30     6955.21    282.80 o
   6   2   0     1908.76     1777.89     75.63 o
   7   2   0      628.92      561.52     23.68 o
   8   2   0     2136.70     2116.01    135.54 o
   9   2   0        0.12        4.62      4.90 o
  10   2   0      431.55      408.50     31.13 o
  11   2   0      634.55      735.09     40.58 o
  12   2   0      117.48       85.55     21.53 o
  13   2   0      265.18      252.82     38.44 o
   1   3   0     4340.48     4524.20    148.29 o
   2   3   0     2052.39     2008.42     82.21 o
   3   3   0     1098.71     1090.57     52.99 o
   4   3   0     4220.11     4661.13    252.45 o
   5   3   0      324.88      294.37     20.99 o
   6   3   0     1437.29     1485.87     81.05 o
   7   3   0     1708.68     1787.59     76.22 o
   8   3   0       28.71       21.13      7.16 o
   9   3   0      919.76      923.91     64.46 o
  10   3   0      124.03      132.24     23.20 o
  11   3   0      103.26       83.10     22.73 o
   0   4   0     2361.10     2604.74    103.79 o
   1   4   0      556.68      625.74     50.81 o
   2   4   0     1236.11     1391.49     62.89 o
   3   4   0     1400.36     1507.35     59.52 o
   4   4   0        2.84       14.08      9.39 o
   5   4   0     1174.54     1288.40     86.48 o
   6   4   0      315.08      319.71     27.14 o
   7   4   0      288.39      276.05     29.77 o
   8   4   0      448.28      413.28     41.21 o
   9   4   0       60.95       55.36     17.15 o
   1   5   0      690.98      806.44     70.28 o
   2   5   0      279.20      281.94     40.33 o
   3   5   0      105.14      102.18     22.80 o
   4   5   0      475.51      485.37     48.62 o
   5   5   0        1.00        7.21      8.52 o
   6   5   0      153.19      129.94     24.49 o
 -14   1   1        8.14        2.69     13.55 o
 -13   1   1        4.92        5.61      9.89 o
 -12   1   1       29.07       38.78     11.84 o
 -11   1   1       84.97       78.64     14.26 o
 -10   1   1      147.13      127.34     15.26 o
  -9   1   1      286.28      293.04     18.69 o
  -8   1   1      101.16       98.07     11.51 o
  -7   1   1       62.66       65.99      8.94 o
  -6   1   1       24.27       22.93      5.78 o
  -5   1   1      164.56      159.47     10.74 o
  -4   1   1      109.00      117.38      8.33 o
  -3   1   1        5.82        2.28      3.64 o
  -2   1   1      301.43      289.21      8.16 o
  -1   1   1     2139.66     2154.33     47.72 o
   0   1   1     4264.65     4392.85     74.86 o
   1   1   1     6465.80     6909.56    137.95 o
   2   1   1     1123.84     1168.67     32.60 o
   3   1   1     1834.50     1904.75     83.94 o
   4   1   1        4.49        0.31      4.24 o
   5   1   1       11.05       19.65      5.19 o
   6   1   1       65.13       61.73      8.70 o
   7   1   1       27.79       22.37      6.79 o
   8   1   1        6.63        6.45      5.66 o
   9   1   1       57.39       49.46     10.66 o
  10   1   1       17.97       10.19      6.42 o
  11   1   1       92.34       79.15     13.19 o
  12   1   1        0.85        5.21      6.57 o
  13   1   1        7.47       10.65      8.12 o
 -13   2   1       10.07       18.04     14.90 o
 -12   2   1       34.91       32.27     12.64 o
 -11   2   1      188.32      171.62     26.33 o
 -10   2   1        6.05        0.15      7.47 o
  -9   2   1        0.67       13.29      8.57 o
  -8   2   1        0.62        4.02      5.63 o
  -7   2   1      118.74      113.40     11.42 o
  -6   2   1      497.19      507.88     19.67 o
  -5   2   1      126.64      109.85     20.39 o
  -4   2   1       63.19       59.75      7.83 o
  -3   2   1      398.07      391.10     18.69 o
  -2   2   1      801.22      882.74     34.10 o
  -1   2   1      337.23      344.52     11.51 o
   0   2   1      217.64      227.52     11.61 o
   1   2   1     1354.44     1348.70     60.70 o
   2   2   1     1145.99     1201.11     31.33 o
   3   2   1     1024.03     1175.51     42.47 o
   4   2   1       56.74       76.55     10.12 o
   5   2   1      107.69       98.78     11.95 o
   6   2   1      260.59      259.08     17.03 o
   7   2   1      128.50      130.21     15.85 o
   8   2   1       95.69       79.41     13.43 o
   9   2   1       73.77       62.43     12.67 o
  10   2   1       41.05       37.57      9.17 o
  11   2   1        4.13       10.20      6.17 o
  12   2   1       14.84       22.27     14.67 o
 -12   3   1        2.33        9.17     13.40 o
 -11   3   1       21.39       12.43     10.95 o
 -10   3   1        0.04        7.34      7.38 o
  -9   3   1      242.13      234.54     27.31 o
  -8   3   1      120.84      111.43     16.45 o
  -7   3   1        4.34        8.25      5.58 o
  -6   3   1       77.97       83.78     14.17 o
  -5   3   1      117.07      127.57     14.75 o
  -4   3   1        4.53       12.49      8.82 o
  -3   3   1      201.25      193.03     20.09 o
  -2   3   1      241.30      276.58     21.11 o
  -1   3   1       75.93       72.09     12.81 o
   0   3   1      641.58      653.16     24.24 o
   1   3   1       65.45       75.93     15.41 o
   2   3   1      417.18      451.40     25.25 o
   3   3   1      135.98      151.87     17.74 o
   4   3   1       21.72       21.51      9.10 o
   5   3   1       10.09       11.31      9.43 o
   6   3   1       74.08       63.44     13.26 o
   7   3   1        3.69        9.45      8.51 o
   8   3   1       55.91       57.11     12.15 o
   9   3   1        1.51        8.83      7.09 o
  10   3   1        6.23        4.96     10.05 o
  11   3   1       11.93       15.53     20.31 o
 -10   4   1        4.59        5.36     13.12 o
  -9   4   1       21.99       20.05     10.73 o
  -8   4   1        0.77        6.88      8.25 o
  -7   4   1        0.00        2.75      6.20 o
  -6   4   1       10.78       15.71     10.66 o
  -5   4   1       14.74        9.43      8.58 o
  -4   4   1        6.94       21.20      7.47 o
  -3   4   1       83.57       88.97     16.35 o
  -2   4   1        8.33       10.02      8.34 o
  -1   4   1       22.26       29.00     12.43 o
   0   4   1      159.14      176.39     28.74 o
   1   4   1       21.88       30.58     16.12 o
   2   4   1       59.96       54.57     12.32 o
   3   4   1       19.26       20.30      7.83 o
   4   4   1       12.24       22.58     11.27 o
   5   4   1       15.40       12.10     16.64 o
   6   4   1      153.92      163.86     22.58 o
   7   4   1       12.09        3.64      6.35 o
   8   4   1        4.72        3.10      8.20 o
   9   4   1       38.89       24.19     18.85 o
  -6   5   1        1.97       10.85     14.72 o
  -5   5   1       43.38       40.80     14.59 o
  -4   5   1       21.35       24.25     11.68 o
  -3   5   1        6.52       18.87     14.37 o
  -2   5   1        9.06        6.55     10.51 o
  -1   5   1        0.74        7.01     11.19 o
   0   5   1       15.65       15.78     10.53 o
   1   5   1        0.07        3.71      9.51 o
   2   5   1        8.08       11.04     12.41 o
   3   5   1       33.43       36.70     13.89 o
   4   5   1        4.48        5.91     10.76 o
   5   5   1       12.99       10.22      9.62 o
   6   5   1        0.06        7.07     11.33 o
 -14   0   2        1.31        0.24     13.60 o
 -13   0   2      367.81      444.56     76.47 o
 -12   0   2      538.85      553.40     46.75 o
 -11   0   2       13.21       25.70     10.72 o
 -10   0   2     2451.16     3063.92    193.43 o
  -9   0   2     2380.21     2637.47    172.15 o
  -8   0   2     6676.45     7924.19    552.89 o
  -7   0   2     1249.38     1303.38     69.36 o
  -6   0   2       23.73       33.29      9.88 o
  -5   0   2    22440.06    20601.73    240.51 o
  -4   0   2     3106.09     2946.57     82.16 o
  -3   0   2     9741.15     9287.53    276.96 o
  -2   0   2    29969.65    25096.18   1379.81 o
  -1   0   2      260.76      313.50     57.13 o
   1   0   2      170.16      132.92      5.21 o
   2   0   2      291.98      302.49     20.74 o
   3   0   2    43685.07    36360.09    666.96 o
   4   0   2      275.87      308.09     35.18 o
   5   0   2     8003.07     8404.61    154.10 o
   6   0   2     9389.33     9883.24    310.36 o
   7   0   2      454.10      469.35     29.93 o
   8   0   2     2411.75     2596.05     96.73 o
   9   0   2      549.65      617.19     39.88 o
  10   0   2      187.64      149.91     31.09 o
  11   0   2      983.47     1107.10    121.86 o
  12   0   2       33.54       23.97     17.59 o
  13   0   2       16.31       22.62     17.83 o
 -14   1   2      318.34      323.02     37.38 o
 -13   1   2        7.49        1.00      8.91 o
 -12   1   2      216.01      269.20     22.56 o
 -11   1   2     1382.97     1521.96     72.64 o
 -10   1   2      362.67      394.66     21.42 o
  -9   1   2      914.65      917.36     44.88 o
  -8   1   2     2362.20     2435.20     92.37 o
  -7   1   2     1248.55     1258.14     46.66 o
  -6   1   2    11760.74    12329.74    390.36 o
  -5   1   2        0.53       -0.10      2.86 o
  -4   1   2     8676.13     8484.83    254.14 o
  -3   1   2    20409.63    19093.13    444.49 o
  -2   1   2     5316.07     5429.69    112.34 o
  -1   1   2    20374.49    20110.13    349.89 o
   0   1   2    10660.03    10449.90    155.89 o
   1   1   2    37222.53    34713.52   1636.25 o
   2   1   2    10221.32    10436.22    292.58 o
   3   1   2     1042.05     1197.42     42.20 o
   4   1   2     9447.94     9197.86    212.19 o
   5   1   2     6064.91     5896.15    179.63 o
   6   1   2     2624.68     2541.68     96.94 o
   7   1   2     3269.71     3044.14    160.55 o
   8   1   2      784.10      797.66     54.66 o
   9   1   2     1942.33     1862.65    173.40 o
  10   1   2      401.46      434.64     36.85 o
  11   1   2       23.13       30.99      8.90 o
  12   1   2      484.95      459.76     61.66 o
  13   1   2       54.78       55.65     18.64 o
 -13   2   2      109.16      109.00     25.38 o
 -12   2   2       29.97       29.30     14.56 o
 -11   2   2      156.24      162.26     20.33 o
 -10   2   2      768.39      826.65     41.77 o
  -9   2   2       47.41       32.36      7.61 o
  -8   2   2     3552.72     3679.24    128.57 o
  -7   2   2     2023.93     1980.38     65.50 o
  -6   2   2       71.68       58.06      7.58 o
  -5   2   2     8622.31     8510.78    260.24 o
  -4   2   2     1562.78     1620.83    102.54 o
  -3   2   2     4810.52     5025.21    220.69 o
  -2   2   2    11152.29    11310.82    387.56 o
  -1   2   2       23.40       42.14      6.43 o
   0   2   2    16221.10    16059.51    421.86 o
   1   2   2    12071.57    12268.94    347.80 o
   2   2   2      337.00      327.73     12.42 o
   3   2   2    19436.36    20377.41    648.32 o
   4   2   2     1144.78     1205.65     52.61 o
   5   2   2     2537.56     2483.30     86.30 o
   6   2   2     3759.35     3763.29    119.50 o
   7   2   2       97.79       74.11     12.12 o
   8   2   2     2321.02     2335.02    119.04 o
   9   2   2      459.37      460.35     36.17 o
  10   2   2      284.21      191.49     20.08 o
  11   2   2      372.95      399.80     43.15 o
  12   2   2        0.05       13.82     13.75 o
 -12   3   2       88.87       86.00     22.89 o
 -11   3   2      127.03      126.23     24.70 o
 -10   3   2       52.72       73.61     36.43 o
  -9   3   2      733.76      816.75     64.52 o
  -8   3   2      283.87      290.97     29.37 o
  -7   3   2      679.69      647.64     42.25 o
  -6   3   2     2348.60     2375.26    129.63 o
  -5   3   2      136.69      132.71     17.58 o
  -4   3   2     2729.42     2911.16    132.66 o
  -3   3   2     3569.93     3737.85    185.47 o
  -2   3   2      370.86      306.67     22.70 o
  -1   3   2     8133.99     8476.59    435.59 o
   0   3   2     1442.86     1398.83     59.39 o
   1   3   2     3176.28     3288.79    144.78 o
   2   3   2     5209.52     5603.63    238.19 o
   3   3   2      132.75      130.01     19.78 o
   4   3   2     2893.24     3267.91    173.43 o
   5   3   2     1601.10     1709.94    105.08 o
   6   3   2      570.61      533.66     30.77 o
   7   3   2     1285.27     1352.32     93.16 o
   8   3   2        1.43        3.33      5.85 o
   9   3   2      347.02      343.20     29.82 o
  10   3   2      250.92      242.10     37.42 o
  11   3   2       17.43        9.34      9.07 o
 -10   4   2      208.22      212.46     29.97 o
  -9   4   2        9.83        7.04      6.45 o
  -8   4   2      197.58      185.55     28.12 o
  -7   4   2      517.49      529.57     41.60 o
  -6   4   2       94.03       96.01     19.27 o
  -5   4   2     1344.52     1437.39    124.99 o
  -4   4   2      599.55      632.27     52.45 o
  -3   4   2      915.39      905.53     48.43 o
  -2   4   2     2109.79     2457.65     74.17 o
  -1   4   2       61.41       62.48     13.59 o
   0   4   2     1257.14     1408.94     73.39 o
   1   4   2     1316.20     1511.14     55.82 o
   2   4   2      391.47      398.83     31.45 o
   3   4   2     1298.79     1306.07     76.13 o
   4   4   2       99.69       96.42     20.81 o
   5   4   2      584.85      609.80     50.75 o
   6   4   2      402.37      422.81     39.81 o
   7   4   2        0.54        2.18      4.61 o
   8   4   2      314.59      349.72     47.47 o
   9   4   2       47.89       36.21     11.86 o
  -6   5   2      359.12      401.56     46.82 o
  -5   5   2        0.18        9.17     11.95 o
  -4   5   2      621.24      727.46     69.35 o
  -3   5   2      293.03      300.98     44.92 o
  -2   5   2       41.48       28.73     12.46 o
  -1   5   2      822.99      950.79     72.71 o
   0   5   2       74.78       63.06     19.24 o
   1   5   2      273.68      280.80     39.88 o
   2   5   2      423.11      475.89     55.90 o
   3   5   2        3.07       10.79     11.87 o
   4   5   2      361.52      397.21     42.03 o
   5   5   2      143.98      125.94     25.87 o
 -14   1   3        7.22        7.90     10.85 o
 -13   1   3       22.02       23.38     10.67 o
 -12   1   3        6.11        2.15      6.27 o
 -11   1   3       15.84       19.00     10.53 o
 -10   1   3      407.08      413.63     24.37 o
  -9   1   3      114.70       96.13     13.01 o
  -8   1   3      231.70      206.85     15.47 o
  -7   1   3        1.53        1.73      5.30 o
  -6   1   3     1082.27     1180.80     27.69 o
  -5   1   3      183.39      184.84      9.66 o
  -4   1   3      187.65      179.09      8.67 o
  -3   1   3        0.05        2.26      3.08 o
  -2   1   3      857.30      926.12     19.18 o
  -1   1   3        0.01        6.82      2.49 o
   0   1   3      344.17      373.85     10.58 o
   1   1   3        8.13        8.90      2.46 o
   2   1   3     2010.36     2152.81     59.37 o
   3   1   3       17.61       20.83      4.27 o
   4   1   3     1155.58     1237.60     27.57 o
   5   1   3       57.61       56.14      8.25 o
   6   1   3        0.11       -1.57      3.90 o
   7   1   3      115.11       88.28     12.46 o
   8   1   3       23.10       16.95      7.10 o
   9   1   3       61.79       51.31     12.11 o
  10   1   3       12.04        8.83      7.17 o
  11   1   3        8.03        5.65      5.81 o
  12   1   3        3.13        7.71      7.27 o
  13   1   3        1.69        3.50      8.22 o
 -13   2   3        7.94        8.43     11.18 o
 -12   2   3        2.70        2.64      8.44 o
 -11   2   3       99.78       95.32     14.87 o
 -10   2   3       14.93       13.01      8.30 o
  -9   2   3       64.77       63.12     11.93 o
  -8   2   3      959.67      976.76     34.54 o
  -7   2   3       36.13       35.74      7.69 o
  -6   2   3      116.13      109.88      9.87 o
  -5   2   3        2.62        7.13      6.66 o
  -4   2   3       24.85       22.94      4.54 o
  -3   2   3      209.25      222.09     10.76 o
  -2   2   3      418.72      417.11     15.32 o
  -1   2   3      229.71      275.54     12.91 o
   0   2   3      463.34      446.58     14.84 o
   1   2   3      792.42      807.35     20.50 o
   2   2   3     1254.63     1378.71     34.92 o
   3   2   3       15.57       10.60      5.41 o
   4   2   3        0.64        5.24      4.75 o
   5   2   3        5.58        5.72      4.48 o
   6   2   3      107.18      104.34     13.76 o
   7   2   3       25.96       21.59      5.57 o
   8   2   3       47.85       36.64      7.88 o
   9   2   3      223.45      189.90     24.49 o
  10   2   3        6.21        7.98      5.09 o
  11   2   3       23.63       22.45      8.83 o
  12   2   3       34.85       21.26     14.18 o
 -12   3   3        6.69       10.42     12.63 o
 -11   3   3       32.77       27.57     11.09 o
 -10   3   3        4.20        6.84      8.62 o
  -9   3   3        4.51        7.54     11.13 o
  -8   3   3       27.49       19.03      9.15 o
  -7   3   3       76.05       69.89     12.31 o
  -6   3   3      227.34      244.88     24.59 o
  -5   3   3      221.51      210.44     21.30 o
  -4   3   3        2.38        7.05     10.99 o
  -3   3   3      377.99      367.36     27.93 o
  -2   3   3       88.12      103.22     13.29 o
  -1   3   3        0.16        6.71      5.67 o
   0   3   3       25.65       31.93      6.82 o
   1   3   3       12.55       16.97      7.34 o
   2   3   3       86.17       80.01     14.16 o
   3   3   3     1136.31     1276.61     64.51 o
   4   3   3      150.07      155.44     23.58 o
   5   3   3       16.88       22.86      9.39 o
   6   3   3      152.16      139.82     20.76 o
   7   3   3      108.58       86.48     15.77 o
   8   3   3        5.77       14.62     13.98 o
   9   3   3        1.18        2.65      7.84 o
  10   3   3       20.83       16.19      9.81 o
  11   3   3       21.73       22.99     13.82 o
 -10   4   3        1.84        2.48     10.39 o
  -9   4   3       21.44       22.23      9.35 o
  -8   4   3       52.00       37.13     13.69 o
  -7   4   3        0.02       -1.43      6.35 o
  -6   4   3       35.31       37.90      9.23 o
  -5   4   3      107.39       89.73     15.66 o
  -4   4   3        3.01        6.96      7.27 o
  -3   4   3      300.09      279.96     26.39 o
  -2   4   3        1.36        7.76      8.66 o
  -1   4   3       13.31       21.83     11.19 o
   0   4   3       71.21       99.08     21.97 o
   1   4   3       72.39       72.69     18.68 o
   2   4   3       35.04       30.41     11.30 o
   3   4   3       64.43       59.78     16.02 o
   4   4   3      134.33      134.12     24.35 o
   5   4   3       72.79       59.35     13.02 o
   6   4   3       19.63       24.84     10.46 o
   7   4   3        2.78       -0.27      8.40 o
   8   4   3        0.99        3.71      9.39 o
   9   4   3       26.17       23.89     32.76 o
  -6   5   3       10.21       13.27     15.36 o
  -5   5   3       22.85       29.43     14.66 o
  -4   5   3       10.19       13.79     11.54 o
  -3   5   3        0.07        7.74     10.14 o
  -2   5   3       82.99       91.26     22.90 o
  -1   5   3       70.14       68.76     16.83 o
   0   5   3       41.10       43.13     15.34 o
   1   5   3      135.82      132.37     26.07 o
   2   5   3        0.11        4.71     10.00 o
   3   5   3       26.10       19.59      9.85 o
   4   5   3        1.44        6.41     11.40 o
   5   5   3        0.25        5.84      7.78 o
 -14   0   4      215.45      215.38     45.25 o
 -13   0   4      557.79      601.04     87.25 o
 -12   0   4      134.30      128.50     29.01 o
 -11   0   4       48.13       68.39     17.06 o
 -10   0   4     2737.31     3258.22    268.99 o
  -9   0   4      100.11       81.48     17.77 o
  -8   0   4     2497.56     2744.11    215.80 o
  -7   0   4     8071.00     8401.36    648.74 o
  -6   0   4     3592.08     3644.31    168.37 o
  -5   0   4    28170.98    28438.43    417.28 o
  -4   0   4     7227.40     7192.28    228.29 o
  -3   0   4        5.41       50.74     25.36 o
  -2   0   4    38917.06    26192.01    220.09 o
  -1   0   4      977.18      948.35    141.08 o
   1   0   4    33388.77    32443.35   1071.02 o
   2   0   4       83.30       83.42     30.77 o
   3   0   4    15415.34    14770.73    250.74 o
   4   0   4     3744.96     3402.87     66.06 o
   5   0   4       76.78      104.78     12.04 o
   6   0   4     8229.83     8206.78    457.09 o
   7   0   4       34.52       36.85      8.19 o
   8   0   4      770.02      726.81     81.05 o
   9   0   4     2383.46     2629.46    433.48 o
  10   0   4      107.78       64.60     25.10 o
  11   0   4      731.85      899.99    192.62 o
  12   0   4      122.72      140.88     35.07 o
 -14   1   4      126.09      140.34     23.71 o
 -13   1   4       54.99       42.84     14.47 o
 -12   1   4       19.74       23.33      9.88 o
 -11   1   4     1525.67     1740.35     89.57 o
 -10   1   4       21.92        8.07      7.20 o
  -9   1   4     1372.65     1475.71     57.49 o
  -8   1   4     6640.29     7222.74    286.87 o
  -7   1   4     2610.94     2724.34     93.65 o
  -6   1   4     6036.28     5848.67    170.53 o
  -5   1   4     5040.64     5061.92    171.03 o
  -4   1   4     4888.01     4777.44    131.08 o
  -3   1   4    20919.88    20544.34    744.02 o
  -2   1   4       13.69       23.74      3.71 o
  -1   1   4     9825.23    10247.91    179.94 o
   0   1   4    19655.64    19428.19    402.74 o
   1   1   4     3527.43     3656.41     75.11 o
   2   1   4    10913.74    11312.25    242.43 o
   3   1   4     6950.06     6688.73    166.59 o
   4   1   4     9567.07     9291.84    107.70 o
   5   1   4     4803.38     4657.11    147.26 o
   6   1   4       72.43       62.23     10.50 o
   7   1   4     2925.51     2913.47    202.91 o
   8   1   4      904.30      838.59     56.23 o
   9   1   4      801.60      683.46     47.56 o
  10   1   4      433.07      448.58     38.65 o
  11   1   4       63.95       81.46     18.97 o
  12   1   4      301.19      234.22     41.80 o
 -13   2   4      240.69      241.86     30.72 o
 -12   2   4      265.57      256.74     29.63 o
 -11   2   4        5.26        8.87      8.91 o
 -10   2   4      996.89     1076.96     53.42 o
  -9   2   4      917.98      966.04     56.76 o
  -8   2   4       94.42       98.25     13.48 o
  -7   2   4     3038.47     3000.65    108.58 o
  -6   2   4      638.24      599.42     21.55 o
  -5   2   4     6961.14     6685.86    211.30 o
  -4   2   4     4844.46     5099.98    202.35 o
  -3   2   4      115.90      103.95     11.72 o
  -2   2   4    18844.76    19699.09    388.49 o
  -1   2   4     4406.04     4777.55     97.18 o
   0   2   4     5126.98     5495.96     93.68 o
   1   2   4     8878.19     9258.86    149.29 o
   2   2   4      310.10      354.74     16.04 o
   3   2   4     6371.79     6808.20    174.13 o
   4   2   4     1508.86     1429.79     43.27 o
   5   2   4      940.75      897.46     32.30 o
   6   2   4     5308.94     5244.19    129.12 o
   7   2   4       29.30       31.02      7.49 o
   8   2   4      735.93      664.25     39.09 o
   9   2   4      539.03      473.76     58.68 o
  10   2   4       22.59       17.63      7.64 o
  11   2   4      227.83      180.23     26.90 o
 -12   3   4       14.49       15.59      8.40 o
 -11   3   4      353.62      381.35     36.38 o
 -10   3   4      111.53       96.11     19.95 o
  -9   3   4      438.84      475.36     38.78 o
  -8   3   4      741.88      726.00     44.60 o
  -7   3   4       13.49        5.48      6.43 o
  -6   3   4     1980.54     2035.55     77.91 o
  -5   3   4     1151.31     1246.23     89.65 o
  -4   3   4     2257.33     2298.68    143.62 o
  -3   3   4     5869.19     6303.27    277.33 o
  -2   3   4        2.33        9.36      6.98 o
  -1   3   4     5191.94     5597.97    190.02 o
   0   3   4     3562.20     3639.57    107.13 o
   1   3   4      523.67      470.76     23.13 o
   2   3   4     6843.97     7724.58    248.75 o
   3   3   4      446.71      416.95     26.10 o
   4   3   4     3280.09     3598.16    173.08 o
   5   3   4     1893.37     1989.71    130.40 o
   6   3   4       21.54       14.46      8.81 o
   7   3   4     1002.43      985.07     82.81 o
   8   3   4      476.72      438.70     42.58 o
   9   3   4       99.78       76.36     20.08 o
  10   3   4      257.37      208.34     29.09 o
 -10   4   4      120.66      116.24     22.12 o
  -9   4   4      102.45       87.71     20.73 o
  -8   4   4      173.45      178.53     31.44 o
  -7   4   4      938.92      931.05     56.99 o
  -6   4   4        0.39        6.42      5.55 o
  -5   4   4      874.44      798.77     63.65 o
  -4   4   4      862.78      899.58     48.00 o
  -3   4   4      240.77      227.32     23.56 o
  -2   4   4     1849.63     2058.08     72.81 o
  -1   4   4      437.25      514.56     61.16 o
   0   4   4     1891.97     2219.69     73.49 o
   1   4   4     2156.00     2545.85     80.12 o
   2   4   4        4.39        7.84      5.77 o
   3   4   4     1350.21     1484.79     67.92 o
   4   4   4     1175.02     1207.56     77.28 o
   5   4   4      129.25      119.05     18.18 o
   6   4   4      852.70      812.98     65.58 o
   7   4   4       69.10       62.11     16.81 o
   8   4   4      216.38      187.41     35.84 o
  -6   5   4      287.09      330.00     48.21 o
  -5   5   4      102.49       94.71     23.39 o
  -4   5   4      131.45      121.42     29.62 o
  -3   5   4      411.80      449.89     45.52 o
  -2   5   4        0.04        6.64     10.32 o
  -1   5   4      513.96      536.02     63.58 o
   0   5   4      175.45      174.66     32.29 o
   1   5   4       46.42       49.49     16.43 o
   2   5   4      583.00      694.16     49.92 o
   3   5   4       58.20       56.69     18.01 o
   4   5   4      113.20      107.77     27.39 o
 -14   1   5       33.00       41.84     15.21 o
 -13   1   5       21.46       21.83      9.71 o
 -12   1   5       15.25       18.59      8.97 o
 -11   1   5       58.19       56.73     11.55 o
 -10   1   5        4.07        6.60      7.58 o
  -9   1   5      222.74      209.86     20.60 o
  -8   1   5       26.66       23.16      7.87 o
  -7   1   5        6.95        4.93      6.91 o
  -6   1   5      134.06      148.86     13.10 o
  -5   1   5     1271.80     1309.07     50.36 o
  -4   1   5       59.41       73.35     11.37 o
  -3   1   5      369.17      377.29     19.12 o
  -2   1   5        2.89        4.06      2.38 o
  -1   1   5      278.46      270.33     11.13 o
   0   1   5     1221.43     1396.03     36.86 o
   1   1   5       44.06       43.66      4.77 o
   2   1   5      216.31      190.39      8.31 o
   3   1   5      150.63      140.92     12.81 o
   4   1   5      114.52      107.82     15.84 o
   5   1   5      146.50      127.26     16.40 o
   6   1   5      233.36      222.70     26.77 o
   7   1   5        6.83        2.09      6.16 o
   8   1   5        4.62        9.06      7.36 o
   9   1   5       57.54       51.81     11.93 o
  10   1   5      114.30      102.34     27.05 o
  11   1   5        5.81        0.98      9.29 o
  12   1   5        0.00       -2.26     11.06 o
 -13   2   5        4.20        4.21     10.40 o
 -12   2   5        2.64        5.21     12.27 o
 -11   2   5       18.61       18.53     10.37 o
 -10   2   5       16.25       15.48      8.43 o
  -9   2   5        6.82        8.77      6.27 o
  -8   2   5      105.79       89.20     13.25 o
  -7   2   5      561.25      538.28     30.34 o
  -6   2   5      248.30      260.79     19.15 o
  -5   2   5      548.20      551.92     23.30 o
  -4   2   5       39.40       31.85      7.52 o
  -3   2   5      203.14      227.79     18.32 o
  -2   2   5      614.45      672.91     22.49 o
  -1   2   5        1.69        7.70      5.82 o
   0   2   5      559.42      632.98     19.31 o
   1   2   5       36.63       32.72      7.76 o
   2   2   5       90.60      112.22     14.90 o
   3   2   5      829.03      833.71     24.98 o
   4   2   5      241.80      241.06     21.80 o
   5   2   5       20.83       23.30      4.84 o
   6   2   5       57.88       53.27     13.49 o
   7   2   5        4.86        4.38      5.27 o
   8   2   5        8.71        4.93      7.75 o
   9   2   5        0.31        1.30      5.90 o
  10   2   5        2.60        7.16      7.04 o
  11   2   5        7.36       11.51     11.45 o
 -12   3   5       23.07       30.12     14.02 o
 -11   3   5       33.28       43.79     14.81 o
 -10   3   5       64.68       52.57     15.61 o
  -9   3   5       29.60       23.02     12.54 o
  -8   3   5       58.19       44.85     14.34 o
  -7   3   5      282.17      270.72     31.90 o
  -6   3   5      290.72      253.78     29.13 o
  -5   3   5      123.62      122.22     17.62 o
  -4   3   5       11.13       12.03      8.02 o
  -3   3   5      119.94      134.01     15.55 o
  -2   3   5      775.88      844.90     38.40 o
  -1   3   5        0.59        4.73      5.89 o
   0   3   5       64.90       65.73     10.70 o
   1   3   5      423.34      413.04     21.09 o
   2   3   5       79.41       70.21     12.14 o
   3   3   5       43.32       47.35     11.39 o
   4   3   5        5.36        6.55      6.64 o
   5   3   5       29.63       27.42     11.59 o
   6   3   5       50.36       41.49     12.39 o
   7   3   5       52.65       47.74     15.23 o
   8   3   5        0.85        1.49      9.85 o
   9   3   5       19.21       15.71     10.09 o
  10   3   5       30.26       26.53     12.58 o
 -10   4   5        7.18        5.90      9.69 o
  -9   4   5        9.22       11.10     10.86 o
  -8   4   5       72.27       74.43     19.13 o
  -7   4   5       34.24       23.91     10.52 o
  -6   4   5        8.47       14.72     10.86 o
  -5   4   5      178.12      170.90     21.05 o
  -4   4   5        6.37       10.52     10.00 o
  -3   4   5       20.64       26.25      9.35 o
  -2   4   5       17.03       15.82      7.70 o
  -1   4   5       51.68       65.16     15.78 o
   0   4   5      232.80      294.83     31.77 o
   1   4   5       57.98       43.71     15.58 o
   2   4   5       92.79       98.78     16.34 o
   3   4   5        0.10        9.04      8.73 o
   4   4   5      133.45      130.07     19.41 o
   5   4   5       17.34       16.51      9.60 o
   6   4   5        4.79        8.50      8.31 o
   7   4   5       24.98       20.56      7.62 o
   8   4   5        0.39       10.08      9.42 o
  -6   5   5        5.82       10.17     15.03 o
  -5   5   5        0.05        0.79     13.77 o
  -4   5   5       15.60       21.92      9.37 o
  -3   5   5        8.83       11.89     13.43 o
  -2   5   5       36.46       43.03     16.19 o
  -1   5   5        3.32       11.49     11.30 o
   0   5   5       23.11       19.79      9.98 o
   1   5   5        0.62        9.35     10.75 o
   2   5   5        8.84       11.50     11.53 o
   3   5   5       39.85       39.09     15.50 o
   4   5   5       34.89       37.88     20.47 o
 -14   0   6      211.24      224.68     40.63 o
 -13   0   6      271.13      360.25     79.32 o
 -12   0   6      200.51      220.61     34.90 o
 -11   0   6      807.32      881.96    151.04 o
 -10   0   6     2538.56     3093.95    448.79 o
  -9   0   6     1424.08     1598.63    236.80 o
  -8   0   6      340.77      334.45     29.79 o
  -7   0   6     7040.34     7053.74    396.58 o
  -6   0   6      550.13      484.63     20.64 o
  -5   0   6     2928.61     2679.84     49.23 o
  -4   0   6     7201.51     6467.75    681.34 o
  -3   0   6     2021.63     2101.89    162.84 o
  -1   0   6    13234.49    14562.06    190.81 o
   0   0   6     1403.96     1443.60    240.22 o
   1   0   6    33394.14    22760.82    157.94 o
   2   0   6     2196.33     2362.77     69.40 o
   3   0   6     4127.38     4107.03     93.88 o
   4   0   6     9702.52     9808.51    221.81 o
   5   0   6      125.85      115.51     45.59 o
   6   0   6     6173.00     6852.30    613.54 o
   7   0   6      901.71      975.96     74.25 o
   8   0   6      193.18      164.78     40.59 o
   9   0   6     1704.79     2218.88    397.83 o
  10   0   6       51.02       29.34     13.78 o
  11   0   6       39.16       38.93     18.38 o
  12   0   6      103.89      147.80     44.47 o
 -14   1   6        0.85       15.43     13.74 o
 -13   1   6      511.40      572.08     49.56 o
 -12   1   6       51.43       50.20     11.67 o
 -11   1   6      675.24      749.19     39.47 o
 -10   1   6      453.31      461.01     25.27 o
  -9   1   6      242.75      230.32     18.25 o
  -8   1   6     4581.56     5058.38    188.80 o
  -7   1   6       80.93       90.41     14.08 o
  -6   1   6     2539.46     2434.74    113.82 o
  -5   1   6    14105.05    14104.95    696.44 o
  -4   1   6     4574.39     4634.19    205.15 o
  -3   1   6    13312.61    13241.19    464.26 o
  -2   1   6     7902.66     7881.31    334.10 o
  -1   1   6    11951.56    13212.64    268.04 o
   0   1   6    20411.70    20710.78    973.30 o
   1   1   6        5.99       15.25      4.13 o
   2   1   6     7947.26     8276.32    151.76 o
   3   1   6     9048.90     9117.77    141.18 o
   4   1   6     2044.10     2026.59     46.38 o
   5   1   6     4326.30     4286.73    189.20 o
   6   1   6     1642.35     1563.85    109.56 o
   7   1   6     2410.67     2263.63    175.87 o
   8   1   6     1029.64      954.36     52.75 o
   9   1   6        0.72        5.39      8.70 o
  10   1   6      529.01      615.39     99.99 o
  11   1   6      145.63      158.41     41.77 o
 -13   2   6       22.35       37.90     20.49 o
 -12   2   6      193.36      199.83     29.29 o
 -11   2   6      261.84      222.04     21.61 o
 -10   2   6     1088.02     1162.69     52.92 o
  -9   2   6      966.30      977.97     52.34 o
  -8   2   6      229.27      209.98     19.93 o
  -7   2   6     5752.21     5869.03    237.62 o
  -6   2   6     1513.40     1522.66     65.36 o
  -5   2   6     2199.08     2177.44     65.53 o
  -4   2   6    10217.60    10629.93    211.49 o
  -3   2   6      529.42      513.66     20.03 o
  -2   2   6    11177.00    12047.00    283.61 o
  -1   2   6     3383.76     3492.24     74.86 o
   0   2   6      973.78     1046.82     26.29 o
   1   2   6    13506.05    14081.19    160.74 o
   2   2   6     1540.32     1525.93     33.31 o
   3   2   6     4099.40     4409.27     77.77 o
   4   2   6     6189.19     6524.73    127.85 o
   5   2   6        8.67        7.41      5.75 o
   6   2   6     1817.22     1751.97     78.37 o
   7   2   6      501.20      458.92     35.47 o
   8   2   6       64.23       41.31     10.73 o
   9   2   6      824.68      739.79     79.90 o
  10   2   6       13.71       22.78      9.34 o
  11   2   6       86.73       72.37     25.98 o
 -12   3   6        3.64        8.09     13.60 o
 -11   3   6      330.02      362.29     38.28 o
 -10   3   6      249.30      249.94     28.98 o
  -9   3   6      147.04      141.68     24.41 o
  -8   3   6     1832.85     1859.53    115.12 o
  -7   3   6      347.08      336.94     33.54 o
  -6   3   6     2769.37     2875.14    149.75 o
  -5   3   6     2767.95     2952.20    141.79 o
  -4   3   6      176.05      153.16     18.17 o
  -3   3   6     3447.26     3771.90    152.68 o
  -2   3   6     1458.52     1492.47     57.94 o
  -1   3   6     1887.08     2008.77     52.51 o
   0   3   6     4411.35     4683.13     98.71 o
   1   3   6       71.37      128.77     19.80 o
   2   3   6     3220.20     3484.48    110.32 o
   3   3   6      791.14      795.13     35.80 o
   4   3   6      211.73      202.29     24.12 o
   5   3   6     1523.20     1652.22    104.34 o
   6   3   6      151.95      135.06     26.47 o
   7   3   6      627.45      548.38     48.55 o
   8   3   6      303.13      268.51     31.16 o
   9   3   6       21.61        8.87      9.83 o
 -10   4   6      183.02      168.75     25.64 o
  -9   4   6      559.88      592.39     58.24 o
  -8   4   6        8.69       12.37      9.71 o
  -7   4   6      470.04      487.01     42.91 o
  -6   4   6      425.93      389.88     40.02 o
  -5   4   6      136.86      138.12     18.68 o
  -4   4   6     1674.32     1862.87    107.81 o
  -3   4   6       26.85       24.88      8.90 o
  -2   4   6     1233.70     1294.76     80.61 o
  -1   4   6     1023.37     1192.11     62.04 o
   0   4   6      108.79      130.11     21.54 o
   1   4   6      829.75      864.35     41.43 o
   2   4   6      296.83      284.82     27.25 o
   3   4   6      629.83      666.76     38.75 o
   4   4   6      526.04      575.09     40.64 o
   5   4   6       90.37       69.83     15.58 o
   6   4   6      387.53      394.61     43.99 o
   7   4   6      114.65      106.80     26.30 o
  -6   5   6      231.35      223.88     41.62 o
  -5   5   6      126.45      140.86     33.33 o
  -4   5   6       16.71       17.54     16.43 o
  -3   5   6      452.01      512.20     43.38 o
  -2   5   6      156.08      161.52     27.88 o
  -1   5   6      146.06      148.52     26.28 o
   0   5   6      601.93      632.20     46.65 o
   1   5   6       16.15       17.65     11.58 o
   2   5   6      384.89      386.36     44.93 o
   3   5   6      162.08      148.95     31.76 o
 -14   1   7        2.10        5.47     11.74 o
 -13   1   7        3.54        5.73     13.58 o
 -12   1   7       37.63       42.62     14.38 o
 -11   1   7        8.03        2.99      7.21 o
 -10   1   7       63.55       58.72     12.14 o
  -9   1   7       14.84       15.79      8.03 o
  -8   1   7      249.38      259.17     18.30 o
  -7   1   7      209.15      207.51     19.27 o
  -6   1   7       25.61       28.24      8.12 o
  -5   1   7     1048.36     1101.76     92.94 o
  -4   1   7      106.97      102.22      8.55 o
  -3   1   7      337.76      412.38     17.87 o
  -2   1   7      200.30      180.78     10.61 o
  -1   1   7      169.90      197.27     10.71 o
   0   1   7       19.48       24.11      5.52 o
   1   1   7     1940.71     2107.01     62.83 o
   2   1   7       39.18       33.17      9.79 o
   3   1   7      238.50      258.46     22.23 o
   4   1   7      146.01      140.04     15.23 o
   5   1   7        1.27        2.12      5.46 o
   6   1   7        5.28        7.17      7.53 o
   7   1   7        4.32        5.79      8.74 o
   8   1   7        5.31        3.90      8.76 o
   9   1   7        3.37        3.48      7.23 o
  10   1   7        5.05        6.68      6.96 o
  11   1   7       23.04       15.13     11.20 o
 -13   2   7       55.38       47.03     19.13 o
 -12   2   7        0.30        3.62     10.72 o
 -11   2   7       66.12       61.23     13.77 o
 -10   2   7       60.10       52.75     11.70 o
  -9   2   7       25.64       26.30      8.81 o
  -8   2   7        3.36        1.21      8.47 o
  -7   2   7       27.12       22.72      9.71 o
  -6   2   7      328.70      322.76     22.60 o
  -5   2   7      501.20      487.73     25.42 o
  -4   2   7      298.22      287.04     19.26 o
  -3   2   7      263.94      292.77     15.82 o
  -2   2   7       80.55       81.96     10.10 o
  -1   2   7      317.63      322.68     16.23 o
   0   2   7        7.84       17.13      5.07 o
   1   2   7      174.65      168.72     15.00 o
   2   2   7      120.02      118.84     13.92 o
   3   2   7      587.06      608.65     27.68 o
   4   2   7      169.09      147.08     18.18 o
   5   2   7       11.74       10.23      6.82 o
   6   2   7      104.94       82.56     17.08 o
   7   2   7      144.82      113.45     17.93 o
   8   2   7        0.86        3.61      6.42 o
   9   2   7        4.16        6.86      9.21 o
  10   2   7       33.30       26.85      9.56 o
 -12   3   7        0.06        9.15     12.58 o
 -11   3   7      127.46      133.44     23.79 o
 -10   3   7        0.45        6.78     11.96 o
  -9   3   7       47.11       46.37     16.37 o
  -8   3   7      199.23      186.24     28.69 o
  -7   3   7        8.72        6.79      9.29 o
  -6   3   7       47.47       38.05     11.99 o
  -5   3   7       22.54       26.09      8.43 o
  -4   3   7      101.26      102.40     13.60 o
  -3   3   7       67.10       66.35     10.50 o
  -2   3   7      130.07      128.69     14.20 o
  -1   3   7        4.68        4.50      4.54 o
   0   3   7       26.39       26.18      7.37 o
   1   3   7      354.73      389.57     23.75 o
   2   3   7      204.10      194.36     16.30 o
   3   3   7       34.25       27.30      5.71 o
   4   3   7      136.80      150.05     23.83 o
   5   3   7       16.09       18.14     11.28 o
   6   3   7       25.02       21.73     12.49 o
   7   3   7       28.53       24.84     12.69 o
   8   3   7        4.59        5.57      8.99 o
   9   3   7       20.29       19.88     11.94 o
 -10   4   7       82.98       71.04     17.52 o
  -9   4   7       10.34       11.34      9.01 o
  -8   4   7       83.05       73.40     18.26 o
  -7   4   7        9.66        6.85      8.19 o
  -6   4   7       28.55       25.79     10.67 o
  -5   4   7      111.35       98.84     20.46 o
  -4   4   7        9.11       11.98      8.95 o
  -3   4   7        7.76        9.41     10.09 o
  -2   4   7      166.13      158.75     18.55 o
  -1   4   7       11.58       22.30     13.32 o
   0   4   7        0.50       12.89     11.63 o
   1   4   7        5.58        5.30      7.07 o
   2   4   7        5.02        8.84      6.04 o
   3   4   7       21.80       20.48      8.04 o
   4   4   7        0.07        6.15      7.26 o
   5   4   7       12.43        8.23      9.80 o
   6   4   7       20.21       22.76     11.53 o
   7   4   7       16.07       14.24      9.10 o
  -5   5   7       11.65       13.91     10.99 o
  -4   5   7       80.08       79.30     26.24 o
  -3   5   7       27.58       26.57     12.97 o
  -2   5   7        2.33        8.72     11.28 o
  -1   5   7       34.79       37.77     14.12 o
   0   5   7       32.97       20.74     10.83 o
   1   5   7       30.71       38.05     13.83 o
   2   5   7       18.68       11.93     11.47 o
 -14   0   8       30.17       26.25     24.71 o
 -13   0   8       21.79       24.21     19.94 o
 -12   0   8      427.28      494.27     69.03 o
 -11   0   8      782.48      942.80    133.14 o
 -10   0   8      339.69      396.65     56.74 o
  -9   0   8      976.19     1031.32    112.45 o
  -8   0   8     1753.96     1955.81     79.60 o
  -7   0   8     8890.96     9897.23    203.05 o
  -6   0   8     4667.33     4830.49    113.00 o
  -5   0   8      143.16      164.16     21.94 o
  -4   0   8    22916.97    22806.58   1605.95 o
  -3   0   8     5679.77     5950.73    548.11 o
  -2   0   8     5140.21     5219.73    686.91 o
  -1   0   8    14143.71    12767.92   2748.64 o
   0   0   8       22.45       74.13     15.10 o
   1   0   8    21053.22    18373.76   3855.01 o
   2   0   8     2461.49     2464.74     81.85 o
   3   0   8      318.02      308.37     33.40 o
   4   0   8    13949.91    15705.00    643.37 o
   5   0   8      607.12      589.44     62.94 o
   6   0   8     1697.47     1878.04    127.17 o
   7   0   8     2386.25     2946.51    368.12 o
   8   0   8       39.56       20.47     16.19 o
   9   0   8      676.58      782.26    157.99 o
  10   0   8      154.90      211.64     67.60 o
  11   0   8       11.44       12.22     16.23 o
 -14   1   8        0.63       10.93     10.91 o
 -13   1   8      790.84      943.58     70.77 o
 -12   1   8        4.38        6.66     11.82 o
 -11   1   8      122.25      141.29     22.72 o
 -10   1   8     2788.27     3116.42    109.28 o
  -9   1   8      179.12      166.18     16.97 o
  -8   1   8     2857.91     3026.12     95.05 o
  -7   1   8     2201.66     2216.16    102.86 o
  -6   1   8     1135.03     1029.33     72.05 o
  -5   1   8    11590.49    12249.59    365.82 o
  -4   1   8      255.88      281.43     13.33 o
  -3   1   8     4665.03     4712.90    235.54 o
  -2   1   8    14075.36    14090.98    633.54 o
  -1   1   8     2593.91     2760.90     46.83 o
   0   1   8     9049.02     9554.31    244.77 o
   1   1   8     5047.26     5340.34     89.24 o
   2   1   8     7713.70     8496.27    122.26 o
   3   1   8     8217.06     8818.60    177.12 o
   4   1   8      205.04      176.34     18.02 o
   5   1   8     3284.55     3334.16    151.02 o
   6   1   8     1555.53     1652.15    115.47 o
   7   1   8      645.97      557.91     50.38 o
   8   1   8      792.87      833.67     74.00 o
   9   1   8      164.92      188.67     34.35 o
  10   1   8      412.61      430.28     68.23 o
  11   1   8       65.55       81.12     19.96 o
 -13   2   8        7.03       13.00     17.09 o
 -12   2   8      558.37      609.25     62.59 o
 -11   2   8      316.06      299.62     25.62 o
 -10   2   8      369.30      364.21     30.66 o
  -9   2   8     1597.59     1607.75    122.49 o
  -8   2   8     1095.94     1116.86     67.00 o
  -7   2   8     2485.68     2399.25    126.21 o
  -6   2   8     3169.11     3267.94    154.19 o
  -5   2   8       72.49       73.65     15.24 o
  -4   2   8     6899.25     6597.90    232.55 o
  -3   2   8      915.35      942.45     32.68 o
  -2   2   8     2755.19     2804.31     83.45 o
  -1   2   8     8608.92     9075.41    236.84 o
   0   2   8      390.10      370.18     17.59 o
   1   2   8     5777.99     5977.31    136.74 o
   2   2   8     2141.32     2151.23     52.00 o
   3   2   8       67.12       56.67      9.01 o
   4   2   8     2910.39     2932.76     77.38 o
   5   2   8      259.82      222.61     20.55 o
   6   2   8      860.46      758.99     62.01 o
   7   2   8     1296.95     1244.01    112.28 o
   8   2   8       23.03        5.00      9.34 o
   9   2   8      481.73      398.38     68.74 o
  10   2   8       87.87       79.42     22.81 o
 -12   3   8       14.98       12.85     11.00 o
 -11   3   8      194.45      195.49     27.38 o
 -10   3   8      627.65      509.68     52.38 o
  -9   3   8       79.11       67.47     17.76 o
  -8   3   8     1550.40     1571.44    112.03 o
  -7   3   8      308.91      266.37     34.53 o
  -6   3   8      758.04      729.12     53.18 o
  -5   3   8     2179.90     2177.35     90.03 o
  -4   3   8      143.76      143.16     15.53 o
  -3   3   8     3760.82     3996.64    143.55 o
  -2   3   8     2869.72     2967.54     76.12 o
  -1   3   8      524.35      490.36     24.79 o
   0   3   8     3577.58     3870.16    105.83 o
   1   3   8     1108.34     1075.82     37.32 o
   2   3   8      692.08      666.43     32.50 o
   3   3   8     2397.51     2427.82     68.80 o
   4   3   8       28.88       22.55      5.64 o
   5   3   8     1114.99     1070.32     59.13 o
   6   3   8      345.95      292.44     31.73 o
   7   3   8       55.80       48.77     17.05 o
   8   3   8      344.69      289.76     33.29 o
  -9   4   8      205.97      182.03     30.97 o
  -8   4   8        0.27       10.49     10.46 o
  -7   4   8      518.90      430.33     43.33 o
  -6   4   8      894.26      856.97     58.07 o
  -5   4   8      238.11      229.99     27.90 o
  -4   4   8     1510.27     1567.36    102.55 o
  -3   4   8      431.88      431.76     28.60 o
  -2   4   8      424.22      402.52     36.72 o
  -1   4   8     1861.11     2050.71     98.51 o
   0   4   8       27.78       19.61     11.44 o
   1   4   8     1371.36     1478.06     54.11 o
   2   4   8      867.82      927.06     43.96 o
   3   4   8      159.54      157.77     26.39 o
   4   4   8      608.09      601.16     57.04 o
   5   4   8      211.72      186.08     36.28 o
   6   4   8      124.76      103.35     23.31 o
  -5   5   8      393.29      419.34     50.17 o
  -4   5   8       70.12       56.63     22.66 o
  -3   5   8      430.15      440.11     56.52 o
  -2   5   8      292.07      283.59     34.10 o
  -1   5   8       24.26       23.41     12.89 o
   0   5   8      434.09      430.97     45.26 o
   1   5   8       60.06       57.40     20.62 o
 -14   1   9       56.38       71.94     20.24 o
 -13   1   9       33.59       42.98     16.72 o
 -12   1   9        4.73        2.70     12.64 o
 -11   1   9       77.41       74.47     16.64 o
 -10   1   9       59.81       45.86     12.39 o
  -9   1   9        0.11        6.28      8.55 o
  -8   1   9      237.05      229.39     19.84 o
  -7   1   9        0.49       -1.64      6.61 o
  -6   1   9      253.29      220.46     39.55 o
  -5   1   9      155.65      120.00     18.79 o
  -4   1   9      688.83      745.98     43.83 o
  -3   1   9        0.07        0.72      2.45 o
  -2   1   9        0.13       -7.78      7.78 o
  -1   1   9       20.36       15.91      4.42 o
   0   1   9        0.61       -2.73      5.81 o
   1   1   9       15.43       10.55      7.64 o
   2   1   9      202.82      214.16     24.47 o
   3   1   9       40.99       32.04      9.14 o
   4   1   9      349.12      357.88     21.46 o
   5   1   9      257.62      262.70     42.36 o
   6   1   9       55.55       51.03     17.13 o
   7   1   9       15.70       17.16      9.53 o
   8   1   9        7.93        6.42      8.77 o
   9   1   9        0.27        1.24     10.63 o
  10   1   9        1.74        2.03      6.29 o
 -13   2   9       64.13       71.96     24.54 o
 -12   2   9       24.42       20.00     17.28 o
 -11   2   9       54.42       63.68     12.70 o
 -10   2   9      210.80      199.17     20.39 o
  -9   2   9        0.36        1.10      7.19 o
  -8   2   9       96.58       86.00     14.46 o
  -7   2   9      562.42      542.60     37.02 o
  -6   2   9        7.34        8.00      7.37 o
  -5   2   9      180.23      191.85     23.19 o
  -4   2   9       51.77       50.56      9.65 o
  -3   2   9       92.87       91.14     11.34 o
  -2   2   9      976.05     1057.77     30.08 o
  -1   2   9       27.07       15.97      6.92 o
   0   2   9       10.03       11.90      5.34 o
   1   2   9      114.69      113.68     14.19 o
   2   2   9      391.79      395.26     23.66 o
   3   2   9      130.88      134.54     18.76 o
   4   2   9       24.67       17.46      9.73 o
   5   2   9        0.07        4.11      8.17 o
   6   2   9       18.12       14.30      7.36 o
   7   2   9       47.36       43.34     13.59 o
   8   2   9        0.18        8.40     10.29 o
   9   2   9        2.82        5.33      9.01 o
 -12   3   9       10.58       13.55     16.90 o
 -11   3   9        9.62        6.18     10.31 o
 -10   3   9        0.06        2.98      9.94 o
  -9   3   9       63.61       51.34     15.86 o
  -8   3   9      150.86      132.15     24.31 o
  -7   3   9      210.70      201.42     31.92 o
  -6   3   9       28.75       21.91      9.86 o
  -5   3   9      408.89      402.15     37.33 o
  -4   3   9       92.85       91.70     13.90 o
  -3   3   9        3.00        6.45      7.87 o
  -2   3   9      140.62      138.60     15.46 o
  -1   3   9       25.84       28.40      6.97 o
   0   3   9       51.71       54.42     10.59 o
   1   3   9        6.15       11.01      7.03 o
   2   3   9       70.46       62.74     11.57 o
   3   3   9      169.00      151.62     23.51 o
   4   3   9      156.48      136.48     20.77 o
   5   3   9        4.16        4.64      8.39 o
   6   3   9        0.23        2.86     12.00 o
   7   3   9        9.62       11.91     10.60 o
   8   3   9       18.04       31.78     17.00 o
  -9   4   9       11.80       -1.08     13.04 o
  -8   4   9       10.69        5.89     11.33 o
  -7   4   9       28.76       30.46     11.36 o
  -6   4   9       26.19       23.37     10.69 o
  -5   4   9       13.43       15.72     12.26 o
  -4   4   9       50.71       46.28     12.21 o
  -3   4   9        1.35        5.09      8.02 o
  -2   4   9       50.16       49.17     11.83 o
  -1   4   9        8.99        5.58      8.41 o
   0   4   9        3.59       11.30     10.11 o
   1   4   9       78.64       69.08     14.19 o
   2   4   9       23.63       26.01     10.45 o
   3   4   9       22.36       33.69     14.93 o
   4   4   9       11.71        9.50     13.14 o
   5   4   9        2.39       11.66     12.17 o
  -3   5   9        2.00        5.47     11.87 o
  -2   5   9        0.47        3.81     11.39 o
  -1   5   9       39.10       32.60     13.49 o
 -14   0  10       11.40       24.69     31.96 o
 -13   0  10      462.02      507.76     88.05 o
 -12   0  10      876.16     1047.25    200.53 o
 -11   0  10      670.41      704.17     84.37 o
 -10   0  10        0.52       -5.18     17.01 o
  -9   0  10     4527.07     5312.37    426.48 o
  -8   0  10     2649.33     3144.46    132.60 o
  -7   0  10     1413.13     1456.91     68.44 o
  -6   0  10     4949.45     5143.76    137.06 o
  -5   0  10     4511.35     4802.64    169.25 o
  -4   0  10    11536.90    11986.87    851.81 o
  -3   0  10     4477.49     4396.01    397.73 o
  -2   0  10      127.86      150.29     19.80 o
  -1   0  10    15766.54    13868.45   2938.17 o
   0   0  10     2678.99     2446.43    423.96 o
   1   0  10     2157.51     1924.55    272.99 o
   2   0  10     7617.94     9015.77    213.52 o
   3   0  10       54.03       33.03     17.79 o
   4   0  10     4161.00     4897.25    333.24 o
   5   0  10       48.83       29.39     19.16 o
   6   0  10       72.29       61.26     20.32 o
   7   0  10     1139.10     1383.51    109.07 o
   8   0  10       15.26       24.00     18.81 o
   9   0  10      208.16      206.00     50.06 o
  10   0  10      300.86      399.97     96.12 o
 -14   1  10        0.14        6.19     12.25 o
 -13   1  10      275.34      295.31     31.30 o
 -12   1  10      115.65      106.28     21.71 o
 -11   1  10       23.52       21.48     12.37 o
 -10   1  10     2441.24     2766.59    107.36 o
  -9   1  10       45.62       46.28     10.57 o
  -8   1  10      965.04      960.30     51.09 o
  -7   1  10     8143.74     9139.12    180.76 o
  -6   1  10      721.29      706.55     34.84 o
  -5   1  10     7438.17     8140.10    177.77 o
  -4   1  10     3114.95     3153.14    105.75 o
  -3   1  10     2820.84     2899.22    160.01 o
  -2   1  10    12818.49    13451.93    755.80 o
  -1   1  10       37.51       34.01      5.80 o
   0   1  10     5631.06     5870.23    342.57 o
   1   1  10     6442.55     7124.17     99.55 o
   2   1  10     1330.55     1417.68     42.91 o
   3   1  10     2552.09     2603.31     56.66 o
   4   1  10     1617.21     1692.79     71.27 o
   5   1  10     1410.52     1495.83     92.68 o
   6   1  10     1794.77     2050.68    140.17 o
   7   1  10       39.06       21.24      7.78 o
   8   1  10      604.03      643.33     74.96 o
   9   1  10      162.17      180.94     27.01 o
 -13   2  10       49.08       34.94     18.45 o
 -12   2  10      285.61      286.99     51.91 o
 -11   2  10      343.93      347.85     27.50 o
 -10   2  10       13.01        9.41      9.81 o
  -9   2  10     1334.64     1394.95     61.75 o
  -8   2  10      352.77      307.29     33.86 o
  -7   2  10     1315.69     1226.32     78.39 o
  -6   2  10     2610.89     2562.62    118.37 o
  -5   2  10      453.86      438.42     32.81 o
  -4   2  10     5100.37     5235.76    176.51 o
  -3   2  10     5131.11     5297.44    173.78 o
  -2   2  10       18.14       22.58      6.35 o
  -1   2  10     7350.19     7692.88    286.47 o
   0   2  10     1331.10     1357.98     35.81 o
   1   2  10     2052.26     2210.08     64.00 o
   2   2  10     5204.74     5669.65    130.05 o
   3   2  10       14.45        4.45      7.41 o
   4   2  10     3621.32     3910.58    117.04 o
   5   2  10     1094.18     1075.95     55.28 o
   6   2  10       86.42       64.20     16.21 o
   7   2  10      995.18      886.84    112.68 o
   8   2  10       76.66       73.28     18.57 o
   9   2  10      131.48      101.06     25.89 o
 -11   3  10       72.57       61.57     16.72 o
 -10   3  10      353.07      291.55     39.25 o
  -9   3  10       59.85       57.75     13.73 o
  -8   3  10      291.50      269.39     33.25 o
  -7   3  10     1013.51      903.31     73.53 o
  -6   3  10       12.87       12.29      7.82 o
  -5   3  10     2308.50     2289.41    100.26 o
  -4   3  10      879.96      854.11     30.94 o
  -3   3  10      858.60      835.70     35.26 o
  -2   3  10     2375.13     2430.75     71.01 o
  -1   3  10      189.67      166.22     18.43 o
   0   3  10     2042.58     2114.21     52.62 o
   1   3  10     1735.88     1728.91     54.53 o
   2   3  10      284.20      257.19     26.24 o
   3   3  10     2090.48     2152.82     75.11 o
   4   3  10      314.91      268.73     23.20 o
   5   3  10      516.37      450.22     43.26 o
   6   3  10      763.60      739.56     72.98 o
   7   3  10        2.24       -0.45     16.67 o
  -9   4  10      341.08      329.94     35.55 o
  -8   4  10      283.27      243.97     34.64 o
  -7   4  10       63.97       51.51     15.93 o
  -6   4  10      648.43      595.76     63.37 o
  -5   4  10       42.98       30.78     10.85 o
  -4   4  10      350.55      315.49     32.91 o
  -3   4  10      784.75      789.92     40.34 o
  -2   4  10      149.53      125.89     18.23 o
  -1   4  10     1106.27     1104.15     50.78 o
   0   4  10      179.27      163.41     22.03 o
   1   4  10      351.07      365.66     38.44 o
   2   4  10      710.57      758.22     64.70 o
   3   4  10        5.81        2.92     10.57 o
   4   4  10      371.22      352.06     37.67 o
   5   4  10      214.11      183.87     30.08 o
 -13   1  11       91.44      110.21     23.51 o
 -12   1  11       34.01       37.69     14.12 o
 -11   1  11       38.85       43.80     16.62 o
 -10   1  11        1.33       -3.15     11.50 o
  -9   1  11       56.39       50.69     11.72 o
  -8   1  11        0.03        3.84      4.85 o
  -7   1  11       49.25       31.33     10.20 o
  -6   1  11      474.64      374.00     91.40 o
  -5   1  11      365.90      317.75     48.29 o
  -4   1  11      295.24      263.96     20.26 o
  -3   1  11       11.37        3.99      5.05 o
  -2   1  11      192.64      203.87     20.91 o
  -1   1  11       58.24       53.79      7.81 o
   0   1  11       10.88        5.42      3.18 o
   1   1  11        2.90       -1.11      7.89 o
   2   1  11       74.55       89.13     20.48 o
   3   1  11       23.05       12.27      5.37 o
   4   1  11       76.19       79.52     20.77 o
   5   1  11       10.36       11.50     12.81 o
   6   1  11      215.28      208.25     28.39 o
   7   1  11        3.76       10.55     11.76 o
   8   1  11        2.08       11.44      8.08 o
   9   1  11        3.27        7.03      8.93 o
 -13   2  11       24.15       11.78     15.23 o
 -12   2  11        4.80        7.89     14.79 o
 -11   2  11       67.85       58.13     18.01 o
 -10   2  11       80.07       76.32     14.03 o
  -9   2  11       18.11       12.76      7.06 o
  -8   2  11        0.10        0.11      7.38 o
  -7   2  11      278.86      253.82     26.37 o
  -6   2  11      265.34      229.36     26.64 o
  -5   2  11       44.40       44.58      9.97 o
  -4   2  11      262.28      263.13     21.78 o
  -3   2  11        2.65        0.23      5.82 o
  -2   2  11       77.21       85.50     11.78 o
  -1   2  11        0.68       -4.21      7.72 o
   0   2  11       11.35       10.67      6.61 o
   1   2  11      134.41      152.48     18.44 o
   2   2  11        0.07       -5.95      9.02 o
   3   2  11       16.59       21.43     10.57 o
   4   2  11      212.38      211.27     22.48 o
   5   2  11       45.57       40.79     11.79 o
   6   2  11       12.68       20.92     13.53 o
   7   2  11        1.72        7.57      8.30 o
   8   2  11        8.03        7.82      9.43 o
 -11   3  11       14.05       12.60     10.78 o
 -10   3  11       75.00       92.47     20.15 o
  -9   3  11        0.28        3.08     10.58 o
  -8   3  11        1.39        3.20      7.05 o
  -7   3  11      133.77      117.96     21.51 o
  -6   3  11        2.72        3.39      6.46 o
  -5   3  11      102.72      108.20     19.03 o
  -4   3  11      131.53      104.92     14.86 o
  -3   3  11        3.44        2.75      6.44 o
  -2   3  11       76.40       74.58     11.31 o
  -1   3  11      275.30      282.47     21.77 o
   0   3  11       13.46       10.11      5.74 o
   1   3  11        2.77        1.54      8.82 o
   2   3  11       41.12       37.08      9.76 o
   3   3  11       14.17        2.66      8.61 o
   4   3  11       11.42        8.46      7.96 o
   5   3  11        0.16        6.97      9.50 o
   6   3  11        2.91       13.24     15.65 o
  -8   4  11       34.17       30.10     11.98 o
  -7   4  11       70.17       55.27     17.09 o
  -6   4  11        4.95        5.51      8.46 o
  -5   4  11        5.77       10.60      7.64 o
  -4   4  11       62.74       63.84     17.19 o
  -3   4  11        7.18       11.49      9.55 o
  -2   4  11       35.16       30.35     10.91 o
  -1   4  11       95.37       80.83     16.81 o
   0   4  11        0.03        3.27     15.10 o
   1   4  11      120.33      124.42     27.64 o
   2   4  11        0.10       -4.45     10.63 o
   3   4  11       25.68       16.86     11.95 o
   4   4  11       18.15       19.32     12.36 o
 -13   0  12      493.55      582.59     73.89 o
 -12   0  12      421.10      476.04     59.75 o
 -11   0  12      265.67      270.86     72.05 o
 -10   0  12      923.91     1147.36    143.42 o
  -9   0  12     1574.50     1864.34    159.70 o
  -8   0  12     1092.65     1230.04     73.30 o
  -7   0  12       18.35       18.23     12.62 o
  -6   0  12     8217.20     9091.09    293.90 o
  -5   0  12      800.29      749.16     36.05 o
  -4   0  12     5952.69     6446.71    393.71 o
  -3   0  12     5588.70     5816.81    571.35 o
  -2   0  12     1593.11     1717.63    206.57 o
  -1   0  12     8641.86     8852.51   1020.27 o
   0   0  12     3419.10     3362.65    415.01 o
   1   0  12       79.60       94.62     24.96 o
   2   0  12     6435.07     7812.28    411.94 o
   3   0  12      698.04      668.03     56.63 o
   4   0  12      678.70      641.97     56.14 o
   5   0  12     3249.97     3917.06    191.00 o
   6   0  12      215.50      221.32     48.36 o
   7   0  12     1326.06     1326.64    110.34 o
   8   0  12      217.42      262.56     56.18 o
 -13   1  12       20.29       28.81     14.37 o
 -12   1  12      745.72      765.36     69.81 o
 -11   1  12        0.12        7.83      9.92 o
 -10   1  12     1296.61     1413.68     70.73 o
  -9   1  12      572.17      589.61     39.15 o
  -8   1  12      339.43      257.79     24.72 o
  -7   1  12     3868.12     4252.04    110.44 o
  -6   1  12        7.38       10.31      6.13 o
  -5   1  12     1434.19     1260.75    118.02 o
  -4   1  12     8681.97     8725.18    527.23 o
  -3   1  12      785.59      846.64     47.27 o
  -2   1  12     7013.38     7401.19    411.81 o
  -1   1  12     2295.57     2254.91    137.23 o
   0   1  12     2054.87     2057.93    147.29 o
   1   1  12     6124.53     6309.42    536.56 o
   2   1  12       35.97       36.33     11.96 o
   3   1  12     2599.84     2989.10    130.06 o
   4   1  12     2099.48     2392.57    102.09 o
   5   1  12      513.93      512.65     49.55 o
   6   1  12      583.19      620.22     61.04 o
   7   1  12      307.30      352.81     52.37 o
   8   1  12      153.59      127.06     26.90 o
 -12   2  12       48.68       46.89     19.88 o
 -11   2  12      384.32      349.54     38.73 o
 -10   2  12      251.98      231.16     27.17 o
  -9   2  12      957.75      986.78     59.52 o
  -8   2  12     1748.92     1921.37     79.14 o
  -7   2  12      138.24      122.70     20.30 o
  -6   2  12     3500.04     3457.57    190.13 o
  -5   2  12     2062.15     2100.43     95.96 o
  -4   2  12      785.34      743.99     39.60 o
  -3   2  12     3377.95     3559.94    160.30 o
  -2   2  12      336.95      296.47     28.48 o
  -1   2  12     3864.23     4071.88    106.46 o
   0   2  12     2418.40     2585.99     77.86 o
   1   2  12      128.53      146.01     18.74 o
   2   2  12     3168.30     3453.15     85.49 o
   3   2  12      419.53      433.29     38.03 o
   4   2  12      492.48      479.06     44.53 o
   5   2  12      980.01     1002.29     89.58 o
   6   2  12       11.19       11.58     11.61 o
   7   2  12      571.28      519.72     56.04 o
 -11   3  12        1.99        1.44     13.28 o
 -10   3  12      342.23      256.13     35.50 o
  -9   3  12      488.96      416.11     49.33 o
  -8   3  12      197.86      176.47     27.72 o
  -7   3  12     1523.73     1453.28    102.47 o
  -6   3  12      276.62      284.03     28.73 o
  -5   3  12      971.73      922.38     45.35 o
  -4   3  12     1805.84     1681.82     50.45 o
  -3   3  12       14.94       12.75      6.59 o
  -2   3  12     2333.00     2385.59     71.06 o
  -1   3  12      836.52      783.60     35.03 o
   0   3  12      904.85      921.32     56.52 o
   1   3  12     1845.16     1934.30     69.28 o
   2   3  12        9.24       23.26     11.16 o
   3   3  12     1062.16     1068.09     60.73 o
   4   3  12      352.66      313.56     37.00 o
   5   3  12      123.16       89.14     23.90 o
   6   3  12      380.68      382.88     59.32 o
  -8   4  12      282.59      231.05     32.98 o
  -7   4  12       10.54       10.36      9.34 o
  -6   4  12      634.07      522.28     48.70 o
  -5   4  12      287.69      225.77     29.85 o
  -4   4  12      267.04      207.89     28.90 o
  -3   4  12     1164.98     1164.34     78.21 o
  -2   4  12       33.84       23.52     12.18 o
  -1   4  12      500.86      481.64     43.78 o
   0   4  12      603.94      600.96     49.20 o
   1   4  12       62.22       47.52     17.12 o
   2   4  12      533.45      485.21     43.40 o
   3   4  12       84.10       66.91     17.25 o
 -13   1  13        1.89        2.61     12.03 o
 -12   1  13        8.05        7.12     14.08 o
 -11   1  13       21.57       29.14     15.53 o
 -10   1  13      123.27      127.34     21.31 o
  -9   1  13       15.30       11.65     12.42 o
  -8   1  13       21.74       19.67      7.78 o
  -7   1  13       89.00       81.60     15.71 o
  -6   1  13       68.76       58.96     12.98 o
  -5   1  13      411.01      350.50     49.91 o
  -4   1  13       13.94        4.34      7.03 o
  -3   1  13      118.32      120.26     16.00 o
  -2   1  13        8.21        4.24      5.98 o
  -1   1  13      123.91      111.70     11.50 o
   0   1  13        0.20        2.28      6.36 o
   1   1  13       43.96       43.21     12.22 o
   2   1  13       27.68       34.05     13.00 o
   3   1  13        0.90        6.71      7.42 o
   4   1  13        0.11        7.39     14.08 o
   5   1  13       77.92       73.53     19.18 o
   6   1  13        1.52        1.23     10.55 o
   7   1  13       51.14       32.57     15.45 o
 -12   2  13       88.78       88.51     26.82 o
 -11   2  13        3.38        6.34      9.35 o
 -10   2  13        4.21       10.82     11.33 o
  -9   2  13        7.31        7.32      7.77 o
  -8   2  13      114.26       98.48     17.08 o
  -7   2  13        1.69        8.81      6.28 o
  -6   2  13        8.36        3.69     10.08 o
  -5   2  13      122.23      102.59     15.46 o
  -4   2  13      214.38      212.35     24.52 o
  -3   2  13      211.59      191.36     20.08 o
  -2   2  13       30.54       22.00      6.78 o
  -1   2  13       42.97       55.40     11.11 o
   0   2  13        0.78       -4.20     10.75 o
   1   2  13       28.48       27.85     10.84 o
   2   2  13       12.17       11.29      9.31 o
   3   2  13        1.50        5.54      6.19 o
   4   2  13       53.55       59.39     14.39 o
   5   2  13        1.61        7.00     12.78 o
   6   2  13        0.03        8.00     11.47 o
 -10   3  13      120.13       85.33     21.42 o
  -9   3  13       17.40        9.08      6.37 o
  -8   3  13        0.46        6.09     10.92 o
  -7   3  13       55.95       52.15     14.91 o
  -6   3  13      105.88       86.98     15.79 o
  -5   3  13       31.16       28.44      7.48 o
  -4   3  13       67.91       49.78     11.25 o
  -3   3  13       30.74       32.37      9.08 o
  -2   3  13      217.30      196.72     21.28 o
  -1   3  13       26.80       27.23      8.79 o
   0   3  13        6.34       11.03      8.30 o
   1   3  13       26.70       22.92     10.76 o
   2   3  13      109.82      106.58     18.90 o
   3   3  13        9.77        7.52      6.98 o
   4   3  13        0.03        7.87     15.53 o
   5   3  13       33.37       32.91     19.33 o
  -7   4  13       33.47       35.27     13.14 o
  -6   4  13       54.01       34.39     13.66 o
  -5   4  13        0.39        7.60      9.27 o
  -4   4  13      166.77      140.74     23.84 o
  -3   4  13        4.21        2.04     11.14 o
  -2   4  13        7.43        5.84     17.80 o
  -1   4  13       42.19       39.66     17.60 o
   0   4  13       13.82       10.29     13.68 o
   1   4  13        9.59        7.64     11.93 o
 -13   0  14      178.68      215.82     42.54 o
 -12   0  14       14.84       31.72     25.92 o
 -11   0  14      377.36      374.16     97.27 o
 -10   0  14     1212.29     1424.02    155.42 o
  -9   0  14      917.91     1043.71     82.75 o
  -8   0  14     1472.43     1693.84     96.94 o
  -7   0  14     1429.06     1727.72     86.42 o
  -6   0  14     2077.50     2141.87     90.57 o
  -5   0  14     2684.38     2797.01     96.73 o
  -4   0  14      921.89     1055.29     50.71 o
  -3   0  14     5112.10     5548.89    411.09 o
  -2   0  14     1927.92     1883.77    175.77 o
  -1   0  14     2095.35     2189.13    219.94 o
   0   0  14     3079.43     3415.73    153.12 o
   1   0  14      308.10      329.95     43.00 o
   2   0  14     3377.13     4181.01    288.16 o
   3   0  14     1233.46     1314.95     86.89 o
   4   0  14       65.88       47.62     25.12 o
   5   0  14     1662.55     1856.85    142.80 o
   6   0  14       24.65       30.37     23.24 o
   7   0  14      216.30      176.21     38.57 o
 -12   1  14      998.67     1176.36     71.63 o
 -11   1  14        3.40       13.90      9.36 o
 -10   1  14      184.42      175.94     23.10 o
  -9   1  14     1849.98     1952.98    134.45 o
  -8   1  14        0.34       13.25     10.98 o
  -7   1  14     2697.45     3119.02    109.69 o
  -6   1  14     1778.63     1599.94    137.09 o
  -5   1  14      741.43      681.61     41.42 o
  -4   1  14     4923.13     5122.48    169.06 o
  -3   1  14       14.68       19.26      5.89 o
  -2   1  14     1251.09     1238.92     72.21 o
  -1   1  14     4601.09     4772.78    356.36 o
   0   1  14      317.92      390.88     31.50 o
   1   1  14     3187.43     3600.30    134.31 o
   2   1  14      929.48      994.88     53.66 o
   3   1  14      904.50      964.15     50.44 o
   4   1  14     1728.41     1905.19     93.64 o
   5   1  14        5.81        8.18     12.08 o
   6   1  14      722.36      673.30     51.09 o
   7   1  14      404.23      405.57     51.02 o
 -11   2  14      407.04      375.00     52.42 o
 -10   2  14      518.80      483.36     74.72 o
  -9   2  14      200.65      140.22     23.35 o
  -8   2  14     1012.47      869.32     93.81 o
  -7   2  14      239.91      198.98     26.70 o
  -6   2  14     1769.63     1583.69     80.23 o
  -5   2  14     1731.43     1731.27     89.06 o
  -4   2  14       74.67       85.70     13.90 o
  -3   2  14     4976.33     5037.77    292.86 o
  -2   2  14     1174.86     1190.59     68.00 o
  -1   2  14     1291.64     1349.39     77.19 o
   0   2  14     2718.38     2720.70    181.69 o
   1   2  14      105.98       84.43     17.78 o
   2   2  14     1743.58     1891.92    114.53 o
   3   2  14      694.76      678.15     59.33 o
   4   2  14      117.31       99.13     23.94 o
   5   2  14      762.80      725.85     61.55 o
   6   2  14       91.20       66.37     16.43 o
 -10   3  14      174.11      125.79     32.09 o
  -9   3  14      593.17      465.47     62.63 o
  -8   3  14        4.08        7.08      6.02 o
  -7   3  14      946.24      858.06     79.78 o
  -6   3  14      488.04      428.03     44.18 o
  -5   3  14      553.49      510.17     40.74 o
  -4   3  14     1738.61     1628.90     72.57 o
  -3   3  14      102.21       94.86     15.48 o
  -2   3  14     1433.51     1408.64     71.73 o
  -1   3  14     1306.22     1289.68     81.04 o
   0   3  14       85.39       62.57     15.08 o
   1   3  14     1032.75     1071.53     87.48 o
   2   3  14      229.85      200.34     25.99 o
   3   3  14      188.20      163.37     39.66 o
   4   3  14      450.95      414.06     45.14 o
  -5   4  14      558.66      503.93     48.28 o
  -4   4  14        6.54        7.54     11.67 o
  -3   4  14      546.70      353.61    211.60 o
  -2   4  14      191.19      191.71     55.64 o
  -1   4  14      130.40       89.62     30.56 o
 -12   1  15       18.20        9.10     14.66 o
 -11   1  15        2.77        6.14     11.69 o
 -10   1  15       21.71       29.93     14.29 o
  -9   1  15        2.14       -5.87     13.80 o
  -8   1  15       24.29       29.39     13.26 o
  -7   1  15       76.20       68.96     16.51 o
  -6   1  15       35.63       35.22      9.54 o
  -5   1  15       77.37       67.07     11.46 o
  -4   1  15      349.67      359.51     30.46 o
  -3   1  15      104.61      111.83     18.35 o
  -2   1  15       72.32       68.88     13.75 o
  -1   1  15       86.39       80.90     17.10 o
   0   1  15       10.16        7.71      6.47 o
   1   1  15       46.47       43.40     12.28 o
   2   1  15        4.99        9.10     11.85 o
   3   1  15        4.05        7.09     11.70 o
   4   1  15        3.75       -0.69     12.84 o
   5   1  15       29.11       32.74     13.57 o
   6   1  15        2.39        6.74     12.49 o
 -11   2  15       21.57       23.62     13.46 o
 -10   2  15      102.08       80.93     17.74 o
  -9   2  15       84.52       63.67     16.53 o
  -8   2  15        2.30       -1.38      8.44 o
  -7   2  15        4.06        8.37      7.60 o
  -6   2  15       67.12       57.17     12.21 o
  -5   2  15       45.82       44.35      9.62 o
  -4   2  15       10.11       14.63      8.54 o
  -3   2  15       79.27       72.37     11.36 o
  -2   2  15      204.19      196.55     39.49 o
  -1   2  15      268.09      257.47     34.66 o
   0   2  15        0.61        6.11      5.53 o
   1   2  15        0.02        2.30      7.51 o
   2   2  15       16.78       18.62     12.83 o
   3   2  15       27.47       35.27     14.48 o
   4   2  15        2.28       -0.30     10.47 o
   5   2  15        3.62        2.54      8.70 o
  -9   3  15        6.42        9.89      9.14 o
  -8   3  15        0.03       11.19      9.28 o
  -7   3  15      205.49      187.01     29.82 o
  -6   3  15        0.04        3.86      8.08 o
  -5   3  15        0.22        4.81      8.61 o
  -4   3  15       52.19       44.13     12.08 o
  -3   3  15       44.52       34.08      9.58 o
  -2   3  15       13.48        4.14      8.94 o
  -1   3  15        0.32        8.95      6.49 o
   0   3  15        1.25        5.48      6.39 o
   1   3  15       12.71        8.81      6.72 o
   2   3  15        3.66        4.51      6.30 o
 -12   0  16      261.90      254.61     46.55 o
 -11   0  16      795.42      869.02     87.68 o
 -10   0  16      608.77      707.31     80.67 o
  -9   0  16        6.18        4.96     16.76 o
  -8   0  16     1185.62     1295.14     97.24 o
  -7   0  16     1817.68     2093.00    111.75 o
  -6   0  16     1067.18     1150.70     73.56 o
  -5   0  16     2710.72     2659.09    101.92 o
  -4   0  16      539.06      531.15     47.15 o
  -3   0  16     4331.57     4724.33    260.15 o
  -2   0  16     2434.71     2526.00    154.17 o
  -1   0  16       32.99       48.11     19.16 o
   0   0  16     4035.24     4686.75    289.36 o
   1   0  16     1336.84     1394.48     85.92 o
   2   0  16      793.81      771.22     97.94 o
   3   0  16     1418.46     1487.94    135.74 o
   4   0  16       20.75       17.23     21.95 o
   5   0  16      911.31      993.17    139.66 o
 -11   1  16      123.79      120.62     27.86 o
 -10   1  16        0.26       16.99     13.20 o
  -9   1  16     2001.37     2106.48    103.74 o
  -8   1  16       63.33       72.11     17.82 o
  -7   1  16      562.19      521.93     40.02 o
  -6   1  16     2807.08     2744.68    152.19 o
  -5   1  16        3.37       15.49      7.61 o
  -4   1  16     3057.24     3128.64     70.41 o
  -3   1  16     1982.25     2077.80     79.48 o
  -2   1  16      817.76      859.43     40.47 o
  -1   1  16     4114.64     4738.65    254.28 o
   0   1  16       16.08        8.13     11.60 o
   1   1  16     1032.89     1142.79     85.06 o
   2   1  16     1465.44     1584.86     86.96 o
   3   1  16      139.45      131.66     26.39 o
   4   1  16      700.22      649.65     50.33 o
   5   1  16      143.22      156.47     27.34 o
 -10   2  16      425.55      365.29     60.26 o
  -9   2  16        4.01        6.67      9.79 o
  -8   2  16     1123.98     1046.30     86.61 o
  -7   2  16      865.40      798.71     65.14 o
  -6   2  16      481.60      436.81     39.12 o
  -5   2  16     1696.03     1646.72     87.00 o
  -4   2  16      322.65      273.42     28.63 o
  -3   2  16      902.82      813.02     50.17 o
  -2   2  16     1011.35     1115.68     92.87 o
  -1   2  16        0.16        3.48      7.64 o
   0   2  16     1587.87     1473.23    127.20 o
   1   2  16      347.82      300.84     35.84 o
   2   2  16      356.60      342.63     39.49 o
   3   2  16      758.38      790.95     60.23 o
  -8   3  16       32.98       39.50     14.07 o
  -7   3  16      324.15      268.70     37.62 o
  -6   3  16      658.68      566.59     47.77 o
  -5   3  16        3.44        6.53     11.96 o
  -4   3  16      924.06      824.15     66.86 o
  -3   3  16      323.69      264.10     42.91 o
  -2   3  16      375.05      324.45     40.14 o
  -1   3  16      643.96      525.98     45.60 o
   0   3  16       19.77       11.34      7.09 o
   1   3  16      504.14      516.38     44.79 o
 -11   1  17        2.20        8.39     11.42 o
 -10   1  17       43.75       40.72     13.91 o
  -9   1  17       14.71        7.58     12.56 o
  -8   1  17        0.00        3.61     10.38 o
  -7   1  17       53.79       53.27     13.86 o
  -6   1  17       10.26        5.58      7.55 o
  -5   1  17        1.30        7.88      8.17 o
  -4   1  17       21.01       21.98      7.46 o
  -3   1  17       29.69       23.66      8.89 o
  -2   1  17        6.92        7.72      7.23 o
  -1   1  17        1.41        0.02     14.16 o
   0   1  17      121.35      136.52     21.48 o
   1   1  17        4.07        5.01     13.46 o
   2   1  17       15.37       10.83     10.87 o
   3   1  17        1.49       11.14     13.24 o
   4   1  17        3.50        9.39     15.04 o
  -9   2  17       80.53       77.16     19.47 o
  -8   2  17        0.60       -4.89     10.04 o
  -7   2  17       19.93       29.28     10.00 o
  -6   2  17      143.22      141.86     23.57 o
  -5   2  17        0.07        0.71      4.86 o
  -4   2  17        5.86        4.64      9.07 o
  -3   2  17       80.05       78.08     18.07 o
  -2   2  17       11.85        9.83      8.16 o
  -1   2  17       60.55       61.08     15.16 o
   0   2  17        0.06       -1.74     12.58 o
   1   2  17        6.67       10.46     12.53 o
   2   2  17       53.39       56.04     17.27 o
  -6   3  17        0.14        6.79      8.35 o
  -5   3  17        6.64        9.94      7.66 o
  -4   3  17      110.22       98.76     20.97 o
  -3   3  17        4.63       13.31     11.60 o
  -2   3  17       45.20       35.70     13.08 o
  -1   3  17      122.51       74.20     19.24 o
 -10   0  18      186.51      176.65     41.17 o
  -9   0  18      706.76      811.39     90.91 o
  -8   0  18      900.75      936.45    100.52 o
  -7   0  18     1300.14     1416.13    135.31 o
  -6   0  18        1.22        2.02     14.13 o
  -5   0  18     2359.17     2470.71    121.15 o
  -4   0  18     1575.85     1599.94     96.69 o
  -3   0  18      791.30      871.87     92.39 o
  -2   0  18     1784.30     1815.31    127.73 o
  -1   0  18      187.33      190.81     38.74 o
   0   0  18     1755.24     1869.96    220.60 o
   1   0  18      514.71      539.32     56.23 o
   2   0  18       38.50       27.58     18.88 o
   3   0  18      846.85      924.78     75.49 o
 -10   1  18        4.06        9.26     13.27 o
  -9   1  18      817.50      755.18     66.33 o
  -8   1  18      340.14      370.80     38.73 o
  -7   1  18       89.20       78.64     19.00 o
  -6   1  18     2286.41     2316.69    118.27 o
  -5   1  18       35.68       28.42      9.56 o
  -4   1  18      813.61      799.81     52.28 o
  -3   1  18     1909.86     1976.29     83.59 o
  -2   1  18       55.18       58.39     16.12 o
  -1   1  18     1616.07     1715.47    112.39 o
   0   1  18      658.89      698.43     52.04 o
   1   1  18      394.88      420.10     37.26 o
   2   1  18     1319.46     1364.12     75.89 o
  -8   2  18      452.72      390.89     40.99 o
  -7   2  18      561.72      497.35     48.54 o
  -6   2  18        8.84       12.23      7.33 o
  -5   2  18      976.78      867.18     57.82 o
  -4   2  18      655.79      594.75     48.70 o
  -3   2  18      488.01      484.94     49.07 o
  -2   2  18     1519.42     1433.99     76.12 o
  -1   2  18       95.58       85.30     26.54 o
   0   2  18      839.78      853.87     81.90 o
  -8   1  19       11.06       13.60     11.43 o
  -7   1  19        0.07       11.21      9.23 o
  -6   1  19        0.92       -3.59      8.78 o
  -5   1  19       16.94       18.01     11.45 o
  -4   1  19        0.06        3.82      8.59 o
  -3   1  19        4.14        9.82     13.08 o
  -2   1  19        2.15        7.41     10.13 o
  -1   1  19       18.97       23.13     10.57 o
   0   1  19        1.30        4.38      9.14 o
  -6   2  19        7.84       13.42     10.66 o
  -5   2  19        0.07       -4.11     10.98 o
  -4   2  19       12.72        9.78      6.92 o
  -3   2  19       37.09       50.27     16.26 o
  -2   2  19        9.06        5.60     13.49 o
  -7   0  20      638.37      620.21     58.51 o
  -6   0  20      314.68      270.82    133.62 o
  -5   0  20      697.29      722.34    113.41 o
  -4   0  20      592.25      493.26    249.17 o
  -3   0  20        0.06        4.67     10.27 o
  -2   0  20     1152.33     1157.93    103.29 o
  -1   0  20      544.09      473.45     54.76 o
  -6   1  20      984.11      852.66     84.40 o
  -5   1  20      566.99      562.04     86.50 o
  -4   1  20      135.26      106.49     46.71 o
  -3   1  20     1509.93     1501.76     74.43 o
  -2   1  20       19.10       18.62     16.11 o
 
