# Supplementary material for: Halogen bonds in some dihalogenated phenols: applications to crystal engineering
Source: IUCrJ. 2013 Oct 18;1(Pt 1):49–60. doi: 10.1107/S2052252513025657 (PMC4104968; doi:10.1107/S2052252513025657)
Supplement: Supplementary file 12 [file m-01-00049-5sup12.fcf]

#
# h,k,l, Fc-squared, Fo-squared, sigma(Fo-squared) and status flag
#
data_5
_shelx_title ' datam in P2(1)/c'
_shelx_refln_list_code          4
_shelx_F_calc_maximum      227.86
_exptl_crystal_F_000       472.00
_reflns_d_resolution_high  0.7703
 
loop_
 _symmetry_equiv_pos_as_xyz
 'x, y, z'
 '-x, y+1/2, -z+1/2'
 '-x, -y, -z'
 'x, -y-1/2, z-1/2'
 
_cell_length_a    11.1688
_cell_length_b     4.2067
_cell_length_c    14.9106
_cell_angle_alpha  90.000
_cell_angle_beta   91.070
_cell_angle_gamma  90.000
 
_shelx_F_squared_multiplier     1.000
 
loop_
 _refln_index_h
 _refln_index_k
 _refln_index_l
 _refln_F_squared_calc
 _refln_F_squared_meas
 _refln_F_squared_sigma
 _refln_observed_status
   2   0   0      118.38      116.66     12.05 o
   3   0   0    51919.70    51110.23    825.40 o
   4   0   0     1856.89     1891.84    160.32 o
   5   0   0     3578.10     3506.37    134.61 o
   6   0   0    31422.87    30649.92    687.89 o
   7   0   0     4606.65     4357.46    309.61 o
   8   0   0      267.94      317.97     54.94 o
   9   0   0    14195.23    14412.06    458.50 o
  10   0   0     1437.54     1508.30    120.13 o
  11   0   0      237.64      338.99     84.40 o
  12   0   0     7336.75     6930.08    393.87 o
  13   0   0     1263.47     1295.83    191.61 o
  14   0   0      179.25      338.77    138.91 o
   1   1   0     4006.88     3742.57     37.85 o
   2   1   0    12009.11    11417.97    106.49 o
   3   1   0       89.27       95.07     11.14 o
   4   1   0    13918.25    14066.04    204.85 o
   5   1   0     3898.86     3797.93     67.98 o
   6   1   0      245.20      307.98     30.67 o
   7   1   0     4632.50     4817.08    112.72 o
   8   1   0     1724.26     1739.32     83.71 o
   9   1   0      292.94      312.66     43.14 o
  10   1   0     1732.61     1723.14     95.40 o
  11   1   0       88.05      141.85     48.88 o
  12   1   0       74.14       71.84     47.71 o
  13   1   0      915.13      922.45    112.58 o
  14   1   0      193.96      197.57     79.07 o
   0   2   0     1617.63     1641.62     79.08 o
   1   2   0     1842.13     1854.44     51.59 o
   2   2   0     4751.46     4706.15     67.40 o
   3   2   0     1068.55     1028.72     51.86 o
   4   2   0     1154.61     1073.18     34.29 o
   5   2   0     3606.87     3610.18    153.51 o
   6   2   0     1057.39     1046.60     53.40 o
   7   2   0      846.53      860.44     56.82 o
   8   2   0     1799.44     1816.97     87.56 o
   9   2   0      919.11      820.49     77.81 o
  10   2   0      599.92      569.90     62.51 o
  11   2   0     2227.24     2040.48    165.26 o
  12   2   0      354.83      300.90     78.11 o
  13   2   0        2.62      -67.59    104.97 o
   1   3   0      939.22      868.75    110.34 o
   2   3   0     1399.83     1530.21    283.09 o
   3   3   0       77.20      209.22     62.92 o
   4   3   0      762.24      702.94     34.09 o
   5   3   0      762.50      804.82     40.39 o
   6   3   0       37.64       95.87     54.94 o
   7   3   0     1512.41     1414.12     76.02 o
   8   3   0      463.69      508.43     50.47 o
   9   3   0      253.09      261.09     47.76 o
  10   3   0      837.79      700.84     72.80 o
  11   3   0      376.60      485.67     90.08 o
  12   3   0        4.87        3.68     68.09 o
   0   4   0      352.31      459.20    100.95 o
   1   4   0     1055.16      999.39    104.02 o
   2   4   0     2145.90     2125.60    132.42 o
   3   4   0      510.43      547.92     81.74 o
   4   4   0     1006.29     1283.12    187.63 o
   5   4   0     1375.90     1628.47    128.18 o
   6   4   0      141.43      167.36     72.09 o
   7   4   0      944.99      836.89    124.62 o
   8   4   0      855.87      724.99    104.46 o
   9   4   0      121.24      241.34     99.96 o
   1   5   0        1.26      -44.21     77.55 o
   2   5   0       66.94      -83.50     83.50 o
   3   5   0        0.68      -94.04     94.04 o
   4   5   0       31.50       44.15    180.88 o
   5   5   0        6.57      -81.43     81.43 o
 -14   1   1       50.59      107.98     94.11 o
 -13   1   1      419.93      554.78    101.33 o
 -12   1   1     1300.23     1014.01    165.10 o
 -11   1   1       11.06       33.13     45.68 o
 -10   1   1     1039.82     1160.10     86.79 o
  -9   1   1     2633.70     2856.04    111.30 o
  -8   1   1      445.78      486.84     78.22 o
  -7   1   1     1684.12     1762.72     62.79 o
  -6   1   1     2587.69     2567.98     67.76 o
  -5   1   1      328.07      349.94     31.64 o
  -4   1   1     2685.64     2669.38     59.52 o
  -3   1   1     9857.09    10016.36    134.21 o
  -2   1   1      512.54      542.55     29.92 o
  -1   1   1    11307.81    10716.75    100.39 o
   0   1   1      881.46      911.04     24.01 o
   1   1   1        9.63       21.50      5.12 o
   2   1   1    12696.13    12160.01    116.92 o
   3   1   1     2895.75     2747.45     37.57 o
   4   1   1     2821.90     2897.98     66.15 o
   5   1   1     1716.13     1808.53     39.45 o
   6   1   1     2519.53     2361.94     53.86 o
   7   1   1      414.60      404.42     33.36 o
   8   1   1      885.84      854.27     48.64 o
   9   1   1     3051.64     2830.96    194.36 o
  10   1   1      218.12      320.95     45.96 o
  11   1   1      301.67      389.47    105.53 o
  12   1   1      889.98      833.85    105.48 o
  13   1   1      199.92      322.21     87.74 o
  14   1   1      134.96      177.61     86.94 o
 -13   2   1       18.01       79.30     86.90 o
 -12   2   1      771.21      754.94    109.09 o
 -11   2   1     2142.69     1997.55    116.03 o
 -10   2   1      129.31      168.41     48.65 o
  -9   2   1     1952.38     2066.44    110.17 o
  -8   2   1     3424.03     3345.27    159.14 o
  -7   2   1        4.31       10.83     26.59 o
  -6   2   1     4638.98     4621.62    102.51 o
  -5   2   1     4455.66     4451.00     92.60 o
  -4   2   1     1089.36     1252.36     39.11 o
  -3   2   1     7032.45     6853.18    100.03 o
  -2   2   1     3969.12     3795.76    129.44 o
  -1   2   1      836.60      869.88     59.98 o
   0   2   1     3934.29     3722.35    129.83 o
   1   2   1     9735.36     9000.64    115.76 o
   2   2   1     1140.94     1139.33     24.20 o
   3   2   1     6591.35     6504.82     90.21 o
   4   2   1     5892.01     5640.78    110.10 o
   5   2   1       14.66       83.71     76.65 o
   6   2   1     4211.54     4142.77    132.97 o
   7   2   1     4468.82     4476.44    223.25 o
   8   2   1      359.24      406.94     40.73 o
   9   2   1     1401.28     1423.81     73.08 o
  10   2   1     3560.97     3446.92    206.81 o
  11   2   1       44.32       65.37     49.90 o
  12   2   1      403.66      393.51    123.33 o
  13   2   1     2158.81     2056.26    180.01 o
 -12   3   1      376.63      431.56    101.32 o
 -11   3   1       94.44      209.09     77.44 o
 -10   3   1      522.09      497.47     75.19 o
  -9   3   1     1052.46      896.54     72.84 o
  -8   3   1      214.24      266.62     44.40 o
  -7   3   1      236.89      309.94     40.70 o
  -6   3   1     1576.25     1540.71     61.60 o
  -5   3   1      238.69      248.82     29.49 o
  -4   3   1      199.48      182.05     24.31 o
  -3   3   1     2691.26     2742.08    118.00 o
  -2   3   1      471.45      468.58     32.62 o
  -1   3   1      345.73      309.58     47.26 o
   0   3   1     2713.94     2583.12    169.12 o
   1   3   1      792.88      726.64     47.75 o
   2   3   1       44.31      220.46    102.33 o
   3   3   1     2431.88     2182.40     94.61 o
   4   3   1      277.21      278.35     25.25 o
   5   3   1        6.32       22.28     27.13 o
   6   3   1     1925.75     1850.14     63.69 o
   7   3   1      349.38      355.60     38.49 o
   8   3   1       31.77       91.70     33.20 o
   9   3   1      822.86      823.23    104.71 o
  10   3   1      140.53      218.31     69.09 o
  11   3   1        7.45       14.81     60.31 o
  12   3   1      525.29      423.55    129.95 o
  -9   4   1       12.86        1.62     65.99 o
  -8   4   1      218.91      332.68    117.80 o
  -7   4   1     1220.73     1257.29    125.61 o
  -6   4   1       47.78      -19.60     56.45 o
  -5   4   1       13.38      -66.52     75.77 o
  -4   4   1     2734.30     2739.30    169.97 o
  -3   4   1       39.43       38.67     55.28 o
  -2   4   1       55.32      -21.82    128.82 o
  -1   4   1     3389.42     3795.39    180.02 o
   0   4   1        0.83      -11.98     79.05 o
   1   4   1       16.38      -27.52     48.84 o
   2   4   1     2309.10     2359.40    138.77 o
   3   4   1        3.50      -60.89     60.89 o
   4   4   1       75.15      137.06     61.07 o
   5   4   1     1563.13     1600.48    119.44 o
   6   4   1       16.99       66.69     66.73 o
   7   4   1        8.43      -76.39     76.39 o
   8   4   1     1045.95      953.10    138.47 o
   9   4   1       14.36       52.76    132.83 o
  -5   5   1     1047.73     1027.39    142.62 o
  -4   5   1      187.74      148.93     88.96 o
  -3   5   1       34.30       29.03     89.58 o
  -2   5   1      757.41      915.13    131.41 o
  -1   5   1      384.68      519.51    139.18 o
   0   5   1       80.77       58.58    192.66 o
   1   5   1     1283.87     1176.11    141.53 o
   2   5   1      685.67      993.82    265.37 o
   3   5   1      294.64      393.04    174.47 o
   4   5   1      787.81      883.42    158.94 o
   5   5   1      369.56      483.98    215.36 o
 -14   0   2     1882.30     1809.95    282.39 o
 -13   0   2      863.65     1098.31    218.95 o
 -12   0   2       40.88       65.78     79.56 o
 -11   0   2     1198.89     1011.09    120.77 o
 -10   0   2     2159.71     2336.92    175.96 o
  -9   0   2      517.86      554.90     86.89 o
  -8   0   2     6413.65     6294.45    244.57 o
  -7   0   2     1384.97     1628.97     97.49 o
  -6   0   2     1180.25     1213.25     72.21 o
  -5   0   2    11089.80    11770.07    300.09 o
  -4   0   2     2540.78     2631.98     88.05 o
  -3   0   2      990.85     1092.84     49.75 o
  -2   0   2    24847.92    24749.30    439.71 o
  -1   0   2       34.95      109.19     23.95 o
   1   0   2     1542.64     1570.70     44.72 o
   2   0   2       64.08       71.56      7.02 o
   3   0   2     3057.77     3287.08    312.98 o
   4   0   2    17485.60    16508.36    641.69 o
   5   0   2      873.95      950.82     44.37 o
   6   0   2     5447.74     5603.41    184.77 o
   7   0   2     6486.74     6326.04    187.33 o
   8   0   2        1.39      -22.64     54.92 o
   9   0   2      684.89      617.69     75.28 o
  10   0   2     3217.86     2973.41    199.74 o
  11   0   2        1.16      -17.50     85.54 o
  12   0   2      250.19      329.82    137.51 o
  13   0   2     1392.39     1047.13    167.22 o
  14   0   2       14.82      264.72    148.04 o
 -14   1   2       54.99      150.96    118.78 o
 -13   1   2       67.35      136.06    101.79 o
 -12   1   2     5014.31     4759.85    207.25 o
 -11   1   2      149.73      142.20     75.27 o
 -10   1   2      339.78      355.55     60.10 o
  -9   1   2     8815.36     8910.49    243.28 o
  -8   1   2      858.82      837.37     61.83 o
  -7   1   2        2.42       43.41     48.95 o
  -6   1   2    16531.73    17301.57    324.11 o
  -5   1   2     1207.44     1243.18     46.59 o
  -4   1   2      262.30      316.09     22.63 o
  -3   1   2    17467.74    16656.97    210.01 o
  -2   1   2     5187.40     5396.20    122.78 o
  -1   1   2     1869.09     1762.53     36.36 o
   0   1   2    34864.18    32480.39    195.99 o
   1   1   2    15778.89    15897.55    371.59 o
   2   1   2     5439.78     5568.71    178.16 o
   3   1   2    13544.78    12765.71    124.45 o
   4   1   2     4737.92     4745.29     69.90 o
   5   1   2      151.66      136.84     14.72 o
   6   1   2    11172.45    10982.41    232.26 o
   7   1   2     3581.01     3480.84    145.37 o
   8   1   2      564.17      583.21     48.30 o
   9   1   2     4611.70     4341.27    115.84 o
  10   1   2     2210.10     2106.68    178.68 o
  11   1   2      563.51      563.77     77.41 o
  12   1   2     2429.59     2272.66    139.99 o
  13   1   2     1246.59     1189.35    128.15 o
  14   1   2       61.77      128.80    125.93 o
 -13   2   2      423.41      390.98    193.93 o
 -12   2   2      373.15      408.14     81.53 o
 -11   2   2      556.56      451.81     70.63 o
 -10   2   2      603.29      664.44     79.63 o
  -9   2   2      301.81      342.72     49.04 o
  -8   2   2     1892.29     1997.71     83.12 o
  -7   2   2     1829.70     1969.04     86.37 o
  -6   2   2      993.39     1003.71     47.27 o
  -5   2   2     3771.79     3801.43     82.92 o
  -4   2   2     1782.71     1750.99     49.52 o
  -3   2   2     2409.43     2420.50     52.28 o
  -2   2   2     4234.30     4172.06    145.75 o
  -1   2   2      730.14      761.83     44.69 o
   0   2   2     1061.50     1044.77     32.45 o
   1   2   2     6223.21     5862.94     89.63 o
   2   2   2     3926.30     3555.68    108.42 o
   3   2   2     2156.66     1993.99     54.03 o
   4   2   2     5984.29     6101.10     95.44 o
   5   2   2      358.00      344.42     31.43 o
   6   2   2     1086.10     1019.56     38.81 o
   7   2   2     2293.07     2334.84     76.40 o
   8   2   2       68.25       80.66     35.23 o
   9   2   2     1399.70     1246.58    107.77 o
  10   2   2      960.64      852.55     74.52 o
  11   2   2       45.21       73.22     56.27 o
  12   2   2      257.06      382.86     82.98 o
  13   2   2      572.89      828.12    112.17 o
 -12   3   2       79.76      125.90     80.38 o
 -11   3   2     1308.29     1026.96     89.73 o
 -10   3   2     1891.13     1719.52    110.72 o
  -9   3   2      373.30      425.30     63.08 o
  -8   3   2     1082.05     1152.25    133.60 o
  -7   3   2     3750.12     3829.62    123.11 o
  -6   3   2      599.89      553.17     46.46 o
  -5   3   2     2320.44     2235.98    144.61 o
  -4   3   2     5513.89     5442.89    159.91 o
  -3   3   2       84.84       51.32     43.28 o
  -2   3   2     6171.59     6262.14    173.07 o
  -1   3   2     7000.55     6646.28    134.95 o
   0   3   2      129.12      154.56     49.10 o
   1   3   2     3111.67     2757.59    102.39 o
   2   3   2     5520.03     5240.68    113.97 o
   3   3   2     1082.78     1084.67     56.97 o
   4   3   2     2214.88     2598.39    145.13 o
   5   3   2     6037.81     5790.49    116.01 o
   6   3   2      357.50      307.78     37.65 o
   7   3   2      706.89      791.02     94.67 o
   8   3   2     3548.56     3552.78    107.08 o
   9   3   2      425.42      374.57     88.20 o
  10   3   2      482.04      506.72     99.16 o
  11   3   2     2190.01     2186.14    145.65 o
  -9   4   2       12.57      -51.96    100.13 o
  -8   4   2      231.54      160.35    210.27 o
  -7   4   2      191.16      198.73     91.67 o
  -6   4   2       37.57      147.45     77.26 o
  -5   4   2      110.85      125.35    119.08 o
  -4   4   2      199.09      297.54     77.99 o
  -3   4   2      131.85      110.76     90.60 o
  -2   4   2      181.22      263.97     70.03 o
  -1   4   2      104.43      337.61     71.09 o
   0   4   2      235.19      363.68     76.90 o
   1   4   2      176.09      252.93     83.61 o
   2   4   2      619.87      565.31     82.06 o
   3   4   2      176.16      179.26     60.26 o
   4   4   2      300.08      313.56     65.47 o
   5   4   2      231.04      183.69     78.65 o
   6   4   2      297.50      295.95     78.32 o
   7   4   2       20.50       52.11     56.43 o
   8   4   2       27.88       45.20     64.16 o
   9   4   2      325.41      145.29    142.77 o
  -5   5   2       20.62       16.29     78.68 o
  -4   5   2       61.21      310.96    149.59 o
  -3   5   2        0.65      -18.15     96.36 o
  -2   5   2        4.79       65.36     83.40 o
  -1   5   2       36.74       68.35     73.33 o
   0   5   2       26.44      -25.41     68.42 o
   1   5   2        1.97      -74.37     79.65 o
   2   5   2      146.47      153.86     92.00 o
   3   5   2        4.08       58.14     85.13 o
   4   5   2        8.67        5.69     85.34 o
   5   5   2        8.85      -36.71     75.45 o
 -14   1   3      403.02      429.13    120.26 o
 -13   1   3      343.95      292.14     82.38 o
 -12   1   3      782.46      900.08    165.03 o
 -11   1   3     1409.56     1294.31    243.54 o
 -10   1   3     2402.66     2327.92    135.44 o
  -9   1   3      805.98      846.62     75.09 o
  -8   1   3     2498.00     2514.47    114.89 o
  -7   1   3     1716.96     1789.92     80.11 o
  -6   1   3     2091.67     2059.24     76.59 o
  -5   1   3     9056.06     9580.67    185.83 o
  -4   1   3     2094.18     2267.97     72.67 o
  -3   1   3     4806.34     4957.04     89.94 o
  -2   1   3     6134.68     6160.66     97.94 o
  -1   1   3     2280.78     2413.26     42.10 o
   0   1   3     5213.57     5147.84    149.00 o
   1   1   3    17798.43    17271.34    167.40 o
   2   1   3     2843.78     2730.30     38.05 o
   3   1   3     1091.51      930.17     25.09 o
   4   1   3    11062.69    10741.82    116.38 o
   5   1   3      409.28      362.47     16.70 o
   6   1   3     2621.74     2454.67     70.81 o
   7   1   3     6176.98     6028.20    196.15 o
   8   1   3      746.72      711.86     46.00 o
   9   1   3      799.75      824.67     74.04 o
  10   1   3     1680.22     1626.18     99.51 o
  11   1   3     1094.72     1159.31    141.17 o
  12   1   3      346.60      378.99     81.27 o
  13   1   3      830.23      677.12    116.07 o
  14   1   3      344.40      423.61    105.11 o
 -13   2   3       54.04       -1.48     74.87 o
 -12   2   3     1048.47     1130.91    234.04 o
 -11   2   3       43.08       18.73     44.78 o
 -10   2   3      446.12      446.18     64.75 o
  -9   2   3     3174.06     3115.81    124.86 o
  -8   2   3      122.47      159.79     42.06 o
  -7   2   3      573.85      632.33     80.00 o
  -6   2   3     2326.08     2267.07     78.17 o
  -5   2   3      468.01      481.30     36.18 o
  -4   2   3      534.11      576.07     99.65 o
  -3   2   3     8087.47     7894.72    136.29 o
  -2   2   3      373.15      342.00     31.40 o
  -1   2   3       11.35       41.85     27.59 o
   0   2   3    11431.20    11385.70    214.57 o
   1   2   3      214.12      248.95     30.47 o
   2   2   3      703.62      648.25     20.95 o
   3   2   3     9184.08     8649.37    111.56 o
   4   2   3       77.44       79.20     17.92 o
   5   2   3      117.80       84.02     28.80 o
   6   2   3     2773.91     2797.72    100.15 o
   7   2   3      468.87      440.56     33.01 o
   8   2   3        9.51       16.79     24.87 o
   9   2   3     1902.58     1939.30    136.83 o
  10   2   3      197.57      300.83     58.62 o
  11   2   3        9.07       46.38     49.94 o
  12   2   3      647.34      668.02    134.31 o
  13   2   3      148.66      383.60    139.67 o
 -11   3   3      574.47      589.33     98.57 o
 -10   3   3      131.94      137.96     63.07 o
  -9   3   3      114.50      281.50     87.75 o
  -8   3   3     1078.00     1034.98     80.66 o
  -7   3   3      370.36      479.30     49.19 o
  -6   3   3      261.30      287.35     42.51 o
  -5   3   3     2230.54     2039.74    128.02 o
  -4   3   3      431.53      496.47     60.06 o
  -3   3   3      468.48      450.23     50.72 o
  -2   3   3     3172.88     3248.20    266.32 o
  -1   3   3      396.91      394.25     35.70 o
   0   3   3       39.02       31.61     20.97 o
   1   3   3     2950.46     2615.13    138.59 o
   2   3   3       34.65       59.57     21.01 o
   3   3   3      282.11      330.96     30.75 o
   4   3   3     3177.43     3004.59     87.38 o
   5   3   3      206.05      202.35     29.37 o
   6   3   3        6.81       23.61     26.81 o
   7   3   3     2034.86     1917.63     79.92 o
   8   3   3        3.92       -0.03     39.76 o
   9   3   3       49.51      173.04     45.55 o
  10   3   3     1293.00     1083.24    139.28 o
  11   3   3        0.02       67.40     54.68 o
  -9   4   3      420.32      615.37    341.02 o
  -8   4   3      370.11      224.02     94.50 o
  -7   4   3      429.17      418.88    113.92 o
  -6   4   3      639.33      672.37    123.97 o
  -5   4   3      556.47      476.85    113.80 o
  -4   4   3      710.41      554.69     92.89 o
  -3   4   3      374.08      536.10     98.73 o
  -2   4   3      257.08      472.52     79.30 o
  -1   4   3      516.44      642.50    120.90 o
   0   4   3      232.73      352.96     75.42 o
   1   4   3      368.88      380.98     72.06 o
   2   4   3     1769.46     1930.18    125.63 o
   3   4   3      236.92      346.00     77.15 o
   4   4   3       22.32      -13.54     49.26 o
   5   4   3      960.04     1033.16    176.17 o
   6   4   3      181.11      154.93     56.95 o
   7   4   3      296.85      353.82     79.61 o
   8   4   3     1066.53     1524.05    226.88 o
   9   4   3      131.86     -136.46    172.31 o
  -5   5   3        0.45        6.25     76.47 o
  -4   5   3     1167.42     1384.56    167.32 o
  -3   5   3      344.70      534.74    116.37 o
  -2   5   3        7.24     -101.15    101.15 o
  -1   5   3     1506.93     1542.63    152.28 o
   0   5   3      607.13      804.28    119.39 o
   1   5   3        2.75      -14.02     81.74 o
   2   5   3      852.95      962.34    127.39 o
   3   5   3      221.91      336.23     93.93 o
   4   5   3       24.70       31.41     80.04 o
   5   5   3      822.26     1027.65    215.56 o
 -14   0   4     1647.88     1348.89    347.37 o
 -13   0   4      112.76      169.79    107.22 o
 -12   0   4     5141.57     6275.31    410.19 o
 -11   0   4     5254.32     5385.85    321.04 o
 -10   0   4      714.12      744.21    116.86 o
  -9   0   4     6962.89     7624.50    413.31 o
  -8   0   4    16892.00    17791.61    644.56 o
  -7   0   4      108.62       85.66     59.74 o
  -6   0   4    19662.49    21580.53    850.14 o
  -5   0   4    14292.62    15539.59    746.79 o
  -4   0   4      929.85     1160.65     70.88 o
  -3   0   4    26408.27    28321.47    682.83 o
  -2   0   4    30631.52    32555.12    713.72 o
  -1   0   4      204.26      251.48     29.41 o
   0   0   4    18539.78    19515.68    315.31 o
   1   0   4    39783.07    37902.00    747.73 o
   2   0   4      258.65      246.84     10.24 o
   3   0   4    15490.73    15400.68    325.67 o
   4   0   4    20866.94    21633.73    338.74 o
   5   0   4        7.91      -17.07     34.98 o
   6   0   4    12631.77    10913.00    544.97 o
   7   0   4    10655.81     8936.00    660.78 o
   8   0   4        0.03       -3.38     29.72 o
   9   0   4     3561.49     3134.50    179.33 o
  10   0   4     9009.50     8098.71    380.88 o
  11   0   4       42.53       26.50     71.01 o
  12   0   4      808.44      998.29    176.75 o
  13   0   4     5113.81     4745.46    398.19 o
  14   0   4        0.27       79.02    116.04 o
 -13   1   4       10.97       27.74     63.66 o
 -12   1   4      755.84      808.19    106.63 o
 -11   1   4     1957.92     1844.08    126.64 o
 -10   1   4       76.46      154.94     56.82 o
  -9   1   4      444.83      573.43     68.92 o
  -8   1   4     5933.71     6332.82    268.17 o
  -7   1   4       23.64      -12.64     71.40 o
  -6   1   4     3897.46     3831.27    124.24 o
  -5   1   4     5295.28     5366.24    150.36 o
  -4   1   4     1161.97     1279.96     50.63 o
  -3   1   4     4311.93     4416.97     93.32 o
  -2   1   4    11112.13    11269.32    169.77 o
  -1   1   4      480.35      539.73     39.22 o
   0   1   4     2033.19     2050.24     34.73 o
   1   1   4     7332.23     7198.10     81.12 o
   2   1   4       46.30       49.34      9.35 o
   3   1   4     2055.28     1896.83     27.75 o
   4   1   4     5684.48     5675.63    132.55 o
   5   1   4     3009.82     3046.91     82.39 o
   6   1   4     2616.35     2616.59     73.45 o
   7   1   4     1996.92     1901.19     66.91 o
   8   1   4     1422.42     1348.54     71.11 o
   9   1   4     1432.15     1456.27     83.76 o
  10   1   4     1344.23     1307.16    125.43 o
  11   1   4      876.85      805.13    110.72 o
  12   1   4      491.84      550.02     85.64 o
  13   1   4      592.00      666.49    100.73 o
 -13   2   4      928.39      768.99    129.04 o
 -12   2   4      326.00      377.08    126.97 o
 -11   2   4       24.02       69.20     85.20 o
 -10   2   4     1938.79     2196.24    362.50 o
  -9   2   4      134.24      150.34     55.58 o
  -8   2   4       27.81       53.58     64.69 o
  -7   2   4     2263.82     2281.68    101.28 o
  -6   2   4      198.07      255.78     40.39 o
  -5   2   4       13.47       -7.08     24.75 o
  -4   2   4     5539.56     5333.84    119.28 o
  -3   2   4       87.64       69.63     20.61 o
  -2   2   4       70.68      160.48     68.56 o
  -1   2   4     9865.95     9940.98    187.11 o
   0   2   4      418.09      465.31     31.18 o
   1   2   4     1731.73     2933.81    106.36 o
   2   2   4     6552.07     6152.03     80.06 o
   3   2   4      684.38      679.65     23.31 o
   4   2   4      215.81      206.19     17.19 o
   5   2   4     4314.81     4277.27     79.85 o
   6   2   4        0.90       68.29     21.58 o
   7   2   4      963.09     1015.68     85.05 o
   8   2   4     3190.80     3122.47    124.32 o
   9   2   4      234.68      313.62     49.74 o
  10   2   4      178.84      274.46     54.79 o
  11   2   4     1220.31     1075.94    125.60 o
  12   2   4       61.68      -13.54     55.17 o
  13   2   4      180.68      196.91     81.83 o
 -11   3   4        2.31      -27.44     59.84 o
 -10   3   4      250.98      290.81     81.69 o
  -9   3   4      795.27      820.01     86.75 o
  -8   3   4      270.42      339.05     60.16 o
  -7   3   4      382.17      385.59     60.83 o
  -6   3   4     1612.00     1542.57    101.15 o
  -5   3   4      328.71      424.01     64.67 o
  -4   3   4      587.91      674.86     72.32 o
  -3   3   4     2558.88     2791.53    111.49 o
  -2   3   4      158.52      196.81     40.66 o
  -1   3   4       12.05       -9.72     32.99 o
   0   3   4     3356.51     3344.29     91.63 o
   1   3   4      259.75      325.91     56.02 o
   2   3   4       86.28      120.44     53.89 o
   3   3   4     6367.15     6195.02    146.73 o
   4   3   4     1031.17     1092.82     49.85 o
   5   3   4       67.18      112.03     41.06 o
   6   3   4     2499.44     2444.03     71.14 o
   7   3   4       38.40       70.16     40.99 o
   8   3   4       36.79       55.80     37.90 o
   9   3   4     1047.73      994.11     97.13 o
  10   3   4       10.07      -16.28     56.91 o
  11   3   4       11.85       92.04     67.68 o
  -9   4   4      195.42      284.11    113.14 o
  -8   4   4      565.31      504.61    130.44 o
  -7   4   4      670.27      457.80    107.88 o
  -6   4   4      315.99      448.78    104.78 o
  -5   4   4      613.08      647.67    115.27 o
  -4   4   4     1952.07     2043.47    162.61 o
  -3   4   4      322.61      409.62     85.22 o
  -2   4   4      407.27      489.33     90.27 o
  -1   4   4     2711.43     2864.51    175.12 o
   0   4   4      258.80      217.49     80.10 o
   1   4   4      269.86      238.51     70.52 o
   2   4   4     1935.28     2032.44    196.44 o
   3   4   4      742.89      868.43    111.68 o
   4   4   4      232.72      272.28     76.98 o
   5   4   4     1213.51     1363.71    123.26 o
   6   4   4      427.24      541.80     92.12 o
   7   4   4       55.54      304.03    167.63 o
   8   4   4      990.65     1082.93    200.44 o
   9   4   4      257.59       -4.33    113.35 o
  -5   5   4       28.21       -8.57    121.19 o
  -4   5   4        0.86      -53.52     81.95 o
  -3   5   4        0.42        5.14     73.85 o
  -2   5   4        6.32       73.61     79.62 o
  -1   5   4       18.78       45.07    112.77 o
   0   5   4        2.95       10.15     70.68 o
   1   5   4        0.12      128.25     95.45 o
   2   5   4       17.86       61.95     75.55 o
   3   5   4        1.98      -58.76     74.05 o
   4   5   4        0.63       46.48     85.66 o
 -13   1   5        7.87      103.19     75.93 o
 -12   1   5      415.95      593.11    103.15 o
 -11   1   5      116.03      128.23     67.47 o
 -10   1   5       38.75       63.87     91.88 o
  -9   1   5     2392.02     2312.97    122.75 o
  -8   1   5       14.85       29.78     46.05 o
  -7   1   5        6.62      -33.47     39.58 o
  -6   1   5     2463.89     2381.23     98.91 o
  -5   1   5       30.69       84.60     56.26 o
  -4   1   5      883.13     1104.05     57.61 o
  -3   1   5     1766.89     1684.16     70.75 o
  -2   1   5      745.94      772.66     35.45 o
  -1   1   5      170.33      210.48     39.82 o
   0   1   5     3245.06     3309.71     91.71 o
   1   1   5     3003.08     3161.59     55.03 o
   2   1   5      154.20      174.47     13.93 o
   3   1   5     2371.70     2297.90     68.78 o
   4   1   5      486.19      471.32     28.70 o
   5   1   5       16.23        9.09     16.87 o
   6   1   5      753.57     3216.03    155.52 o
   7   1   5     1009.76      986.26     56.82 o
   8   1   5       31.93       16.44     33.71 o
   9   1   5      247.26      263.08     48.01 o
  10   1   5      251.37      327.07     69.32 o
  11   1   5        1.94       15.44     88.26 o
  12   1   5      501.78      528.81     95.63 o
  13   1   5       67.06      206.68     78.30 o
 -13   2   5      193.54       76.62     90.54 o
 -12   2   5     1078.87      906.59    108.68 o
 -11   2   5     2556.17     2396.05    160.25 o
 -10   2   5      749.17      738.02     93.16 o
  -9   2   5     1403.68     1338.04    145.93 o
  -8   2   5     3260.79     3592.28    174.05 o
  -7   2   5     1595.53     1593.97     91.17 o
  -6   2   5     1590.01     1774.13    147.30 o
  -5   2   5    10627.11    10581.04    284.46 o
  -4   2   5     1868.23     1944.60     72.11 o
  -3   2   5     1354.03     1188.02     50.90 o
  -2   2   5    11522.87    11544.70    200.92 o
  -1   2   5     3342.59     3518.82     65.43 o
   0   2   5     1820.45     1707.86     75.85 o
   1   2   5     8749.22     8939.30    205.73 o
   2   2   5     6631.22     6518.20     92.33 o
   3   2   5      320.02      309.29     19.28 o
   4   2   5     8168.19     7718.91    114.21 o
   5   2   5     4656.18     4566.12     81.33 o
   6   2   5      100.74      121.78     21.53 o
   7   2   5     6262.40     6359.69    153.24 o
   8   2   5     1844.53     1671.86     80.59 o
   9   2   5      261.86      272.50     43.96 o
  10   2   5     2826.07     2633.08    115.69 o
  11   2   5     1003.00     1033.52    102.55 o
  12   2   5      233.06      213.18    107.06 o
 -11   3   5       12.34       36.46     81.82 o
 -10   3   5      132.89       46.23     62.88 o
  -9   3   5     1198.06     1136.21    169.01 o
  -8   3   5      110.49      149.94     55.05 o
  -7   3   5      345.40      473.28     60.36 o
  -6   3   5     1103.24      989.35    102.93 o
  -5   3   5       62.21       38.82     45.74 o
  -4   3   5      574.34      714.35     79.31 o
  -3   3   5     1522.05     1634.20     85.10 o
  -2   3   5      413.99      464.21     49.29 o
  -1   3   5      909.17      985.36     60.29 o
   0   3   5     1193.13     1218.15     55.69 o
   1   3   5       88.97      154.80     71.50 o
   2   3   5     1780.54     1850.49     75.26 o
   3   3   5     1319.13     1446.86    192.65 o
   4   3   5      487.34      541.53     60.38 o
   5   3   5      776.70      744.81     48.72 o
   6   3   5      233.22      300.03     41.43 o
   7   3   5       55.19       53.70     32.93 o
   8   3   5      718.90      721.85     64.69 o
   9   3   5      208.78      215.73     56.31 o
  10   3   5      180.24      118.20     79.86 o
  11   3   5      395.34      316.22    131.60 o
  -9   4   5      562.34      788.30    242.64 o
  -8   4   5      147.05      154.76    109.38 o
  -7   4   5     1046.30     1096.60    119.85 o
  -6   4   5     1099.72      904.40    105.93 o
  -5   4   5      235.19      161.73     60.59 o
  -4   4   5      647.16      649.46     71.63 o
  -3   4   5     1035.23     1224.88    131.36 o
  -2   4   5      241.29      315.89    127.86 o
  -1   4   5     1228.38     1238.47    264.11 o
   0   4   5     1765.99     1822.23    144.95 o
   1   4   5      262.66      338.28    149.50 o
   2   4   5      758.49      747.85     92.09 o
   3   4   5      416.73      415.13     76.37 o
   4   4   5      214.43      289.25     73.96 o
   5   4   5     1260.77     1287.48    256.12 o
   6   4   5      872.91      793.28    119.96 o
   7   4   5       89.93      113.00    109.67 o
   8   4   5       88.25      236.41    127.97 o
   9   4   5      394.23      188.69    161.90 o
  -4   5   5      676.60      686.50    161.93 o
  -3   5   5      111.91      -19.94     83.03 o
  -2   5   5       17.64       38.21     81.39 o
  -1   5   5      548.12      754.65    130.62 o
   0   5   5       47.05      160.79    101.41 o
   1   5   5       72.10       92.62     89.16 o
   2   5   5      700.19      770.54    137.92 o
   3   5   5       42.54      -26.27     72.97 o
   4   5   5       14.13      -89.38     89.38 o
 -13   0   6      569.86      592.23    160.78 o
 -12   0   6      653.75      752.42    158.78 o
 -11   0   6     2255.56     2233.45    207.71 o
 -10   0   6     1634.13     1795.86    243.46 o
  -9   0   6      222.40      222.56     83.53 o
  -8   0   6     5442.87     5647.97    286.20 o
  -7   0   6     2277.06     2506.64    219.66 o
  -6   0   6      655.47      652.74     88.90 o
  -5   0   6     2040.46     1876.36    121.71 o
  -4   0   6    10375.69    11930.32    389.03 o
  -3   0   6      235.57      107.63     44.04 o
  -2   0   6     3643.46     3704.86    135.27 o
  -1   0   6    12732.28    13425.64    315.62 o
   0   0   6     4117.76     4011.07    175.67 o
   1   0   6    14550.84    14580.60    346.67 o
   3   0   6     3374.20     3639.14    125.69 o
   4   0   6     4781.73     4710.25    155.82 o
   5   0   6     9350.06     9439.16    295.90 o
   6   0   6      432.82      498.27     64.40 o
   7   0   6     1011.81     1005.08     93.93 o
   8   0   6     6147.77     5932.56    265.42 o
   9   0   6      623.27      395.09     81.24 o
  10   0   6      375.98      313.21     92.71 o
  11   0   6     3211.12     3266.74    245.01 o
  12   0   6       17.29        6.67     80.77 o
  13   0   6      162.95      140.14    124.58 o
 -13   1   6       65.80      310.71    112.65 o
 -12   1   6      866.43      925.32    117.16 o
 -11   1   6     2979.00     2852.91    171.16 o
 -10   1   6      148.89      101.06    124.03 o
  -9   1   6      350.94      500.77     90.30 o
  -8   1   6     7926.38     8642.58    281.96 o
  -7   1   6       12.49      -11.79     41.25 o
  -6   1   6     1399.50     1377.72     93.43 o
  -5   1   6    10967.17    11214.92    378.61 o
  -4   1   6     1302.94     1241.89    107.89 o
  -3   1   6     1782.62     1763.88     73.28 o
  -2   1   6    17475.58    18625.88    435.47 o
  -1   1   6      359.85      400.60     26.49 o
   0   1   6      680.33      647.63     38.66 o
   1   1   6    21052.13    21773.35    298.12 o
   2   1   6      167.66      251.53     18.00 o
   3   1   6       51.20       50.36     12.40 o
   4   1   6    13394.09    12256.82    180.00 o
   5   1   6      491.04      502.57     29.50 o
   6   1   6      468.50      658.35     56.84 o
   7   1   6     9881.76     9541.95    423.29 o
   8   1   6      144.47      117.86     69.91 o
   9   1   6        0.09       23.86     41.13 o
  10   1   6     3807.90     3702.57    190.30 o
  11   1   6        2.36      -39.37     52.26 o
  12   1   6       30.50      114.98    125.61 o
  13   1   6     1882.90     1853.25    155.96 o
 -12   2   6      897.33      811.80    135.95 o
 -11   2   6       45.45       89.46     70.15 o
 -10   2   6        1.05       51.10     59.45 o
  -9   2   6     2458.28     2322.08    131.84 o
  -8   2   6      741.14      742.51     81.13 o
  -7   2   6      541.84      764.10     87.51 o
  -6   2   6     5657.72     5612.02    245.25 o
  -5   2   6      157.35      209.57     42.66 o
  -4   2   6      394.48      473.05     53.09 o
  -3   2   6     4918.51     4872.81    137.97 o
  -2   2   6      608.25      566.88     39.36 o
  -1   2   6     1229.92     1227.15     42.87 o
   0   2   6     4399.40     4470.36    112.11 o
   1   2   6        3.27       71.09     52.75 o
   2   2   6      826.76      875.24     44.89 o
   3   2   6     4423.80     4238.65     76.52 o
   4   2   6      113.06      132.57     18.58 o
   5   2   6     2745.58     2533.48    135.42 o
   6   2   6     2287.30     2151.39     71.86 o
   7   2   6      124.55      156.08     40.09 o
   8   2   6      575.32      619.00     65.25 o
   9   2   6      917.78      907.42     69.05 o
  10   2   6       13.38      -47.04     47.04 o
  11   2   6      608.11      513.12     88.79 o
  12   2   6      548.99      690.93    101.29 o
 -11   3   6       27.53      304.35    256.23 o
 -10   3   6     3248.17     3259.58    235.21 o
  -9   3   6      368.60      383.41    181.82 o
  -8   3   6      374.95      298.72     70.04 o
  -7   3   6     3371.07     3012.43    151.14 o
  -6   3   6      248.92      449.06     79.36 o
  -5   3   6      320.76      396.67     70.11 o
  -4   3   6     5354.23     5428.92    205.57 o
  -3   3   6     2246.36     2092.64     99.37 o
  -2   3   6       74.59      135.44     43.53 o
  -1   3   6     4932.64     4892.71    148.01 o
   0   3   6     1865.80     2048.15    158.75 o
   1   3   6       43.74       95.88     30.58 o
   2   3   6     3522.42     3483.31    106.26 o
   3   3   6     3214.15     3143.35     99.09 o
   4   3   6      764.33      821.58     48.07 o
   5   3   6     1121.18     1269.59    131.61 o
   6   3   6     1580.87     1495.27     98.17 o
   7   3   6       59.03       57.00     37.50 o
   8   3   6     1250.75     1237.13     75.41 o
   9   3   6     2060.54     1918.79    118.98 o
  10   3   6       10.44       10.73     45.74 o
  11   3   6      592.12      574.25    123.94 o
  -8   4   6       21.41      -51.03    104.25 o
  -7   4   6        3.17       87.37     75.75 o
  -6   4   6     1162.47     1274.58    202.69 o
  -5   4   6        0.45       37.32     73.47 o
  -4   4   6       13.21      116.15     56.82 o
  -3   4   6      829.34      765.53     92.20 o
  -2   4   6       25.74       22.58     45.82 o
  -1   4   6       45.25       40.38     39.68 o
   0   4   6      632.65      565.64     83.16 o
   1   4   6      166.75      180.70     41.80 o
   2   4   6        5.49       62.86     30.42 o
   3   4   6     1043.26      878.08     60.39 o
   4   4   6      177.51      303.17     95.50 o
   5   4   6       23.08       54.04     40.72 o
   6   4   6      567.74      582.25    159.97 o
   7   4   6      193.48      170.67    113.41 o
   8   4   6       29.06      169.15    124.64 o
  -3   5   6        0.02      -48.70     89.98 o
  -2   5   6       30.74       77.38     89.38 o
  -1   5   6       79.21      267.62    116.69 o
   0   5   6       20.17       -0.42     79.30 o
   1   5   6       35.51       41.47     66.59 o
   2   5   6       22.34       59.36     79.92 o
   3   5   6        0.36       57.16    129.85 o
 -13   1   7      879.27      760.30    129.43 o
 -12   1   7      709.27      678.51    115.40 o
 -11   1   7     2135.09     2388.32    194.94 o
 -10   1   7     1021.06     1435.63    228.09 o
  -9   1   7      796.45      915.71    100.83 o
  -8   1   7     2913.17     3234.28    227.22 o
  -7   1   7     3967.74     3777.10    260.64 o
  -6   1   7     1247.86     1203.97     82.87 o
  -5   1   7     4646.14     4893.97    201.89 o
  -4   1   7     6397.81     6683.55    188.01 o
  -3   1   7      271.72      388.17     63.38 o
  -2   1   7     8990.12     9373.98    212.05 o
  -1   1   7     6551.27     6775.06    248.03 o
   0   1   7     2217.92     2277.84     86.42 o
   1   1   7     4218.86     3966.44    197.95 o
   2   1   7     3637.43     3679.02    155.73 o
   3   1   7     3815.28     3789.14    114.35 o
   4   1   7     2918.52     2817.48     74.98 o
   5   1   7     5144.10     4972.05    194.21 o
   6   1   7      997.37      912.67    102.12 o
   7   1   7     1458.22     2112.00    207.70 o
   8   1   7     2299.92     2346.33    111.23 o
   9   1   7      592.51      634.01     69.94 o
  10   1   7     1559.47     1621.58    106.49 o
  11   1   7     1165.76     1132.37    114.64 o
  12   1   7      125.10      180.39     81.81 o
  13   1   7      410.41      523.37    102.76 o
 -12   2   7      266.94      175.77    100.94 o
 -11   2   7      601.66      609.40    110.13 o
 -10   2   7      297.77      345.99     79.50 o
  -9   2   7      660.67      544.79     86.22 o
  -8   2   7     1159.89     1325.62    112.80 o
  -7   2   7     1425.85     1405.91     96.89 o
  -6   2   7     1423.27     1423.28     93.95 o
  -5   2   7     1097.17     1135.85     82.82 o
  -4   2   7      615.21      593.45     53.32 o
  -3   2   7     1002.56      892.34     70.47 o
  -2   2   7     1019.56      901.98     45.69 o
  -1   2   7      346.13      253.87     26.08 o
   0   2   7      402.34      409.00     34.73 o
   1   2   7     1820.67     1895.18     64.71 o
   2   2   7      737.54      754.92     31.24 o
   3   2   7      243.71      297.51     24.98 o
   4   2   7      845.29      905.05     36.43 o
   5   2   7       78.90       91.92     24.17 o
   6   2   7      332.29      346.08     36.69 o
   7   2   7      137.96       47.17     51.25 o
   8   2   7       57.12       78.97     37.10 o
   9   2   7       11.07      191.67    196.76 o
  10   2   7      318.69      324.28     66.54 o
  11   2   7       27.66       45.67     58.28 o
  12   2   7        9.62      -77.27     77.27 o
 -11   3   7      859.43      694.70    152.03 o
 -10   3   7      156.15      322.64    107.51 o
  -9   3   7       46.75      -55.36     89.85 o
  -8   3   7      971.00      992.54    200.61 o
  -7   3   7       94.82      108.26     71.05 o
  -6   3   7      228.37      374.35     77.81 o
  -5   3   7     2039.36     2175.34    154.58 o
  -4   3   7      900.63      748.68     87.31 o
  -3   3   7      365.64      491.35     59.86 o
  -2   3   7     1704.45     1620.41     90.64 o
  -1   3   7      504.90      550.10     59.02 o
   0   3   7      335.47      409.25     86.42 o
   1   3   7     1819.13     1835.10     86.01 o
   2   3   7     1056.12     1276.04     69.33 o
   3   3   7      132.90      199.15     47.77 o
   4   3   7     1046.50     1151.82     62.20 o
   5   3   7      608.10      600.53     78.83 o
   6   3   7      359.35      427.70     69.15 o
   7   3   7      799.76      727.41    111.15 o
   8   3   7      799.01      782.15     74.31 o
   9   3   7       83.13      159.50     55.52 o
  10   3   7      279.30      205.24     87.03 o
  -8   4   7      152.20      -22.10    105.24 o
  -7   4   7      222.36      269.81    100.11 o
  -6   4   7       41.81      -16.94     65.83 o
  -5   4   7       67.92       -0.27     57.25 o
  -4   4   7      418.51      528.62     86.02 o
  -3   4   7       62.19       68.67     52.74 o
  -2   4   7      426.04      486.87     80.07 o
  -1   4   7     1109.56     1211.51    149.71 o
   0   4   7        7.33       -0.97     42.95 o
   1   4   7      233.39      218.29     48.85 o
   2   4   7     1163.68     1055.44     76.32 o
   3   4   7        0.63      -27.64     70.98 o
   4   4   7      790.39      740.06     65.48 o
   5   4   7      919.07     1018.21     98.03 o
   6   4   7      147.60      162.53     65.68 o
   7   4   7      241.48      160.05     84.31 o
   8   4   7      726.52     1018.82    186.58 o
  -2   5   7       51.20       40.02     96.67 o
  -1   5   7      269.78       71.51    151.57 o
   0   5   7     1544.17     1681.22    199.20 o
   1   5   7        6.98      107.76    167.19 o
   2   5   7       98.31      -13.71     76.82 o
 -13   0   8       46.02       -8.51    102.01 o
 -12   0   8      154.56      152.79    131.44 o
 -11   0   8     5307.46     5228.88    376.86 o
 -10   0   8      377.26      790.31    161.85 o
  -9   0   8      441.15      599.03    127.19 o
  -8   0   8     9127.08     9391.18    460.11 o
  -7   0   8     1142.81     1045.36    129.89 o
  -6   0   8      223.98      267.38     80.99 o
  -5   0   8    20076.46    21600.08    760.03 o
  -4   0   8      178.46      191.24     64.49 o
  -3   0   8      165.95      211.54     57.65 o
  -2   0   8    27301.39    28926.82    800.51 o
  -1   0   8      674.14      565.95     53.89 o
   0   0   8      103.42       87.13     74.14 o
   1   0   8    22101.76    22568.73    563.63 o
   2   0   8     5655.09     5910.76    130.75 o
   3   0   8      865.28      964.55     73.40 o
   4   0   8    13827.02    15143.21    492.07 o
   5   0   8     2385.52     2313.13    127.56 o
   6   0   8      448.57      388.43     67.20 o
   7   0   8    14573.82    15908.19    618.76 o
   8   0   8     1725.94     1895.58    148.97 o
   9   0   8      517.39      576.94    102.82 o
  10   0   8     3747.94     3900.41    262.27 o
  11   0   8      838.16      766.79    138.50 o
  12   0   8       17.81      179.44    106.68 o
  13   0   8     1925.27     1780.82    223.25 o
 -13   1   8      848.95      952.58    137.41 o
 -12   1   8      304.52      359.52     94.52 o
 -11   1   8      309.56      444.34    101.18 o
 -10   1   8     2395.45     2724.17    253.80 o
  -9   1   8      817.82     1021.74    106.30 o
  -8   1   8     1187.04     1114.11    104.32 o
  -7   1   8     4740.93     4976.32    221.41 o
  -6   1   8     1177.72     1336.26     99.73 o
  -5   1   8      407.76      558.76     63.17 o
  -4   1   8     5595.63     6260.79    520.07 o
  -3   1   8      159.17      171.99     43.04 o
  -2   1   8      379.55      360.70     41.33 o
  -1   1   8    10171.13    10057.03    265.81 o
   0   1   8      584.10      733.37     79.18 o
   1   1   8       26.36       84.76     46.75 o
   2   1   8    10725.04    10564.88    179.17 o
   3   1   8      876.81      855.89     34.28 o
   4   1   8        0.06       28.04     19.05 o
   5   1   8     9345.00     8844.40    189.25 o
   6   1   8       24.17      -14.40     23.27 o
   7   1   8      208.05      329.19     53.40 o
   8   1   8     3374.55     3819.86    153.58 o
   9   1   8        0.39       15.60     42.38 o
  10   1   8       55.12       58.58     53.66 o
  11   1   8     2676.26     3178.68    294.38 o
  12   1   8       10.09      -41.10     63.81 o
 -12   2   8       82.47        9.42     72.03 o
 -11   2   8      578.01      590.79    117.63 o
 -10   2   8      945.48      951.15    153.39 o
  -9   2   8     1005.14      944.82    110.60 o
  -8   2   8      821.42     1009.38    106.18 o
  -7   2   8      482.30      551.18     83.03 o
  -6   2   8      518.76      575.60    101.78 o
  -5   2   8     1108.92     1344.13     92.78 o
  -4   2   8     1865.56     1891.04     95.86 o
  -3   2   8     3095.27     3182.79    109.52 o
  -2   2   8     1909.42     1860.78     70.21 o
  -1   2   8      278.07      329.03     34.02 o
   0   2   8     2936.67     2793.62     72.79 o
   1   2   8     1327.64     1324.94     63.93 o
   2   2   8      875.72      824.42     38.02 o
   3   2   8     2645.92     2381.52     76.54 o
   4   2   8      616.50      560.74     33.32 o
   5   2   8      362.30      390.46     35.52 o
   6   2   8     1102.80     1042.00     55.52 o
   7   2   8      460.75      445.75     45.69 o
   8   2   8      202.75      201.78     39.44 o
   9   2   8     1634.57     1812.27    221.21 o
  10   2   8      158.16      264.92     69.60 o
  11   2   8        0.48       63.31    108.85 o
 -10   3   8       31.13       41.95    166.77 o
  -9   3   8     1059.22     1084.14    269.71 o
  -8   3   8      519.63      684.05    122.51 o
  -7   3   8      303.47      193.74     74.99 o
  -6   3   8     2620.10     2483.45    291.37 o
  -5   3   8     2607.71     2528.53    166.32 o
  -4   3   8      290.11      421.33     74.62 o
  -3   3   8     2493.81     2284.14    122.36 o
  -2   3   8      752.07      848.68     76.69 o
  -1   3   8       56.59      -46.28     49.98 o
   0   3   8     3121.88     3231.63    137.97 o
   1   3   8     1244.76     1336.47     81.62 o
   2   3   8        9.06       -8.02     32.49 o
   3   3   8     1856.80     1961.11     81.50 o
   4   3   8      856.36      964.48     57.49 o
   5   3   8      145.38       -6.11    105.40 o
   6   3   8     1551.37     1567.72    102.39 o
   7   3   8      752.97     1025.20    234.80 o
   8   3   8        1.48      372.80    316.49 o
   9   3   8      713.50      738.60    167.89 o
  10   3   8      176.52      346.96    126.34 o
  -7   4   8      616.62      579.38    114.11 o
  -6   4   8      367.97      532.37    167.57 o
  -5   4   8       78.43       39.16     57.37 o
  -4   4   8      800.14      963.94    129.42 o
  -3   4   8      844.22     1008.97    111.81 o
  -2   4   8       34.57      116.58     56.68 o
  -1   4   8      511.56      672.82     94.78 o
   0   4   8      973.78     1077.51    121.13 o
   1   4   8       11.75       -5.13     50.26 o
   2   4   8      526.86      478.29     65.91 o
   3   4   8      540.34      644.43     71.92 o
   4   4   8      119.08      104.11     48.86 o
   5   4   8      473.16      485.90     82.19 o
   6   4   8      191.30      398.93     75.54 o
   7   4   8       13.97       10.64     61.37 o
 -12   1   9       74.95      160.51     93.37 o
 -11   1   9      153.70      197.37     89.37 o
 -10   1   9       68.27       40.49     72.69 o
  -9   1   9      138.57      159.23     72.00 o
  -8   1   9      503.31      573.97     86.16 o
  -7   1   9       60.13       53.49     57.28 o
  -6   1   9       25.28      -50.95     50.95 o
  -5   1   9      714.10      666.20     74.89 o
  -4   1   9      384.07      398.77     58.10 o
  -3   1   9        0.50       11.85     33.19 o
  -2   1   9      236.78      289.52     70.81 o
  -1   1   9        1.29       -0.70     31.21 o
   0   1   9        4.98       37.67     24.94 o
   1   1   9      290.49      353.02     33.14 o
   2   1   9      288.39      318.76     32.86 o
   3   1   9       48.85       75.93     19.05 o
   4   1   9      992.58      975.88     72.72 o
   5   1   9      238.33      243.75     39.78 o
   6   1   9       85.61      171.30     46.20 o
   7   1   9      105.07       83.97     50.33 o
   8   1   9      401.74      479.10     75.27 o
   9   1   9       28.58       33.43     49.01 o
  10   1   9      146.31      131.49     60.36 o
  11   1   9        0.32      -15.01     53.76 o
  12   1   9        6.02      -42.90     66.88 o
 -11   2   9     1463.06     1354.11    165.74 o
 -10   2   9     2030.47     1852.11    157.11 o
  -9   2   9      521.70      526.10     93.57 o
  -8   2   9     2308.39     2314.52    153.59 o
  -7   2   9     3422.24     3350.08    180.87 o
  -6   2   9     1310.62     1426.77    107.73 o
  -5   2   9     1543.17     1732.84    181.06 o
  -4   2   9     7545.92     7779.57    240.09 o
  -3   2   9     1332.85     1056.59    129.80 o
  -2   2   9     2032.28     1797.41    159.33 o
  -1   2   9     8532.53     8408.94    204.33 o
   0   2   9      479.23      467.25     40.66 o
   1   2   9     3506.31     4373.52    517.89 o
   2   2   9     5611.80     5763.44    186.69 o
   3   2   9      977.55      991.91     48.60 o
   4   2   9     3201.20     3234.83     94.40 o
   5   2   9     3933.92     3764.07    188.13 o
   6   2   9      252.43      272.78     41.75 o
   7   2   9     1119.54     1072.01     77.05 o
   8   2   9     3437.82     3807.16    338.07 o
   9   2   9      255.98      210.65     60.09 o
  10   2   9      865.64      939.70    103.95 o
  11   2   9     1350.85     1160.32    178.80 o
 -10   3   9       82.94      107.95    108.81 o
  -9   3   9        3.25        9.13     90.11 o
  -8   3   9      886.04      859.46    135.12 o
  -7   3   9      336.83      510.56    114.72 o
  -6   3   9      115.39      180.79     67.65 o
  -5   3   9      760.33      644.20    127.99 o
  -4   3   9      308.42      350.47     78.94 o
  -3   3   9        1.24        6.37     46.21 o
  -2   3   9     1064.02     1155.85     92.75 o
  -1   3   9      629.60      637.85     72.96 o
   0   3   9      308.24      383.23     63.85 o
   1   3   9      986.30     1014.10     77.70 o
   2   3   9      319.07      359.59     48.70 o
   3   3   9      283.78      341.79     48.18 o
   4   3   9      782.37      838.96    186.32 o
   5   3   9      270.30      200.61     65.42 o
   6   3   9      281.43      245.33    125.46 o
   7   3   9      306.87      260.98     70.60 o
   8   3   9      204.32      286.94     73.02 o
   9   3   9      189.24      314.55    100.02 o
  -7   4   9       23.11      138.42    105.69 o
  -6   4   9     1895.09     1702.11    192.60 o
  -5   4   9      116.72       56.84     70.84 o
  -4   4   9       24.77      -34.01     63.39 o
  -3   4   9     2154.57     2398.52    165.56 o
  -2   4   9       48.66      145.10     67.86 o
  -1   4   9        8.57       96.32     60.69 o
   0   4   9     1458.61     1606.69    124.72 o
   1   4   9       27.06       62.41     49.09 o
   2   4   9       58.66       -0.79     43.91 o
   3   4   9     1317.50     1270.07     96.37 o
   4   4   9      197.71      197.13     58.88 o
   5   4   9       40.73       35.96     60.58 o
   6   4   9      830.77      871.96    133.06 o
   7   4   9      152.85      205.69     75.30 o
 -12   0  10      154.70       90.39    112.74 o
 -11   0  10      252.05      256.16    136.63 o
 -10   0  10     5239.06     5129.53    440.80 o
  -9   0  10       25.88      154.40    136.60 o
  -8   0  10       65.78       61.53     87.88 o
  -7   0  10    14268.65    14548.74    624.08 o
  -6   0  10       67.42      -36.62     73.31 o
  -5   0  10       61.52      151.35     82.71 o
  -4   0  10    11868.83    12669.95    505.73 o
  -3   0  10      531.13      755.27    213.46 o
  -2   0  10      298.85      306.18     69.74 o
  -1   0  10    15565.44    14421.63    418.44 o
   0   0  10     2064.88     1867.56     93.68 o
   1   0  10      291.37      310.15     51.61 o
   2   0  10    12136.48    12418.04    562.90 o
   3   0  10     1296.75     1270.75     52.08 o
   4   0  10        6.75      -12.11     51.59 o
   6   0  10     2530.13     2694.25    218.34 o
   7   0  10        7.52      -69.66     69.66 o
   8   0  10     1566.13     2163.40    184.88 o
   9   0  10     1289.51     1099.83    150.02 o
  10   0  10        5.92      111.13     94.17 o
  11   0  10     2084.83     2668.34    241.21 o
  12   0  10      971.53     1166.39    192.14 o
 -12   1  10      179.79      171.89    106.81 o
 -11   1  10     2247.81     1962.30    188.60 o
 -10   1  10      316.01      385.75     96.81 o
  -9   1  10      331.09      297.62    104.70 o
  -8   1  10     2987.70     2941.95    181.91 o
  -7   1  10     1120.56      974.11    134.14 o
  -6   1  10      545.78      524.44     76.00 o
  -5   1  10     5751.31     6476.54    237.26 o
  -4   1  10     1528.92     1753.81    144.90 o
  -3   1  10     3667.10     3566.36    162.74 o
  -2   1  10     7370.44     6947.42    464.42 o
  -1   1  10     2932.15     2994.82    146.99 o
   0   1  10     1656.04     1686.91     79.70 o
   1   1  10     4764.82     5105.54    123.52 o
   2   1  10     2401.16     2322.63     88.16 o
   3   1  10     1383.07     1388.00     58.54 o
   4   1  10     1576.24     1447.36     73.82 o
   5   1  10     2282.93     2230.63    171.51 o
   6   1  10      757.11      802.87     72.77 o
   7   1  10     1865.15     1934.79    132.32 o
   8   1  10     1698.04     1877.70    114.77 o
   9   1  10     1005.96     1092.35    102.44 o
  10   1  10      275.51      382.36     77.60 o
  11   1  10      855.50      806.88    110.70 o
 -11   2  10      518.81      574.97    111.71 o
 -10   2  10      465.79      500.04    143.88 o
  -9   2  10      419.28      501.54     98.93 o
  -8   2  10      578.35      598.88    121.55 o
  -7   2  10      765.62      883.26    112.18 o
  -6   2  10      637.59      799.78     99.25 o
  -5   2  10     2621.80     2794.52    146.39 o
  -4   2  10      874.77      869.06     75.48 o
  -3   2  10      131.34       96.04     76.02 o
  -2   2  10     1465.87     1309.52     85.64 o
  -1   2  10     1214.70     1260.98     82.11 o
   0   2  10      834.82      778.23     58.81 o
   1   2  10     2301.23     2144.07     76.77 o
   2   2  10     1551.30     1453.77     61.12 o
   3   2  10      125.28      206.77     40.37 o
   4   2  10     2491.35     2408.43     86.21 o
   5   2  10     1156.78     1043.53     61.69 o
   6   2  10        6.39       65.15     33.53 o
   7   2  10     1660.00     1560.51    128.54 o
   8   2  10      556.79      727.98     80.40 o
   9   2  10       27.69      186.95     70.07 o
  10   2  10      740.86      903.21    108.85 o
  11   2  10      362.50      310.65     80.08 o
  -9   3  10     1295.79     1236.73    312.07 o
  -8   3  10        0.35     -103.08    103.08 o
  -7   3  10      435.35      901.34    343.41 o
  -6   3  10      927.36     1262.56    217.62 o
  -5   3  10       62.34      130.22     79.71 o
  -4   3  10     1353.60     1318.09    126.78 o
  -3   3  10     1542.26     1399.91    109.63 o
  -2   3  10      121.08      245.36     67.29 o
  -1   3  10      128.95       33.89    113.45 o
   0   3  10     2170.22     2415.51    140.93 o
   1   3  10      264.04      392.60     62.35 o
   2   3  10      227.83      287.79     57.73 o
   3   3  10     2392.94     2360.19    154.56 o
   4   3  10        3.20       12.81     48.68 o
   5   3  10      245.98      268.97    101.07 o
   6   3  10     1813.72     1909.07    246.56 o
   7   3  10        5.04       39.07     52.88 o
   8   3  10       39.78      -43.98     82.88 o
   9   3  10     1175.72     1317.41    202.43 o
  -6   4  10      208.90      159.45    133.25 o
  -5   4  10      724.33      633.45    114.96 o
  -4   4  10       53.42       64.02     70.17 o
  -3   4  10      317.53      434.92     91.27 o
  -2   4  10      499.25      612.44     88.90 o
  -1   4  10        7.27      -10.57     98.50 o
   0   4  10      640.56      632.06     86.25 o
   1   4  10      613.32      675.23     86.90 o
   2   4  10       23.05       49.41     52.73 o
   3   4  10      391.25      278.02    139.79 o
   4   4  10      701.64      678.41    101.38 o
   5   4  10        0.79        3.54     54.50 o
   6   4  10      151.66      171.86     82.77 o
 -11   1  11      310.58      443.51    122.82 o
 -10   1  11     1937.65     1746.59    165.34 o
  -9   1  11      857.11      876.09    124.32 o
  -8   1  11     1695.81     1593.28    139.29 o
  -7   1  11     1698.69     1835.43    150.67 o
  -6   1  11     1052.29     1098.01    109.74 o
  -5   1  11     1926.58     2109.09    129.87 o
  -4   1  11     2304.11     4177.96    708.91 o
  -3   1  11     3537.27     3343.80    145.25 o
  -2   1  11     1428.12     1469.97     83.09 o
  -1   1  11     3010.15     3011.69    136.27 o
   0   1  11     1502.20     1584.98     74.15 o
   1   1  11     1316.07     1322.72     66.16 o
   2   1  11     4784.87     4763.74    120.93 o
   3   1  11     1423.13     1245.72     59.96 o
   4   1  11      911.48      927.02     55.05 o
   5   1  11     2318.81     2571.97    125.02 o
   6   1  11      888.93     1001.02    104.17 o
   7   1  11      223.01      299.94     65.92 o
   8   1  11     2415.77     2832.38    177.21 o
   9   1  11      842.50     1018.44    103.61 o
  10   1  11       41.28       43.88     65.46 o
  11   1  11      914.04     1056.24    137.92 o
 -10   2  11      100.22       84.38     78.21 o
  -9   2  11      232.69      422.90    105.90 o
  -8   2  11      267.23      308.73     93.90 o
  -7   2  11       17.09        8.55     79.93 o
  -6   2  11      628.20      811.59     97.92 o
  -5   2  11      320.63      383.22     77.53 o
  -4   2  11      490.45      517.58     77.80 o
  -3   2  11      209.73      226.30     53.81 o
  -2   2  11      667.99      613.76     63.34 o
  -1   2  11      412.80      506.90     98.77 o
   0   2  11      452.95      417.19     49.94 o
   1   2  11       66.09       93.84     34.77 o
   2   2  11       60.59       45.08     48.60 o
   3   2  11      824.45      935.72     99.35 o
   4   2  11      423.26      368.31     47.24 o
   5   2  11        2.95       48.77     35.76 o
   6   2  11     1131.55     1015.81     81.92 o
   7   2  11      176.76      325.47    135.99 o
   8   2  11       60.09       -5.29     67.00 o
   9   2  11      455.36      534.90    114.96 o
  10   2  11      156.73      109.31    122.07 o
  -9   3  11       52.13      129.96    109.56 o
  -8   3  11       23.57       40.18     82.54 o
  -7   3  11      968.45      989.34    149.42 o
  -6   3  11       21.64      -56.22     79.51 o
  -5   3  11       74.87      -48.20     71.00 o
  -4   3  11     1751.09     1611.18    209.44 o
  -3   3  11       10.13      -80.24     80.24 o
  -2   3  11       13.25        6.37     91.69 o
  -1   3  11     1624.00     1421.14    116.25 o
   0   3  11        3.07        7.51     47.27 o
   1   3  11        3.92       70.80     73.02 o
   2   3  11     1701.37     1776.79    178.98 o
   3   3  11       17.79       -6.48     58.31 o
   4   3  11        0.53      -26.39    117.50 o
   5   3  11     1175.29     1191.45     96.96 o
   6   3  11        1.26       54.15     63.46 o
   7   3  11       37.32      -33.63     80.77 o
   8   3  11      664.17      845.87    177.46 o
  -5   4  11      391.37      357.03    122.38 o
  -4   4  11       35.21      262.72    104.01 o
  -3   4  11      306.19      264.14     85.80 o
  -2   4  11      550.96      685.10    105.11 o
  -1   4  11        0.97       16.03     59.73 o
   0   4  11      831.44      952.49    104.96 o
   1   4  11      556.65      536.10     87.06 o
   2   4  11       20.35       18.45     63.46 o
   3   4  11      435.00      525.07     86.20 o
   4   4  11      193.99      384.08     87.23 o
   5   4  11        1.25      144.79     83.48 o
 -11   0  12     1460.56     1253.74    221.78 o
 -10   0  12     1899.57     1662.39    218.55 o
  -9   0  12      537.50      755.48    233.23 o
  -8   0  12     1372.11     1873.75    258.08 o
  -7   0  12     3686.01     3847.04    330.25 o
  -6   0  12       32.34      -90.26     90.26 o
  -5   0  12     1224.86     1391.84    162.38 o
  -4   0  12     7359.82     7781.39    388.05 o
  -3   0  12     1826.38     1687.39    130.68 o
  -2   0  12      360.80      398.83     77.25 o
  -1   0  12    13535.01    12916.37    435.95 o
   0   0  12      621.12      633.14     77.54 o
   1   0  12     1116.92     1234.05     95.00 o
   2   0  12     5512.20     5614.52    183.91 o
   3   0  12      798.85      730.01     97.33 o
   4   0  12      585.07      583.84    123.59 o
   5   0  12     4894.21     4954.15    270.86 o
   6   0  12      175.95      205.30     92.00 o
   7   0  12      489.11      350.99     98.79 o
   8   0  12     3090.21     3608.90    289.52 o
   9   0  12      617.32      737.67    147.92 o
  10   0  12       80.13      156.63    112.07 o
  11   0  12     1539.59     1504.11    239.40 o
 -11   1  12       54.98        5.79     78.76 o
 -10   1  12     2020.22     2149.89    185.35 o
  -9   1  12      626.29      893.30    152.36 o
  -8   1  12      316.84      474.32    105.49 o
  -7   1  12     3934.68     4086.75    226.83 o
  -6   1  12     1391.07     1447.73    125.96 o
  -5   1  12     1017.82     1129.17    107.09 o
  -4   1  12     3123.98     2901.59    210.51 o
  -3   1  12     1992.89     2042.41    160.57 o
  -2   1  12      110.23      120.94     43.42 o
  -1   1  12     3894.32     3932.25    139.31 o
   0   1  12     2360.09     2416.90    119.24 o
   1   1  12     1128.74     1125.67     83.19 o
   2   1  12     2527.56     2373.14     83.54 o
   3   1  12     3186.87     3103.86    110.88 o
   4   1  12      598.10      596.91     64.46 o
   5   1  12     2275.54     2480.18    150.29 o
   6   1  12     2020.39     1960.99    120.97 o
   7   1  12      306.82      509.08     81.91 o
   8   1  12      684.56      837.83    130.90 o
   9   1  12      774.10      807.61    150.58 o
  10   1  12       62.77      142.54    113.76 o
 -10   2  12       72.69       75.55     86.72 o
  -9   2  12      776.07      863.80    132.33 o
  -8   2  12      121.43       99.96     81.40 o
  -7   2  12      212.25      224.70     99.12 o
  -6   2  12     1665.69     1680.30    199.39 o
  -5   2  12      157.09      277.83     72.64 o
  -4   2  12      123.96      199.57     62.37 o
  -3   2  12     2497.28     2281.89    124.76 o
  -2   2  12       79.87      153.44     63.74 o
  -1   2  12      548.76      623.19     65.36 o
   0   2  12     1751.04     1620.11    128.09 o
   1   2  12       40.30       32.15     60.30 o
   2   2  12      457.66      544.79     56.75 o
   3   2  12     1415.09     1612.64    148.11 o
   4   2  12       72.80       70.40     55.47 o
   5   2  12      360.55      346.07     47.31 o
   6   2  12     1092.51     1046.24     93.98 o
   7   2  12       71.06       92.14    169.00 o
   8   2  12      556.68      545.27     81.30 o
   9   2  12      492.60      575.21     92.59 o
  -8   3  12     1440.26     1215.50    177.19 o
  -7   3  12       74.70      101.72    102.95 o
  -6   3  12      485.42      490.36    123.58 o
  -5   3  12     2151.11     1762.04    170.99 o
  -4   3  12       87.45       17.00    129.74 o
  -3   3  12      307.93      433.62    113.09 o
  -2   3  12     2766.58     2603.77    184.20 o
  -1   3  12        2.79       78.21     61.49 o
   0   3  12      638.27      606.56    147.57 o
   1   3  12     3037.50     3288.78    207.74 o
   2   3  12        3.41       67.88     56.28 o
   3   3  12      196.39      226.69     74.85 o
   4   3  12     2287.34     2435.00    281.13 o
   5   3  12      209.33      298.04     69.42 o
   6   3  12        3.07       38.67     57.78 o
   7   3  12     1269.68     1375.32    172.13 o
  -4   4  12      136.14      193.63     94.29 o
  -3   4  12      660.43      589.87    121.05 o
  -2   4  12        3.88      118.14     93.25 o
  -1   4  12       17.11      -90.04    107.00 o
   0   4  12      256.27      345.37     99.58 o
   1   4  12       58.65        1.83     67.29 o
   2   4  12        7.28       -4.44     65.71 o
   3   4  12      349.45      355.15    132.04 o
 -10   1  13       77.76      117.13     96.81 o
  -9   1  13      153.01      193.08    100.30 o
  -8   1  13        1.03       13.95     77.07 o
  -7   1  13       15.86        4.47     87.16 o
  -6   1  13      929.59      931.84    116.91 o
  -5   1  13        5.18      -22.16     55.29 o
  -4   1  13       23.35       16.48     48.22 o
  -3   1  13     1160.59     1134.59    161.76 o
  -2   1  13      461.91      490.21     69.47 o
  -1   1  13      208.89      276.34     51.70 o
   0   1  13     1400.24     1493.43     81.65 o
   1   1  13       14.13       29.77     39.36 o
   2   1  13       64.35       50.71     32.01 o
   3   1  13      273.68      314.62     45.89 o
   4   1  13        7.79       46.57     76.15 o
   5   1  13        6.05      142.68     59.80 o
   6   1  13      469.94      498.40     76.85 o
   7   1  13       51.46      148.83     70.66 o
   8   1  13        1.40      -80.02     93.82 o
   9   1  13       70.32      128.47     75.24 o
  10   1  13       24.03       43.43     69.20 o
  -9   2  13      934.23     1051.88    139.58 o
  -8   2  13      227.27      172.97     88.29 o
  -7   2  13     2460.96     2139.16    165.10 o
  -6   2  13      594.42      661.54    106.14 o
  -5   2  13      698.88      628.25    128.27 o
  -4   2  13     3674.47     3131.63    170.03 o
  -3   2  13     1488.17     1551.64    150.63 o
  -2   2  13      286.09      352.08     61.89 o
  -1   2  13     2651.24     2338.96    118.57 o
   0   2  13     1592.83     1554.45     88.76 o
   1   2  13      182.51      172.84     45.17 o
   2   2  13     3965.24     3870.33    145.84 o
   3   2  13     1377.76     1334.55     83.89 o
   4   2  13       55.32      102.58     40.06 o
   5   2  13     1628.97     1479.81     97.12 o
   6   2  13     1068.87     1081.30    115.26 o
   7   2  13      131.69      135.01    124.00 o
   8   2  13      736.20      747.68    106.16 o
   9   2  13     1028.64     1374.38    228.34 o
  -7   3  13       15.37      -50.61     91.48 o
  -6   3  13      505.54      514.70    114.15 o
  -5   3  13      106.45      143.46     90.26 o
  -4   3  13       52.60      -28.34     71.93 o
  -3   3  13      774.98      712.21    114.93 o
  -2   3  13      155.93      150.14     83.31 o
  -1   3  13       55.40       79.96     62.98 o
   0   3  13      990.03      885.91    104.26 o
   1   3  13       15.38       96.66     66.05 o
   2   3  13       83.48       86.80     73.16 o
   3   3  13      722.01      726.79    104.36 o
   4   3  13        3.03       15.13     75.98 o
   5   3  13      122.51      138.23     75.68 o
   6   3  13      594.86      481.78    140.73 o
   7   3  13        1.16       -8.89     88.49 o
  -1   4  13       25.73       66.10     71.33 o
   0   4  13      142.58      162.44    147.95 o
   1   4  13      582.63      640.06    124.22 o
 -10   0  14     2005.72     1534.76    312.98 o
  -9   0  14     3459.18     3464.27    310.17 o
  -8   0  14       24.44      148.00    216.76 o
  -7   0  14     2181.69     2129.55    227.80 o
  -6   0  14     5106.30     4735.36    339.44 o
  -5   0  14      128.51      128.63     86.74 o
  -4   0  14     2532.02     2446.94    196.76 o
  -3   0  14     5418.77     4945.63    265.16 o
  -2   0  14      288.48      421.36     88.17 o
  -1   0  14     3982.91     4072.37    381.79 o
   0   0  14     3673.72     3961.56    424.31 o
   1   0  14        4.09      -56.41     56.41 o
   2   0  14     1142.76     1358.69    138.21 o
   3   0  14     7068.96     7539.43    484.06 o
   4   0  14      107.05      196.11     94.69 o
   5   0  14      604.60      606.01    133.36 o
   6   0  14     4460.46     4781.67    332.10 o
   7   0  14        3.72       22.81     90.01 o
   8   0  14      343.79      399.83    154.53 o
   9   0  14     2670.35     2842.05    288.47 o
  -9   1  14      313.24      221.31    100.50 o
  -8   1  14       15.46       25.31     79.35 o
  -7   1  14     2278.39     2475.02    187.48 o
  -6   1  14      185.06      323.21     92.57 o
  -5   1  14        0.17       -9.94     55.94 o
  -4   1  14     2273.48     2205.33    144.18 o
  -3   1  14      360.41      492.72     73.39 o
  -2   1  14      276.12      413.68     67.52 o
  -1   1  14     4213.29     4356.73    185.55 o
   0   1  14       21.23       18.32     41.17 o
   1   1  14      250.24      313.19     50.58 o
   2   1  14     2221.46     2114.60    176.02 o
   3   1  14      285.19      291.39     48.88 o
   4   1  14      151.84      187.09     69.07 o
   5   1  14     2254.39     2263.82    270.89 o
   6   1  14       42.18       47.80     60.13 o
   7   1  14      315.08      520.28     93.48 o
   8   1  14     1489.31     1571.82    145.67 o
   9   1  14       21.29      190.99     86.29 o
  -8   2  14     1341.07     1101.24    144.99 o
  -7   2  14        5.42       16.45    102.04 o
  -6   2  14      253.35      116.87     71.42 o
  -5   2  14     1445.36     1312.09    124.12 o
  -4   2  14       72.05      -27.57     72.44 o
  -3   2  14      370.23      488.37     73.55 o
  -2   2  14     1776.17     1787.44    150.29 o
  -1   2  14        9.30       76.27     79.19 o
   0   2  14      806.96      736.83     76.20 o
   1   2  14     2462.26     2251.32    112.12 o
   2   2  14      106.25       74.43     43.60 o
   3   2  14      684.65      580.16     63.32 o
   4   2  14     1203.17     1154.98    113.02 o
   5   2  14       68.19       76.64     58.23 o
   6   2  14      464.42      607.08    207.32 o
   7   2  14      477.04      452.94     85.29 o
   8   2  14      140.27      211.56     92.54 o
  -6   3  14      773.44      669.54    140.98 o
  -5   3  14      103.09       98.17    102.27 o
  -4   3  14      266.38      158.23     92.78 o
  -3   3  14     1217.51     1008.26    139.96 o
  -2   3  14      277.40      330.14     96.38 o
  -1   3  14      143.15       99.52     79.37 o
   0   3  14      483.35      486.86     95.38 o
   1   3  14      309.18      387.49     90.40 o
   2   3  14       67.91        0.44     58.62 o
   3   3  14      336.45      382.71    106.95 o
   4   3  14      424.04      341.36     93.23 o
   5   3  14       46.69      134.06    114.76 o
  -8   1  15      138.81      259.59    102.53 o
  -7   1  15      727.49      658.82    125.95 o
  -6   1  15     1124.68     1181.61    129.09 o
  -5   1  15      410.19      575.41     88.01 o
  -4   1  15     1267.27     1436.25    116.94 o
  -3   1  15     1230.70     1187.08    101.62 o
  -2   1  15      266.12      237.96     66.15 o
  -1   1  15      417.40      476.30     69.14 o
   0   1  15     2290.58     2335.73    116.35 o
   1   1  15      352.16      390.79     52.88 o
   2   1  15      542.91      527.42     91.42 o
   3   1  15     1667.50     1379.00    124.40 o
   4   1  15       39.01       95.06     85.37 o
   5   1  15      511.93      512.31     91.03 o
   6   1  15      914.29      949.15    120.25 o
   7   1  15      173.78      231.70    117.04 o
   8   1  15      301.85      320.97     95.18 o
  -7   2  15       28.46       22.70     81.67 o
  -6   2  15      921.45      823.64    142.38 o
  -5   2  15      280.07      375.76     90.69 o
  -4   2  15      130.47       75.21     70.49 o
  -3   2  15     1087.66      967.43    194.61 o
  -2   2  15      299.26      446.93    212.73 o
  -1   2  15      137.97      102.38     48.48 o
   0   2  15     1810.57     1562.15    118.16 o
   1   2  15      314.19      394.33     91.11 o
   2   2  15       57.94      120.72     47.82 o
   3   2  15      593.87      522.50     67.69 o
   4   2  15      256.47      344.74     82.53 o
   5   2  15        0.37      -49.99     66.92 o
   6   2  15      496.03      489.97    103.95 o
   7   2  15      175.00       95.87     77.26 o
  -4   3  15      399.76      383.54    116.51 o
  -3   3  15      406.21      591.98    173.24 o
  -2   3  15      133.25       40.72     80.17 o
  -1   3  15      197.39      205.31    105.25 o
   0   3  15      275.07      183.59     89.64 o
   1   3  15      164.32       85.29     86.26 o
   2   3  15      295.23      264.26     98.14 o
   3   3  15      427.08      421.45     91.49 o
   4   3  15      167.17       45.10    131.31 o
  -8   0  16      257.05      261.37    144.34 o
  -7   0  16     2412.22     2230.65    250.62 o
  -6   0  16        1.53      -37.32    152.60 o
  -5   0  16      601.90      813.45    164.38 o
  -4   0  16     1770.63     1452.55    167.07 o
  -3   0  16       28.11       11.78     77.30 o
  -2   0  16      847.22     1024.41    154.11 o
  -1   0  16     2784.09     2768.39    215.74 o
   0   0  16      289.75      586.84    111.49 o
   1   0  16     1435.88     1205.25    121.71 o
   2   0  16     2002.63     2077.60    262.32 o
   3   0  16       13.87        1.93    108.03 o
   4   0  16      769.88      907.75    194.18 o
   5   0  16     1816.93     1658.70    259.75 o
   6   0  16      102.61      172.02    106.45 o
   7   0  16      730.07      933.20    186.00 o
  -7   1  16       29.28       33.34     71.79 o
  -6   1  16     2280.83     2123.17    175.27 o
  -5   1  16        1.52       48.05     67.66 o
  -4   1  16       29.63       35.05     57.14 o
  -3   1  16     3614.72     3486.44    213.17 o
  -2   1  16        6.57       13.00     61.01 o
  -1   1  16      186.33      186.71     59.50 o
   0   1  16     3288.64     3337.91    260.16 o
   1   1  16       61.75       11.52     89.64 o
   2   1  16        1.16       22.71     51.11 o
   3   1  16     3029.95     3029.03    224.55 o
   4   1  16      120.14      147.76    138.47 o
   5   1  16       25.75      -25.20     63.59 o
   6   1  16     1670.42     1855.41    172.77 o
   7   1  16       49.23       13.74     72.89 o
  -6   2  16       86.22      104.29     83.28 o
  -5   2  16      344.46      259.74     86.73 o
  -4   2  16      688.23      667.86     98.67 o
  -3   2  16       78.58       18.72     58.13 o
  -2   2  16      996.52      900.40     93.87 o
  -1   2  16      419.05      485.62     80.61 o
   0   2  16       24.34       28.11     58.12 o
   1   2  16      419.02      426.52     75.78 o
   2   2  16      127.55      191.38     65.14 o
   3   2  16       16.92       -9.42     51.89 o
   4   2  16      702.90      771.97    105.01 o
   5   2  16      218.87      258.98     87.18 o
  -2   3  16      514.91      579.63    344.09 o
  -1   3  16      928.65      861.57    147.01 o
   0   3  16        5.14      -24.67     73.59 o
   1   3  16      699.96      667.35    134.08 o
  -6   1  17      571.27      490.32    114.97 o
  -5   1  17      225.09      150.69     76.76 o
  -4   1  17        4.70      -69.12     69.12 o
  -3   1  17      256.84      339.62     84.43 o
  -2   1  17      679.40      706.21     98.68 o
  -1   1  17       39.26       35.33     55.29 o
   0   1  17      312.42      350.25     82.22 o
   1   1  17      278.15      334.22     82.67 o
   2   1  17       23.13       89.33    166.58 o
   3   1  17      269.96      260.35    117.18 o
   4   1  17      205.24      139.89     85.69 o
   5   1  17       78.00       79.69     76.53 o
   6   1  17      104.66      127.50     87.35 o
  -4   2  17      322.81      181.82    160.70 o
  -3   2  17      950.55      809.84    113.44 o
  -2   2  17      162.00      159.25     67.88 o
  -1   2  17      245.68      264.96     77.15 o
   0   2  17      827.13      682.62     97.49 o
   1   2  17      409.15      378.48    109.67 o
   2   2  17       82.89      152.45     79.52 o
   3   2  17      869.61      613.05    138.71 o
   4   2  17      129.91      113.88    127.80 o
  -5   0  18      769.14      765.11    166.97 o
  -4   0  18       59.38       63.10    101.55 o
  -3   0  18     3604.65     3440.24    317.51 o
  -2   0  18      790.23      635.96    129.50 o
  -1   0  18       24.51       47.66     80.57 o
   0   0  18     4053.61     3605.04    437.56 o
   1   0  18      856.45     1117.38    233.78 o
   2   0  18       58.28      231.68    172.25 o
   3   0  18     2220.93     1782.34    270.04 o
   4   0  18     1325.73     2122.87    292.97 o
  -4   1  18      336.90      320.74    148.90 o
  -3   1  18      317.70      226.58     79.82 o
  -2   1  18     1005.35      894.49    104.22 o
  -1   1  18      119.74       90.56     68.31 o
   0   1  18      719.33      699.19     98.94 o
   1   1  18      897.51     1082.85    148.54 o
   2   1  18       51.89       85.88     84.96 o
   3   1  18      389.89      527.99    125.54 o
   4   1  18     1036.66     1233.71    211.88 o
   0   2  18      218.51      345.88    110.87 o
  -1   1  19      193.89      217.49    169.12 o
   0   1  19      320.21      116.00    107.97 o
 
