# Supplementary material for: Halogen bonds in some dihalogenated phenols: applications to crystal engineering
Source: IUCrJ. 2013 Oct 18;1(Pt 1):49–60. doi: 10.1107/S2052252513025657 (PMC4104968; doi:10.1107/S2052252513025657)
Supplement: Supplementary file 13 [file m-01-00049-TCSA_150Ksup13.fcf]

#
# h,k,l, Fc-squared, Fo-squared, sigma(Fo-squared) and status flag
#
data_TCSA_150K
_shelx_title ' datam in P21/c'
_shelx_refln_list_code          4
_shelx_F_calc_maximum      146.83
_exptl_crystal_F_000       480.00
_reflns_d_resolution_high  0.7669
 
loop_
 _symmetry_equiv_pos_as_xyz
 'x, y, z'
 '-x, y+1/2, -z+1/2'
 '-x, -y, -z'
 'x, -y-1/2, z-1/2'
 
_cell_length_a     4.9531
_cell_length_b    24.0200
_cell_length_c     8.0070
_cell_angle_alpha  90.000
_cell_angle_beta  118.880
_cell_angle_gamma  90.000
 
_shelx_F_squared_multiplier     1.000
 
loop_
 _refln_index_h
 _refln_index_k
 _refln_index_l
 _refln_F_squared_calc
 _refln_F_squared_meas
 _refln_F_squared_sigma
 _refln_observed_status
   1   0   0     4639.38     5069.53    178.88 o
   2   0   0    21559.10    22355.69   3024.89 o
   3   0   0     6957.83     6049.17   1168.72 o
   4   0   0     1473.95     1336.42    187.33 o
   5   0   0     1912.73     2304.89     31.75 o
   1   1   0     1293.73     1384.15     61.76 o
   2   1   0       68.58       60.81      5.22 o
   3   1   0      237.07      264.83     39.83 o
   4   1   0      206.53      185.72     22.71 o
   5   1   0        1.14        7.13      1.76 o
   0   2   0      243.97       -0.08      0.08 o
   1   2   0       49.97       59.97      2.61 o
   2   2   0       60.48       50.31      5.03 o
   3   2   0      446.81      415.21     33.96 o
   4   2   0       72.67       72.95      7.39 o
   5   2   0      224.12      260.62     17.93 o
   1   3   0      862.77      839.68     61.12 o
   2   3   0      168.10      151.60     11.75 o
   3   3   0       17.24       19.88      1.59 o
   4   3   0       17.79       12.95      1.44 o
   5   3   0      104.37      119.98      6.63 o
   0   4   0     2161.60     1847.80    136.20 o
   1   4   0      154.71      139.27      8.76 o
   2   4   0       47.22       60.95      5.61 o
   3   4   0      418.46      416.09     30.90 o
   4   4   0      296.52      277.78     22.12 o
   5   4   0       87.83       90.84     16.41 o
   1   5   0     3507.46     3424.77    184.42 o
   2   5   0      422.93      362.17     29.08 o
   3   5   0      420.66      441.21     32.79 o
   4   5   0      675.78      687.38     58.21 o
   5   5   0      158.08      147.15     12.42 o
   0   6   0      293.94      268.68     14.19 o
   1   6   0      615.34      634.51     52.20 o
   2   6   0       81.00       63.42      8.87 o
   3   6   0      495.11      485.05     34.02 o
   4   6   0       23.42       29.53      6.70 o
   5   6   0       55.74       63.98      6.86 o
   1   7   0    14666.45    13870.32   1190.76 o
   2   7   0     8658.46     7966.31    488.46 o
   3   7   0      210.43      174.38     13.95 o
   4   7   0     2562.35     2729.93    218.94 o
   5   7   0      645.73      732.02     17.22 o
   0   8   0      187.42      196.81     22.48 o
   1   8   0       55.98       52.30      1.67 o
   2   8   0      881.71      950.91     71.80 o
   3   8   0      346.88      302.47     23.26 o
   4   8   0      356.03      405.80     41.32 o
   5   8   0      234.67      265.71     32.49 o
   1   9   0      151.44      150.99      8.38 o
   2   9   0       44.05       37.46      3.13 o
   3   9   0       31.98       30.57      3.38 o
   4   9   0        0.83        3.07      1.84 o
   5   9   0        6.82        7.13      4.03 o
   0  10   0     2218.91     2265.42     38.26 o
   1  10   0     1680.31     1696.44     80.29 o
   2  10   0      439.87      405.21     21.82 o
   3  10   0     1613.79     1545.47    103.58 o
   4  10   0       27.90       30.78      3.00 o
   5  10   0      163.88      189.89     12.92 o
   1  11   0     1075.02      996.70     34.44 o
   2  11   0       37.22       31.03      2.74 o
   3  11   0      435.80      409.78     23.69 o
   4  11   0        1.57        2.03      1.73 o
   5  11   0      897.13      916.10    105.27 o
   1  12   0      163.69      205.31     16.40 o
   2  12   0      569.36      515.68     26.47 o
   3  12   0        2.71        3.98      1.95 o
   4  12   0      310.70      330.17     21.72 o
   5  12   0       52.59       41.22      6.86 o
   1  13   0     1097.18     1130.20     38.39 o
   2  13   0        1.36        4.11      1.12 o
   3  13   0        0.05        1.55      1.75 o
   4  13   0        8.15        6.05      1.87 o
   5  13   0       23.09       19.16      4.51 o
   0  14   0     6865.90     7154.94     99.84 o
   1  14   0      488.05      451.51     14.88 o
   2  14   0     1631.65     1552.12     76.90 o
   3  14   0     1369.55     1437.60     50.47 o
   4  14   0       68.35       62.43      6.77 o
   5  14   0      377.66      411.13     22.03 o
   1  15   0      119.80      107.28      4.09 o
   2  15   0       46.14       41.56      5.86 o
   3  15   0       16.07       23.43      4.57 o
   4  15   0      259.29      281.86     23.24 o
   0  16   0      576.99      619.19     67.56 o
   1  16   0        5.97        6.78      1.79 o
   2  16   0      155.96      151.73     10.95 o
   3  16   0       73.06       66.86      4.90 o
   4  16   0       76.80       70.99      6.53 o
   1  17   0      770.78      749.57     47.75 o
   2  17   0       28.75       27.92      3.95 o
   3  17   0       24.36       24.05      3.41 o
   4  17   0       12.97       16.76      3.78 o
   0  18   0     1415.94     1494.98     49.92 o
   1  18   0      707.80      707.83     47.44 o
   2  18   0      105.36       99.97      5.71 o
   3  18   0     1125.39     1146.06     68.34 o
   4  18   0      319.86      324.77     23.85 o
   1  19   0      766.16      665.53     43.13 o
   2  19   0      640.67      653.98     24.93 o
   3  19   0       36.91       37.02      5.07 o
   4  19   0      337.98      345.98     15.20 o
   1  20   0      415.07      454.07     16.98 o
   2  20   0      141.12      149.32     10.48 o
   3  20   0      675.96      726.50     44.13 o
   4  20   0        0.55        6.29      3.68 o
   1  21   0      596.36      519.65     30.74 o
   2  21   0       44.58       43.41      4.47 o
   3  21   0       90.31       82.04      6.07 o
   4  21   0      127.39      127.31      8.81 o
   0  22   0      114.60      128.58      7.94 o
   1  22   0       96.72      103.88     10.64 o
   2  22   0       88.36       94.45      5.94 o
   3  22   0      268.42      250.43     20.98 o
   4  22   0        5.12        5.33      3.99 o
   1  23   0     3094.21     2919.42     41.86 o
   2  23   0      192.66      198.53     15.17 o
   3  23   0       65.74       55.42      7.61 o
   0  24   0       36.85       38.85      5.58 o
   1  24   0        5.65       36.24     20.87 o
   2  24   0       11.09        9.31      2.51 o
   3  24   0        1.99        2.54      2.93 o
   1  25   0      201.64      197.41     11.26 o
   2  25   0      377.59      380.75     30.33 o
   3  25   0       22.42       25.09      3.13 o
   0  26   0      148.23      147.07     12.16 o
   1  26   0        3.88        7.38      1.93 o
   2  26   0        1.43       10.69      5.60 o
   3  26   0       39.93       41.18      8.35 o
   1  27   0      446.86      496.70     29.73 o
   2  27   0       59.97       59.01      7.20 o
   0  28   0      208.01      246.97     15.11 o
   1  28   0        9.04       15.90      4.71 o
   2  28   0       23.10       20.63      3.73 o
   1  29   0      139.29      141.40     11.81 o
   2  29   0       68.08       66.47      6.79 o
   0  30   0      209.65      228.02     25.65 o
   1  30   0      139.62      148.54      9.56 o
  -5   1   1        4.64        9.48      1.63 o
  -4   1   1      375.25      388.52     31.82 o
  -3   1   1      782.75     1046.79     37.07 o
  -2   1   1     2443.49     2950.22    132.36 o
  -1   1   1     1254.43     1316.00    131.07 o
   0   1   1      634.72      309.69      6.18 o
   1   1   1     1174.11     1107.39     43.08 o
   2   1   1     4818.82     5726.42     41.10 o
   3   1   1       60.08       63.18      3.28 o
   4   1   1      960.65     1146.87     37.72 o
   5   1   1      252.80      266.91     19.64 o
  -5   2   1        4.15        3.93      0.95 o
  -4   2   1        2.27        3.86      0.83 o
  -3   2   1        2.83        6.72      0.96 o
  -2   2   1        0.58        3.16      0.54 o
  -1   2   1       32.07       35.61      2.51 o
   0   2   1      240.39      139.95      3.68 o
   1   2   1      300.45      278.50     12.23 o
   2   2   1        0.06        1.97      0.98 o
   3   2   1       88.41       98.38      4.41 o
   4   2   1      120.56      130.73      6.82 o
   5   2   1       22.11       16.60      3.30 o
  -5   3   1      643.39      649.58     66.40 o
  -4   3   1     1049.30     1049.05     98.94 o
  -3   3   1      319.88      402.07     16.80 o
  -2   3   1      974.98      943.92     76.34 o
  -1   3   1     1310.83     1234.32    119.59 o
   0   3   1     1645.15     1631.12    184.08 o
   1   3   1     4498.53     4842.44    187.70 o
   2   3   1     1044.41     1215.72     25.71 o
   3   3   1      393.40      456.24     10.48 o
   4   3   1      310.06      380.52     16.91 o
   5   3   1      233.37      220.81     24.20 o
  -5   4   1       38.01       46.90      8.21 o
  -4   4   1      570.10      528.41     57.54 o
  -3   4   1     3292.56     3657.59    313.81 o
  -2   4   1       16.21       12.66      1.07 o
  -1   4   1    10072.49    10577.55    733.38 o
   0   4   1        5.56       11.56      1.54 o
   1   4   1      743.47      742.79     41.71 o
   2   4   1      274.75      263.55      8.52 o
   3   4   1      721.43      751.73     15.93 o
   4   4   1      374.18      343.19     26.50 o
   5   4   1      586.15      603.93     63.44 o
  -5   5   1      281.72      299.40     30.64 o
  -4   5   1        1.19        1.57      1.16 o
  -3   5   1      968.10      958.16     80.68 o
  -2   5   1      114.34       96.74     11.06 o
  -1   5   1      104.11      111.52      6.08 o
   0   5   1      476.56      470.46     29.58 o
   1   5   1     1229.30     1252.12     69.37 o
   2   5   1       83.52       62.92      4.65 o
   3   5   1      444.92      442.72     24.77 o
   4   5   1        3.19        5.42      1.74 o
   5   5   1        2.03        5.12     12.77 o
  -5   6   1        3.20        2.67      1.10 o
  -4   6   1      266.56      236.78     18.66 o
  -3   6   1      127.57      119.27      8.81 o
  -2   6   1       14.31       18.61      1.45 o
  -1   6   1     1351.71     1415.16     81.49 o
   0   6   1     3540.23     3662.68    225.12 o
   1   6   1       77.46       79.03      5.48 o
   2   6   1     1104.99     1136.32     65.01 o
   3   6   1      635.33      661.49     37.97 o
   4   6   1        9.10        9.94      1.82 o
   5   6   1       86.74       80.31     11.70 o
  -5   7   1       44.09       38.43      4.75 o
  -4   7   1       31.09       28.04      3.37 o
  -3   7   1       75.73       72.09      5.90 o
  -2   7   1      428.08      400.58     32.50 o
  -1   7   1        6.46        4.33      0.89 o
   0   7   1      324.70      367.54     36.73 o
   1   7   1      820.18      907.15    131.98 o
   2   7   1        0.02        7.44      2.87 o
   3   7   1       53.65       73.59     10.59 o
   4   7   1       96.25       98.38     10.66 o
   5   7   1        0.41        2.83      2.88 o
  -5   8   1      299.25      297.89     27.83 o
  -4   8   1      313.92      320.21     27.23 o
  -3   8   1     2742.44     2755.90    238.66 o
  -2   8   1     1394.62     1477.02     75.72 o
  -1   8   1     2269.67     2440.08    193.76 o
   0   8   1    11365.44    11716.63    755.47 o
   1   8   1     2887.90     3027.67    407.20 o
   2   8   1     2493.05     2500.38    224.57 o
   3   8   1     4911.36     4791.29    396.31 o
   4   8   1       56.68       43.18      8.22 o
   5   8   1      834.93      890.30    122.55 o
  -5   9   1        7.38        8.12      2.20 o
  -4   9   1       25.92       24.69      2.72 o
  -3   9   1      623.13      575.94     23.83 o
  -2   9   1       16.23       18.84      1.37 o
  -1   9   1      241.12      261.26     19.77 o
   0   9   1      112.26       94.39     12.48 o
   1   9   1      809.46      894.56     76.67 o
   2   9   1        4.02        4.74      4.72 o
   3   9   1       79.45       67.65     68.44 o
   4   9   1       55.59       46.90      7.14 o
   5   9   1        7.86       11.42      3.73 o
  -5  10   1      166.12      163.37     13.56 o
  -4  10   1       10.84        7.46      2.85 o
  -3  10   1     2218.91     2165.89    142.61 o
  -2  10   1      303.15      351.31     26.22 o
  -1  10   1     2653.30     2792.12    148.01 o
   0  10   1     1431.67     1388.40     73.31 o
   1  10   1      625.53      636.85     47.23 o
   2  10   1      406.57      396.47     25.00 o
   3  10   1     2005.06     1948.50    115.16 o
   4  10   1       21.38       20.58      3.36 o
   5  10   1      299.87      359.85     53.17 o
  -5  11   1      681.13      712.37     65.80 o
  -4  11   1     1780.53     1856.43    143.24 o
  -3  11   1     1347.93     1446.80    176.02 o
  -2  11   1     4083.34     4565.67    261.68 o
  -1  11   1      230.52      400.23     43.20 o
   0  11   1      509.25      466.23     24.02 o
   1  11   1     1605.13     1799.73    136.28 o
   2  11   1       29.28       48.36     14.73 o
   3  11   1     1862.62     1876.03    144.17 o
   4  11   1      170.27      163.23     11.43 o
  -5  12   1       69.35       85.23     10.48 o
  -4  12   1     1252.73     1262.25     75.94 o
  -3  12   1     2901.36     3086.40    173.03 o
  -2  12   1      977.98     1059.25     95.29 o
  -1  12   1     7353.08     7690.24    547.70 o
   0  12   1     1323.25     1251.69     62.76 o
   1  12   1      305.28      272.31     24.14 o
   2  12   1     2824.31     2885.77    179.72 o
   3  12   1      775.41      736.37     43.78 o
   4  12   1      297.77      300.13     19.99 o
  -5  13   1       31.98       33.59      4.54 o
  -4  13   1      427.52      413.32     17.81 o
  -3  13   1      267.54      239.25     18.12 o
  -2  13   1      103.76      121.75      6.19 o
  -1  13   1      279.65      326.82     11.93 o
   0  13   1      536.22      529.73     21.22 o
   1  13   1       34.28       52.36      7.81 o
   2  13   1      647.98      653.12     34.48 o
   3  13   1        0.67        0.09      1.68 o
   4  13   1       81.75       83.35      6.95 o
  -5  14   1       11.20        8.73      1.69 o
  -4  14   1      612.67      615.73     39.20 o
  -3  14   1      227.26      221.04      7.56 o
  -2  14   1      131.92      144.33      7.97 o
  -1  14   1      136.58      119.67      8.48 o
   0  14   1      240.71      213.15      9.01 o
   1  14   1      473.16      515.37     72.53 o
   2  14   1      866.46      871.68     29.61 o
   3  14   1      234.56      248.94     20.90 o
   4  14   1      279.39      285.86     23.44 o
  -5  15   1      214.43      231.27     21.67 o
  -4  15   1     1667.68     1712.45     68.92 o
  -3  15   1       68.56       72.22      3.98 o
  -2  15   1     1512.63     1576.13     80.19 o
  -1  15   1     2509.26     2530.00    110.10 o
   0  15   1      789.63      829.13     25.39 o
   1  15   1     2607.46     2651.13    233.09 o
   2  15   1     3955.11     4008.59    304.23 o
   3  15   1      140.88      133.05     17.86 o
   4  15   1     1639.79     1489.28    225.34 o
  -5  16   1      108.35       98.64      7.94 o
  -4  16   1        6.41       18.10      5.23 o
  -3  16   1        5.96        6.22      1.79 o
  -2  16   1      101.17       69.99      6.76 o
  -1  16   1      718.79      687.06     18.85 o
   0  16   1      601.67      611.12     11.52 o
   1  16   1       48.65       50.91      5.22 o
   2  16   1      417.22      462.33     29.85 o
   3  16   1       82.62       88.90      7.65 o
   4  16   1       24.77       27.95     10.64 o
  -5  17   1        0.04        1.46      3.39 o
  -4  17   1        0.04       -3.11      3.47 o
  -3  17   1       11.08       10.78      1.78 o
  -2  17   1       24.40       14.94      2.66 o
  -1  17   1      303.98      295.56      8.44 o
   0  17   1       10.63        8.07      3.30 o
   1  17   1      351.90      343.40     22.97 o
   2  17   1      325.68      351.36     20.60 o
   3  17   1       35.27       33.69      3.73 o
   4  17   1       91.86       89.73      9.38 o
  -4  18   1      571.57      631.76     37.90 o
  -3  18   1        0.36        5.26      1.84 o
  -2  18   1      788.75      751.40     29.43 o
  -1  18   1      553.43      530.53     18.18 o
   0  18   1       75.65       75.32      6.41 o
   1  18   1      853.61      790.20     24.55 o
   2  18   1      158.36      172.94     10.95 o
   3  18   1      147.59      140.65      8.99 o
   4  18   1      188.08      192.22     13.64 o
  -4  19   1       28.57       23.15      3.00 o
  -3  19   1      837.97      881.74     35.64 o
  -2  19   1     2546.90     2353.72    126.01 o
  -1  19   1       31.66       37.35      3.49 o
   0  19   1     3069.10     3448.63    129.79 o
   1  19   1     1172.52     1066.12     37.32 o
   2  19   1        0.08        1.03      2.19 o
   3  19   1      405.01      401.38     15.81 o
   4  19   1      503.31      523.84     26.59 o
  -4  20   1        4.08        3.55      1.90 o
  -3  20   1       45.80       45.46      4.87 o
  -2  20   1      170.35      182.22      9.88 o
  -1  20   1       91.31       89.87      5.26 o
   0  20   1      514.88      506.30     16.13 o
   1  20   1      875.47      930.56     97.75 o
   2  20   1       41.56       52.24      5.34 o
   3  20   1      526.02      532.91     24.59 o
   4  20   1      128.87      140.93     14.27 o
  -4  21   1       90.27       88.24     11.68 o
  -3  21   1      189.13      183.50      9.85 o
  -2  21   1      719.48      706.56     27.96 o
  -1  21   1        9.48       10.10      1.39 o
   0  21   1      567.67      569.12     14.13 o
   1  21   1       70.99       67.62     20.89 o
   2  21   1       46.73       43.35      6.75 o
   3  21   1      121.68      123.70     10.47 o
  -4  22   1       34.04       42.32      6.96 o
  -3  22   1      457.77      466.33     27.17 o
  -2  22   1      296.10      318.45     26.77 o
  -1  22   1       58.59       52.93      3.18 o
   0  22   1      194.06      197.74     14.92 o
   1  22   1     1582.43     1572.80    237.18 o
   2  22   1        4.10        1.90      2.79 o
   3  22   1     1142.38     1207.20     80.05 o
  -4  23   1        0.06        1.58      1.77 o
  -3  23   1      353.75      372.24     19.84 o
  -2  23   1       22.14       24.31      5.00 o
  -1  23   1      609.67      622.52     29.89 o
   0  23   1        1.71        3.98      2.92 o
   1  23   1       29.01       38.75     17.52 o
   2  23   1      203.59      200.94     19.29 o
   3  23   1       87.21       88.61      7.41 o
  -3  24   1       40.11       35.05      5.10 o
  -2  24   1      489.42      478.10     38.37 o
  -1  24   1       17.57       24.22      4.63 o
   0  24   1      348.48      377.71     15.61 o
   1  24   1       61.33       56.72      4.19 o
   2  24   1        3.42        4.00      2.65 o
   3  24   1       76.94       83.24      7.00 o
  -3  25   1      426.30      413.15     39.09 o
  -2  25   1      162.09      170.73      9.72 o
  -1  25   1      437.15      454.05     35.27 o
   0  25   1      737.28      756.63     40.10 o
   1  25   1        1.57        1.91      2.82 o
   2  25   1      338.38      340.22     28.63 o
   3  25   1      120.92      108.19     10.92 o
  -3  26   1      597.05      584.42     42.88 o
  -2  26   1      201.71      208.51     16.65 o
   0  26   1      531.01      684.31     53.80 o
   1  26   1        6.53       11.89      2.65 o
   2  26   1      858.31      829.04    147.33 o
  -3  27   1       11.25        8.60      3.37 o
  -2  27   1      291.91      301.73     13.42 o
  -1  27   1       54.36       51.26      6.78 o
   0  27   1        9.55       11.07      5.31 o
   1  27   1       59.56       58.17      7.31 o
   2  27   1      678.84      679.46     52.13 o
  -2  28   1       80.45       82.27      7.37 o
  -1  28   1      427.00      466.76     11.07 o
   0  28   1        9.67        9.57      2.03 o
   1  28   1      270.09      285.78     26.70 o
   2  28   1       12.73       26.53      5.08 o
  -2  29   1        2.52        0.07      2.65 o
  -1  29   1      585.16      656.48     26.14 o
   0  29   1      196.80      215.59     12.31 o
   1  29   1      237.86      232.53     19.04 o
  -1  30   1        0.30       13.37      4.71 o
   0  30   1      328.06      391.23     66.94 o
   1  30   1      116.48      132.01     15.29 o
   0  31   1      267.79      287.42     33.93 o
  -5   0   2      468.77      450.35     69.93 o
  -4   0   2     1086.53     1324.19     71.74 o
  -3   0   2      188.39      247.24     23.88 o
  -2   0   2     1892.24     2282.06    195.34 o
  -1   0   2     9394.65     7829.52    120.78 o
   0   0   2      733.03      856.15     55.16 o
   1   0   2     1038.62     1291.94     18.87 o
   2   0   2     2554.75     2826.55     91.31 o
   3   0   2      861.00      947.34     32.66 o
   4   0   2       38.53       32.22      9.83 o
  -6   1   2       26.98       27.20      7.39 o
  -5   1   2      293.21      293.90     28.95 o
  -4   1   2      310.67      382.90     12.58 o
  -3   1   2        7.10        4.38      0.77 o
  -2   1   2     1883.61     1918.87    187.38 o
  -1   1   2     2583.13     2342.40    159.32 o
   0   1   2     2589.99     2877.05     66.00 o
   1   1   2     2816.21     2998.57     31.78 o
   2   1   2        4.86       13.19      1.92 o
   3   1   2      253.51      277.40      9.10 o
   4   1   2      288.65      304.99      9.96 o
  -6   2   2       22.17       22.74      5.16 o
  -5   2   2       10.02       13.22      1.83 o
  -4   2   2      183.04      217.06      9.59 o
  -3   2   2       17.48       24.07      2.06 o
  -2   2   2      841.52      768.10    100.26 o
  -1   2   2      377.49      362.10     32.28 o
   0   2   2      265.69      303.88      7.49 o
   1   2   2      743.08      875.63     17.22 o
   2   2   2     1279.01     1337.87     39.85 o
   3   2   2       13.73       16.10      2.32 o
   4   2   2      188.42      221.65     13.74 o
  -6   3   2       20.31       14.27      3.99 o
  -5   3   2     1410.17     1298.63    146.22 o
  -4   3   2      757.37      829.44    110.20 o
  -3   3   2      175.19      154.08     20.46 o
  -2   3   2     5064.75     4828.42    565.30 o
  -1   3   2     9882.89     7369.45    192.84 o
   0   3   2     3064.04     3012.83    219.68 o
   1   3   2     7188.77     7842.43    280.01 o
   2   3   2       19.51       28.29      3.31 o
   3   3   2      772.24      908.42     23.06 o
   4   3   2      507.68      540.70     18.20 o
  -6   4   2      870.61      827.69    113.17 o
  -5   4   2        4.93       10.87      3.79 o
  -4   4   2     1335.43     1218.21    146.02 o
  -3   4   2     7915.49     7676.05    950.85 o
  -2   4   2       90.81      121.68     12.76 o
   0   4   2     6519.32     6407.48    551.12 o
   1   4   2     3978.32     4230.95    243.67 o
   2   4   2     4464.24     4763.29    121.79 o
   3   4   2      924.59      885.45     23.65 o
   4   4   2      835.63      848.92     94.65 o
  -6   5   2        6.93        6.94      2.71 o
  -5   5   2      232.43      205.87     21.13 o
  -4   5   2       98.80       99.39     14.50 o
  -3   5   2      539.85      478.79     58.56 o
  -2   5   2       47.42       62.62      5.59 o
  -1   5   2    10689.06    11763.19   1224.13 o
   0   5   2     1977.88     1966.21    192.61 o
   1   5   2      839.32      906.85     60.11 o
   2   5   2      500.69      517.52     45.19 o
   3   5   2      485.08      443.96     20.69 o
   4   5   2       92.85       88.83      8.60 o
  -6   6   2      429.45      433.19     43.82 o
  -5   6   2      208.07      207.23     26.95 o
  -4   6   2      946.90      901.02    104.01 o
  -3   6   2      887.49      839.34     80.50 o
  -2   6   2       42.41       35.88      2.50 o
  -1   6   2      190.20      173.81     27.28 o
   0   6   2     4406.57     4300.98    462.09 o
   1   6   2        8.30       15.71      2.51 o
   2   6   2     1560.00     1455.31     85.29 o
   3   6   2        3.52        4.16      1.72 o
   4   6   2       61.67       66.17      6.40 o
  -5   7   2      265.67      280.39     31.06 o
  -4   7   2      974.60      951.13     99.14 o
  -3   7   2      558.18      570.82     50.59 o
  -2   7   2       12.92        5.18      0.80 o
  -1   7   2       10.08        6.31      0.96 o
   0   7   2     4249.62     4287.61    476.44 o
   1   7   2      111.50      109.25      4.48 o
   2   7   2      115.70      119.21     11.32 o
   3   7   2       75.82       59.13      4.55 o
   4   7   2      635.60      586.54     91.15 o
  -5   8   2       37.45       42.42      4.69 o
  -4   8   2      275.82      284.01     17.51 o
  -3   8   2      427.72      440.99     36.16 o
  -2   8   2       99.63      138.66      8.57 o
  -1   8   2     1430.95     1469.59    157.67 o
   0   8   2       10.55        7.85      1.04 o
   1   8   2       19.07       32.70      2.06 o
   2   8   2      100.81      100.99      6.62 o
   3   8   2      622.86      627.46     48.88 o
   4   8   2        2.04        5.30      4.02 o
  -5   9   2      134.39      156.38     23.43 o
  -4   9   2      103.14      101.77      7.65 o
  -3   9   2       87.37       81.82      6.62 o
  -2   9   2     1876.65     2117.18    110.31 o
  -1   9   2       44.96       76.45      9.60 o
   0   9   2     2522.88     2344.40    335.89 o
   1   9   2      362.74      366.05     31.39 o
   2   9   2       59.59       77.69      7.37 o
   3   9   2      151.51      164.56      9.42 o
   4   9   2      202.47      199.32     19.31 o
  -5  10   2        2.75        5.11      1.57 o
  -4  10   2      196.91      190.11     14.57 o
  -3  10   2      978.51     1016.13     54.24 o
  -2  10   2       53.34       71.06     12.55 o
  -1  10   2     1211.91     1160.30    127.84 o
   0  10   2      766.66      843.92     71.94 o
   1  10   2      109.84       84.59     10.43 o
   2  10   2      720.94      704.15     57.21 o
   3  10   2        0.05       -1.47      4.06 o
   4  10   2      426.69      402.58     13.52 o
  -5  11   2      867.64      903.56     71.65 o
  -4  11   2      225.84      241.53     18.10 o
  -3  11   2      570.51      597.23     25.72 o
  -2  11   2     3304.32     3355.68    189.78 o
  -1  11   2     1586.40     1727.76    161.77 o
   0  11   2     3210.43     3484.53    182.63 o
   1  11   2     6900.21     7050.11    506.34 o
   2  11   2       98.54      100.26     11.54 o
   3  11   2     1606.00     1658.85    103.36 o
   4  11   2     1270.35     1311.19     98.91 o
  -5  12   2       87.07       93.52      5.91 o
  -4  12   2        0.09        2.15      1.39 o
  -3  12   2      142.43      144.75      6.94 o
  -2  12   2      422.92      505.01     28.78 o
  -1  12   2       87.72      114.37     14.70 o
   0  12   2      271.45      283.21     15.62 o
   2  12   2        5.18        8.07      2.18 o
   3  12   2      394.48      405.14     29.77 o
   4  12   2       89.98       88.77      9.60 o
  -5  13   2      189.20      193.79      9.16 o
  -4  13   2      540.72      545.74     34.40 o
  -3  13   2      124.46      108.99      7.04 o
  -2  13   2      996.84     1107.60     58.31 o
  -1  13   2     1448.57     1787.51     42.73 o
   0  13   2       14.55       18.07      2.62 o
   1  13   2       70.89       61.11     10.53 o
   2  13   2       94.20       97.45      7.41 o
   3  13   2       34.92       31.41      3.95 o
   4  13   2       45.44       38.72      6.06 o
  -5  14   2      175.61      191.08     13.81 o
  -4  14   2      172.31      176.58      8.61 o
  -3  14   2        8.10        7.55      1.03 o
  -2  14   2      138.89      151.01      4.45 o
  -1  14   2      280.45      274.69     30.53 o
   0  14   2        0.07        3.03      1.39 o
   1  14   2       13.02       10.94      1.91 o
   2  14   2       14.26       14.07      2.47 o
   3  14   2      125.76      115.18      9.14 o
   4  14   2       25.19       27.89      3.89 o
  -5  15   2       68.11       65.26      6.11 o
  -4  15   2      135.46      140.38      9.86 o
  -3  15   2      172.48      181.66     13.23 o
  -2  15   2      294.88      343.38     18.00 o
  -1  15   2        1.26        5.24      4.12 o
   0  15   2      541.99      540.05     27.73 o
   1  15   2      344.18      370.86     13.39 o
   2  15   2      962.29      956.22     60.50 o
   3  15   2       58.17       66.75      6.92 o
   4  15   2      118.01      122.10     13.98 o
  -5  16   2       47.15       45.11      4.00 o
  -4  16   2      400.99      406.94     17.97 o
  -3  16   2      489.59      478.30     15.53 o
  -2  16   2       37.63       42.10      4.76 o
  -1  16   2     1533.66     1548.20     65.90 o
   0  16   2      630.59      595.46     22.30 o
   1  16   2      368.93      414.24     15.26 o
   2  16   2      211.27      227.71     11.81 o
   3  16   2       60.18       51.52      4.88 o
   4  16   2        2.86        0.90      3.18 o
  -5  17   2       14.74       13.56      2.31 o
  -4  17   2      125.01      123.95     11.42 o
  -3  17   2       57.10       54.35      6.07 o
  -2  17   2      619.71      617.05     22.70 o
  -1  17   2       15.32       10.83      2.21 o
   0  17   2      239.46      218.65     35.31 o
   1  17   2        0.01        5.78      2.62 o
   2  17   2        0.18        3.59      4.62 o
   3  17   2       77.73       76.60      6.89 o
   4  17   2       59.82       65.24     10.25 o
  -5  18   2       41.35       41.95      4.76 o
  -4  18   2      494.07      532.24     20.27 o
  -3  18   2      784.43      802.63     26.65 o
  -2  18   2       42.53       31.61      4.61 o
  -1  18   2     2176.98     2115.65    113.96 o
   0  18   2     2920.60     2751.82    141.47 o
   1  18   2      259.48      236.73     14.39 o
   2  18   2     2151.67     2275.52    133.47 o
   3  18   2      660.55      730.26     32.70 o
  -4  19   2        6.26        5.84      2.37 o
  -3  19   2        1.49        6.93      2.03 o
  -2  19   2      789.28      742.82     25.09 o
  -1  19   2      462.93      439.88     22.96 o
   0  19   2     1203.33     1231.69     69.41 o
   1  19   2      374.17      374.21     23.80 o
   2  19   2        8.42       16.05      3.65 o
   3  19   2        0.54        1.92      3.71 o
  -4  20   2       43.63       45.80      4.47 o
  -3  20   2       24.66       23.32      2.71 o
  -2  20   2       25.30       33.17      4.27 o
  -1  20   2      163.47      161.84      9.48 o
   0  20   2       66.42       66.37      3.84 o
   1  20   2      224.28      224.81     11.14 o
   2  20   2       70.28       66.26      8.15 o
   3  20   2       21.14       24.11      4.04 o
  -4  21   2       28.34       28.54      4.33 o
  -3  21   2      175.03      177.42     14.05 o
  -2  21   2        0.63        2.74      1.21 o
  -1  21   2        5.46        8.97      1.19 o
   0  21   2        0.05        2.73      2.07 o
   1  21   2        4.00        3.97      3.00 o
   2  21   2        6.20        5.10      1.92 o
   3  21   2        3.42        4.12      2.59 o
  -4  22   2      441.84      462.70     16.37 o
  -3  22   2       42.21       47.79      5.82 o
  -2  22   2        5.03        4.89      1.67 o
  -1  22   2       67.85       70.09      4.57 o
   0  22   2      556.16      558.87     22.61 o
   1  22   2       19.69       19.57      5.00 o
   2  22   2      391.51      374.29     33.49 o
   3  22   2       19.59       15.01      6.77 o
  -4  23   2      236.21      213.80     13.54 o
  -3  23   2       85.17       85.43      7.01 o
  -2  23   2     1393.13     1374.82     42.05 o
  -1  23   2      352.70      366.00     15.06 o
   0  23   2      432.19      398.14     33.88 o
   1  23   2      718.74      721.64    124.39 o
   2  23   2       21.70       31.84      5.92 o
   3  23   2      219.19      225.44     12.11 o
  -4  24   2       23.54       29.78      3.66 o
  -3  24   2       28.99       29.29      3.37 o
  -2  24   2      129.36      133.05     12.24 o
  -1  24   2       25.68       32.14      3.80 o
   0  24   2        3.33        5.96      2.09 o
   1  24   2       31.98       43.35      7.56 o
   2  24   2      114.96      116.01      9.90 o
  -3  25   2       91.13       89.85      7.59 o
  -2  25   2      313.54      312.03     10.40 o
  -1  25   2        1.76        2.47      1.56 o
   0  25   2      376.15      384.46     23.30 o
   1  25   2      224.46      223.68     13.75 o
   2  25   2        2.95        2.11      2.03 o
  -3  26   2        1.56        2.86      2.43 o
  -2  26   2       10.07       21.33      4.08 o
  -1  26   2       67.57       66.60      5.23 o
   0  26   2      241.40      233.81     12.76 o
   1  26   2        9.75       20.47      3.71 o
   2  26   2      124.57      115.67     11.38 o
  -3  27   2      155.09      165.55     13.07 o
  -2  27   2     1038.28     1120.61     40.98 o
  -1  27   2       21.59       20.64      2.29 o
   0  27   2      579.99      634.81     57.75 o
   1  27   2      203.78      203.39     10.72 o
   2  27   2        9.24       12.83      3.18 o
  -2  28   2      275.95      272.71     41.74 o
  -1  28   2       16.10       19.64      3.47 o
   0  28   2      277.49      271.77     14.69 o
   1  28   2       21.58       29.25      4.63 o
  -2  29   2      317.53      340.13     19.54 o
  -1  29   2       34.85       37.71      5.78 o
   0  29   2      145.26      155.03     12.60 o
   1  29   2      548.26      606.59     32.85 o
  -1  30   2       77.25       59.41     13.85 o
   0  30   2      112.85      120.00      8.41 o
  -6   1   3      240.73      189.30     18.76 o
  -5   1   3      264.05      289.62     32.86 o
  -4   1   3      125.54      154.76     13.86 o
  -3   1   3      660.76      668.35     61.70 o
  -2   1   3     1487.05     1265.27     80.81 o
  -1   1   3      777.56      677.83     38.78 o
   0   1   3     8001.53     9061.53    212.54 o
   1   1   3      393.64      458.13      6.25 o
   2   1   3      538.61      592.92     23.01 o
   3   1   3     1069.64     1207.63     45.30 o
   4   1   3      516.00      579.39     19.37 o
  -6   2   3       27.06       21.59      5.05 o
  -5   2   3      237.99      266.68     30.96 o
  -4   2   3       51.46       54.70      5.65 o
  -3   2   3      113.84      112.50     12.46 o
  -2   2   3      354.08      307.41     18.45 o
  -1   2   3      133.59      123.97      7.93 o
   0   2   3      206.38      228.42      6.17 o
   1   2   3      291.10      295.72      5.02 o
   2   2   3        2.25        8.50      1.13 o
   3   2   3      257.83      285.12     32.84 o
   4   2   3      133.73      127.77     17.94 o
  -6   3   3       39.42       41.92      6.63 o
  -5   3   3      448.71      443.91     57.88 o
  -4   3   3      111.33      115.08     14.16 o
  -3   3   3      770.51      751.73     90.96 o
  -2   3   3      775.88      664.59     42.48 o
  -1   3   3      623.41      605.26     47.66 o
   0   3   3      166.67      220.54     18.03 o
   1   3   3     2319.32     2687.15     49.80 o
   2   3   3      892.72      926.37     47.84 o
   3   3   3      503.57      582.62     19.90 o
   4   3   3      427.58      508.19     16.67 o
  -6   4   3       44.52       35.78      5.20 o
  -5   4   3        4.24        5.52      1.16 o
  -4   4   3     2217.42     2231.00    264.74 o
  -3   4   3     1039.16     1006.74    111.57 o
  -2   4   3     1523.64     1742.76    143.31 o
  -1   4   3      579.40      519.36     46.10 o
   0   4   3     2390.39     2601.70    199.23 o
   1   4   3       96.33      117.79      6.40 o
   2   4   3     2052.47     2112.54     79.05 o
   3   4   3       72.95       88.22     13.56 o
   4   4   3      116.94      147.80     11.87 o
  -6   5   3        2.39        2.25      1.33 o
  -5   5   3       53.59       55.98      8.47 o
  -4   5   3      125.18      141.55     16.90 o
  -3   5   3      228.80      221.91     21.94 o
  -2   5   3      768.78      873.79     72.38 o
  -1   5   3       70.97       82.12      7.08 o
   0   5   3       73.43      101.29      5.23 o
   1   5   3      851.62      830.45     60.36 o
   2   5   3       41.32       32.46      4.85 o
   3   5   3      371.70      352.37     23.70 o
   4   5   3        9.62        8.99      6.05 o
  -6   6   3      102.63      103.40     15.45 o
  -5   6   3      101.62      107.07     13.16 o
  -4   6   3      369.92      356.42     35.59 o
  -3   6   3      133.79      144.45      9.48 o
  -2   6   3      556.30      611.75     46.31 o
  -1   6   3      371.12      371.18     44.97 o
   0   6   3      362.31      393.76     29.83 o
   1   6   3      497.13      542.15     31.86 o
   2   6   3     1800.10     1722.86     89.54 o
   3   6   3        1.89        4.39      1.73 o
   4   6   3      347.94      359.75     25.57 o
  -6   7   3       15.76       13.37      2.93 o
  -5   7   3        0.31        2.09      0.80 o
  -4   7   3      832.75      829.73    128.31 o
  -3   7   3      275.67      315.95     24.78 o
  -2   7   3     1778.66     2018.34    194.64 o
  -1   7   3     2697.73     2656.10    322.33 o
   0   7   3      254.18      321.18     24.98 o
   1   7   3      817.86      846.81     48.41 o
   2   7   3     1332.90     1360.26     81.51 o
   3   7   3        7.05        2.18      2.47 o
   4   7   3      355.37      309.50     32.97 o
  -6   8   3      251.77      286.90     25.18 o
  -5   8   3       46.00       47.09      5.38 o
  -4   8   3     4450.45     4969.34    421.48 o
  -3   8   3      274.57      270.68     13.82 o
  -2   8   3     7705.85     8769.20    754.11 o
  -1   8   3     1401.75     1158.31    142.62 o
   0   8   3      143.72      151.59     12.75 o
   1   8   3     1224.62     1154.81     76.19 o
   2   8   3     4602.97     4810.05    153.95 o
   3   8   3       60.59       51.70      7.13 o
   4   8   3     1093.49     1024.76    113.27 o
  -6   9   3       91.50      101.63      8.78 o
  -5   9   3       58.74       54.94      6.51 o
  -4   9   3      521.49      537.18     29.97 o
  -3   9   3       10.97       11.83      1.49 o
  -2   9   3      345.42      453.90     34.97 o
  -1   9   3       72.90       59.16      9.51 o
   0   9   3       23.48       38.37      3.14 o
   1   9   3      590.33      528.01     63.49 o
   2   9   3      265.12      246.90     15.65 o
   3   9   3      210.60      205.12     15.13 o
   4   9   3      234.75      206.02     20.87 o
  -5  10   3      132.25      146.14      8.09 o
  -4  10   3      345.75      347.90     25.00 o
  -3  10   3       23.11       24.08      2.11 o
  -2  10   3      415.95      418.29     37.99 o
  -1  10   3     1104.42     1141.44    160.44 o
   0  10   3        2.87        3.49      1.07 o
   1  10   3      749.40      758.45     63.49 o
   2  10   3      149.80      171.92     13.59 o
   3  10   3        1.94        4.80      1.95 o
   4  10   3       31.03       29.35      6.15 o
  -5  11   3      267.38      236.22     17.05 o
  -4  11   3       62.18       52.27      4.25 o
  -3  11   3        1.99        2.61      1.26 o
  -2  11   3     1435.64     1562.96    113.33 o
  -1  11   3     1287.82     1426.78    142.72 o
   0  11   3      222.80      209.70     19.73 o
   1  11   3      710.06      744.83     62.47 o
   2  11   3      347.01      325.91     23.30 o
   3  11   3       56.85       57.60      5.07 o
   4  11   3      322.59      309.86     23.42 o
  -5  12   3       31.53       33.23      4.20 o
  -4  12   3       51.62       46.02      4.44 o
  -3  12   3      161.07      184.71     11.75 o
  -2  12   3        0.72       14.27      3.95 o
  -1  12   3     1911.92     2046.48    195.99 o
   0  12   3      155.91      144.25      9.94 o
   1  12   3      761.17      762.31     54.80 o
   2  12   3      713.48      688.64     52.97 o
   3  12   3      171.51      159.70     12.99 o
   4  12   3      249.71      259.82     22.53 o
  -5  13   3       25.21       29.31      2.82 o
  -4  13   3        0.27        1.95      0.89 o
  -3  13   3        0.39       -0.56      1.37 o
  -2  13   3        4.89        9.06      1.47 o
  -1  13   3       40.16       45.11      8.32 o
   0  13   3       37.67       46.00      8.34 o
   1  13   3       23.97       34.56      3.83 o
   2  13   3       10.81       13.11      2.02 o
   3  13   3       89.01       86.13     10.19 o
  -5  14   3       37.51       38.16      7.56 o
  -4  14   3      370.87      370.18     23.05 o
  -3  14   3     1094.51     1141.74     68.60 o
  -2  14   3      128.88      118.50      6.20 o
  -1  14   3      614.98      583.70     57.62 o
   0  14   3     1691.48     1314.71    221.72 o
   1  14   3      221.00      256.43     12.66 o
   2  14   3      468.74      469.71     22.94 o
   3  14   3      430.31      419.13     20.95 o
  -5  15   3     1264.86     1415.12     88.06 o
  -4  15   3       29.45       31.51      3.58 o
  -3  15   3     4033.33     4376.07    246.96 o
  -2  15   3     1365.12     1439.69     93.35 o
  -1  15   3      765.24      758.18     60.12 o
   0  15   3     2221.02     1814.42    233.50 o
   1  15   3      933.86      976.77     51.09 o
   2  15   3      322.47      360.48     18.70 o
   3  15   3     1261.71     1252.93    119.95 o
  -5  16   3      894.41      951.18     42.51 o
  -4  16   3      212.07      224.08     11.62 o
  -3  16   3      757.14      845.24     37.68 o
  -2  16   3     1003.49     1072.00     86.76 o
  -1  16   3       60.19      101.31      7.31 o
   0  16   3     1411.28     1128.09    165.73 o
   1  16   3     1056.58     1013.26     44.06 o
   2  16   3      296.91      275.02     12.84 o
   3  16   3      713.00      694.44     72.36 o
  -5  17   3       41.22       37.33      4.26 o
  -4  17   3      333.69      342.04     14.11 o
  -3  17   3      218.13      193.70     11.47 o
  -2  17   3       99.70       93.56      8.42 o
  -1  17   3     1652.54     1790.15     49.04 o
   0  17   3      152.67      130.65     18.35 o
   1  17   3      481.34      426.62     50.31 o
   2  17   3      183.03      165.62     30.99 o
   3  17   3       14.20       16.76      5.30 o
  -5  18   3      126.41      118.16     13.97 o
  -4  18   3       20.52       18.23      2.24 o
  -3  18   3        0.50        4.96      2.39 o
  -2  18   3       45.65       42.13      2.53 o
  -1  18   3      457.74      423.61     22.12 o
   0  18   3      811.69      669.37     60.88 o
   1  18   3      454.01      432.17     26.78 o
   2  18   3      538.90      560.44     31.38 o
   3  18   3       71.82       80.44      8.25 o
  -5  19   3      216.56      178.12     13.00 o
  -4  19   3      173.85      178.54     10.43 o
  -3  19   3      638.07      611.32     34.62 o
  -2  19   3      384.72      389.75     17.21 o
  -1  19   3        4.59        4.10      1.41 o
   0  19   3      258.22      227.29     31.22 o
   1  19   3     2137.27     2079.15    133.69 o
   2  19   3        6.44        9.09      3.09 o
   3  19   3     1418.52     1775.07    132.72 o
  -4  20   3      116.48      112.21      8.68 o
  -3  20   3       13.75       10.31      2.34 o
  -2  20   3      261.12      253.41      8.88 o
  -1  20   3      250.46      243.20      9.99 o
   0  20   3        2.12        3.72      2.61 o
   1  20   3      157.07      163.12     13.74 o
   2  20   3      131.54      140.26     13.22 o
   3  20   3       11.23       11.33      7.30 o
  -4  21   3      415.92      430.59     21.44 o
  -3  21   3      179.25      179.99      9.35 o
  -2  21   3      562.94      590.84     19.35 o
  -1  21   3     1047.61     1087.86     70.33 o
   0  21   3       48.53       45.74      4.13 o
   1  21   3      447.74      430.27     29.52 o
   2  21   3      750.60      777.84     59.73 o
  -4  22   3      848.58      922.34     35.25 o
  -3  22   3       26.10       28.58      2.92 o
  -2  22   3      759.79      783.51     24.81 o
  -1  22   3     1047.22     1135.08     62.26 o
   0  22   3        0.18        4.56      1.81 o
   1  22   3      581.35      602.85     59.24 o
   2  22   3      182.99      173.90     13.76 o
  -4  23   3       99.14       91.89      9.11 o
  -3  23   3      156.90      155.24      8.00 o
  -2  23   3        8.38        7.59      2.35 o
  -1  23   3      458.30      455.46     25.09 o
   0  23   3      146.54      141.00     16.05 o
   1  23   3      136.74      125.52      7.54 o
   2  23   3      277.43      282.69     21.56 o
  -4  24   3        0.25       -0.06      1.80 o
  -3  24   3      233.29      222.82      8.47 o
  -2  24   3      340.39      361.92     10.12 o
  -1  24   3      156.32      153.49      7.56 o
   0  24   3      466.77      492.87     34.60 o
   1  24   3       64.95       55.66      5.21 o
   2  24   3       62.27       65.62      6.48 o
  -3  25   3      239.10      228.66     11.74 o
  -2  25   3        0.31        2.06      1.57 o
  -1  25   3       59.85       51.03      6.02 o
   0  25   3        4.32       12.08      5.58 o
   1  25   3        4.61        6.03      2.71 o
   2  25   3       16.76       14.46      4.22 o
  -3  26   3      350.91      345.57     20.65 o
  -2  26   3      134.27      119.63      7.76 o
  -1  26   3      497.15      553.03     31.25 o
   0  26   3      880.12     1013.36     79.10 o
   1  26   3       11.76       18.81      4.88 o
  -3  27   3      389.78      386.78     15.02 o
  -2  27   3       10.57        9.25      2.23 o
  -1  27   3      306.47      324.79     14.78 o
   0  27   3       39.86       52.58      8.19 o
   1  27   3        0.94        3.96      3.16 o
  -2  28   3       91.32       96.48      8.50 o
  -1  28   3        7.70        4.63      2.02 o
   0  28   3      175.52      163.44     16.56 o
   1  28   3      128.21      113.91      8.61 o
  -2  29   3       77.16       79.84      8.70 o
  -1  29   3      196.33      221.25     22.34 o
   0  29   3       89.70       98.33      7.17 o
  -6   0   4      406.56      317.48     55.55 o
  -5   0   4      236.96      174.49     18.27 o
  -4   0   4     3038.99     2515.14    115.71 o
  -3   0   4      437.42      310.34     12.77 o
  -2   0   4     3038.79     2666.86     48.69 o
  -1   0   4     5992.37     6430.45     63.00 o
   0   0   4        3.90       10.06      1.43 o
   1   0   4     5310.30     5781.37    101.20 o
   2   0   4     1927.95     1851.05    190.02 o
   3   0   4      109.20      129.62      7.47 o
   4   0   4     1288.48     1383.21     86.79 o
  -6   1   4       22.35       17.00      3.91 o
  -5   1   4        0.17        2.58      1.57 o
  -4   1   4      237.50      237.25     30.05 o
  -3   1   4      586.91      513.35     39.69 o
  -2   1   4       20.23       19.59      3.84 o
  -1   1   4     1489.49     1361.93    136.91 o
   0   1   4      498.09      557.03     13.20 o
   1   1   4      298.21      286.11     19.45 o
   2   1   4      640.77      561.47     46.39 o
   3   1   4       23.37       23.29      2.17 o
   4   1   4      191.63      196.14     15.28 o
  -6   2   4      132.73      111.10     15.82 o
  -5   2   4      652.39      588.51     70.19 o
  -4   2   4      752.84      641.37     51.42 o
  -3   2   4       54.86       41.60      2.65 o
  -2   2   4      467.18      396.73     34.87 o
  -1   2   4     5330.29     5340.78    374.48 o
   0   2   4       29.45       33.00      2.40 o
   1   2   4     2012.78     2084.30     53.44 o
   2   2   4       39.67       45.93      4.64 o
   3   2   4       22.50       19.30      2.28 o
  -6   3   4      137.42       93.95     15.13 o
  -5   3   4      536.39      512.39     83.20 o
  -4   3   4      274.08      226.43     20.02 o
  -3   3   4        6.34        4.02      0.71 o
  -2   3   4        3.17        1.06      1.01 o
  -1   3   4      786.86      759.45     87.79 o
   0   3   4      180.01      176.70     12.47 o
   1   3   4      227.28      222.35     13.54 o
   2   3   4      398.26      369.35     17.55 o
   3   3   4        2.50        5.49      2.15 o
  -6   4   4       56.66       47.22     12.04 o
  -5   4   4     1087.23     1119.65    132.12 o
  -4   4   4       67.68       70.04      6.41 o
  -3   4   4      456.92      438.14     30.54 o
  -2   4   4      608.91      644.78     34.20 o
  -1   4   4      843.47      919.50     71.09 o
   0   4   4      474.71      511.04     51.59 o
   1   4   4     1050.21      994.06     90.93 o
   2   4   4       37.35       37.18      4.48 o
   3   4   4       16.31       17.78      8.41 o
  -6   5   4      292.29      390.38     39.98 o
  -5   5   4      599.75      555.08     52.34 o
  -4   5   4      111.37      123.25      9.92 o
  -3   5   4     2236.80     2079.44    135.90 o
  -2   5   4     5070.23     5360.35    358.28 o
  -1   5   4      233.56      241.49     18.26 o
   0   5   4     2514.02     2633.06    205.75 o
   1   5   4      858.40      789.97     54.25 o
   2   5   4       12.85        8.39      1.81 o
   3   5   4      519.92      508.13     21.38 o
  -6   6   4        9.58       13.89      2.78 o
  -5   6   4        1.91        4.79      1.99 o
  -4   6   4       17.56       20.03      2.80 o
  -3   6   4       14.52        8.95      2.35 o
  -2   6   4      698.51      732.89     77.67 o
  -1   6   4       23.80       27.31      3.10 o
   0   6   4      938.97      894.22     88.24 o
   1   6   4      984.13      943.05     67.22 o
   2   6   4        2.95        2.39      0.67 o
   3   6   4      739.43      612.37     26.71 o
  -6   7   4      704.87      717.68    246.82 o
  -5   7   4      235.17      264.28     35.04 o
  -4   7   4       22.33       26.62      3.35 o
  -3   7   4     1105.10     1098.15     72.66 o
  -2   7   4     5437.49     5439.77    456.16 o
  -1   7   4      934.45      916.68     90.80 o
   0   7   4     7127.68     6967.65    501.92 o
   1   7   4      422.23      387.04     31.74 o
   2   7   4      611.75      629.01     49.18 o
   3   7   4     2069.51     2070.19     37.01 o
  -6   8   4       13.82       15.55      4.23 o
  -5   8   4      256.50      288.63     34.25 o
  -4   8   4     1066.13     1102.05     78.73 o
  -3   8   4        5.93        5.52      1.49 o
  -2   8   4     5331.24     5323.93    480.74 o
  -1   8   4      797.40      805.09     82.92 o
   0   8   4      962.03      904.13     24.32 o
   1   8   4      572.00      546.99     37.75 o
   2   8   4      210.65      184.73     10.61 o
   3   8   4      416.24      399.83     59.05 o
  -6   9   4       19.54       22.09      4.16 o
  -5   9   4      124.77      126.94     13.34 o
  -4   9   4        2.86        5.66      2.28 o
  -3   9   4      497.58      564.93     30.67 o
  -2   9   4      344.72      374.21     22.30 o
  -1   9   4      160.93      141.10     21.07 o
   0   9   4      161.90      210.35     10.17 o
   1   9   4        4.80        2.83      2.75 o
   2   9   4       92.59       83.66      7.95 o
   3   9   4        0.01       -0.08      2.01 o
  -6  10   4      267.28      306.46     46.27 o
  -5  10   4      219.15      265.72     29.47 o
  -4  10   4       14.70       15.58      1.73 o
  -3  10   4      603.12      696.21     65.67 o
  -2  10   4      915.96     1015.07     82.86 o
  -1  10   4      145.73      152.97     13.50 o
   0  10   4      344.22      342.29     23.49 o
   1  10   4        0.12        1.14      0.62 o
   2  10   4       21.95       19.92      2.62 o
   3  10   4       40.04       33.20      4.70 o
  -6  11   4      109.81      107.12     20.75 o
  -5  11   4       46.22       51.06      3.46 o
  -4  11   4       49.12       51.00      2.87 o
  -3  11   4      385.83      443.80     37.13 o
  -2  11   4        4.49       12.02      6.61 o
  -1  11   4      182.03      198.84     25.65 o
   0  11   4      132.64      135.06     14.13 o
   1  11   4      168.04      161.17      8.01 o
   2  11   4        5.04       10.95      3.29 o
   3  11   4      415.52      401.48     21.12 o
  -5  12   4      183.58      192.05     17.18 o
  -4  12   4     1232.36     1381.38     71.30 o
  -3  12   4      210.71      228.01      8.01 o
  -2  12   4      617.68      654.63     58.19 o
  -1  12   4     2465.87     2531.91    402.19 o
   0  12   4      244.78      234.11     19.04 o
   1  12   4      902.76      917.46     86.80 o
   2  12   4      472.60      520.84     60.36 o
   3  12   4       28.17       20.86      4.81 o
  -5  13   4       21.90       19.05      3.27 o
  -4  13   4        0.40        5.98      5.77 o
  -3  13   4      429.44      437.62     32.39 o
  -2  13   4       28.54       32.30      4.19 o
  -1  13   4     1408.52     1653.06     36.60 o
   0  13   4      210.71      202.91     15.51 o
   1  13   4      199.31      195.63     34.45 o
   2  13   4      717.54      739.17     61.45 o
   3  13   4      334.98      379.62     19.75 o
  -5  14   4      146.10      159.30      5.47 o
  -4  14   4      412.16      457.28     32.47 o
  -3  14   4      292.29      269.92     19.20 o
  -2  14   4      262.05      274.93     26.78 o
  -1  14   4     3111.90     3082.14    356.36 o
   0  14   4       50.77       45.59      3.91 o
   1  14   4     1539.62     1384.78     90.74 o
   2  14   4      545.65      595.73     29.97 o
   3  14   4        2.91        0.91      3.21 o
  -5  15   4      189.47      198.27     10.70 o
  -4  15   4       40.19       41.54      3.13 o
  -3  15   4       77.87       81.83      7.96 o
  -2  15   4      189.93      181.88     18.56 o
  -1  15   4      453.60      435.99     55.79 o
   0  15   4      887.09      862.51     70.33 o
   1  15   4      469.41      433.64     33.63 o
   2  15   4      185.68      198.04     15.24 o
   3  15   4        3.88        3.67      2.63 o
  -5  16   4       73.87       86.44      9.02 o
  -4  16   4       33.09       36.80      2.99 o
  -3  16   4      116.24      121.07      6.58 o
  -2  16   4      122.22      126.67      9.13 o
  -1  16   4      547.60      488.67     50.28 o
   0  16   4       65.09       56.56      6.67 o
   1  16   4        2.38       -0.06      2.51 o
   2  16   4      252.15      251.00     21.84 o
   3  16   4      245.37      273.55     31.10 o
  -5  17   4      225.75      221.11     17.16 o
  -4  17   4      281.75      299.56     25.69 o
  -3  17   4       15.74       17.37      2.17 o
  -2  17   4      509.99      542.16     32.75 o
  -1  17   4      173.14      142.96     19.03 o
   0  17   4       55.95       61.50      8.78 o
   1  17   4      375.38      352.29     20.64 o
   2  17   4       83.36       77.81      4.89 o
   3  17   4       90.16       88.61     10.99 o
  -5  18   4      133.82      145.34     11.42 o
  -4  18   4       50.63       62.42      3.73 o
  -3  18   4       26.60       17.60      2.32 o
  -2  18   4       55.03       51.59      9.90 o
  -1  18   4      518.95      426.05     76.79 o
   0  18   4       10.15        9.09      2.47 o
   1  18   4      304.92      256.27     36.14 o
   2  18   4      138.79      133.63      8.08 o
  -5  19   4       19.46       14.96      2.41 o
  -4  19   4       10.61       10.48      1.66 o
  -3  19   4      143.39      141.82     10.01 o
  -2  19   4      712.25      747.10     54.37 o
  -1  19   4      317.79      314.10     38.94 o
   0  19   4      959.29      974.00     76.22 o
   1  19   4       89.24       72.55      6.52 o
   2  19   4       85.24       91.60      5.46 o
  -4  20   4       21.46       19.79      2.51 o
  -3  20   4       14.45       10.15      1.60 o
  -2  20   4      132.26      136.15     23.69 o
  -1  20   4       11.01       12.08      4.08 o
   0  20   4      303.63      317.28     30.83 o
   1  20   4       45.31       43.12      4.16 o
   2  20   4        6.77        7.56      2.52 o
  -4  21   4        0.45        0.08      1.54 o
  -3  21   4      271.15      266.50      8.58 o
  -2  21   4        4.89        4.79      1.73 o
  -1  21   4       39.99       33.92      2.80 o
   0  21   4        5.13       11.06      2.72 o
   1  21   4      152.53      139.71     12.96 o
   2  21   4        6.54       12.06      4.58 o
  -4  22   4      286.53      288.71     14.02 o
  -3  22   4      112.26      103.18      7.64 o
  -2  22   4      302.86      300.14     12.51 o
  -1  22   4      337.83      336.02     22.66 o
   0  22   4        5.31       11.02      4.19 o
   1  22   4       99.77      105.81     19.83 o
   2  22   4      259.75      281.11     27.77 o
  -4  23   4       36.95       37.85      3.45 o
  -3  23   4      518.12      526.44     26.30 o
  -2  23   4      357.71      321.63      9.87 o
  -1  23   4       13.70       15.02      2.04 o
   0  23   4      597.53      521.64     43.22 o
   1  23   4      208.90      213.48     20.07 o
  -4  24   4       15.27       10.43      2.06 o
  -3  24   4      321.39      308.14     15.16 o
  -2  24   4      255.77      277.09     12.21 o
  -1  24   4      280.18      284.71     15.81 o
   0  24   4      620.09      558.78     50.49 o
   1  24   4        1.92        3.06      1.89 o
  -3  25   4      191.92      184.41     11.87 o
  -2  25   4       12.59        9.58      1.51 o
  -1  25   4      101.09      105.49     10.78 o
   0  25   4      466.92      431.58     44.10 o
   1  25   4        8.89       10.49      2.25 o
  -3  26   4       15.55        9.11      1.90 o
  -2  26   4        2.23        3.74      1.13 o
  -1  26   4        0.19       -0.52      1.79 o
   0  26   4       41.78       29.29      8.02 o
   1  26   4       12.41        9.43      2.44 o
  -3  27   4      188.02      171.49     12.67 o
  -2  27   4        7.99        7.32      2.32 o
  -1  27   4       33.07       30.29      5.70 o
   0  27   4      389.69      392.51     26.97 o
  -2  28   4       10.94       10.32      2.87 o
  -1  28   4       18.00       24.98      3.66 o
   0  28   4        1.88        2.70      2.13 o
  -6   1   5      177.98      126.04     22.14 o
  -5   1   5      121.83       99.44     12.69 o
  -4   1   5      200.69      167.96     22.89 o
  -3   1   5      170.97      152.23     27.56 o
  -2   1   5       25.05       25.79      2.91 o
  -1   1   5        6.51       12.16      1.24 o
   0   1   5      475.33      518.73     23.98 o
   1   1   5      145.47      174.19     14.39 o
   2   1   5      907.53      865.50     47.35 o
   3   1   5      289.02      348.94     31.72 o
  -6   2   5       14.36        9.67      2.66 o
  -5   2   5      485.26      397.53     25.17 o
  -4   2   5        0.07        2.70      3.23 o
  -3   2   5     1117.77     1068.02     53.35 o
  -2   2   5      346.46      349.99     27.63 o
  -1   2   5      133.81      163.33     10.96 o
   0   2   5      475.52      583.10     11.80 o
   1   2   5     1488.49     1585.89     37.92 o
   2   2   5      110.67      123.54     16.96 o
   3   2   5      633.34      531.26    110.01 o
  -6   3   5        5.43        4.82      1.27 o
  -5   3   5      676.40      574.49     29.92 o
  -4   3   5       22.93       20.48      4.30 o
  -3   3   5     3019.47     3124.15     65.09 o
  -2   3   5      593.26      584.14     18.82 o
  -1   3   5      145.21      106.04     14.05 o
   0   3   5      996.49     1008.40    113.43 o
   1   3   5     1928.12     1961.14     52.68 o
   2   3   5      130.03      116.66     10.47 o
   3   3   5     1207.67     1233.56    118.46 o
  -6   4   5       10.03        7.41      1.93 o
  -5   4   5     1422.95     1286.88     79.72 o
  -4   4   5      675.92      570.48     50.09 o
  -2   4   5     1563.09     1509.14    204.16 o
  -1   4   5     2484.19     2618.37    182.23 o
   0   4   5       22.82       21.60      3.06 o
   1   4   5     2289.36     2291.83    142.28 o
   2   4   5      340.70      316.19     17.85 o
   3   4   5       48.19       48.87     14.76 o
  -6   5   5       16.94       17.74      3.99 o
  -5   5   5      161.58      137.85     26.42 o
  -4   5   5      183.78      170.24     19.68 o
  -3   5   5       64.12       70.29      5.95 o
  -2   5   5      245.46      236.23     30.35 o
  -1   5   5     1224.89     1253.16    142.80 o
   0   5   5        4.09        4.34      1.06 o
   1   5   5      421.66      410.05     34.55 o
   2   5   5      230.66      227.98     16.26 o
   3   5   5       49.11       30.77      8.47 o
  -6   6   5       55.33       37.49      7.28 o
  -5   6   5       74.77       65.99     10.31 o
  -4   6   5       49.31       44.68      8.78 o
  -3   6   5      353.27      311.40     54.25 o
  -2   6   5       68.82       58.37      4.55 o
  -1   6   5      646.64      637.93     40.52 o
   0   6   5      997.78     1043.32    109.41 o
   1   6   5        0.18        2.57      0.98 o
   2   6   5      284.36      253.87     14.22 o
   3   6   5      211.62      142.45     23.02 o
  -6   7   5       25.47       21.27      4.19 o
  -5   7   5       15.38       12.35      3.39 o
  -4   7   5      100.86      102.32      8.55 o
  -3   7   5        8.72        3.77      0.94 o
  -2   7   5      108.86       96.80      3.92 o
  -1   7   5       47.63       53.50      6.93 o
   0   7   5      524.89      558.88     36.55 o
   1   7   5      129.11      124.91     14.28 o
   2   7   5        0.72        3.57      2.71 o
   3   7   5       11.78       13.96      2.47 o
  -6   8   5       12.36       13.34      2.97 o
  -5   8   5      367.74      379.33     30.01 o
  -4   8   5      353.03      339.44     38.42 o
  -3   8   5      114.36      118.75     12.06 o
  -2   8   5      290.85      272.09     26.54 o
  -1   8   5      239.48      213.17     25.40 o
   0   8   5        1.83        6.64      1.03 o
   1   8   5      614.02      590.64     39.74 o
   2   8   5      329.19      298.28     18.88 o
   3   8   5       33.17       30.64      4.46 o
  -5   9   5      435.13      536.04     93.94 o
  -4   9   5      186.50      173.83     10.30 o
  -3   9   5      468.07      452.01     67.56 o
  -2   9   5        0.56       -0.36      0.87 o
  -1   9   5        2.42        4.06      0.89 o
   0   9   5      275.64      306.51     20.00 o
   1   9   5      143.65      137.40     12.42 o
   2   9   5       63.69       64.84      7.29 o
   3   9   5       25.73       23.76      4.36 o
  -6  10   5      115.33      126.03     36.93 o
  -5  10   5       29.00       35.21      4.78 o
  -4  10   5      664.22      645.26     89.18 o
  -3  10   5      496.26      443.87    130.49 o
  -2  10   5      323.84      286.75     31.09 o
  -1  10   5     1456.78     1377.76    112.96 o
   0  10   5      116.19      132.32     10.57 o
   1  10   5      488.22      505.12     26.16 o
   2  10   5      627.07      604.36     54.12 o
   3  10   5        3.86        5.33      1.90 o
  -6  11   5       88.35      115.85     12.61 o
  -5  11   5        0.64        3.19      5.62 o
  -4  11   5      905.46      955.52     86.39 o
  -3  11   5      684.76      663.41    102.47 o
  -2  11   5      564.55      517.00     51.69 o
  -1  11   5      463.57      388.93     13.08 o
   0  11   5      134.26      156.28      9.03 o
   1  11   5        5.19        8.13      1.92 o
   2  11   5      509.05      505.55     37.01 o
   3  11   5        3.77        9.55      3.87 o
  -5  12   5      545.64      689.47     80.26 o
  -4  12   5        0.07        0.61      0.80 o
  -3  12   5     1390.77     1490.81    175.51 o
  -2  12   5      110.99       81.62     12.53 o
  -1  12   5      334.94      350.97     29.18 o
   0  12   5      549.21      540.54     32.25 o
   1  12   5      548.60      540.55     43.75 o
   2  12   5      236.14      214.96     15.93 o
  -5  13   5      487.93      604.08     47.98 o
  -4  13   5      450.89      452.92     38.97 o
  -3  13   5      281.29      281.51     42.60 o
  -2  13   5     1545.96     1425.26    159.47 o
  -1  13   5      250.10      244.46     32.16 o
   0  13   5      460.20      404.01     29.90 o
   1  13   5     1111.38     1078.90     55.73 o
   2  13   5       24.19       26.62      3.84 o
  -5  14   5       79.22      115.47     22.36 o
  -4  14   5      578.19      569.54     48.28 o
  -3  14   5       14.43       14.56      2.17 o
  -2  14   5     2277.61     2099.95    230.72 o
  -1  14   5       21.29       19.36      2.10 o
   0  14   5      168.33      141.54     12.97 o
   1  14   5        0.16       11.19      2.90 o
   2  14   5      246.93      249.90     24.13 o
  -5  15   5      203.84      254.55     15.01 o
  -4  15   5      173.39      154.29      9.83 o
  -3  15   5      840.67      958.60     65.53 o
  -2  15   5       84.53       67.51     13.51 o
  -1  15   5       25.26       23.50      2.35 o
   0  15   5      968.02     1038.27     71.98 o
   1  15   5      786.08      740.30     53.98 o
   2  15   5      298.59      290.95     22.29 o
  -5  16   5        0.65       -0.33      2.70 o
  -4  16   5       26.26       20.69      2.67 o
  -3  16   5        1.66        3.53      2.04 o
  -2  16   5      666.10      605.16     69.11 o
  -1  16   5        2.28        4.49      1.09 o
   0  16   5      174.31      176.99     13.72 o
   1  16   5       45.42       39.70      4.49 o
   2  16   5       33.98       35.59      5.11 o
  -5  17   5      152.01      189.87     44.04 o
  -4  17   5      217.71      233.56     16.73 o
  -3  17   5       35.41       35.49      2.79 o
  -2  17   5      238.93      227.32     30.97 o
  -1  17   5      166.80      156.46     15.17 o
   0  17   5       57.52       53.86      7.09 o
   1  17   5      292.39      283.17     32.47 o
   2  17   5        2.17        3.00      3.50 o
  -5  18   5      170.74      190.43     28.40 o
  -4  18   5        0.31        3.30      2.24 o
  -3  18   5      256.11      267.38     20.26 o
  -2  18   5      340.56      307.58     34.39 o
  -1  18   5       18.52       10.17      6.47 o
   0  18   5      466.10      505.84     45.73 o
   1  18   5       57.75       59.49      6.41 o
   2  18   5       38.07       35.41      4.94 o
  -5  19   5       18.63       11.82      4.14 o
  -4  19   5      647.82      682.31     38.26 o
  -3  19   5      330.46      296.57     24.94 o
  -2  19   5       45.72       40.59      5.14 o
  -1  19   5      900.86      777.51    152.46 o
   0  19   5      374.19      380.74     32.23 o
   1  19   5      332.81      331.49     23.72 o
   2  19   5      524.13      546.75     49.18 o
  -4  20   5      685.39      692.56     42.22 o
  -3  20   5      878.30      991.13     61.37 o
  -2  20   5       38.54       29.42      4.31 o
  -1  20   5      785.72      719.72    138.45 o
   0  20   5     1418.51     1614.43    178.09 o
   1  20   5       59.50       50.20      6.72 o
  -4  21   5       46.72       48.05      5.99 o
  -3  21   5       55.56       47.36      4.49 o
  -2  21   5       32.56       26.24      3.51 o
  -1  21   5       17.94       13.97      4.62 o
   0  21   5       27.29       36.87      5.41 o
   1  21   5       10.29       10.02      3.14 o
  -4  22   5      239.14      249.22     15.62 o
  -3  22   5       36.93       37.29      3.24 o
  -2  22   5      194.01      192.02     27.94 o
  -1  22   5      757.10      800.95     99.02 o
   0  22   5      248.78      241.01     26.09 o
   1  22   5      478.58      508.26     32.86 o
  -4  23   5        5.49        8.38      2.17 o
  -3  23   5        7.70        5.11      1.63 o
  -2  23   5      302.25      267.90     20.83 o
  -1  23   5        4.40       10.70      3.45 o
   0  23   5      367.36      321.00     23.35 o
   1  23   5        1.06        2.46      3.41 o
  -3  24   5      284.36      298.18     12.21 o
  -2  24   5       53.84       48.96      5.08 o
  -1  24   5        1.82        1.82      1.90 o
   0  24   5        0.68        1.98      2.00 o
  -3  25   5        0.00        1.50      1.75 o
  -2  25   5      398.58      363.76     44.30 o
  -1  25   5      120.09      113.39      9.47 o
   0  25   5        3.69        3.89      1.47 o
  -3  26   5       65.42       52.20      5.00 o
  -2  26   5      589.38      583.87     58.01 o
  -1  26   5        9.32        7.13      2.20 o
   0  26   5       84.39       62.89      6.39 o
  -2  27   5      337.02      289.64     26.05 o
  -1  27   5      228.55      234.76     13.86 o
  -6   0   6      703.23      654.38     44.31 o
  -5   0   6       45.26       41.86      7.79 o
  -4   0   6       47.59       43.30     10.57 o
  -3   0   6       22.10       39.73     11.82 o
  -2   0   6      989.59     1182.42     29.68 o
  -1   0   6      145.27      169.66     11.52 o
   0   0   6     1215.83     1404.23     67.05 o
   1   0   6      346.72      334.21     22.26 o
   2   0   6       10.56       16.87      4.51 o
  -6   1   6      852.14      763.13     35.51 o
  -5   1   6      540.53      496.45     28.17 o
  -4   1   6      159.00      159.48     22.28 o
  -3   1   6      972.48      949.65     28.98 o
  -2   1   6     1169.63     1294.54     31.37 o
  -1   1   6      303.82      312.93     31.02 o
   0   1   6     1885.78     2231.33    234.63 o
   1   1   6        0.08        1.50      1.31 o
   2   1   6      177.03      162.08     18.93 o
  -6   2   6       11.60       16.77      3.24 o
  -5   2   6       66.32       64.30      8.29 o
  -4   2   6       56.11       58.40      8.97 o
  -3   2   6       99.97      103.72      8.43 o
  -2   2   6      622.38      682.45     30.01 o
  -1   2   6      139.60      129.48     22.66 o
   0   2   6     1243.11     1157.92    155.08 o
   1   2   6        0.85        0.84      3.02 o
   2   2   6      448.61      338.32     17.15 o
  -6   3   6       30.14       24.50      4.38 o
  -5   3   6       45.73       42.91     12.84 o
  -4   3   6      325.84      310.81     19.87 o
  -3   3   6      462.14      470.35     46.20 o
  -2   3   6      622.62      711.97     37.92 o
  -1   3   6     1513.24     1451.08    195.84 o
   0   3   6       89.28      111.88     17.67 o
   1   3   6      183.25      167.75     13.77 o
   2   3   6      559.28      530.31     41.20 o
  -6   4   6      116.28       98.92     19.11 o
  -5   4   6      790.93      744.25     60.06 o
  -4   4   6      122.22      114.10      9.71 o
  -3   4   6      628.05      650.89     69.16 o
  -2   4   6     1833.27     1997.74    232.61 o
  -1   4   6      115.32      110.56     21.66 o
   0   4   6     1247.93     1295.93    105.70 o
   1   4   6      976.56      935.73     55.88 o
   2   4   6        2.69        2.81      2.25 o
  -6   5   6       21.52       20.96      3.16 o
  -5   5   6        0.92        3.75      1.70 o
  -4   5   6       79.65       90.35      9.33 o
  -2   5   6      248.75      279.98     26.74 o
  -1   5   6       58.01       47.05      6.47 o
   0   5   6      154.82      138.70     15.07 o
   1   5   6      402.03      354.82     21.65 o
   2   5   6      104.36       84.54      6.65 o
  -6   6   6       38.15       28.84      6.02 o
  -5   6   6       54.05       49.66      6.69 o
  -4   6   6      745.88      734.21    112.38 o
  -3   6   6      236.01      262.74     16.31 o
  -2   6   6     1173.87     1277.59    205.92 o
  -1   6   6     1037.06     1010.56     81.64 o
   0   6   6        1.31        1.40      0.94 o
   1   6   6      326.48      316.43     16.72 o
   2   6   6      393.33      389.87     25.21 o
  -6   7   6      114.96       79.68     14.35 o
  -5   7   6        1.40        3.60      1.91 o
  -4   7   6      294.71      247.87     17.43 o
  -3   7   6       95.64      116.33     19.76 o
  -2   7   6        4.27        3.87      1.91 o
  -1   7   6       57.11       56.46      5.43 o
   0   7   6      259.04      253.48     24.43 o
   1   7   6        2.01        1.50      1.85 o
   2   7   6      210.11      173.68     20.19 o
  -6   8   6       74.43       77.88     13.83 o
  -5   8   6       24.86       25.38      4.68 o
  -4   8   6      287.80      222.85     21.73 o
  -3   8   6      441.91      456.16     79.89 o
  -2   8   6       68.07       57.47     14.28 o
  -1   8   6      465.88      446.12     23.91 o
   0   8   6       17.58       15.11      1.97 o
   1   8   6       23.12       24.70      3.36 o
   2   8   6       51.64       44.12      7.26 o
  -6   9   6      145.55       86.90     23.31 o
  -5   9   6      175.02      143.43     22.49 o
  -4   9   6      433.24      468.49     35.92 o
  -3   9   6     1422.70     1153.42     47.06 o
  -2   9   6      177.39      138.93     31.76 o
  -1   9   6     1234.78     1251.86     98.90 o
   0   9   6      278.53      309.26     20.87 o
   1   9   6       96.89       93.22     10.83 o
   2   9   6      899.48      836.33     56.02 o
  -6  10   6       99.13       83.58     26.91 o
  -5  10   6       55.27       53.19      8.74 o
  -4  10   6       24.39       30.85      5.17 o
  -2  10   6     1780.93     1750.43    173.11 o
  -1  10   6       35.55       51.13     14.43 o
   0  10   6     1492.53     1429.30    100.99 o
   1  10   6      267.99      260.51     28.95 o
   2  10   6        9.87        7.43      2.48 o
  -5  11   6       56.18       44.68      7.30 o
  -4  11   6       46.91       51.72     15.45 o
  -3  11   6     1319.54     1757.44     87.42 o
  -2  11   6      581.66      560.79     90.39 o
  -1  11   6     1541.66     1618.55    129.51 o
   0  11   6      974.41      880.08     33.59 o
   1  11   6       53.78       62.07      9.55 o
   2  11   6      290.59      293.43     56.67 o
  -5  12   6       33.75       30.19      5.27 o
  -4  12   6        8.35        7.30      8.70 o
  -3  12   6      763.75      987.65     51.69 o
  -2  12   6      148.89      122.22     12.11 o
  -1  12   6      742.79      770.13     59.19 o
   0  12   6       56.38       30.90     26.27 o
   1  12   6        3.43        1.34      3.15 o
   2  12   6      750.13      724.09    109.83 o
  -5  13   6       43.20       43.46     10.61 o
  -4  13   6       55.58       55.40      8.93 o
  -3  13   6        9.06        9.06      1.48 o
  -2  13   6      312.46      292.82     32.65 o
  -1  13   6       78.79       72.45      7.10 o
   0  13   6      847.53      844.87     67.26 o
   1  13   6       86.84       83.40     12.25 o
   2  13   6        4.90        7.82     12.09 o
  -5  14   6       91.19       72.42      9.28 o
  -4  14   6        0.09        0.26      2.97 o
  -3  14   6      293.57      312.63     50.04 o
  -2  14   6      448.31      428.34     40.61 o
  -1  14   6       95.36       86.19      6.51 o
   0  14   6      401.95      367.42     39.29 o
   1  14   6       63.90       62.49      8.57 o
   2  14   6        0.76        1.28      1.92 o
  -5  15   6      120.34       83.82     15.20 o
  -4  15   6        2.06        5.86      2.06 o
  -3  15   6      152.26      130.75     15.39 o
  -2  15   6        0.08        1.16      1.47 o
  -1  15   6       11.22        4.56      3.61 o
   0  15   6       24.66       16.70      3.00 o
   1  15   6       23.87       25.27      4.46 o
  -4  16   6      167.70      133.63     22.82 o
  -3  16   6       33.54       27.68      5.75 o
  -2  16   6      975.67      949.84    100.14 o
  -1  16   6      344.85      298.36     29.04 o
   0  16   6      409.08      427.65     39.68 o
   1  16   6      564.33      552.52     62.09 o
  -5  17   6       77.25      122.25     26.09 o
  -4  17   6      156.90      110.78     18.22 o
  -3  17   6       58.00       57.31      9.30 o
  -2  17   6      463.93      472.52     54.29 o
  -1  17   6       58.41       52.53      8.01 o
   0  17   6       28.32       27.16      3.32 o
   1  17   6      230.65      239.02     19.28 o
  -5  18   6      180.90      209.94     45.59 o
  -4  18   6      263.63      160.97     33.20 o
  -3  18   6        6.84        6.54      1.35 o
  -2  18   6      322.10      368.60     39.43 o
  -1  18   6      163.01      133.57     15.34 o
   0  18   6       58.07       56.54      8.19 o
   1  18   6      333.81      343.47     27.02 o
  -4  19   6       27.39       26.63      7.84 o
  -3  19   6        2.47        2.35      1.38 o
  -2  19   6        3.06        0.72      1.07 o
  -1  19   6       17.89       14.13      2.87 o
   0  19   6       13.74       16.39      6.06 o
   1  19   6       47.46       47.08      4.87 o
  -4  20   6       64.67       63.32     13.67 o
  -3  20   6      233.51      196.61     16.76 o
  -2  20   6      109.27       98.23     17.32 o
  -1  20   6      354.67      333.77     18.30 o
   0  20   6        0.69        1.18      1.37 o
   1  20   6        5.52        8.12      2.58 o
  -3  21   6       56.44       39.78      7.71 o
  -2  21   6      206.54      197.67     35.13 o
  -1  21   6      266.75      248.61     17.12 o
   0  21   6        6.71        8.69      2.24 o
  -3  22   6       20.70       18.75      5.75 o
  -2  22   6       58.35       48.00      8.14 o
  -1  22   6      183.81      173.52     23.04 o
   0  22   6        5.94        9.26      2.84 o
  -3  23   6      310.20      296.65    113.83 o
  -2  23   6        3.11        1.72      0.93 o
  -1  23   6      835.33      851.09     92.27 o
   0  23   6       31.36       27.46      3.48 o
  -3  24   6       43.50       24.80     12.51 o
  -2  24   6       37.98       30.46      5.00 o
  -1  24   6      318.00      281.44     51.37 o
  -2  25   6       88.40       60.70      6.85 o
  -1  25   6        0.02        4.90      2.37 o
  -6   1   7      356.74      373.28     36.36 o
  -5   1   7       73.02       65.06      9.09 o
  -4   1   7      644.43      704.98     49.21 o
  -3   1   7      161.48      175.35     11.64 o
  -2   1   7       32.82       51.94      7.75 o
  -1   1   7       34.72       45.82     19.62 o
   0   1   7      854.65      863.02     93.31 o
   1   1   7       19.60       21.88      3.58 o
   2   1   7      539.30      570.39     62.31 o
  -6   2   7      435.52      375.49     52.44 o
  -5   2   7        0.46        3.71      2.42 o
  -4   2   7     1224.80     1261.89     83.28 o
  -3   2   7      367.58      442.79     29.53 o
  -2   2   7        2.48        2.56      4.49 o
  -1   2   7     1048.89     1065.91    157.44 o
   0   2   7     1391.14     1405.54    117.64 o
   1   2   7      163.25      170.71     10.54 o
   2   2   7      863.63      834.88     87.91 o
  -6   3   7       82.97       62.58     10.27 o
  -5   3   7       69.34       69.55     12.77 o
  -4   3   7      163.00      206.26     18.22 o
  -3   3   7       62.81       76.14      6.84 o
  -1   3   7      668.83      644.99     75.93 o
   0   3   7      139.34      169.39     27.26 o
   1   3   7      127.41      113.73     12.78 o
   2   3   7       97.41       15.39      4.00 o
  -6   4   7        3.37        4.08      2.51 o
  -5   4   7       93.32       81.90     10.00 o
  -4   4   7       57.04       61.97      7.24 o
  -3   4   7      350.63      409.72     27.12 o
  -2   4   7      226.46      238.26     13.89 o
  -1   4   7        0.86        1.76      0.62 o
   0   4   7       23.64       24.27      2.85 o
   1   4   7      605.31      512.41     49.81 o
   2   4   7       84.21       78.03     14.06 o
  -6   5   7        5.76        4.83      1.70 o
  -5   5   7      185.13      196.05     26.85 o
  -4   5   7       30.15       40.34      6.30 o
  -3   5   7      113.85      133.22     20.23 o
  -2   5   7       56.16       80.61      9.15 o
  -1   5   7      123.01      118.12     17.03 o
   0   5   7        0.23        0.84      1.06 o
   1   5   7      530.79      474.44     37.28 o
   2   5   7       59.26       48.96      8.88 o
  -6   6   7       61.44       58.39      8.86 o
  -5   6   7       72.13       73.23      8.44 o
  -4   6   7        1.64        4.94      2.95 o
  -3   6   7       55.60       58.97     11.18 o
  -2   6   7      129.49      142.73     16.61 o
  -1   6   7        2.88        3.61      2.61 o
   0   6   7      240.93      229.26     22.99 o
   1   6   7       16.05       18.08      2.44 o
  -6   7   7        7.27        6.67      2.72 o
  -5   7   7      154.93      170.54     19.85 o
  -4   7   7        9.03       10.51      2.46 o
  -3   7   7      319.83      312.20     21.11 o
  -2   7   7        0.79        6.74      6.79 o
  -1   7   7       48.40       46.99      6.25 o
   0   7   7      165.31      162.22     18.07 o
   1   7   7      147.04      121.78     13.27 o
  -6   8   7      200.04      149.87     27.90 o
  -5   8   7      117.96      108.69     18.21 o
  -4   8   7       14.52       10.92      2.70 o
  -2   8   7      196.20      286.68     30.20 o
  -1   8   7        9.73        7.42      1.43 o
   0   8   7      268.46      236.03     21.83 o
   1   8   7       97.88       94.87     14.04 o
  -5   9   7      860.44     1016.90     28.65 o
  -4   9   7        2.70        6.09      2.18 o
  -3   9   7     1614.93     2177.16    140.33 o
  -2   9   7     1679.69     1789.67    373.68 o
  -1   9   7       12.38        7.72      1.54 o
   0   9   7     1075.22     1095.57     71.03 o
   1   9   7      717.13      770.00     69.69 o
  -5  10   7      324.22      359.94     27.56 o
  -4  10   7       12.78       11.71      2.59 o
  -2  10   7        2.53        7.43      2.37 o
  -1  10   7      191.16      146.59     17.45 o
   0  10   7       16.55       10.85      1.62 o
   1  10   7       65.85       91.95     12.61 o
  -5  11   7      103.00       89.98     17.70 o
  -4  11   7      199.14      227.73     59.03 o
  -3  11   7      164.58      177.37     18.65 o
  -2  11   7       34.77       39.76      6.81 o
  -1  11   7       28.15       26.87      2.93 o
   0  11   7      156.28      122.70     19.63 o
   1  11   7      122.15      120.77      9.14 o
  -5  12   7      120.59       98.90     17.14 o
  -4  12   7       59.80       59.76     17.88 o
  -3  12   7       85.68       97.21     27.89 o
  -2  12   7        0.27        1.61      3.01 o
  -1  12   7        2.31        3.24      1.31 o
   0  12   7       79.59       90.55     16.69 o
   1  12   7       38.57       35.62      4.74 o
  -5  13   7        1.15        1.39      2.05 o
  -4  13   7      310.13      235.58     56.98 o
  -3  13   7       20.52       17.91      2.66 o
  -2  13   7      156.85      177.23     49.36 o
  -1  13   7       36.50       35.28      3.38 o
   0  13   7        1.06        5.53      4.30 o
   1  13   7        1.58        4.28      2.94 o
  -5  14   7       44.19       47.01     13.48 o
  -4  14   7      485.31      596.31    158.13 o
  -3  14   7       17.67       16.07      3.16 o
  -2  14   7      407.89      362.32    110.10 o
  -1  14   7      485.77      448.71     23.98 o
   0  14   7        0.14        2.41      1.77 o
   1  14   7      426.68      507.78     35.78 o
  -5  15   7      125.55       90.35     16.55 o
  -4  15   7      347.53      238.15     41.56 o
  -3  15   7        4.12        1.60      3.19 o
  -2  15   7      260.96      201.72     14.57 o
  -1  15   7      220.97      191.86     11.75 o
   0  15   7       17.68       18.12      2.94 o
   1  15   7      190.22      194.69     19.28 o
  -5  16   7       42.71       30.03      4.65 o
  -4  16   7     1211.71     1363.11    432.16 o
  -3  16   7      151.60      205.43     59.74 o
  -2  16   7      161.70      137.77     19.31 o
  -1  16   7      730.53      720.24     69.09 o
   0  16   7      564.94      538.07     50.56 o
  -4  17   7        2.86        7.14      5.88 o
  -3  17   7        1.71        5.60      2.11 o
  -2  17   7        5.69        8.10      2.56 o
  -1  17   7        6.14        5.31      2.25 o
   0  17   7      150.35      139.84     19.42 o
  -4  18   7        1.02        0.27      2.64 o
  -3  18   7        2.10       -1.96      3.62 o
  -2  18   7       41.51       38.69      9.29 o
  -1  18   7       64.28       53.04     12.01 o
   0  18   7       46.35       33.49      5.56 o
  -4  19   7       56.81       45.86     20.62 o
  -3  19   7      534.00      530.43    179.63 o
  -2  19   7       27.93       23.25      7.55 o
  -1  19   7      195.98      171.51     34.01 o
   0  19   7      241.70      228.65     17.11 o
  -4  20   7        2.99        4.61      2.23 o
  -3  20   7        1.53       -0.19      4.25 o
  -2  20   7       68.21       66.44     26.05 o
  -1  20   7       39.81       38.65      5.08 o
   0  20   7        3.49        3.98      2.75 o
  -3  21   7      194.65      124.69     52.07 o
  -2  21   7      135.10      186.22     22.22 o
  -1  21   7       27.37       20.44      4.66 o
  -3  22   7      526.83      564.71    235.80 o
  -2  22   7        8.58       18.33      8.14 o
  -1  22   7       23.86       20.14      3.13 o
  -2  23   7      650.84      817.23     56.15 o
  -6   0   8      355.42      300.81     59.10 o
  -5   0   8      165.29      169.58     24.67 o
  -4   0   8       43.46       53.16      7.76 o
  -1   0   8      200.68      261.35     41.67 o
   0   0   8      453.82      527.31     43.93 o
   1   0   8        8.80       10.13      2.24 o
  -6   1   8       19.71       19.33      4.36 o
  -4   1   8       80.57       89.17      7.15 o
  -3   1   8      406.18      518.57     63.78 o
  -1   1   8        0.79        4.03      1.63 o
   0   1   8      205.03      193.20     36.68 o
   1   1   8      483.80      446.34     31.45 o
  -5   2   8      333.55      367.77     19.62 o
  -4   2   8      102.72      111.75      9.08 o
  -3   2   8      146.04      193.41     31.24 o
  -1   2   8       21.04       26.02      4.86 o
   0   2   8      276.72      255.73     29.45 o
   1   2   8      191.31      155.26     25.71 o
  -5   3   8       78.94       99.70     10.27 o
  -4   3   8      102.48      107.63      8.70 o
  -3   3   8      366.71      399.22     20.79 o
  -2   3   8       76.99       75.68      9.80 o
  -1   3   8       17.69       20.78      3.21 o
   0   3   8      204.13      211.56     15.03 o
   1   3   8       70.19       58.21      9.33 o
  -5   4   8       21.43       28.21      6.81 o
  -4   4   8        4.36        5.87      2.79 o
  -2   4   8       48.89       60.34      6.62 o
  -1   4   8      177.91      230.22     18.47 o
   0   4   8       47.94       43.47      7.36 o
   1   4   8        0.01        3.06      1.51 o
  -5   5   8       90.79       83.77     10.65 o
  -4   5   8      375.02      397.57     71.65 o
  -2   5   8      277.42      333.12     37.22 o
  -1   5   8     1481.17     1664.34    132.79 o
   0   5   8        0.95        2.13      0.82 o
   1   5   8      511.26      476.94     49.52 o
  -5   6   8        0.51        2.24      3.65 o
  -4   6   8       43.07       53.21     11.38 o
  -2   6   8       44.74       55.82      5.58 o
  -1   6   8     1790.36     1825.64    131.81 o
   0   6   8       10.43       10.15      1.58 o
   1   6   8      102.59       69.46      8.20 o
  -5   7   8        8.61       12.65      3.44 o
  -4   7   8      248.11      279.33     43.82 o
  -3   7   8      381.20      393.41     39.81 o
  -2   7   8      250.09      299.38     33.70 o
  -1   7   8      531.08      806.50    102.97 o
   0   7   8        2.75        2.01      1.58 o
   1   7   8       31.12       46.19     10.08 o
  -5   8   8        4.07        5.74      1.95 o
  -3   8   8       57.51       48.61      7.19 o
  -2   8   8        0.00        4.36      3.51 o
  -1   8   8      381.76      444.11     43.46 o
   0   8   8      337.16      304.96     52.60 o
  -5   9   8        1.76        2.04      3.00 o
  -4   9   8        0.76        2.51      2.91 o
  -3   9   8      110.63      117.02     14.86 o
  -2   9   8        7.23        5.09      3.27 o
  -1   9   8      127.75      118.66     21.38 o
   0   9   8       12.65       10.37      2.52 o
  -5  10   8      111.56      106.81     17.17 o
  -4  10   8      217.22      256.56     54.62 o
  -3  10   8       73.17       66.83     10.58 o
  -2  10   8      335.29      352.06     61.64 o
  -1  10   8      555.42      533.52     41.53 o
   0  10   8        3.24        2.89      1.65 o
  -5  11   8       12.95        7.76      3.98 o
  -4  11   8        5.98        8.64      4.27 o
  -3  11   8      140.34      143.13     25.31 o
  -1  11   8      215.08      183.95     29.67 o
   0  11   8       68.52       64.81     27.70 o
  -5  12   8      217.80      177.26     43.90 o
  -4  12   8      399.05      442.00     94.44 o
  -3  12   8      161.82      170.76     31.25 o
  -2  12   8      896.95      974.38    213.66 o
  -1  12   8       38.42       28.16      6.88 o
   0  12   8      273.57      270.11     49.07 o
  -5  13   8       60.43       76.61     16.99 o
  -4  13   8      218.87      142.54     26.06 o
  -3  13   8       62.95       87.61     15.99 o
  -2  13   8      218.71      331.67     34.50 o
  -1  13   8       24.34       25.95     11.60 o
   0  13   8       55.11       64.16     18.82 o
  -4  14   8      123.13       83.25     17.89 o
  -3  14   8      291.35      274.03     54.22 o
  -2  14   8        1.42        4.33      6.30 o
  -1  14   8      167.46      216.12     20.13 o
   0  14   8      276.28      330.63     72.71 o
  -4  15   8      208.97      146.59     21.29 o
  -3  15   8        0.99        2.91      1.19 o
  -2  15   8      359.61      311.94     76.81 o
  -1  15   8       57.22       71.08     13.21 o
   0  15   8        1.61        6.05      5.12 o
  -4  16   8       43.32       26.24      5.99 o
  -3  16   8        1.80       -1.82      6.59 o
  -2  16   8       11.70        5.86      9.56 o
  -1  16   8        5.30        8.06      3.27 o
  -4  17   8       18.20        8.86      2.61 o
  -3  17   8      405.48      511.88    155.42 o
  -2  17   8      851.34      788.78    264.10 o
  -1  17   8      164.70      186.46     38.40 o
  -3  18   8       52.03       34.68     10.61 o
  -2  18   8       97.40       72.83     34.46 o
  -1  18   8        0.69        5.12      5.86 o
  -3  19   8      202.63      206.21     65.24 o
  -2  19   8       71.13       99.94     12.88 o
  -5   1   9       53.73       50.76      6.19 o
  -4   1   9       45.39       51.09      7.60 o
  -3   1   9       12.55       14.22      2.40 o
  -2   1   9      188.58      250.76     37.72 o
  -1   1   9       76.40      105.02      9.42 o
   0   1   9       41.28       43.32      5.28 o
  -5   2   9      268.78      293.84     28.22 o
  -4   2   9      253.31      290.79     16.03 o
  -3   2   9        1.40        1.82      3.30 o
  -2   2   9      528.24      693.40     54.03 o
  -1   2   9      522.78      591.67     21.38 o
   0   2   9        4.01        4.80      3.02 o
  -5   3   9        3.33        6.64      2.54 o
  -3   3   9       10.62       16.83      3.37 o
  -1   3   9      108.20      128.71     10.17 o
   0   3   9      142.11      150.74     24.21 o
  -4   4   9        0.89       -1.96      5.39 o
  -3   4   9       16.54       13.13      5.20 o
  -2   4   9        0.05        2.15      3.35 o
  -1   4   9       50.40       42.97      7.58 o
   0   4   9       30.47       20.25      5.75 o
  -3   5   9      188.55      265.71     35.57 o
  -2   5   9        0.06        1.82      2.14 o
  -1   5   9       34.04       29.09      4.75 o
   0   5   9      388.90      491.83     34.15 o
  -5   6   9       54.30       86.76     15.90 o
  -3   6   9       65.88       84.31      9.86 o
  -2   6   9      194.60      238.07     28.36 o
  -1   6   9      402.49      481.59     40.90 o
  -5   7   9       11.32        8.85      2.78 o
  -4   7   9      146.71      182.08     24.67 o
  -3   7   9        8.39       11.41      4.71 o
  -2   7   9       80.77       83.91      8.60 o
  -1   7   9       30.81       21.45      5.27 o
  -5   8   9       92.99      109.38     15.90 o
  -4   8   9      115.51       90.09     15.58 o
  -3   8   9       79.59      100.81     10.33 o
  -2   8   9       30.32       33.32      4.75 o
  -1   8   9        5.53        7.90      2.78 o
  -5   9   9        4.31        3.53      1.95 o
  -4   9   9      212.71      188.45     34.64 o
  -3   9   9       75.45      103.38     17.57 o
  -2   9   9       31.42       26.63      5.15 o
  -1   9   9        0.37        2.53      3.13 o
  -4  10   9       16.39       21.92     10.01 o
  -3  10   9       66.07       61.04     10.08 o
  -2  10   9      177.19      224.63     32.30 o
  -1  10   9        0.28        0.87      1.16 o
  -4  11   9       24.41       28.07      6.92 o
  -3  11   9       57.71       62.80      8.52 o
  -2  11   9       61.86       59.78      9.85 o
  -1  11   9       13.00       26.12      7.14 o
  -4  12   9      144.43      128.62     27.21 o
  -3  12   9       69.86       58.67     23.56 o
  -2  12   9       98.86      109.70     19.08 o
  -1  12   9      290.11      360.07     53.73 o
  -4  13   9       55.90       53.71     18.79 o
  -3  13   9      288.57      344.41     77.52 o
  -2  13   9       12.32       12.73      2.26 o
  -4  14   9        0.61        4.33      2.27 o
  -3  14   9        6.28        4.90      3.59 o
  -2  14   9        9.16        6.35      2.42 o
  -3  15   9        6.45        6.66      6.43 o
  -2  15   9       25.08       21.88      5.90 o
  -3   0  10       10.56       14.16      6.97 o
  -2   0  10        5.58       10.95      5.26 o
  -4   1  10      169.26      192.35     28.43 o
  -3   1  10       40.99       54.90      9.07 o
  -2   1  10       58.42       70.85     10.32 o
  -2   2  10      122.66      127.86     17.32 o
  -4   3  10       30.23       52.45      9.40 o
  -3   3  10      198.31      325.49     35.29 o
  -2   3  10      195.57      233.82     25.17 o
  -4   4  10       58.72       61.46     15.66 o
  -3   4  10       63.54       86.65     17.05 o
  -2   4  10       51.65       45.53      4.96 o
  -2   5  10       22.43       27.45      4.54 o
  -4   6  10      249.80      281.32     33.50 o
  -3   6  10      118.34      152.17     19.09 o
  -2   6  10      733.11      845.25    102.01 o
  -4   7  10        8.57        6.59      4.47 o
  -3   7  10        8.73       10.14      2.43 o
  -2   7  10        6.59        4.29      8.81 o
  -3   8  10      345.60      353.57     25.50 o
  -3   9  10       11.84       16.88      5.61 o
 
