# Supplementary material for: Halogen bonds in some dihalogenated phenols: applications to crystal engineering
Source: IUCrJ. 2013 Oct 18;1(Pt 1):49–60. doi: 10.1107/S2052252513025657 (PMC4104968; doi:10.1107/S2052252513025657)
Supplement: Supplementary file 14 [file m-01-00049-TCSA_200Ksup14.fcf]

#
# h,k,l, Fc-squared, Fo-squared, sigma(Fo-squared) and status flag
#
data_TCSA_200K
_shelx_title ' datam in P21/c'
_shelx_refln_list_code          4
_shelx_F_calc_maximum      141.96
_exptl_crystal_F_000       480.00
_reflns_d_resolution_high  0.7692
 
loop_
 _symmetry_equiv_pos_as_xyz
 'x, y, z'
 '-x, y+1/2, -z+1/2'
 '-x, -y, -z'
 'x, -y-1/2, z-1/2'
 
_cell_length_a     4.9712
_cell_length_b    24.0940
_cell_length_c     8.0459
_cell_angle_alpha  90.000
_cell_angle_beta  118.884
_cell_angle_gamma  90.000
 
_shelx_F_squared_multiplier     1.000
 
loop_
 _refln_index_h
 _refln_index_k
 _refln_index_l
 _refln_F_squared_calc
 _refln_F_squared_meas
 _refln_F_squared_sigma
 _refln_observed_status
   1   0   0     4589.44     4827.86    187.88 o
   2   0   0    20152.69    18763.87   3595.25 o
   3   0   0     5976.21     5869.82    822.74 o
   4   0   0     1244.12     1140.37    154.32 o
   5   0   0     1244.45     1428.86    102.12 o
   1   1   0     1298.95     1365.18     57.38 o
   2   1   0       33.00       26.97      3.47 o
   3   1   0      250.57      301.63     89.80 o
   4   1   0      150.60      143.84     21.84 o
   5   1   0        6.03        7.70      2.31 o
   0   2   0      246.67       -0.11      0.18 o
   1   2   0       38.21       47.86      2.60 o
   2   2   0       55.40       43.59      3.82 o
   3   2   0      353.16      320.40     28.29 o
   4   2   0       63.46       72.19      4.06 o
   5   2   0      127.73      135.05     11.62 o
   1   3   0      853.51      813.02     77.60 o
   2   3   0      136.73      116.78      7.70 o
   3   3   0       18.69       20.77      1.63 o
   4   3   0        4.43        2.68      0.78 o
   5   3   0       95.70      106.19     11.23 o
   0   4   0     2212.88     1939.27    158.86 o
   1   4   0      180.50      161.88     12.47 o
   2   4   0       40.67       49.91      4.83 o
   3   4   0      444.94      438.38     33.48 o
   4   4   0      291.54      279.13     24.94 o
   5   4   0       81.16       66.03      8.73 o
   1   5   0     3427.79     3281.80    165.76 o
   2   5   0      372.15      325.86     30.65 o
   3   5   0      359.07      370.40     33.92 o
   4   5   0      478.20      465.98     32.15 o
   5   5   0      109.14       92.61      9.01 o
   0   6   0      289.15      247.73     13.88 o
   1   6   0      540.05      584.22     49.00 o
   2   6   0       89.72       72.86      8.12 o
   3   6   0      365.29      345.24     27.48 o
   4   6   0       28.56       30.97     10.03 o
   5   6   0       36.88       40.76      5.36 o
   1   7   0    13944.57    12821.91    725.18 o
   2   7   0     7936.07     7268.15    683.24 o
   3   7   0      160.83      146.93      9.64 o
   4   7   0     1828.19     1902.58    154.13 o
   5   7   0      451.74      433.42     46.51 o
   0   8   0      184.85      177.56     10.94 o
   1   8   0       39.25       39.88      3.03 o
   2   8   0      889.57      797.31     19.76 o
   3   8   0      267.02      231.49     17.40 o
   4   8   0      330.59      388.32     60.10 o
   5   8   0      161.57      184.12     14.67 o
   1   9   0      148.65      152.05     10.29 o
   2   9   0       57.99       58.11      4.68 o
   3   9   0       33.30       33.74      4.51 o
   4   9   0        0.53        2.35      2.69 o
   5   9   0        9.24       10.59      1.95 o
   0  10   0     2191.67     2143.90     31.32 o
   1  10   0     1567.05     1609.32     77.79 o
   2  10   0      408.63      392.04     20.51 o
   3  10   0     1273.95     1247.82     78.84 o
   4  10   0       28.01       32.46      4.02 o
   5  10   0       82.80       89.51     11.98 o
   1  11   0     1000.11      959.38     48.56 o
   2  11   0       53.61       44.30      3.86 o
   3  11   0      428.43      410.28     29.66 o
   4  11   0        0.53        1.55      1.22 o
   5  11   0      694.45      726.97     53.88 o
   0  12   0     3623.42     3796.55    199.61 o
   1  12   0      157.45      208.45      6.25 o
   2  12   0      473.41      420.00     21.95 o
   3  12   0        6.19        5.21      1.19 o
   4  12   0      259.57      244.63     13.38 o
   5  12   0       19.49       15.57      2.78 o
   1  13   0      995.71      987.76     25.56 o
   2  13   0        0.38        2.23      1.89 o
   3  13   0        0.17        2.39      2.35 o
   4  13   0        8.80        6.39      1.70 o
   5  13   0        9.36        6.05      3.15 o
   0  14   0     5973.69     5209.51    103.20 o
   1  14   0      395.96      363.70      7.93 o
   2  14   0     1308.99     1270.09     57.84 o
   3  14   0     1005.68     1054.96     52.24 o
   4  14   0       52.71       52.39      6.31 o
   5  14   0      211.96      231.53     20.89 o
   1  15   0      106.33       92.71      3.77 o
   2  15   0       29.74       33.85      3.65 o
   3  15   0       16.21       18.18      5.76 o
   4  15   0      168.58      164.50     21.74 o
   0  16   0      514.75      545.50     20.48 o
   1  16   0        5.73        3.92      1.09 o
   2  16   0      125.17      144.47     11.84 o
   3  16   0       62.23       55.70      5.51 o
   4  16   0       71.10       69.81      7.98 o
   1  17   0      662.32      658.74     39.58 o
   2  17   0       27.90       25.85      3.11 o
   3  17   0       14.90       16.42      3.13 o
   4  17   0        7.15        7.68      2.83 o
   0  18   0     1192.85     1255.13     41.40 o
   1  18   0      637.25      619.15     30.84 o
   2  18   0       66.83       52.28      6.00 o
   3  18   0      893.52      946.30     43.41 o
   4  18   0      260.06      274.20     19.63 o
   1  19   0      601.38      510.42     22.10 o
   2  19   0      479.33      474.96     16.89 o
   3  19   0       24.46       27.90      4.15 o
   4  19   0      195.74      200.18     10.43 o
   0  20   0      293.16      315.91     10.10 o
   1  20   0      314.79      328.28     13.81 o
   2  20   0      113.13      108.87     12.77 o
   3  20   0      454.86      508.87     17.15 o
   4  20   0        2.06        2.70      1.98 o
   1  21   0      413.22      366.68     20.83 o
   2  21   0       19.56       20.24      2.67 o
   3  21   0       69.35       66.97      5.54 o
   4  21   0       61.22       63.83      7.08 o
   0  22   0       84.36       91.67      6.05 o
   1  22   0       75.02       95.87      9.17 o
   2  22   0       64.15       75.62      5.64 o
   3  22   0      179.14      184.03     11.00 o
   4  22   0        2.92        3.75      2.58 o
   1  23   0     2346.13     2449.63     95.09 o
   2  23   0      144.01      163.82     14.26 o
   3  23   0       38.75       30.57      3.93 o
   0  24   0       26.93       26.95      3.19 o
   1  24   0        3.98       28.26      6.47 o
   2  24   0        6.65        6.19      1.55 o
   3  24   0        1.86        1.91      1.67 o
   1  25   0      133.92      135.55      7.39 o
   2  25   0      277.14      289.20     21.41 o
   3  25   0       19.48       25.32      3.25 o
   0  26   0       94.32       90.09      8.16 o
   1  26   0        5.13        6.68      1.72 o
   2  26   0        0.10        0.65      2.08 o
   3  26   0       36.49       41.24      4.68 o
   1  27   0      300.33      312.06     14.14 o
   2  27   0       29.58       34.20      4.27 o
   0  28   0      173.94      179.77     21.52 o
   1  28   0        9.36        9.64      2.25 o
   2  28   0       18.47       12.95      2.47 o
   1  29   0       79.26       79.55      8.57 o
   2  29   0       41.53       43.51      4.90 o
   0  30   0      124.56      104.56     39.72 o
   1  30   0       88.17       88.14      6.92 o
  -5   1   1        4.00        6.00      1.06 o
  -4   1   1      286.88      290.40     23.81 o
  -3   1   1      753.60     1001.80     28.30 o
  -2   1   1     2342.20     2728.36    108.21 o
  -1   1   1     1274.12     1317.02    131.87 o
   1   1   1     1187.49     1125.48     24.62 o
   2   1   1     4740.59     5057.18    195.66 o
   3   1   1       42.06       41.07      2.54 o
   4   1   1      770.43      878.58     34.97 o
   5   1   1      206.57      248.75     16.89 o
  -5   2   1        6.58        6.34      1.86 o
  -4   2   1        0.01        1.56      0.85 o
  -3   2   1        9.06       12.56      1.99 o
  -2   2   1        5.27        9.40      1.13 o
  -1   2   1       33.51       33.82      2.37 o
   0   2   1      266.33      153.71      3.84 o
   1   2   1      283.08      253.59      7.53 o
   2   2   1        0.03        2.62      0.81 o
   3   2   1       76.26       78.48      6.20 o
   4   2   1      107.95      117.08      7.23 o
   5   2   1       23.45       22.37      6.95 o
  -5   3   1      498.65      487.34     42.85 o
  -4   3   1      791.43      807.50     74.06 o
  -3   3   1      374.31      452.90     16.06 o
  -2   3   1      949.57      902.03     72.14 o
  -1   3   1     1124.80     1091.89     89.16 o
   0   3   1     1644.39     1661.21    153.58 o
   1   3   1     4345.12     4506.07    172.35 o
   2   3   1     1004.03     1095.55     34.91 o
   3   3   1      307.93      333.18     17.11 o
   4   3   1      251.42      287.83     12.74 o
   5   3   1      191.22      176.17     25.25 o
  -5   4   1       19.20       25.43      4.70 o
  -4   4   1      526.94      507.31     49.41 o
  -3   4   1     2956.02     3250.79    272.83 o
  -2   4   1        9.54        7.27      0.89 o
  -1   4   1    10088.35    10661.04    658.27 o
   0   4   1        4.61        8.40      0.77 o
   1   4   1      725.50      705.59     41.61 o
   2   4   1      245.18      206.61      7.98 o
   3   4   1      654.38      626.52     32.21 o
   4   4   1      256.34      204.24     20.06 o
   5   4   1      400.42      413.77     56.32 o
  -5   5   1      190.26      226.08     20.75 o
  -4   5   1        0.08        0.94      1.00 o
  -3   5   1      780.70      787.91     84.27 o
  -2   5   1      106.92       84.45     10.31 o
  -1   5   1       73.15       95.98      7.59 o
   0   5   1      445.89      430.29     17.16 o
   1   5   1     1200.19     1237.02     76.29 o
   2   5   1       67.52       44.63      2.59 o
   3   5   1      382.01      347.08     21.06 o
   4   5   1        3.40        4.02      1.68 o
   5   5   1        0.47        2.10      2.11 o
  -5   6   1        1.09        2.36      1.24 o
  -4   6   1      210.39      184.71     17.82 o
  -3   6   1      109.63      103.25      8.50 o
  -2   6   1       12.99       17.12      1.81 o
  -1   6   1     1299.86     1368.58     59.84 o
   0   6   1     3516.23     3522.51    140.56 o
   1   6   1       88.08       88.16      6.65 o
   2   6   1     1010.36     1014.52     50.90 o
   3   6   1      572.46      567.07     35.32 o
   4   6   1        9.96        9.83      1.70 o
   5   6   1       58.37       68.75      8.10 o
  -5   7   1       41.21       36.81      4.27 o
  -4   7   1       22.53       22.82      2.44 o
  -3   7   1       47.19       45.76      5.49 o
  -2   7   1      443.76      416.63     32.75 o
  -1   7   1        4.60        2.74      0.52 o
   0   7   1      349.26      380.01     24.40 o
   1   7   1      750.02      780.74     73.12 o
   2   7   1        0.29        5.31      1.61 o
   3   7   1       51.76       68.44     11.94 o
   4   7   1       85.63       82.54      9.21 o
   5   7   1        0.21        3.18      1.63 o
  -5   8   1      171.91      185.87     14.93 o
  -4   8   1      287.35      289.47     15.46 o
  -3   8   1     2306.47     2158.53    161.74 o
  -2   8   1     1208.48     1272.54     71.82 o
  -1   8   1     2139.72     2322.01    108.39 o
   0   8   1    10930.43    10828.78    439.54 o
   1   8   1     2864.45     2878.24    230.18 o
   2   8   1     2227.92     2182.46    134.13 o
   3   8   1     4240.89     4038.25    227.45 o
   4   8   1       48.69       40.31      3.88 o
   5   8   1      566.20      602.27     39.00 o
  -5   9   1        7.36        8.82      1.66 o
  -4   9   1       24.41       26.99      3.38 o
  -3   9   1      631.64      572.12     41.11 o
  -2   9   1       25.44       31.00      3.49 o
  -1   9   1      278.06      331.37     15.55 o
   0   9   1      144.34      135.85      6.74 o
   1   9   1      793.92      799.86     70.46 o
   2   9   1        2.34        2.80      2.45 o
   3   9   1       53.65       49.39      6.47 o
   4   9   1       41.05       43.52      5.75 o
   5   9   1       10.94        9.62      2.10 o
  -5  10   1       84.07       77.70     11.67 o
  -4  10   1       22.73       24.78      3.54 o
  -3  10   1     1740.50     1709.48    122.12 o
  -2  10   1      219.04      276.90     26.54 o
  -1  10   1     2430.85     2588.92    122.73 o
   0  10   1     1309.16     1242.62     55.00 o
   1  10   1      586.75      549.70     41.03 o
   2  10   1      343.67      321.90     13.77 o
   3  10   1     1660.44     1587.04     91.80 o
   4  10   1       18.62       17.62      3.06 o
   5  10   1      181.91      182.30     18.56 o
  -5  11   1      446.90      510.44     39.32 o
  -4  11   1     1433.64     1525.34    128.05 o
  -3  11   1     1142.14     1235.70     43.93 o
  -2  11   1     3767.77     4130.51    222.24 o
  -1  11   1      225.20      329.05     28.60 o
   0  11   1      480.91      415.43     11.72 o
   1  11   1     1484.38     1548.26     90.04 o
   2  11   1       26.00       24.32      4.66 o
   3  11   1     1486.03     1411.83     74.00 o
   4  11   1      120.09      123.38      7.00 o
  -5  12   1       67.93       97.29      7.61 o
  -4  12   1      905.40      976.52     61.83 o
  -3  12   1     2564.58     2730.02    152.23 o
  -2  12   1      830.94      924.53     41.11 o
  -1  12   1     6884.87     7119.77    352.90 o
   0  12   1     1239.40     1182.93     43.77 o
   1  12   1      259.38      230.07      9.36 o
   2  12   1     2435.35     2403.79    132.94 o
   3  12   1      670.82      661.67     47.22 o
   4  12   1      192.61      189.32      9.30 o
  -5  13   1       13.87       14.61      2.36 o
  -4  13   1      282.95      278.82     12.55 o
  -3  13   1      163.73      161.87     11.04 o
  -2  13   1       79.19       92.26      4.00 o
  -1  13   1      217.23      190.83      8.55 o
   0  13   1      480.87      473.61     15.61 o
   1  13   1       36.33       52.62      4.55 o
   2  13   1      544.30      509.06     22.31 o
   3  13   1        0.10        3.16      2.70 o
   4  13   1       58.73       59.64      6.01 o
  -5  14   1        7.30        7.37      2.30 o
  -4  14   1      525.82      515.12     25.23 o
  -3  14   1      206.91      210.35      8.23 o
  -2  14   1      139.14      152.38      7.02 o
  -1  14   1      167.00      141.82     18.83 o
   0  14   1      237.69      202.66      7.24 o
   1  14   1      452.33      426.64     22.52 o
   2  14   1      756.63      749.76     29.96 o
   3  14   1      165.51      173.71      8.91 o
   4  14   1      174.63      165.47     14.05 o
  -5  15   1      149.50      162.72     15.69 o
  -4  15   1     1132.33     1095.18     56.48 o
  -3  15   1       38.65       37.56      4.07 o
  -2  15   1     1242.83     1297.03     48.44 o
  -1  15   1     2118.29     2091.49     63.71 o
   0  15   1      760.81      783.59     17.67 o
   1  15   1     2207.01     2227.79    131.30 o
   2  15   1     3357.41     3564.84    136.93 o
   3  15   1      102.04      102.98     11.71 o
   4  15   1     1140.36     1254.26     58.26 o
  -5  16   1       77.67       83.94      9.32 o
  -4  16   1        3.46        5.25      2.10 o
  -3  16   1        5.40        6.04      1.11 o
  -2  16   1       90.97       76.14      4.02 o
  -1  16   1      697.25      713.90     34.70 o
   0  16   1      512.64      501.97      8.37 o
   1  16   1       48.18       44.73      4.73 o
   2  16   1      361.03      380.57     21.35 o
   3  16   1       64.30       69.72      5.35 o
   4  16   1       29.42       33.51      5.45 o
  -5  17   1        0.10       -0.26      2.16 o
  -4  17   1        2.73        1.64      2.22 o
  -3  17   1        4.82        6.11      1.62 o
  -2  17   1        8.86        4.68      2.48 o
  -1  17   1      229.54      215.82      8.82 o
   0  17   1       16.17       15.07      1.78 o
   1  17   1      280.28      279.48     11.65 o
   2  17   1      256.18      241.98     12.45 o
   3  17   1       33.12       30.33      3.91 o
   4  17   1       53.02       51.41      6.23 o
  -4  18   1      379.02      418.04     17.96 o
  -3  18   1        0.27        2.37      3.93 o
  -2  18   1      623.57      609.48     18.30 o
  -1  18   1      458.21      449.02     11.65 o
   0  18   1       68.61       53.84      4.89 o
   1  18   1      689.57      667.25     19.27 o
   2  18   1      107.75      148.22     20.19 o
   3  18   1      103.48      111.85      9.63 o
   4  18   1      103.63      103.86      8.72 o
  -4  19   1       26.85       23.61      3.52 o
  -3  19   1      620.65      675.80     30.36 o
  -2  19   1     2053.12     2074.49     76.15 o
  -1  19   1       28.33       29.01      2.52 o
   1  19   1      944.55      876.77     35.86 o
   2  19   1        0.58        0.28      1.63 o
   3  19   1      255.84      271.59      9.37 o
   4  19   1      337.61      333.88     19.16 o
  -4  20   1        0.79        1.79      1.49 o
  -3  20   1       23.32       23.09      3.06 o
  -2  20   1      101.43      115.64      9.04 o
  -1  20   1       74.22       67.45      3.16 o
   0  20   1      394.27      354.41     15.85 o
   1  20   1      713.49      736.21     32.29 o
   2  20   1       31.22       33.93      4.18 o
   3  20   1      386.13      420.19     18.09 o
   4  20   1       84.04       86.74      9.11 o
  -4  21   1       58.76       59.16      6.14 o
  -3  21   1      157.48      155.09      9.92 o
  -2  21   1      603.40      577.55     18.00 o
  -1  21   1        6.64        7.45      1.17 o
   0  21   1      506.42      505.01     16.52 o
   1  21   1       68.39       75.48     11.27 o
   2  21   1       31.71       30.48      3.35 o
   3  21   1       77.59       76.72     10.10 o
  -4  22   1       13.93       17.20      2.72 o
  -3  22   1      254.13      245.54      8.07 o
  -2  22   1      180.72      195.90      9.88 o
  -1  22   1       66.44       61.41      3.63 o
   0  22   1      117.45      115.51      9.10 o
   1  22   1     1247.05     1210.73     76.17 o
   2  22   1        0.65       -0.21      2.42 o
   3  22   1      766.13      834.66     30.19 o
  -4  23   1        0.87        3.26      1.44 o
  -3  23   1      255.46      266.07     12.58 o
  -2  23   1        7.91        5.77      1.92 o
  -1  23   1      449.35      481.18     13.38 o
   0  23   1        0.98        2.80      1.29 o
   1  23   1       16.75       28.25      9.31 o
   2  23   1      141.43      133.98      8.26 o
   3  23   1       50.58       61.55      6.56 o
  -3  24   1       44.49       45.57      5.61 o
  -2  24   1      354.92      369.86     16.85 o
  -1  24   1       19.75       21.43      3.11 o
   0  24   1      252.72      263.55      7.18 o
   1  24   1       43.61       42.46      4.09 o
   2  24   1        3.91        8.20      6.19 o
   3  24   1       43.62       50.19      5.14 o
  -3  25   1      240.85      226.55     13.05 o
  -2  25   1      113.51      117.78      6.92 o
  -1  25   1      324.85      326.04     12.03 o
   0  25   1      524.61      521.40     21.16 o
   1  25   1        4.01        3.46      1.71 o
   2  25   1      236.49      253.41     19.19 o
   3  25   1       63.94       66.28      6.73 o
  -3  26   1      384.79      426.92     22.28 o
  -2  26   1      142.19      143.12      9.71 o
  -1  26   1      443.48      546.39     24.69 o
   0  26   1      353.37      401.08     28.36 o
   1  26   1        3.03        4.08      1.85 o
   2  26   1      511.96      531.50     31.11 o
  -3  27   1        2.40        0.93      1.97 o
  -2  27   1      181.52      200.45     11.92 o
  -1  27   1       26.04       28.48      3.93 o
   0  27   1        7.23        9.31      1.83 o
   1  27   1       38.53       42.40      4.77 o
   2  27   1      451.92      481.07     44.63 o
  -2  28   1       54.27       53.19      5.37 o
  -1  28   1      324.17      343.87     23.09 o
   0  28   1        3.77        3.14      1.86 o
   1  28   1      186.17      191.49      8.61 o
   2  28   1        7.65        6.16      3.26 o
  -2  29   1        0.20        1.73      2.28 o
  -1  29   1      332.27      379.13     23.46 o
   0  29   1      146.54      154.93      7.53 o
   1  29   1      129.53      134.37     13.51 o
  -1  30   1        0.20        3.60      3.23 o
   0  30   1      193.72      223.84     16.95 o
   1  30   1       74.82       74.77      6.29 o
   0  31   1      179.29      202.21     14.26 o
  -6   0   2      256.26      160.36     44.96 o
  -5   0   2      421.84      417.55     68.49 o
  -4   0   2     1062.26     1297.34     82.74 o
  -3   0   2      174.27      221.45     11.48 o
  -2   0   2     2177.89     2551.95    229.02 o
  -1   0   2    10103.18     9683.64   2070.91 o
   0   0   2      616.18      736.67     38.19 o
   1   0   2     1119.47     1329.13     37.64 o
   2   0   2     2460.46     2646.31     48.01 o
   3   0   2      838.48      877.99     18.06 o
   4   0   2       32.64       31.67      4.71 o
  -6   1   2       13.62        9.64      2.99 o
  -5   1   2      154.40      163.01     16.60 o
  -4   1   2      215.93      267.06      8.88 o
  -3   1   2        5.56        3.49      0.88 o
  -2   1   2     1677.10     1659.81    157.11 o
  -1   1   2     2389.44     2244.08    199.12 o
   0   1   2     2520.60     2801.52     88.53 o
   1   1   2     2647.38     2851.65     82.05 o
   2   1   2        4.78       11.66      1.28 o
   3   1   2      184.03      192.71      4.78 o
   4   1   2      195.14      186.96      5.64 o
  -6   2   2        7.67        6.92      1.89 o
  -5   2   2       20.79       14.49      6.11 o
  -4   2   2       87.50       95.66      5.95 o
  -3   2   2       16.80       23.81      2.51 o
  -2   2   2      571.08      496.73     60.87 o
  -1   2   2      233.31      234.80     31.81 o
   0   2   2      357.21      409.39     15.58 o
   1   2   2      582.75      689.59     16.70 o
   2   2   2     1129.00     1178.32     29.20 o
   3   2   2        8.83       12.27      1.44 o
   4   2   2      125.36      139.62      7.45 o
  -6   3   2        7.99        4.09      2.57 o
  -5   3   2      956.20      870.02     76.47 o
  -4   3   2      649.33      734.29     84.10 o
  -3   3   2       83.78       61.98     11.36 o
  -2   3   2     4725.58     4421.66    489.62 o
  -1   3   2    10900.76     9825.26   1770.84 o
   0   3   2     2624.95     2729.48    155.04 o
   1   3   2     7100.61     7799.74    250.92 o
   2   3   2        5.65        8.56      1.85 o
   3   3   2      577.19      668.84     16.90 o
   4   3   2      380.00      382.43     22.90 o
  -6   4   2      513.92      526.79     64.49 o
  -5   4   2        2.96        9.18      2.13 o
  -4   4   2      982.68      855.49    113.93 o
  -3   4   2     7099.18     6885.52    845.30 o
  -2   4   2      150.90      148.90     16.12 o
   0   4   2     6778.82     6871.25    585.87 o
   1   4   2     3604.39     3979.42    233.46 o
   2   4   2     4042.91     4260.39    116.49 o
   3   4   2      810.21      743.39     17.41 o
   4   4   2      582.98      588.64     36.68 o
  -6   5   2        0.02        1.38      1.67 o
  -5   5   2      227.61      235.14     28.32 o
  -4   5   2       49.10       40.24      5.50 o
  -3   5   2      272.72      252.05     24.59 o
  -2   5   2       34.04       36.99      3.87 o
  -1   5   2     9309.08    11112.47    412.49 o
   0   5   2     1668.76     1631.71    131.45 o
   1   5   2      768.23      847.67     50.64 o
   2   5   2      401.70      421.52     32.03 o
   3   5   2      363.16      325.68     15.30 o
   4   5   2       81.63       70.12      7.89 o
  -6   6   2      211.53      265.44     36.43 o
  -5   6   2      116.16      118.86      8.40 o
  -4   6   2      693.97      673.27     82.74 o
  -3   6   2      756.48      684.85     70.09 o
  -2   6   2       46.05       38.42      2.76 o
  -1   6   2      252.69      230.73     35.77 o
   0   6   2     4223.25     4409.13    310.11 o
   1   6   2        6.03       12.05      1.18 o
   2   6   2     1323.20     1251.42     58.89 o
   3   6   2        1.80        0.71      1.44 o
   4   6   2       29.08       33.24      3.62 o
  -5   7   2      246.62      274.59     23.04 o
  -4   7   2      845.93      837.75     85.30 o
  -3   7   2      647.86      633.87     60.43 o
  -2   7   2       17.63        8.54      1.16 o
  -1   7   2       25.68       18.21      1.38 o
   0   7   2     4352.11     4337.43    384.42 o
   1   7   2      123.44      120.73      3.92 o
   2   7   2       85.12       80.72      6.14 o
   3   7   2       60.05       50.16      6.20 o
   4   7   2      560.72      522.80     39.48 o
  -5   8   2       21.02       26.63      3.64 o
  -4   8   2      317.02      326.83     22.99 o
  -3   8   2      320.33      320.99     28.00 o
  -2   8   2      132.11      191.86      7.60 o
  -1   8   2     1266.44     1307.36    126.42 o
   0   8   2        8.09        6.65      0.76 o
   1   8   2       26.91       43.62      2.58 o
   2   8   2       68.45       73.76      7.02 o
   3   8   2      508.06      507.97     26.90 o
   4   8   2        6.08        5.43      1.68 o
  -5   9   2       77.37       81.09      7.70 o
  -4   9   2       71.84       73.90      4.82 o
  -3   9   2       32.76       25.73      3.61 o
  -2   9   2     1663.03     1845.14     79.36 o
  -1   9   2       98.29      130.85     12.62 o
   0   9   2     2303.27     2554.48    135.50 o
   1   9   2      348.05      327.15     16.10 o
   2   9   2       42.09       53.16      5.29 o
   3   9   2       97.95      107.85      7.12 o
   4   9   2      142.85      123.23     11.26 o
  -5  10   2        4.01        5.89      2.02 o
  -4  10   2      104.79      113.87     12.10 o
  -3  10   2      826.46      872.16     44.55 o
  -2  10   2      121.25      156.14      9.87 o
  -1  10   2      968.56      904.37     87.71 o
   0  10   2      822.68      893.55     41.03 o
   1  10   2       58.18       39.43      7.48 o
   2  10   2      568.37      561.88     29.92 o
   3  10   2        0.29       -0.16      3.97 o
   4  10   2      277.84      285.49     19.26 o
  -5  11   2      509.34      546.78     44.92 o
  -4  11   2      155.57      159.78     11.56 o
  -3  11   2      423.84      441.76     22.05 o
  -2  11   2     2833.60     2870.44    112.75 o
  -1  11   2     1523.25     1606.91    118.65 o
   0  11   2     2858.39     2990.44     99.24 o
   1  11   2     6288.53     6102.43    337.69 o
   2  11   2      104.64      103.56     10.18 o
   3  11   2     1208.82     1224.49     57.87 o
   4  11   2      937.13      933.70     41.15 o
  -5  12   2       99.98      113.55      8.67 o
  -4  12   2        3.63        3.99      1.98 o
  -3  12   2      111.08      118.63      6.69 o
  -2  12   2      255.42      269.65      9.06 o
  -1  12   2      126.50      140.91     11.87 o
   0  12   2      193.73      183.36      9.42 o
   1  12   2      261.74      286.31     31.93 o
   2  12   2        3.93        3.08      1.10 o
   3  12   2      341.07      311.02     18.71 o
   4  12   2       64.58       17.84     30.51 o
  -5  13   2      102.33      107.99     14.74 o
  -4  13   2      377.92      405.38     20.15 o
  -3  13   2       94.37       95.55      5.88 o
  -2  13   2      879.33      964.44     42.58 o
  -1  13   2     1296.71     1290.08     99.22 o
   0  13   2       14.20       15.16      1.36 o
   1  13   2       62.63       57.93      4.94 o
   2  13   2       80.41       76.01      5.28 o
   3  13   2       33.41       29.73      4.15 o
   4  13   2       24.45       20.46      2.75 o
  -5  14   2      152.86      164.75      8.86 o
  -4  14   2      161.40      185.25     12.02 o
  -3  14   2        4.64        2.79      0.74 o
  -2  14   2      158.33      174.66      5.72 o
  -1  14   2      279.94      278.76     19.31 o
   0  14   2        0.37        3.35      0.80 o
   1  14   2        9.51        6.95      1.44 o
   2  14   2       11.16        7.69      1.93 o
   3  14   2      115.21      112.89     12.43 o
   4  14   2       21.78       23.49      3.53 o
  -5  15   2       35.32       35.76      5.58 o
  -4  15   2       98.45      112.55      8.03 o
  -3  15   2      109.41      112.71      7.24 o
  -2  15   2      300.61      340.14     14.17 o
  -1  15   2        3.83        8.53      2.65 o
   0  15   2      419.42      407.20     11.70 o
   1  15   2      282.26      278.69     17.97 o
   2  15   2      784.21      762.90     32.92 o
   3  15   2       33.09       37.47      4.49 o
   4  15   2       95.81      102.26     11.34 o
  -5  16   2       34.11       36.72      3.86 o
  -4  16   2      270.47      266.18     11.63 o
  -3  16   2      377.25      356.40     11.59 o
  -2  16   2       42.21       40.19      4.58 o
  -1  16   2     1271.51     1291.77     45.74 o
   0  16   2      596.77      552.39     20.19 o
   1  16   2      275.59      285.16     20.61 o
   2  16   2      165.09      168.40     13.21 o
   3  16   2       52.03       51.46      6.18 o
   4  16   2        0.35       -1.39      2.50 o
  -5  17   2       19.52       19.34      3.22 o
  -4  17   2      114.11      115.95     10.58 o
  -3  17   2       96.55       90.25      7.43 o
  -2  17   2      444.31      434.48     11.64 o
  -1  17   2       32.55       31.63      3.68 o
   0  17   2      135.91      109.89      6.71 o
   1  17   2        0.31        0.57      1.45 o
   2  17   2        0.70        4.65      1.82 o
   3  17   2       46.70       48.09      5.78 o
   4  17   2       32.79       37.39      4.98 o
  -5  18   2       14.86       13.78      3.51 o
  -4  18   2      298.60      303.35     12.00 o
  -3  18   2      521.63      536.05     17.93 o
  -2  18   2       38.37       31.68      4.15 o
  -1  18   2     1728.87     1668.01     58.00 o
   0  18   2     2360.33     2271.73    164.95 o
   1  18   2      196.91      184.00      6.39 o
   2  18   2     1594.57     1767.64     65.01 o
   3  18   2      481.23      528.26     28.74 o
  -4  19   2        1.30        2.77      1.96 o
  -3  19   2        8.47       18.11      3.18 o
  -2  19   2      634.43      615.99     18.27 o
  -1  19   2      325.55      282.95     11.27 o
   0  19   2     1076.96     1093.25     58.64 o
   1  19   2      292.39      285.38     12.38 o
   2  19   2        9.15        7.73      2.87 o
   3  19   2        0.32        3.31      3.71 o
  -4  20   2       33.33       37.36      4.20 o
  -3  20   2       16.50       14.61      2.52 o
  -2  20   2       13.19       17.80      2.19 o
  -1  20   2      128.93      125.98      6.26 o
   0  20   2       68.41       80.65      7.66 o
   1  20   2      178.76      171.39      8.92 o
   2  20   2       57.91       50.53      5.69 o
   3  20   2       15.65       15.74      2.55 o
  -4  21   2       13.76       12.06      3.22 o
  -3  21   2      135.53      145.44     11.03 o
  -2  21   2        0.46        0.30      1.24 o
  -1  21   2        3.48        4.84      1.17 o
   0  21   2        0.71        1.24      1.09 o
   1  21   2        2.35       -0.90      2.40 o
   2  21   2        1.79        4.43      2.25 o
   3  21   2        0.70        2.88      2.16 o
  -4  22   2      345.83      374.64     18.70 o
  -3  22   2       33.12       37.55      4.20 o
  -2  22   2       15.95       22.84      2.73 o
  -1  22   2       63.34       67.51      4.50 o
   0  22   2      416.56      418.02     12.91 o
   1  22   2       18.50       13.69      2.81 o
   2  22   2      303.17      299.00     18.35 o
   3  22   2       16.24       14.31      2.10 o
  -4  23   2      131.59      109.23      9.16 o
  -3  23   2       49.76       59.93      7.80 o
  -2  23   2     1003.13     1030.43     54.65 o
  -1  23   2      272.12      278.38      9.64 o
   0  23   2      328.40      332.63     12.51 o
   1  23   2      503.59      529.64     32.54 o
   2  23   2       14.88       23.68      3.20 o
   3  23   2      127.09      143.00     10.29 o
  -4  24   2        6.25        4.96      1.73 o
  -3  24   2       19.59       18.97      2.61 o
  -2  24   2       56.63       72.99      6.89 o
  -1  24   2       37.30       41.06      3.33 o
   0  24   2        1.51        1.06      2.53 o
   1  24   2       15.50       16.33      2.85 o
   2  24   2       68.37       70.59      7.36 o
  -3  25   2       55.62       57.93      5.98 o
  -2  25   2      189.05      172.63      8.30 o
  -1  25   2        0.36        2.11      1.60 o
   0  25   2      239.91      248.87     15.17 o
   1  25   2      137.38      147.80      7.95 o
   2  25   2        2.41        2.56      2.01 o
  -3  26   2        0.77        0.98      1.58 o
  -2  26   2        6.75       11.36      2.91 o
  -1  26   2       48.71       46.31      3.20 o
   0  26   2      163.50      151.63      8.56 o
   1  26   2        5.21        7.53      2.58 o
   2  26   2       72.38       64.78      6.03 o
  -3  27   2       95.24      105.15     11.47 o
  -2  27   2      727.47      820.51     32.96 o
  -1  27   2       13.61       14.21      1.85 o
   0  27   2      397.11      439.51     16.77 o
   1  27   2      139.84      138.89      7.41 o
   2  27   2        6.96        8.62      2.94 o
  -2  28   2      159.98      156.34      9.82 o
  -1  28   2       10.80       13.78      2.29 o
   0  28   2      178.09      185.70      8.16 o
   1  28   2        9.12       11.72      3.09 o
  -2  29   2      222.31      239.89     15.42 o
  -1  29   2       18.63       19.45      4.60 o
   0  29   2      113.31      120.23      7.84 o
   1  29   2      357.40      405.89     19.61 o
  -1  30   2       38.07       41.67      8.33 o
   0  30   2       62.01       61.16      5.53 o
  -6   1   3      165.67      101.73     13.26 o
  -5   1   3      209.36      227.55     26.33 o
  -4   1   3      114.64      125.21     10.91 o
  -3   1   3      610.37      560.87     58.92 o
  -2   1   3     1401.18     1178.70     82.12 o
  -1   1   3      747.56      644.76     40.36 o
   0   1   3     7896.48     9048.21    268.65 o
   1   1   3      415.35      495.47     13.65 o
   2   1   3      454.47      499.38     17.72 o
   3   1   3      902.18     1049.89     27.28 o
   4   1   3      435.20      457.62     30.03 o
  -6   2   3       10.72        7.48      1.60 o
  -5   2   3      123.79      155.85     17.94 o
  -4   2   3       42.42       49.11      4.06 o
  -3   2   3       60.06       67.77      9.47 o
  -2   2   3      233.73      205.96     13.09 o
  -1   2   3      133.16      127.90      8.06 o
   0   2   3      128.00      156.00      5.33 o
   1   2   3      222.81      229.94      5.58 o
   2   2   3        0.80        7.81      1.00 o
   3   2   3      188.51      202.46      7.98 o
   4   2   3      102.09       99.82      7.47 o
  -6   3   3       36.09       37.13      5.24 o
  -5   3   3      336.59      403.19     52.40 o
  -4   3   3       45.69       49.56      6.39 o
  -3   3   3      778.07      735.94     87.15 o
  -2   3   3      655.94      528.12     32.61 o
  -1   3   3      600.09      551.91     40.92 o
   0   3   3      129.09      175.20      8.88 o
   1   3   3     2321.04     2663.63     90.45 o
   2   3   3      800.79      831.17     31.12 o
   3   3   3      438.01      501.15     15.31 o
   4   3   3      356.38      399.97     21.48 o
  -6   4   3       17.07       15.23      2.19 o
  -5   4   3       10.59        9.60      2.04 o
  -4   4   3     1906.61     1950.41    230.21 o
  -3   4   3      848.78      803.08     95.16 o
  -2   4   3     1639.54     1885.31    140.25 o
  -1   4   3      544.47      495.20     42.48 o
   0   4   3     2345.19     2603.42    139.54 o
   1   4   3      101.90      123.91      5.82 o
   2   4   3     1894.70     1982.12     62.34 o
   3   4   3       67.14       80.54      7.86 o
   4   4   3       84.29      100.85      8.44 o
  -6   5   3        3.58        4.57      2.16 o
  -5   5   3       34.15       39.30      6.09 o
  -4   5   3       54.22       60.55     11.34 o
  -3   5   3      152.82      148.45     16.09 o
  -2   5   3      601.64      691.81     45.09 o
  -1   5   3      106.24      109.95     11.62 o
   0   5   3      108.63      143.08      9.51 o
   1   5   3      835.26      859.14     40.21 o
   2   5   3       16.29       14.40      2.23 o
   3   5   3      307.02      308.46     19.14 o
   4   5   3       14.88       11.45      2.19 o
  -6   6   3       55.73       43.91      9.68 o
  -5   6   3       75.16       83.06     12.12 o
  -4   6   3      267.31      252.38     23.87 o
  -3   6   3      108.94      117.29      8.19 o
  -2   6   3      496.52      515.71     31.60 o
  -1   6   3      273.19      272.84     34.34 o
   0   6   3      309.90      343.44     23.44 o
   1   6   3      407.48      438.05     17.93 o
   2   6   3     1523.59     1521.53     60.00 o
   3   6   3        2.22        3.12      1.40 o
   4   6   3      243.11      243.31     22.70 o
  -6   7   3        5.40        4.26      1.40 o
  -5   7   3        0.48        1.72      0.98 o
  -4   7   3      537.96      607.92     31.52 o
  -3   7   3      226.85      263.72     20.10 o
  -2   7   3     1424.02     1967.53    187.73 o
  -1   7   3     2459.77     2510.84    262.02 o
   0   7   3      261.68      324.90     23.09 o
   1   7   3      733.18      799.15     41.81 o
   2   7   3     1138.34     1117.73     45.19 o
   3   7   3        5.27        3.44      1.41 o
   4   7   3      239.01      202.82     15.31 o
  -6   8   3      160.73      194.75     40.23 o
  -5   8   3       35.62       30.69      3.62 o
  -4   8   3     3840.82     3827.18    244.38 o
  -3   8   3      253.90      253.39     20.12 o
  -2   8   3     7621.09     8535.73    582.53 o
  -1   8   3     1454.84     1268.15    154.90 o
   0   8   3      144.36      176.77     11.68 o
   1   8   3     1177.85     1107.89     61.70 o
   2   8   3     4222.58     4053.61    210.70 o
   3   8   3       32.38       25.70      3.07 o
   4   8   3      776.61      787.72     45.42 o
  -6   9   3       31.46       27.72      3.94 o
  -5   9   3       34.03       30.77      3.36 o
  -4   9   3      246.72      241.03     21.47 o
  -3   9   3        3.85        4.37      0.82 o
  -2   9   3      184.53      170.08     20.46 o
  -1   9   3       30.57       30.82      3.51 o
   0   9   3       29.37       43.91      2.39 o
   1   9   3      450.28      367.40     22.57 o
   2   9   3      170.20      159.25     18.53 o
   3   9   3      151.06      134.46     14.40 o
   4   9   3      138.51      101.97      9.78 o
  -6  10   3       22.05       28.49      6.33 o
  -5  10   3      120.88      141.37      9.38 o
  -4  10   3      300.32      306.94     13.61 o
  -3  10   3       15.98       16.55      1.90 o
  -2  10   3      454.07      477.70     28.79 o
  -1  10   3     1077.53     1145.63     90.51 o
   0  10   3        4.22        5.42      0.79 o
   1  10   3      711.63      710.70     37.30 o
   2  10   3      149.91      150.91     10.90 o
   3  10   3        3.35        7.30      2.52 o
   4  10   3       22.48       19.93      3.13 o
  -5  11   3      175.57      174.85     12.39 o
  -4  11   3       31.28       28.05      2.70 o
  -3  11   3        0.45        0.81      0.75 o
  -2  11   3     1167.46     1405.04     19.16 o
  -1  11   3     1241.79     1351.76    105.74 o
   0  11   3      162.18      162.77     10.88 o
   1  11   3      620.26      598.17     36.17 o
   2  11   3      304.44      285.09     13.37 o
   3  11   3       36.85       34.92      3.97 o
   4  11   3      210.23      207.36     14.77 o
  -5  12   3       24.57       24.29      3.80 o
  -4  12   3       36.83       34.19      3.37 o
  -3  12   3      120.06      131.54      9.03 o
  -2  12   3        7.31        9.69      1.88 o
  -1  12   3     1599.46     1810.04    118.15 o
   0  12   3      170.93      158.86      9.27 o
   1  12   3      618.01      616.83     27.50 o
   2  12   3      609.85      564.59     27.99 o
   3  12   3      134.52      121.74     10.14 o
   4  12   3      181.89      183.06     11.66 o
  -5  13   3       20.29       23.34      2.94 o
  -4  13   3        0.65        2.41      1.16 o
  -3  13   3        2.20        4.53      1.30 o
  -2  13   3        0.89        0.54      1.13 o
  -1  13   3       11.68       18.58      4.45 o
   0  13   3       14.97       15.50      2.64 o
   1  13   3       20.52       23.64      3.23 o
   2  13   3        4.30        4.29      1.76 o
   3  13   3       50.45       47.12      5.84 o
  -5  14   3        4.53        9.71      3.70 o
  -4  14   3      271.98      287.91     17.22 o
  -3  14   3      695.91      662.01    103.10 o
  -2  14   3       78.92       97.10      9.06 o
  -1  14   3      481.51      457.73     30.04 o
   0  14   3     1350.17     1140.06    135.73 o
   1  14   3      171.67      185.86     10.78 o
   2  14   3      342.39      329.33     19.14 o
   3  14   3      286.17      253.37     19.04 o
  -5  15   3      921.19     1011.28     54.51 o
  -4  15   3       25.65       24.73      4.14 o
  -3  15   3     3466.28     3741.14    205.18 o
  -2  15   3     1239.22     1304.03     62.50 o
  -1  15   3      674.35      649.27     38.83 o
   0  15   3     2096.14     1827.66    151.05 o
   1  15   3      870.34      851.03     34.32 o
   2  15   3      240.93      237.30     11.50 o
   3  15   3      944.03      960.33     49.29 o
  -5  16   3      494.13      524.94     19.73 o
  -4  16   3      175.08      196.81     10.57 o
  -3  16   3      441.79      455.03     14.22 o
  -2  16   3      750.28      802.09     40.49 o
  -1  16   3       89.77      112.57      7.76 o
   0  16   3     1101.36      976.38     74.57 o
   1  16   3      876.95      861.45     30.02 o
   2  16   3      214.27      196.23      8.23 o
   3  16   3      470.80      471.33     27.76 o
  -5  17   3       14.85       10.88      4.78 o
  -4  17   3      228.63      231.27      7.84 o
  -3  17   3      199.53      183.92      7.95 o
  -2  17   3       57.45       56.64      6.58 o
  -1  17   3     1365.35     1324.66     44.98 o
   0  17   3      174.07      156.52     13.42 o
   1  17   3      339.77      306.11     32.53 o
   2  17   3      141.90      150.45     10.57 o
   3  17   3       13.73       11.27      2.90 o
  -5  18   3       89.31       87.68     12.13 o
  -4  18   3        3.47        2.89      1.49 o
  -3  18   3        0.06        0.08      1.04 o
  -2  18   3       61.69       51.65      3.34 o
  -1  18   3      501.69      418.68     26.26 o
   0  18   3      673.98      568.14     41.81 o
   1  18   3      461.51      429.29     29.57 o
   2  18   3      361.48      368.04     20.42 o
   3  18   3       51.81       49.90      8.60 o
  -5  19   3      118.70       95.79      8.83 o
  -4  19   3      106.82       99.23      5.39 o
  -3  19   3      475.34      451.95     18.32 o
  -2  19   3      254.58      255.34     11.38 o
  -1  19   3        2.38        1.15      1.51 o
   0  19   3      161.08      140.08     11.40 o
   1  19   3     1672.87     1857.13     72.55 o
   2  19   3        8.98       10.84      3.76 o
   3  19   3      988.86     1094.04     59.79 o
  -4  20   3      110.57      118.34      7.47 o
  -3  20   3        9.72        4.16      1.74 o
  -2  20   3      250.90      244.21      8.08 o
  -1  20   3      165.64      156.72      7.02 o
   0  20   3        1.35        3.30      1.48 o
   1  20   3       92.50       84.13      7.59 o
   2  20   3      119.28      119.98      8.98 o
   3  20   3        8.47        9.90      2.47 o
  -4  21   3      188.49      201.28     12.08 o
  -3  21   3      136.30      130.10      8.50 o
  -2  21   3      342.97      348.88     20.62 o
  -1  21   3      772.88      802.22     32.10 o
   0  21   3       37.71       41.23      3.68 o
   1  21   3      303.64      302.54     17.19 o
   2  21   3      492.35      492.60     23.08 o
  -4  22   3      578.94      615.19     23.70 o
  -3  22   3       23.52       25.10      2.65 o
  -2  22   3      592.66      607.21     21.19 o
  -1  22   3      838.41      843.37     79.20 o
   0  22   3        0.21        4.41      2.06 o
   1  22   3      408.54      408.67     16.60 o
   2  22   3      143.19      144.30      9.44 o
  -4  23   3       32.54       39.90      4.24 o
  -3  23   3      106.54      109.05      7.01 o
  -2  23   3        0.28        0.20      1.28 o
  -1  23   3      306.36      281.13      9.97 o
   0  23   3      124.68      121.35      7.75 o
   1  23   3       78.75       73.38      6.53 o
   2  23   3      184.59      194.32     13.00 o
  -4  24   3        1.27        2.55      1.80 o
  -3  24   3      125.47      125.07      8.70 o
  -2  24   3      255.56      260.91      8.03 o
  -1  24   3       82.30       75.88      4.79 o
   0  24   3      322.26      337.76     11.29 o
   1  24   3       54.48       53.70      4.76 o
   2  24   3       35.06       36.33      4.31 o
  -3  25   3      219.33      224.80      9.24 o
  -2  25   3        6.81        7.48      2.07 o
  -1  25   3       66.27       59.59      4.55 o
   0  25   3       16.81       22.33      3.41 o
   1  25   3        1.14        1.89      1.96 o
   2  25   3       14.25       15.82      3.88 o
  -3  26   3      149.95      148.62      8.63 o
  -2  26   3      104.05       98.49      7.59 o
  -1  26   3      280.03      305.59     15.12 o
   0  26   3      604.87      675.56     37.53 o
   1  26   3       12.97       13.18      2.78 o
  -3  27   3      305.29      325.95     19.31 o
  -2  27   3        2.83        3.74      1.60 o
  -1  27   3      236.81      262.69     15.10 o
   0  27   3       42.86       54.45      5.66 o
   1  27   3        2.30        3.15      1.89 o
  -2  28   3       51.85       48.74      4.90 o
  -1  28   3        0.52        0.03      1.42 o
   0  28   3       95.75       95.57      5.79 o
   1  28   3       80.95       79.44      8.27 o
  -2  29   3       52.86       55.19      5.24 o
  -1  29   3      111.31      118.75     10.59 o
   0  29   3       51.51       60.75      5.34 o
  -1  30   3      101.19      114.81     14.44 o
  -6   0   4      235.74      159.40     39.83 o
  -5   0   4      158.37       92.27     16.78 o
  -4   0   4     2487.30     1991.01     92.73 o
  -3   0   4      465.91      331.29      9.89 o
  -2   0   4     2661.02     2349.38     49.61 o
  -1   0   4     6053.98     6564.98    335.76 o
   0   0   4        1.26        1.80      1.47 o
   1   0   4     4902.91     5528.65    467.14 o
   2   0   4     1801.39     1796.55    139.69 o
   3   0   4       60.69       67.44     10.43 o
   4   0   4      886.75      974.74     69.47 o
  -6   1   4        1.51        5.08      1.99 o
  -5   1   4        0.54        2.42      1.23 o
  -4   1   4       75.33       97.65     22.84 o
  -3   1   4      390.86      332.67     28.22 o
  -2   1   4        0.06        3.41      2.46 o
  -1   1   4      858.90      796.95    118.35 o
   0   1   4      435.06      481.98     13.78 o
   1   1   4      137.79      148.73      5.40 o
   2   1   4      439.87      397.14     41.21 o
   3   1   4       19.33       17.59      1.70 o
   4   1   4      111.21      130.33     30.79 o
  -6   2   4       63.76       44.69      9.79 o
  -5   2   4      407.14      372.79     39.06 o
  -4   2   4      557.16      466.50     42.88 o
  -3   2   4       64.48       46.13      2.68 o
  -2   2   4      399.92      356.45     43.19 o
  -1   2   4     5065.18     5173.82    340.24 o
   0   2   4       53.42       55.94      3.51 o
   1   2   4     1697.47     1811.57     46.24 o
   2   2   4       41.71       39.83      3.14 o
   3   2   4        8.08        8.46      1.40 o
   4   2   4        0.89        2.14      2.02 o
  -6   3   4      132.11       78.23     15.65 o
  -5   3   4      371.74      375.24     45.81 o
  -4   3   4      276.57      232.00     17.63 o
  -3   3   4       22.89       14.37      1.51 o
  -2   3   4        1.40        1.45      1.00 o
  -1   3   4      918.82      948.79     77.19 o
   0   3   4      119.34      124.62      7.01 o
   1   3   4      206.30      217.54      6.15 o
   2   3   4      313.16      307.61     14.48 o
   3   3   4        0.07        0.39      2.41 o
  -6   4   4       35.01       25.33      4.63 o
  -5   4   4     1014.06     1077.77    119.89 o
  -4   4   4      102.79      106.74      9.15 o
  -3   4   4      528.33      492.80     31.21 o
  -2   4   4      834.72      869.37     51.02 o
  -1   4   4      848.37      916.88     70.24 o
   0   4   4      584.27      652.06     43.82 o
   1   4   4     1111.38     1144.75     75.00 o
   2   4   4       24.62       26.91      2.29 o
   3   4   4       19.75       22.45      3.56 o
  -6   5   4      161.02      212.99     19.31 o
  -5   5   4      304.96      343.99     45.08 o
  -4   5   4       99.00      110.83      8.70 o
  -3   5   4     1737.78     1527.36    154.76 o
  -2   5   4     4763.57     4966.99    308.45 o
  -1   5   4      213.65      219.30     14.97 o
   0   5   4     2318.72     2401.09    138.01 o
   1   5   4      778.44      767.87     37.99 o
   2   5   4       25.05       22.19      1.92 o
   3   5   4      382.11      368.73     23.05 o
  -6   6   4        0.22        0.35      5.18 o
  -5   6   4       20.48       20.83      2.76 o
  -4   6   4        2.79        4.08      0.77 o
  -3   6   4        4.38       11.59      2.68 o
  -2   6   4      269.58      317.99     10.19 o
  -1   6   4       44.90       50.67      2.53 o
   0   6   4      513.98      473.80     38.59 o
   1   6   4      728.93      752.54     43.92 o
   2   6   4        0.40        1.54      1.01 o
   3   6   4      487.41      473.81     27.49 o
  -6   7   4      434.98      618.16     45.84 o
  -5   7   4      136.36      152.47     15.81 o
  -4   7   4       37.96       47.72      4.74 o
  -3   7   4      829.79      785.49     49.36 o
  -2   7   4     5538.48     5626.61    499.27 o
  -1   7   4      712.05      711.23     58.09 o
   0   7   4     6837.37     7056.81    372.58 o
   1   7   4      484.61      473.75     26.25 o
   2   7   4      430.17      446.97     28.08 o
   3   7   4     1661.27     1615.79    126.93 o
  -6   8   4        6.18        8.90      2.81 o
  -5   8   4      134.51      150.78     19.27 o
  -4   8   4      758.25      788.64     62.04 o
  -3   8   4       30.82       28.10      2.15 o
  -2   8   4     4298.53     4737.18    318.37 o
  -1   8   4      854.56      859.39     74.35 o
   0   8   4      699.02      934.31     31.50 o
   1   8   4      469.45      467.31     20.50 o
   2   8   4      187.49      171.53     10.43 o
   3   8   4      277.69      249.95     14.07 o
  -6   9   4       24.64       22.33      5.23 o
  -5   9   4       78.78       95.25     17.60 o
  -4   9   4        0.35        5.85      2.22 o
  -3   9   4      337.34      357.85     40.21 o
  -2   9   4      235.73      285.77     15.10 o
  -1   9   4       88.73       79.51      7.80 o
   0   9   4      156.19      201.33     11.62 o
   1   9   4        7.13        8.30      1.53 o
   2   9   4       53.80       49.76      5.60 o
   3   9   4        1.05        3.26      2.10 o
  -6  10   4      139.52      158.58     17.59 o
  -5  10   4      174.57      193.79     26.30 o
  -4  10   4       19.47       21.33      2.60 o
  -3  10   4      536.49      565.36     43.17 o
  -2  10   4      805.47      868.77     58.89 o
  -1  10   4      131.11      123.42     10.45 o
   0  10   4      283.11      287.52     13.36 o
   1  10   4        0.01        0.88      1.40 o
   2  10   4       14.26       17.98      2.18 o
   3  10   4       29.48       26.35      3.84 o
  -6  11   4      101.88      108.18     21.60 o
  -5  11   4       37.23       41.16      4.66 o
  -4  11   4       69.30       71.16      6.50 o
  -3  11   4      441.85      495.08     38.94 o
  -2  11   4        5.25       10.62      2.12 o
  -1  11   4      271.44      275.47     33.25 o
   0  11   4      165.57      179.54      8.84 o
   1  11   4      129.63      116.80      6.65 o
   2  11   4        8.56       10.03      1.82 o
   3  11   4      357.94      330.53     16.65 o
  -5  12   4      117.51      136.16     20.23 o
  -4  12   4      860.82     1047.49     46.20 o
  -3  12   4      170.08      181.28     10.05 o
  -2  12   4      469.91      487.75     35.05 o
  -1  12   4     2213.06     2287.80    249.69 o
   0  12   4      261.12      255.79     11.18 o
   1  12   4      741.45      746.93     45.33 o
   2  12   4      390.89      428.79     22.34 o
   3  12   4       32.86       26.72      4.48 o
  -5  13   4       23.99       19.32      3.74 o
  -4  13   4       15.33       21.75      8.79 o
  -3  13   4      248.78      249.61     14.48 o
  -2  13   4        3.46        6.68      1.72 o
  -1  13   4      832.84      663.79     97.65 o
   0  13   4      153.26      157.13     10.12 o
   1  13   4       98.20       83.80      8.22 o
   2  13   4      477.29      503.90     22.07 o
   3  13   4      236.16      238.13     12.83 o
  -5  14   4       66.44       75.00      7.82 o
  -4  14   4      254.86      279.22     22.35 o
  -3  14   4      275.91      248.10     17.35 o
  -2  14   4      168.45      173.39     14.39 o
  -1  14   4     2656.77     2815.55    166.85 o
   0  14   4       80.04       77.18      4.99 o
   1  14   4     1162.12     1073.19     65.76 o
   2  14   4      474.13      504.21     26.65 o
   3  14   4       10.25        5.00      2.30 o
  -5  15   4      117.58      119.39     13.45 o
  -4  15   4       16.59       17.98      2.21 o
  -3  15   4       40.19       42.67      3.14 o
  -2  15   4      157.43      142.24     11.96 o
  -1  15   4      499.95      478.17     73.54 o
   0  15   4      721.09      695.70     47.85 o
   1  15   4      458.63      424.58     18.54 o
   2  15   4      132.75      138.02     14.81 o
   3  15   4        4.18        2.98      1.92 o
  -5  16   4       81.78       84.79      7.35 o
  -4  16   4       29.05       32.62      3.45 o
  -3  16   4       70.37       69.26      4.93 o
  -2  16   4      162.05      153.07     15.42 o
  -1  16   4      534.61      487.47     39.98 o
   0  16   4       28.51       22.20      2.47 o
   1  16   4       10.61        5.81      1.86 o
   2  16   4      202.63      212.53      9.69 o
   3  16   4      174.29      193.95     17.32 o
  -5  17   4      110.62      115.11     11.91 o
  -4  17   4      178.57      183.79     14.48 o
  -3  17   4       16.72       16.36      1.89 o
  -2  17   4      373.46      385.87     19.89 o
  -1  17   4       96.83       79.27      9.30 o
   0  17   4       50.86       52.94      4.20 o
   1  17   4      267.37      263.36     10.30 o
   2  17   4       53.84       45.07      5.85 o
   3  17   4       60.90       53.36      7.71 o
  -5  18   4      116.46      134.82     10.87 o
  -4  18   4       44.91       53.44      4.00 o
  -3  18   4        7.67        6.09      1.34 o
  -2  18   4       78.55       76.36      7.12 o
  -1  18   4      403.34      341.78     34.87 o
   0  18   4       17.81       18.18      3.33 o
   1  18   4      249.86      221.98     11.42 o
   2  18   4      107.11      107.30     14.04 o
  -5  19   4        4.24        2.57      1.59 o
  -4  19   4        7.47        7.35      2.22 o
  -3  19   4       84.29       72.80      4.24 o
  -2  19   4      571.04      606.35     20.85 o
  -1  19   4      248.62      218.47     19.52 o
   0  19   4      719.82      738.15     38.82 o
   1  19   4       74.50       65.84      6.12 o
   2  19   4       46.71       49.28      4.72 o
  -4  20   4       22.56       22.42      3.12 o
  -3  20   4       31.13       23.67      2.18 o
  -2  20   4       52.75       49.39      3.97 o
  -1  20   4       16.39       12.58      1.28 o
   0  20   4      171.01      176.96      7.88 o
   1  20   4       27.88       28.69      3.43 o
   2  20   4        8.23        7.97      1.70 o
  -4  21   4        3.26        1.09      1.67 o
  -3  21   4      136.03      126.53      4.89 o
  -2  21   4        6.66        6.43      1.52 o
  -1  21   4       11.27        8.63      1.79 o
   0  21   4        1.27        2.96      1.51 o
   1  21   4      122.58      123.49      8.00 o
   2  21   4        0.72        3.64      1.51 o
  -4  22   4      151.19      157.94     10.28 o
  -3  22   4       78.15       63.72      4.79 o
  -2  22   4      209.29      204.85      8.21 o
  -1  22   4      236.29      236.33     12.21 o
   0  22   4        1.96        4.15      1.68 o
   1  22   4       64.57       70.26      7.03 o
   2  22   4      166.38      198.77     18.05 o
  -4  23   4       41.32       40.91      4.34 o
  -3  23   4      413.71      450.63     22.55 o
  -2  23   4      233.50      214.84      6.88 o
  -1  23   4       24.30       22.28      2.66 o
   0  23   4      467.54      449.81     29.22 o
   1  23   4      134.04      132.45      8.51 o
  -4  24   4        4.44        2.06      1.54 o
  -3  24   4      159.86      145.98      9.99 o
  -2  24   4      159.07      163.89      5.14 o
  -1  24   4      190.54      180.66     11.47 o
   0  24   4      386.95      369.17     35.21 o
   1  24   4        0.10       -0.81      2.26 o
  -3  25   4      158.48      167.77      8.85 o
  -2  25   4       10.41        8.45      1.32 o
  -1  25   4       92.70       93.10      6.06 o
   0  25   4      332.16      333.18     41.58 o
   1  25   4        6.05        3.18      2.18 o
  -3  26   4       13.60        6.60      1.79 o
  -2  26   4        5.06        6.85      1.19 o
  -1  26   4        0.03        1.60      2.12 o
   0  26   4       25.79       24.94      3.83 o
   1  26   4       14.48       16.86      2.91 o
  -3  27   4      109.38       97.40      7.23 o
  -2  27   4        4.74        2.57      3.43 o
  -1  27   4       16.83       17.28      2.71 o
   0  27   4      254.34      249.93     14.25 o
  -2  28   4       15.07       18.07      5.21 o
  -1  28   4       19.19       19.35      2.80 o
   0  28   4        0.04        0.52      2.20 o
  -6   1   5      115.55       94.99     16.10 o
  -5   1   5      108.15      107.06     13.27 o
  -4   1   5      161.65      143.68     19.48 o
  -3   1   5      201.89      190.66      9.63 o
  -2   1   5       15.41       16.41      1.85 o
  -1   1   5       10.23       18.00      2.23 o
   0   1   5      471.02      536.49     15.65 o
   1   1   5      195.45      217.06      6.87 o
   2   1   5      760.15      799.21     42.98 o
   3   1   5      289.06      338.01     16.63 o
  -6   2   5        2.07        3.70      2.08 o
  -5   2   5      265.68      238.20     31.17 o
  -4   2   5        1.55        1.79      4.19 o
  -3   2   5      712.36      662.40     28.65 o
  -2   2   5      280.47      286.69     18.96 o
  -1   2   5      152.26      171.53     10.54 o
   0   2   5      341.82      423.54     12.61 o
   1   2   5     1181.94     1271.78     39.67 o
   2   2   5       66.67       54.69     11.53 o
   3   2   5      419.02      385.88     52.56 o
  -6   3   5        3.62        3.22      2.90 o
  -5   3   5      408.23      404.04     41.75 o
  -4   3   5        6.75        7.44      2.00 o
  -3   3   5     2628.14     2147.14     97.24 o
  -2   3   5      455.97      531.81     81.18 o
  -1   3   5      180.22      159.23     20.77 o
   0   3   5      950.92     1040.62     57.70 o
   1   3   5     1679.03     1733.73     75.48 o
   2   3   5      128.40      137.25     10.03 o
   3   3   5      946.84      925.28     69.13 o
  -6   4   5        7.52        5.59      1.53 o
  -5   4   5     1226.93     1063.36     61.27 o
  -4   4   5      572.31      485.46     48.73 o
  -2   4   5     1558.18     1630.55    146.81 o
  -1   4   5     2389.65     2592.05    166.53 o
   0   4   5       32.59       31.31      2.85 o
   1   4   5     2273.36     2365.07    129.96 o
   2   4   5      304.73      306.68     22.38 o
   3   4   5       40.87       41.06      4.34 o
  -6   5   5       10.05       10.92      2.46 o
  -5   5   5       54.91       50.25      7.44 o
  -4   5   5      107.33       91.67     15.91 o
  -3   5   5       97.05       93.22     14.87 o
  -2   5   5      124.51      120.69     18.64 o
  -1   5   5     1013.45      975.25    105.06 o
   0   5   5        0.78        4.14      1.79 o
   1   5   5      263.38      270.33     16.10 o
   2   5   5      199.23      201.16     14.07 o
   3   5   5       62.78       52.32      5.70 o
  -6   6   5       26.49       19.84      3.31 o
  -5   6   5       55.17       48.13      7.65 o
  -4   6   5       27.36       23.91      2.81 o
  -3   6   5      264.19      247.60     31.74 o
  -2   6   5       52.38       47.93      4.04 o
  -1   6   5      507.46      499.83     44.54 o
   0   6   5      799.32      791.82     50.87 o
   1   6   5        1.22        2.83      1.07 o
   2   6   5      190.45      189.38     12.17 o
   3   6   5      147.33      111.75      9.32 o
  -6   7   5       19.46       15.37      5.55 o
  -5   7   5        6.13        6.88      1.52 o
  -4   7   5      109.77      110.00     13.55 o
  -3   7   5        7.75        3.39      2.24 o
  -2   7   5       80.14       70.17      6.28 o
  -1   7   5       20.24       25.06      2.15 o
   0   7   5      538.57      576.87     29.97 o
   1   7   5      100.85      101.04      6.12 o
   2   7   5        4.19        6.37      1.87 o
   3   7   5       15.63       10.66      2.39 o
  -6   8   5        2.66        2.23      1.54 o
  -5   8   5      332.39      291.98     52.30 o
  -4   8   5      241.28      241.18     14.86 o
  -3   8   5      147.12      133.89     21.00 o
  -2   8   5      240.38      244.23     18.76 o
  -1   8   5      214.91      191.02     16.82 o
   0   8   5        2.38        4.62      1.06 o
   1   8   5      578.50      587.38     27.37 o
   2   8   5      287.62      276.55     16.70 o
   3   8   5       24.85       22.88      3.19 o
  -5   9   5      258.16      373.60     94.74 o
  -4   9   5       82.70       70.83      5.12 o
  -3   9   5      444.62      409.20     46.59 o
  -2   9   5        3.74        5.57      0.82 o
  -1   9   5        3.20        2.63      1.20 o
   0   9   5      227.47      261.35     11.04 o
   1   9   5       82.81       76.23      5.72 o
   2   9   5       31.01       30.05      4.90 o
   3   9   5       15.05       14.10      2.25 o
  -6  10   5       46.32       57.25      9.80 o
  -5  10   5       35.91       45.85      8.66 o
  -4  10   5      424.01      406.99     27.84 o
  -3  10   5      283.38      282.21     41.25 o
  -2  10   5      219.80      195.79     19.20 o
  -1  10   5     1133.79     1072.56     94.13 o
   0  10   5      105.45      118.98      7.15 o
   1  10   5      397.80      411.97     19.77 o
   2  10   5      448.04      443.96     18.18 o
   3  10   5        4.85        5.28      2.75 o
  -6  11   5       64.24       86.89     12.13 o
  -5  11   5        0.19        2.26      2.58 o
  -4  11   5      728.83      685.50     80.89 o
  -3  11   5      740.67      690.14     97.64 o
  -2  11   5      475.55      461.97     42.40 o
  -1  11   5      518.03      488.21     56.51 o
   0  11   5      148.91      161.44     11.21 o
   1  11   5        8.25        9.55      1.62 o
   2  11   5      420.96      407.30     16.31 o
   3  11   5        9.10       15.37      3.67 o
  -5  12   5      402.40      526.32     56.63 o
  -4  12   5       12.17        6.31      1.50 o
  -3  12   5     1061.53     1016.46    163.30 o
  -2  12   5      168.27      117.71     13.35 o
  -1  12   5      223.13      216.43     18.48 o
   0  12   5      470.89      429.35     26.26 o
   1  12   5      510.63      467.33     64.11 o
   2  12   5      127.32      114.74      7.71 o
  -5  13   5      250.03      319.21     26.90 o
  -4  13   5      271.95      241.87     32.14 o
  -3  13   5      165.00      157.89     25.92 o
  -2  13   5     1067.21     1030.07    139.35 o
  -1  13   5      222.19      211.20     21.79 o
   0  13   5      305.23      271.16     12.43 o
   1  13   5      807.38      732.71     37.50 o
   2  13   5       19.29       20.36      3.87 o
  -5  14   5       86.06      104.33     14.93 o
  -4  14   5      443.09      425.93     36.94 o
  -3  14   5       34.33       30.40      4.47 o
  -2  14   5     2160.81     2323.11    207.29 o
  -1  14   5       23.26       20.00      1.82 o
   0  14   5      203.65      171.85      8.69 o
   1  14   5        8.49       13.75      3.33 o
   2  14   5      188.50      192.09     13.13 o
  -5  15   5      102.32      124.42     15.05 o
  -4  15   5      168.18      144.56     10.98 o
  -3  15   5      593.97      653.02     35.69 o
  -2  15   5       32.44       27.40      5.10 o
  -1  15   5       14.43       14.94      1.52 o
   0  15   5      745.40      804.84     44.22 o
   1  15   5      652.62      608.73     32.77 o
   2  15   5      230.07      231.06     10.78 o
  -5  16   5        5.17        9.14      6.56 o
  -4  16   5       17.91       15.51      2.40 o
  -3  16   5        0.98        6.29      1.99 o
  -2  16   5      465.20      432.11     42.70 o
  -1  16   5        0.40        1.81      0.58 o
   0  16   5      102.80       96.78      7.24 o
   1  16   5       14.19       13.07      2.00 o
   2  16   5       24.74       20.78      3.94 o
  -5  17   5       59.16       82.19     11.44 o
  -4  17   5      152.68      153.86     12.59 o
  -3  17   5       12.86        9.52      1.97 o
  -2  17   5      181.73      149.01     18.33 o
  -1  17   5      140.04      122.10     10.84 o
   0  17   5       29.90       27.84      4.17 o
   1  17   5      198.46      200.87     12.64 o
   2  17   5        0.10        1.87      2.57 o
  -5  18   5      110.74      136.85     21.43 o
  -4  18   5       10.28        9.90      2.06 o
  -3  18   5      152.93      155.88     11.25 o
  -2  18   5      285.76      269.98     21.57 o
  -1  18   5        0.98        1.44      1.04 o
   0  18   5      306.68      324.65     22.60 o
   1  18   5       62.85       57.34      4.32 o
   2  18   5       14.88       16.05      2.15 o
  -5  19   5       26.89       19.32      5.64 o
  -4  19   5      483.34      490.89     30.75 o
  -3  19   5      317.08      301.37     15.93 o
  -2  19   5       16.43       13.15      2.01 o
  -1  19   5      773.78      636.39     73.73 o
   0  19   5      406.63      389.75     21.29 o
   1  19   5      223.91      239.34     18.84 o
   2  19   5      417.95      425.05     19.88 o
  -4  20   5      368.40      372.43     20.10 o
  -3  20   5      533.63      581.10     25.62 o
  -2  20   5       42.00       32.85      3.47 o
  -1  20   5      490.79      418.15     43.28 o
   0  20   5     1027.76     1127.69     49.42 o
   1  20   5       31.14       29.14      4.18 o
  -4  21   5       66.21       64.59      6.71 o
  -3  21   5       76.60       65.85      5.43 o
  -2  21   5       31.96       20.95      2.98 o
  -1  21   5       41.27       34.70      4.73 o
   0  21   5        5.17        7.89      4.91 o
   1  21   5        5.07        3.56      2.06 o
  -4  22   5      108.47      133.16     14.84 o
  -3  22   5       19.11       17.60      2.31 o
  -2  22   5       89.37       70.76      5.96 o
  -1  22   5      508.08      525.99     23.24 o
   0  22   5      225.52      240.69     21.53 o
   1  22   5      299.73      317.98     13.62 o
  -4  23   5        5.60        8.77      2.90 o
  -3  23   5       15.80       11.86      1.95 o
  -2  23   5      223.43      213.66     18.51 o
  -1  23   5       14.53       15.10      4.31 o
   0  23   5      226.68      201.62     15.19 o
   1  23   5        1.47        3.46      3.11 o
  -3  24   5      164.98      158.48      8.66 o
  -2  24   5       73.95       59.77      6.11 o
  -1  24   5        0.16        2.05      1.82 o
   0  24   5        0.16        0.83      1.99 o
  -3  25   5        2.81        2.19      1.92 o
  -2  25   5      190.65      157.65     17.36 o
  -1  25   5       69.69       73.84      7.28 o
   0  25   5        5.30        3.47      1.97 o
  -3  26   5       38.43       26.23      3.61 o
  -2  26   5      448.73      495.51     26.11 o
  -1  26   5        1.69        2.23      1.71 o
   0  26   5       52.86       44.74      5.61 o
  -2  27   5      141.97      137.91      9.28 o
  -1  27   5      165.81      174.26     15.99 o
  -4   0   6       76.87       71.79     15.49 o
  -2   0   6     1195.72     1456.39    143.70 o
  -1   0   6      186.99      198.91     30.62 o
   0   0   6     1515.91     1768.07     92.96 o
   1   0   6      251.94      266.00     15.67 o
   2   0   6       17.87       20.37     10.23 o
  -6   1   6      425.30      413.16     30.21 o
  -5   1   6      380.58      309.45     59.62 o
  -4   1   6       87.65       87.54     10.83 o
  -3   1   6      817.37      736.39     36.45 o
  -2   1   6     1031.21     1216.84     85.55 o
  -1   1   6      230.24      237.47     11.60 o
   0   1   6     1584.18     1726.20     57.14 o
   1   1   6        3.54        4.87      0.93 o
   2   1   6      110.49      102.24     10.27 o
  -6   2   6        0.64        5.16      2.07 o
  -5   2   6       19.31       21.78      3.75 o
  -4   2   6       72.55       58.62      7.94 o
  -2   2   6      459.88      447.81     33.60 o
  -1   2   6       46.22       40.69      5.35 o
   0   2   6      797.90      790.86     60.71 o
   1   2   6        1.52        2.04      1.15 o
   2   2   6      268.31      213.83     18.88 o
  -6   3   6       28.14       20.41      4.06 o
  -5   3   6       11.20       16.82      4.42 o
  -4   3   6      161.85      176.88     22.04 o
  -3   3   6      434.05      395.12     22.30 o
  -2   3   6      323.49      389.17     15.09 o
  -1   3   6     1206.15     1193.92     95.40 o
   0   3   6      165.46      174.90     13.62 o
   1   3   6       83.75       80.35      4.46 o
   2   3   6      462.71      425.15     46.60 o
  -6   4   6       80.72       62.31     11.86 o
  -5   4   6      509.74      458.75     32.22 o
  -4   4   6      110.98       94.03     16.43 o
  -3   4   6      400.45      351.67     21.52 o
  -2   4   6     1715.16     1846.43    119.93 o
  -1   4   6      177.70      158.99     22.74 o
   0   4   6     1043.52     1072.96     66.35 o
   1   4   6      867.67      843.59     43.70 o
   2   4   6        0.35        4.69      2.48 o
  -6   5   6       11.94        9.97      1.93 o
  -5   5   6       11.34       13.12      2.98 o
  -4   5   6       15.07       24.28      5.75 o
  -3   5   6        3.36       30.01      9.55 o
  -2   5   6       68.95       77.97     22.82 o
  -1   5   6       12.59       12.49      1.56 o
   0   5   6       88.91       87.98      5.83 o
   1   5   6      219.71      190.04     12.81 o
   2   5   6       53.51       42.84      4.60 o
  -6   6   6       19.55       17.28      2.62 o
  -5   6   6       24.00       23.57      5.04 o
  -4   6   6      511.36      402.02     30.97 o
  -3   6   6      201.42      229.40     25.75 o
  -2   6   6      980.71     1014.63    144.81 o
  -1   6   6      888.60      810.35     56.90 o
   0   6   6        1.76        2.34      0.90 o
   1   6   6      256.06      272.83     15.39 o
   2   6   6      302.60      309.68     23.22 o
  -6   7   6       92.29       72.21     14.00 o
  -5   7   6        0.15        1.50      2.83 o
  -3   7   6      148.27      194.28     12.20 o
  -2   7   6       35.57       22.10     13.39 o
  -1   7   6      134.34      133.33     10.79 o
   0   7   6      233.24      235.81     14.53 o
   1   7   6        7.52        9.08      1.37 o
   2   7   6      224.50      209.37     15.41 o
  -6   8   6       41.91       30.87      7.13 o
  -5   8   6        5.00        6.88      2.27 o
  -4   8   6      194.14      224.61     26.05 o
  -3   8   6      492.94      410.05     22.99 o
  -2   8   6       52.14       43.96     11.07 o
  -1   8   6      494.49      465.46     42.12 o
   0   8   6       23.68       26.16      2.83 o
   1   8   6       13.11       16.14      2.36 o
   2   8   6       54.77       59.12      9.53 o
  -6   9   6       70.53       48.39     15.23 o
  -5   9   6      154.42      125.86     20.22 o
  -4   9   6      219.42      229.92     41.74 o
  -3   9   6     1144.06     1375.54     48.39 o
  -2   9   6       59.45       44.60      8.67 o
  -1   9   6      928.65      899.38     71.98 o
   0   9   6      303.92      317.59     18.91 o
   1   9   6       44.65       43.26      4.37 o
   2   9   6      646.94      659.25     22.51 o
  -6  10   6       26.81       19.77      6.37 o
  -5  10   6       11.11       11.55      3.15 o
  -4  10   6       40.63       41.81      9.53 o
  -3  10   6      117.57      150.58     22.41 o
  -2  10   6     1358.32     1296.67    135.94 o
  -1  10   6        0.03        3.88      3.20 o
   0  10   6      954.95      855.33     39.50 o
   1  10   6      238.26      259.90     18.27 o
   2  10   6        0.06        2.16      1.90 o
  -5  11   6       41.35       35.87      5.97 o
  -4  11   6       21.26       26.78      4.34 o
  -3  11   6     1177.62     1482.95     54.44 o
  -2  11   6      620.92      555.70     61.28 o
  -1  11   6     1355.71     1383.65    111.20 o
   0  11   6      985.12      914.37     64.81 o
   1  11   6       23.81       23.46      3.64 o
   2  11   6      237.32      229.42     14.63 o
  -5  12   6        8.88        8.33      2.84 o
  -4  12   6        1.97        2.98      1.55 o
  -3  12   6      455.60      474.65     66.32 o
  -2  12   6      212.66      187.64     14.28 o
  -1  12   6      517.65      531.94     35.47 o
   0  12   6        7.27        9.46      1.68 o
   1  12   6        1.39        1.84      1.41 o
   2  12   6      514.29      500.01     49.41 o
  -5  13   6       21.28       16.45     10.98 o
  -4  13   6       36.40       36.48     12.24 o
  -3  13   6       11.47       10.57      2.56 o
  -2  13   6      184.71      172.99     20.44 o
  -1  13   6       67.09       65.10      4.82 o
   0  13   6      583.66      599.52     27.94 o
   1  13   6       68.92      101.60     21.54 o
   2  13   6        1.46        5.46      2.51 o
  -5  14   6       81.30       67.04     11.15 o
  -4  14   6        0.90       -2.54      2.54 o
  -3  14   6      250.76      248.83     29.83 o
  -2  14   6      410.01      419.75     39.18 o
  -1  14   6       75.48       78.59      6.82 o
   0  14   6      389.28      349.87     18.45 o
   1  14   6       55.66       45.70      4.39 o
   2  14   6        0.31        1.94      1.93 o
  -5  15   6       84.68       59.71     14.93 o
  -4  15   6        7.16       11.47      2.96 o
  -3  15   6       94.81       68.42      8.39 o
  -2  15   6        1.23        1.16      1.18 o
  -1  15   6        0.08        0.70      1.32 o
   0  15   6       22.07       11.11      6.22 o
   1  15   6        7.14        8.27      2.52 o
  -4  16   6      126.44       83.81     16.71 o
  -3  16   6        8.37        8.44      1.40 o
  -2  16   6      773.75      757.57     66.21 o
  -1  16   6      328.96      280.09     30.40 o
   0  16   6      294.44      288.76     25.55 o
   1  16   6      448.02      480.20     28.44 o
  -4  17   6       45.12       33.27      6.44 o
  -3  17   6       34.41       32.26      4.32 o
  -2  17   6      190.83      190.52     18.04 o
  -1  17   6       12.55       13.22      1.61 o
   0  17   6        7.96        8.92      2.46 o
   1  17   6       93.11       99.43     11.17 o
  -5  18   6       93.05      108.22     25.63 o
  -4  18   6      174.12      161.39     46.39 o
  -3  18   6        4.82        4.55      1.63 o
  -2  18   6      245.73      231.95     23.47 o
  -1  18   6      129.25      109.75     11.28 o
   0  18   6       36.52       40.78      4.71 o
   1  18   6      252.94      279.61     20.02 o
  -4  19   6       45.53       40.83     16.82 o
  -3  19   6        5.34        6.19      2.23 o
  -2  19   6        0.79       -0.47      2.21 o
  -1  19   6        2.30        0.98      0.87 o
   0  19   6        6.14        6.85      1.94 o
   1  19   6       22.34       20.30      3.19 o
  -4  20   6       25.04       21.22      6.56 o
  -3  20   6      191.21      175.13     14.03 o
  -2  20   6       62.71       50.92      6.91 o
  -1  20   6      251.37      231.98     14.31 o
   0  20   6        0.52        3.19      2.22 o
   1  20   6        0.50       -1.24      3.67 o
  -3  21   6       26.03       14.50      2.90 o
  -2  21   6      158.53      144.40     15.46 o
  -1  21   6      191.60      188.54     11.62 o
   0  21   6        5.10        6.43      1.78 o
  -3  22   6       33.56       31.30      3.17 o
  -2  22   6       56.69       49.36      6.52 o
  -1  22   6      115.04       94.49      9.65 o
   0  22   6        8.56       13.14      3.04 o
  -3  23   6      185.54       96.97     21.09 o
  -2  23   6        2.01        3.28      2.52 o
  -1  23   6      602.98      625.58     48.21 o
   0  23   6       18.19       13.08      3.49 o
  -3  24   6        8.11        6.49      2.17 o
  -2  24   6       41.53       35.63      3.80 o
  -1  24   6      148.76      143.61     16.47 o
  -2  25   6       53.35       34.94      3.93 o
  -1  25   6        0.01        1.34      1.64 o
  -6   1   7      277.26      256.79     39.49 o
  -5   1   7       54.22       51.25      6.89 o
  -4   1   7      625.69      639.57     28.38 o
  -3   1   7      170.27      172.05     24.46 o
  -2   1   7       29.77       37.46      3.12 o
  -1   1   7       67.31       71.70     10.25 o
   0   1   7      893.63      844.17     78.82 o
   1   1   7       24.85       23.57      2.02 o
   2   1   7      497.95      419.14     58.14 o
  -6   2   7      187.38      168.92     47.40 o
  -5   2   7        0.05        4.45      1.48 o
  -4   2   7      706.44      700.66     37.49 o
  -3   2   7      219.57      227.35     27.43 o
  -2   2   7        0.53        2.32      1.32 o
  -1   2   7      716.49      725.86     75.09 o
   0   2   7     1013.14      975.08     66.65 o
   1   2   7      101.70       96.79      6.41 o
   2   2   7      543.55      407.84     49.71 o
  -6   3   7       71.14       60.06     10.68 o
  -5   3   7       68.64       58.87      9.61 o
  -4   3   7      207.57      186.37     19.44 o
  -3   3   7       37.07       46.06      5.68 o
  -2   3   7       12.26       13.11      2.66 o
  -1   3   7      631.46      682.98     70.55 o
   0   3   7      176.87      191.83      7.90 o
   1   3   7      132.20      136.62      9.69 o
   2   3   7      129.32      124.52     15.25 o
  -6   4   7        7.92        7.20      4.23 o
  -5   4   7       59.38       60.34     10.52 o
  -4   4   7       33.87       36.52      5.16 o
  -3   4   7      319.26      344.41     33.37 o
  -2   4   7      194.66      222.54     11.07 o
  -1   4   7        0.20        5.33      1.97 o
   0   4   7       22.76       21.55      2.92 o
   1   4   7      495.56      479.68     27.38 o
   2   4   7       67.38       58.09      6.10 o
  -6   5   7        0.98        3.38      2.05 o
  -5   5   7       89.84       89.14     13.41 o
  -4   5   7       17.91       18.55      2.65 o
  -3   5   7       52.01       66.02      7.88 o
  -2   5   7       21.57       26.13      3.20 o
  -1   5   7      106.32      107.81     11.42 o
   0   5   7        5.79        4.23      0.88 o
   1   5   7      350.30      318.59     24.79 o
   2   5   7       58.19       35.18      8.39 o
  -6   6   7       40.12       37.61      7.32 o
  -5   6   7       45.96       53.78     10.49 o
  -4   6   7        1.57        3.95      4.07 o
  -3   6   7       36.00       39.84      5.19 o
  -2   6   7      111.62      122.53     10.13 o
  -1   6   7        0.38        0.88      1.49 o
   0   6   7      179.05      175.92      7.84 o
   1   6   7       15.58       15.67      2.58 o
  -6   7   7        0.98        3.57      2.01 o
  -5   7   7       86.07      103.94     17.12 o
  -4   7   7        2.87        6.50      2.31 o
  -3   7   7      215.36      245.37     47.40 o
  -2   7   7        1.86        6.28      3.90 o
  -1   7   7       37.25       31.50      5.36 o
   0   7   7      114.17      118.17      7.81 o
   1   7   7      100.03       85.20      8.74 o
  -6   8   7      162.91      141.12     26.20 o
  -5   8   7      130.44      138.44     14.68 o
  -4   8   7       13.94       12.62      3.82 o
  -3   8   7      254.56      304.18     21.71 o
  -2   8   7      230.12      295.15     23.51 o
  -1   8   7       11.23        9.73      1.40 o
   0   8   7      298.54      335.50     28.57 o
   1   8   7      137.30      124.45     10.66 o
  -5   9   7      435.55      532.95     47.77 o
  -4   9   7        0.82        4.39      1.85 o
  -3   9   7      971.84     1263.62     67.61 o
  -2   9   7     1218.46     1436.19    131.18 o
  -1   9   7        1.87        2.78      1.59 o
   0   9   7      763.09      715.36     48.04 o
   1   9   7      498.86      486.91     35.27 o
  -5  10   7      249.93      267.09     50.51 o
  -4  10   7        5.06        2.30      2.92 o
  -3  10   7      958.22     1021.65    209.26 o
  -2  10   7        1.00        3.26      1.56 o
  -1  10   7      168.45      137.39     15.53 o
   0  10   7        1.11        0.74      1.30 o
   1  10   7       70.36       76.64      8.71 o
  -5  11   7       95.49      110.77     16.08 o
  -4  11   7      168.92      148.89     21.95 o
  -3  11   7      209.71      220.74     20.81 o
  -2  11   7       24.99       26.48      3.52 o
  -1  11   7        7.40        7.75      1.41 o
   0  11   7      139.14      128.21     11.33 o
   1  11   7       90.67       86.78      6.26 o
  -5  12   7       87.01       79.32     18.14 o
  -4  12   7       59.26       82.68     10.10 o
  -3  12   7       75.09       98.19     13.85 o
  -2  12   7        0.69        2.16      1.24 o
  -1  12   7        3.35        3.59      0.89 o
   0  12   7       49.35       53.85      6.47 o
   1  12   7       35.31       32.28      4.23 o
  -5  13   7        4.95        4.20      2.55 o
  -4  13   7      274.30      211.24     54.03 o
  -3  13   7       17.78       14.01      2.62 o
  -2  13   7      157.78      168.41     17.13 o
  -1  13   7       12.64       10.05      1.58 o
   0  13   7        1.11        2.49      1.34 o
   1  13   7        0.06        1.44      1.30 o
  -5  14   7       16.32       13.78      5.44 o
  -4  14   7      219.68      202.76     59.93 o
  -3  14   7       13.58       12.39      2.67 o
  -2  14   7      209.61      187.29     29.50 o
  -1  14   7      327.50      306.55     28.38 o
   0  14   7        0.39        1.01      1.18 o
   1  14   7      270.91      273.50     22.52 o
  -5  15   7       89.92       66.39     13.38 o
  -4  15   7      364.82      381.65    120.16 o
  -3  15   7        0.32        2.14      1.58 o
  -2  15   7      259.09      250.07     32.90 o
  -1  15   7      256.98      251.33     24.51 o
   0  15   7       30.12       18.80      5.46 o
   1  15   7      179.36      182.97     18.95 o
  -5  16   7       11.85       10.35      3.73 o
  -4  16   7      704.95      529.78     50.14 o
  -3  16   7      103.87      124.94     20.55 o
  -2  16   7       83.13       68.78      9.67 o
  -1  16   7      453.82      432.64     39.38 o
   0  16   7      432.82      443.28     43.18 o
  -4  17   7        1.11        4.30      2.50 o
  -3  17   7        0.02        0.54      2.25 o
  -2  17   7        7.43        6.15      1.54 o
  -1  17   7        0.01        2.48      1.31 o
   0  17   7       74.32       66.70      5.59 o
  -4  18   7        1.15        2.28      1.94 o
  -3  18   7        9.58        6.34      3.05 o
  -2  18   7       21.17       17.85      2.26 o
  -1  18   7       64.22       62.68      5.04 o
   0  18   7       13.02       11.47      2.66 o
  -4  19   7       30.52       27.41      5.06 o
  -3  19   7      340.17      366.32     68.03 o
  -2  19   7       20.08       16.42      4.16 o
  -1  19   7      125.04      109.88      7.06 o
   0  19   7      165.34      139.87     13.11 o
  -4  20   7        1.84        2.01      3.16 o
  -3  20   7        4.52        3.45      1.88 o
  -2  20   7       76.75       62.71     16.72 o
  -1  20   7       25.27       24.01      3.54 o
   0  20   7       12.02        9.30      2.23 o
  -3  21   7       72.62       48.72     15.25 o
  -2  21   7       62.40       43.23     12.79 o
  -1  21   7       26.36       26.12      4.08 o
  -3  22   7      374.64      363.47     66.82 o
  -2  22   7       22.84       22.10      8.30 o
  -1  22   7        5.47        2.84      1.84 o
  -2  23   7      431.93      502.42     28.73 o
  -6   0   8      201.03      218.07     38.34 o
  -5   0   8       97.42      125.32     28.72 o
  -4   0   8       16.63       28.40      6.28 o
  -3   0   8      747.66      778.09     38.80 o
  -2   0   8      302.06      352.20     23.52 o
  -1   0   8      165.52      171.06     14.11 o
   0   0   8      381.40      391.00     48.23 o
   1   0   8       28.91       29.00      4.45 o
  -6   1   8        5.35        6.92      2.15 o
  -5   1   8        5.57       13.32      5.20 o
  -3   1   8      193.39      220.86     30.14 o
  -2   1   8      223.35      286.23     16.06 o
  -1   1   8        0.53        2.17      1.86 o
   0   1   8       75.46       68.26      7.33 o
   1   1   8      289.47      263.02     18.66 o
  -6   2   8       11.34        8.85      2.20 o
  -5   2   8      196.21      193.78     25.17 o
  -4   2   8      116.62      110.84     16.99 o
  -3   2   8       80.64       97.47     16.87 o
  -2   2   8      293.47      344.76     21.21 o
  -1   2   8       33.37       37.34      3.64 o
   0   2   8      182.25      176.87     13.44 o
   1   2   8      153.94      116.31     14.07 o
  -5   3   8      101.01       86.93     20.64 o
  -4   3   8       41.41       44.49      6.92 o
  -3   3   8      294.31      310.18     17.37 o
  -2   3   8      116.87      123.37      7.72 o
  -1   3   8        1.75        5.41      2.67 o
   0   3   8      205.44      203.40     12.13 o
   1   3   8       93.13       78.11      7.47 o
  -5   4   8       12.10       11.48      3.69 o
  -4   4   8       20.59       15.35      3.03 o
  -3   4   8      183.60      224.59     17.03 o
  -2   4   8       42.16       50.26      7.55 o
  -1   4   8      257.91      368.61     33.86 o
   0   4   8       14.82       14.07      1.53 o
   1   4   8        1.04        3.72      1.53 o
  -5   5   8       55.33       52.88      8.38 o
  -4   5   8      247.24      233.61     30.79 o
  -3   5   8      270.52      306.88     16.30 o
  -2   5   8      187.97      214.14     16.04 o
  -1   5   8     1273.58     1532.84     50.44 o
   0   5   8        0.09        2.85      0.95 o
   1   5   8      354.45      330.67     47.43 o
  -5   6   8        0.74        5.03      1.61 o
  -4   6   8        1.79        6.10      4.65 o
  -3   6   8      747.10      965.03     46.62 o
  -2   6   8        8.58       14.61      6.14 o
  -1   6   8      992.18     1026.75     86.44 o
   0   6   8        6.41        5.23      1.17 o
   1   6   8       36.12       21.81      3.72 o
  -5   7   8        3.08        5.96      2.46 o
  -4   7   8      166.61      240.81     37.32 o
  -3   7   8      431.68      483.41     36.27 o
  -2   7   8      163.95      205.54     26.40 o
  -1   7   8      621.94      657.64     84.16 o
   0   7   8        0.38        1.21      1.21 o
   1   7   8       31.35       23.80      4.76 o
  -5   8   8        4.50        5.60      3.31 o
  -4   8   8       66.16       98.39     15.28 o
  -3   8   8        5.70        6.91      1.97 o
  -2   8   8        1.32        4.21      1.89 o
  -1   8   8      173.57      233.76     24.42 o
   0   8   8      224.56      194.90     18.61 o
  -4   9   8        4.84        1.70      2.99 o
  -3   9   8       77.11       78.27      7.83 o
  -2   9   8       23.56       16.54      2.88 o
  -1   9   8       66.88       67.25      9.64 o
   0   9   8       20.98       19.94      2.46 o
  -5  10   8       49.65       48.83     12.72 o
  -4  10   8      125.17      121.92     19.39 o
  -3  10   8       71.52       77.80     10.92 o
  -2  10   8      224.09      237.27     18.16 o
  -1  10   8      430.68      405.10     50.22 o
   0  10   8        3.83        2.65      1.08 o
  -5  11   8       27.88       13.85      7.06 o
  -4  11   8       29.36       29.74      6.46 o
  -3  11   8       90.88       90.40     12.95 o
  -2  11   8        4.55        4.49      1.69 o
  -1  11   8      236.89      227.33     22.24 o
   0  11   8       29.96       22.76      2.85 o
  -5  12   8      121.61      113.51     21.64 o
  -4  12   8      341.01      335.92     79.21 o
  -3  12   8      135.22      190.76     37.12 o
  -2  12   8      757.99      802.76     96.81 o
  -1  12   8       28.98       21.57      3.72 o
   0  12   8      203.32      177.93     27.97 o
  -5  13   8        6.08       13.85      5.70 o
  -4  13   8      125.09      116.97     24.03 o
  -3  13   8        9.84        8.62      3.33 o
  -2  13   8       78.13       89.00      8.01 o
  -1  13   8       20.85       20.99      3.97 o
   0  13   8        7.03        8.48      3.31 o
  -5  14   8       58.76       40.76      8.57 o
  -4  14   8       39.21       37.24      7.74 o
  -3  14   8      188.54      201.47     21.23 o
  -2  14   8        8.96        6.76      4.45 o
  -1  14   8       82.12       97.26     11.57 o
   0  14   8      191.92      237.31     18.17 o
  -4  15   8      161.31      147.06     16.02 o
  -3  15   8        0.69        1.52      4.08 o
  -2  15   8      252.86      264.53     37.81 o
  -1  15   8       49.92       59.23      7.75 o
   0  15   8        0.34        0.98      2.40 o
  -4  16   8       18.84       14.06      2.75 o
  -3  16   8        0.67        2.49      2.72 o
  -2  16   8       15.08        8.45      2.70 o
  -1  16   8       11.87        4.50      3.89 o
  -4  17   8       21.83       11.89      2.13 o
  -3  17   8      239.40      257.65     31.56 o
  -2  17   8      572.61      564.46     99.26 o
  -1  17   8       93.73      115.02     13.55 o
  -4  18   8       61.89       64.42     10.97 o
  -3  18   8       77.33       65.39      9.36 o
  -2  18   8       90.09       62.99     17.34 o
  -1  18   8       10.51        9.80      4.20 o
  -3  19   8      132.60      110.78     18.24 o
  -2  19   8       43.69       49.99     10.34 o
  -2  20   8        7.48        6.13      3.26 o
  -5   1   9       52.23       51.41      9.53 o
  -4   1   9       39.86       38.91     11.48 o
  -3   1   9        9.33       14.92      3.09 o
  -2   1   9      181.06      239.57     12.96 o
  -1   1   9       94.52      111.20      9.12 o
   0   1   9       31.36       29.47      3.59 o
  -5   2   9      135.44      126.38     17.58 o
  -4   2   9      110.17      125.31     18.85 o
  -3   2   9        1.60       -0.41      3.03 o
  -2   2   9      309.89      369.92     29.52 o
  -1   2   9      332.52      344.29     18.39 o
   0   2   9        3.08        4.16      2.11 o
  -5   3   9       13.30       11.18      3.59 o
  -4   3   9      152.33      158.08     41.44 o
  -3   3   9        5.88        6.80      2.37 o
  -2   3   9       26.49       31.52      4.73 o
  -1   3   9      121.73      146.01      6.76 o
   0   3   9       86.32       74.35      7.28 o
  -5   4   9       28.39       34.95      7.89 o
  -4   4   9        3.81       13.09      6.40 o
  -3   4   9        5.54       11.02      5.43 o
  -2   4   9        0.03        1.01      2.46 o
  -1   4   9       45.41       38.39      4.18 o
   0   4   9       52.86       41.71      6.33 o
  -5   5   9      190.21      186.02     41.28 o
  -4   5   9      156.13      171.32     26.90 o
  -3   5   9      107.45      140.27     13.18 o
  -2   5   9        2.03        3.36      1.70 o
  -1   5   9       51.15       43.42      4.36 o
   0   5   9      252.25      270.32     21.82 o
  -4   6   9      588.50      622.03    110.47 o
  -3   6   9       76.00       74.00      8.71 o
  -2   6   9      128.20      136.75     10.30 o
  -1   6   9      306.28      321.88     20.72 o
  -5   7   9        1.03        1.54      2.16 o
  -4   7   9      149.59      174.19     16.52 o
  -3   7   9        9.10       11.47      2.24 o
  -2   7   9       92.10       83.77     10.97 o
  -1   7   9        8.66       11.01      2.57 o
  -5   8   9       60.43       63.57      9.43 o
  -4   8   9      141.55      157.69     32.28 o
  -3   8   9       60.41       76.66      8.51 o
  -2   8   9       10.31       11.72      3.13 o
  -1   8   9        6.44        6.99      2.20 o
  -5   9   9        0.13        0.18      2.12 o
  -4   9   9      117.44      104.06     14.24 o
  -3   9   9       30.38       36.85      6.02 o
  -2   9   9       11.10       10.47      3.02 o
  -1   9   9        0.03        4.67      3.77 o
  -4  10   9        2.43        4.28      3.72 o
  -3  10   9       38.00       35.67      4.77 o
  -2  10   9      105.84      122.83     10.30 o
  -1  10   9        0.31        2.04      1.76 o
  -4  11   9        6.44        4.58      3.13 o
  -3  11   9       34.82       35.37      5.88 o
  -2  11   9       75.65       87.06      8.82 o
  -1  11   9        0.84        0.17      2.62 o
  -4  12   9      104.01       82.65     17.14 o
  -3  12   9       80.20       68.26      8.60 o
  -2  12   9       42.95       40.95      4.31 o
  -1  12   9      246.05      276.61     23.14 o
  -4  13   9       20.80       18.27      5.78 o
  -3  13   9      147.06      200.68     18.23 o
  -2  13   9       13.74       14.07      2.88 o
  -4  14   9        0.27        2.41      2.10 o
  -3  14   9        0.21        1.95      2.35 o
  -2  14   9        5.93        4.36      2.04 o
  -3  15   9        0.79        4.98      2.49 o
  -2  15   9       14.04       10.35      2.39 o
  -3   0  10       19.61       22.34      7.43 o
  -2   0  10        0.04        4.57      3.82 o
  -4   1  10      118.85      133.69     19.33 o
  -3   1  10       37.14       31.80      6.61 o
  -2   1  10       41.27       38.45      4.86 o
  -3   2  10       68.03       68.39     13.83 o
  -2   2  10       46.39       50.65      6.49 o
  -3   3  10       81.66       82.06     31.34 o
  -2   3  10      179.44      190.42     13.24 o
  -4   4  10       22.77       31.85      4.69 o
  -3   4  10       49.26       55.78      7.98 o
  -2   4  10       14.55       12.98      3.20 o
  -4   5  10        4.04        4.82      2.90 o
  -3   5  10        0.90       -0.16      4.19 o
  -2   5  10        0.02        5.84      2.94 o
  -4   6  10      185.87      196.60     20.23 o
  -3   6  10       69.93       81.77      8.36 o
  -2   6  10      531.33      548.34     39.60 o
  -4   7  10       17.12       20.34      9.02 o
  -3   7  10        0.60        1.74      1.96 o
  -2   7  10       47.07       44.10      5.92 o
  -3   8  10      230.87      242.24     22.80 o
  -3   9  10        0.50        0.88      2.62 o
 
