# Supplementary material for: Halogen bonds in some dihalogenated phenols: applications to crystal engineering
Source: IUCrJ. 2013 Oct 18;1(Pt 1):49–60. doi: 10.1107/S2052252513025657 (PMC4104968; doi:10.1107/S2052252513025657)
Supplement: Supplementary file 15 [file m-01-00049-TCSA_296Ksup15.fcf]

#
# h,k,l, Fc-squared, Fo-squared, sigma(Fo-squared) and status flag
#
data_TCSA_296K
_shelx_title ' datam in P21/c'
_shelx_refln_list_code          4
_shelx_F_calc_maximum      134.50
_exptl_crystal_F_000       480.00
_reflns_d_resolution_high  0.7699
 
loop_
 _symmetry_equiv_pos_as_xyz
 'x, y, z'
 '-x, y+1/2, -z+1/2'
 '-x, -y, -z'
 'x, -y-1/2, z-1/2'
 
_cell_length_a     4.9790
_cell_length_b    24.2980
_cell_length_c     8.0971
_cell_angle_alpha  90.000
_cell_angle_beta  119.108
_cell_angle_gamma  90.000
 
_shelx_F_squared_multiplier     1.000
 
loop_
 _refln_index_h
 _refln_index_k
 _refln_index_l
 _refln_F_squared_calc
 _refln_F_squared_meas
 _refln_F_squared_sigma
 _refln_observed_status
   1   0   0     4382.85     4424.77    165.95 o
   2   0   0    18091.49    18024.72   2241.59 o
   3   0   0     4627.51     4243.79    640.38 o
   4   0   0      941.62      855.18    102.18 o
   5   0   0      626.08      677.32     53.56 o
   1   1   0     1325.18     1363.38     42.26 o
   2   1   0        2.03       13.73      2.69 o
   3   1   0      292.11      280.27     49.80 o
   4   1   0      101.83      100.48      7.67 o
   5   1   0       13.73       21.79      3.92 o
   0   2   0      248.79       -0.11      0.11 o
   1   2   0       24.40       27.09      1.27 o
   2   2   0       42.95       33.62      2.50 o
   3   2   0      225.76      186.10     14.64 o
   4   2   0       49.98       57.96      4.38 o
   5   2   0       43.77       42.83      4.41 o
   1   3   0      833.80      786.76     46.48 o
   2   3   0       87.30       63.48      5.96 o
   3   3   0       18.66       19.80      1.66 o
   4   3   0        0.37        2.05      0.88 o
   5   3   0       83.01       82.58      6.70 o
   0   4   0     2339.14     2038.87    122.62 o
   1   4   0      241.13      233.21     16.89 o
   2   4   0       31.37       34.79      3.36 o
   3   4   0      470.26      472.60     35.88 o
   4   4   0      276.43      274.08     20.72 o
   5   4   0       61.13       54.43      7.64 o
   1   5   0     3292.71     3122.17    194.93 o
   2   5   0      296.81      241.02     19.18 o
   3   5   0      271.60      261.71     20.72 o
   4   5   0      244.77      238.95     22.07 o
   5   5   0       66.88       45.40      7.32 o
   0   6   0      284.63      230.90     13.23 o
   1   6   0      412.80      447.77     28.57 o
   2   6   0      121.62      120.94      7.46 o
   3   6   0      211.95      205.03     15.51 o
   4   6   0       37.27       45.31      5.73 o
   5   6   0       21.68       26.05      5.46 o
   1   7   0    12746.79    11358.07   1012.23 o
   2   7   0     6766.15     6224.88    477.01 o
   3   7   0      101.40       89.39      4.71 o
   4   7   0     1029.89     1040.68    101.27 o
   5   7   0      259.21      240.76     35.66 o
   0   8   0      172.00      164.35     13.31 o
   2   8   0      894.32      864.97     70.78 o
   3   8   0      157.26      137.47      6.66 o
   4   8   0      290.46      356.25     40.04 o
   5   8   0       86.62       82.90     14.46 o
   1   9   0      143.33      140.44      6.97 o
   2   9   0       79.05       82.94      5.33 o
   3   9   0       37.04       40.86      4.64 o
   4   9   0        5.82        3.59      2.07 o
   5   9   0       12.12       11.34      1.72 o
   0  10   0     2165.15     1976.82     76.57 o
   1  10   0     1391.16     1403.36     67.37 o
   2  10   0      365.40      344.03     17.33 o
   3  10   0      888.64      823.96     54.65 o
   4  10   0       24.70       26.48      3.28 o
   5  10   0       28.69       25.25      5.35 o
   1  11   0      871.66      807.09     28.55 o
   2  11   0       90.06       85.25      5.81 o
   3  11   0      418.38      382.09     24.50 o
   4  11   0        0.10        1.95      1.54 o
   5  11   0      452.20      502.25     40.20 o
   1  12   0      151.51      194.46     15.75 o
   2  12   0      328.14      274.81     13.88 o
   3  12   0       16.90       17.10      2.56 o
   4  12   0      196.11      196.19     17.51 o
   5  12   0        0.82        0.05      2.37 o
   1  13   0      788.71      799.49     24.94 o
   2  13   0       12.63       14.96      2.04 o
   3  13   0        0.91        0.27      1.80 o
   4  13   0        9.44        7.24      1.74 o
   5  13   0        1.91        0.83      1.78 o
   0  14   0     4714.80     4441.04     63.91 o
   1  14   0      263.75      237.19      9.84 o
   2  14   0      897.80      853.83     42.34 o
   3  14   0      561.65      601.66     30.90 o
   4  14   0       33.42       28.26      3.58 o
   5  14   0       74.82       65.10      9.81 o
   1  15   0       88.84       77.25      3.31 o
   2  15   0       12.75       13.35      2.24 o
   3  15   0       12.11       19.91      2.71 o
   4  15   0       88.40       93.91      7.10 o
   0  16   0      432.24      469.06     18.25 o
   1  16   0        6.79        3.81      0.70 o
   2  16   0       93.00       93.53      7.85 o
   3  16   0       44.04       45.64      4.63 o
   4  16   0       53.11       52.12      5.83 o
   1  17   0      538.63      476.90     41.46 o
   2  17   0       25.84       24.87      2.92 o
   3  17   0        6.78        7.41      2.46 o
   4  17   0        1.36        1.60      2.25 o
   0  18   0      885.11      912.40     24.64 o
   1  18   0      522.40      495.66     15.80 o
   2  18   0       27.42       20.38      2.70 o
   3  18   0      604.62      617.07     25.87 o
   4  18   0      184.24      192.81     21.91 o
   1  19   0      363.17      324.01     11.87 o
   2  19   0      277.73      287.82     11.95 o
   3  19   0       11.28       11.99      3.35 o
   4  19   0       70.15       72.02      6.72 o
   0  20   0      152.90      162.60      7.53 o
   1  20   0      188.56      191.86      9.70 o
   2  20   0       76.69       79.61      6.32 o
   3  20   0      225.98      266.72      9.44 o
   4  20   0        4.65        2.42      1.81 o
   1  21   0      205.19      182.96      9.67 o
   2  21   0        3.44        5.47      1.81 o
   3  21   0       40.72       45.12      5.09 o
   4  21   0       16.46       19.21      3.37 o
   0  22   0       46.64       50.29      4.15 o
   1  22   0       48.59       66.05      5.66 o
   2  22   0       33.19       37.75      3.52 o
   3  22   0       89.13      119.31     10.27 o
   4  22   0        0.69        6.52      3.07 o
   1  23   0     1478.14     1739.85     58.06 o
   2  23   0       94.57      104.15      7.16 o
   3  23   0       15.33       11.34      2.29 o
   0  24   0       18.03       15.63      2.71 o
   1  24   0        1.25        5.49      2.97 o
   2  24   0        1.88       -0.26      2.20 o
   3  24   0        1.34        3.94      1.90 o
   1  25   0       66.57       59.78      4.84 o
   2  25   0      154.24      159.51     11.09 o
   3  25   0       13.77       16.40      3.04 o
   0  26   0       35.88       35.03      4.34 o
   1  26   0        6.76        8.62      2.27 o
   2  26   0        0.45        2.11      2.07 o
   3  26   0       29.42       28.95      3.72 o
   1  27   0      147.60      157.04      7.34 o
   2  27   0        6.69        7.90      1.96 o
   0  28   0      116.71      114.19      9.12 o
   1  28   0        9.91       12.69      2.42 o
   2  28   0       13.65        9.67      1.83 o
   1  29   0       30.37       30.92      3.58 o
   2  29   0       14.96       19.06      2.78 o
   0  30   0       51.15       57.44      9.34 o
   1  30   0       41.56       44.00      4.39 o
   1  31   0        6.09        2.83      2.05 o
  -5   1   1        1.67        2.38      1.40 o
  -4   1   1      179.33      177.77     11.82 o
  -3   1   1      730.87      926.76     20.35 o
  -2   1   1     2167.37     2451.52     58.22 o
  -1   1   1     1351.49     1443.20     87.71 o
   1   1   1     1182.82     1086.90     26.23 o
   2   1   1     4480.97     4707.52    155.76 o
   3   1   1       19.41       17.77      1.68 o
   4   1   1      537.37      613.41     22.42 o
   5   1   1      143.06      156.77     22.36 o
  -5   2   1       10.63        9.36      1.72 o
  -4   2   1        4.04        2.28      0.90 o
  -3   2   1       26.72       32.48      2.04 o
  -2   2   1       27.51       36.05      1.77 o
  -1   2   1       33.86       36.75      2.40 o
   0   2   1      319.01      169.98      4.22 o
   1   2   1      240.59      204.63     12.66 o
   2   2   1        0.12        2.03      1.01 o
   3   2   1       58.83       58.23      3.82 o
   4   2   1       92.66       97.79      6.97 o
   5   2   1       20.40       16.84     10.30 o
  -5   3   1      331.15      332.75     31.78 o
  -4   3   1      485.60      473.69     40.51 o
  -3   3   1      468.40      513.68     27.03 o
  -2   3   1      904.70      902.85     18.67 o
  -1   3   1      838.95      804.17     58.26 o
   0   3   1     1654.70     1636.49    173.82 o
   1   3   1     4132.71     4229.75    160.01 o
   2   3   1      960.73     1032.76     29.61 o
   3   3   1      204.57      209.18     10.69 o
   4   3   1      177.92      182.83      8.13 o
   5   3   1      133.51      127.60     13.45 o
  -5   4   1        5.86        8.39      1.74 o
  -4   4   1      466.41      430.21     42.67 o
  -3   4   1     2474.92     2642.80    155.36 o
  -2   4   1        2.20        2.36      0.58 o
  -1   4   1    10096.11    10393.99    724.56 o
   0   4   1        3.15        7.18      0.85 o
   1   4   1      674.49      630.06     48.49 o
   2   4   1      192.24      146.31      7.90 o
   3   4   1      537.38      513.29     18.69 o
   4   4   1      150.53      139.86     13.46 o
   5   4   1      198.69      218.35     27.00 o
  -5   5   1      108.40      122.94     10.26 o
  -4   5   1        7.13        7.45      1.19 o
  -3   5   1      542.92      519.87     35.74 o
  -2   5   1      103.90       93.48      4.69 o
  -1   5   1       28.39       28.22      1.30 o
   0   5   1      396.16      379.88     13.37 o
   1   5   1     1139.00     1146.72     63.86 o
   2   5   1       40.77       22.37      1.77 o
   3   5   1      310.78      269.97     13.55 o
   4   5   1        5.36        3.94      1.49 o
   5   5   1        0.18        2.17      1.47 o
  -5   6   1        0.02        2.17      1.76 o
  -4   6   1      136.30      114.01      8.99 o
  -3   6   1       88.23       81.80      4.54 o
  -2   6   1        9.72       11.23      0.89 o
  -1   6   1     1223.61     1249.46     48.63 o
   0   6   1     3438.06     3406.30    127.60 o
   1   6   1       95.18       99.11      6.10 o
   2   6   1      842.87      834.12     39.41 o
   3   6   1      472.67      463.91     24.07 o
   4   6   1       14.04       13.61      2.18 o
   5   6   1       28.13       28.12      5.65 o
  -5   7   1       36.46       28.23      5.17 o
  -4   7   1       11.84       13.08      2.60 o
  -3   7   1       16.36       14.98      1.60 o
  -2   7   1      472.03      465.29     32.23 o
  -1   7   1        2.29        1.58      0.50 o
   0   7   1      388.78      470.84     26.16 o
   1   7   1      623.85      664.00     73.37 o
   2   7   1        1.75        5.86      1.03 o
   3   7   1       50.11       67.15     11.16 o
   4   7   1       66.26       71.83      7.43 o
   5   7   1        3.22        4.02      1.75 o
  -5   8   1       73.08       71.67      8.63 o
  -4   8   1      231.39      241.29     17.46 o
  -3   8   1     1703.66     1513.73    103.22 o
  -2   8   1      938.13      941.21     42.59 o
  -1   8   1     1871.36     1984.64     85.42 o
   0   8   1    10063.64    10028.98    386.51 o
   1   8   1     2789.68     2720.73    237.98 o
   2   8   1     1808.06     1748.32    101.08 o
   3   8   1     3303.89     3142.85    192.01 o
   4   8   1       36.10       27.44      3.13 o
   5   8   1      289.19      309.85     37.34 o
  -5   9   1        5.02        6.47      1.63 o
  -4   9   1       28.51       25.75      3.02 o
  -3   9   1      666.73      585.93     22.33 o
  -2   9   1       52.92       59.71      1.92 o
  -1   9   1      361.42      405.25     14.24 o
   0   9   1      232.23      216.57     13.15 o
   1   9   1      766.38      721.47     64.08 o
   2   9   1        2.84        3.17      2.36 o
   3   9   1       21.20       25.65      6.31 o
   4   9   1       32.64       29.08      3.80 o
   5   9   1       14.34       11.89      3.00 o
  -5  10   1       19.76       11.03      4.75 o
  -4  10   1       44.52       47.54      5.82 o
  -3  10   1     1135.77     1029.04     55.17 o
  -1  10   1     2106.03     2150.82    109.50 o
   0  10   1     1138.08     1032.46     39.21 o
   1  10   1      516.05      490.29     26.93 o
   2  10   1      254.62      230.78     10.44 o
   3  10   1     1203.54     1124.10     49.18 o
   4  10   1       18.56       14.87      2.58 o
   5  10   1       76.21       74.01      7.63 o
  -5  11   1      227.08      268.36     42.94 o
  -4  11   1     1047.75     1096.99     87.85 o
  -3  11   1      848.02      811.19     53.22 o
  -2  11   1     3299.30     3747.03    203.67 o
  -1  11   1      198.15      315.94     10.64 o
   0  11   1      420.31      359.79     14.05 o
   1  11   1     1286.84     1330.83     86.46 o
   2  11   1       20.67       17.82      5.71 o
   3  11   1     1015.10      920.05     31.46 o
   4  11   1       65.66       58.16      5.65 o
  -5  12   1       68.53       77.33      7.36 o
  -4  12   1      519.04      509.40     27.88 o
  -3  12   1     2184.47     2141.61    138.05 o
  -2  12   1      591.58      681.75     64.13 o
  -1  12   1     6214.68     6755.01    315.96 o
   0  12   1     1128.21     1065.11     42.15 o
   1  12   1      212.71      170.95     10.58 o
   2  12   1     1887.86     1860.37     82.42 o
   3  12   1      496.34      498.26     23.82 o
   4  12   1       94.60       89.43      8.11 o
  -5  13   1        2.33        2.39      1.65 o
  -4  13   1      133.36      113.70      9.82 o
  -3  13   1       58.09       54.99     10.19 o
  -2  13   1       48.30       54.43      2.59 o
  -1  13   1      134.51      117.25      8.00 o
   0  13   1      386.10      362.82      5.77 o
   1  13   1       38.14       53.32      4.37 o
   2  13   1      400.23      392.90     20.92 o
   3  13   1        1.90        2.44      1.57 o
   4  13   1       35.81       32.11      3.76 o
  -5  14   1        1.26        2.56      1.32 o
  -4  14   1      426.45      419.47     16.68 o
  -3  14   1      169.14      165.37      7.35 o
  -2  14   1      162.82      169.27      5.21 o
  -1  14   1      220.13      198.39     10.24 o
   0  14   1      237.14      218.67      7.87 o
   1  14   1      398.22      385.28     12.46 o
   2  14   1      591.08      568.89     19.81 o
   3  14   1       94.35       99.11     12.93 o
   4  14   1       72.78       61.30      7.53 o
  -5  15   1       76.97       80.07     12.56 o
  -4  15   1      589.42      555.82     25.97 o
  -3  15   1       10.15        6.85      1.55 o
  -2  15   1      848.67      877.42     50.83 o
  -1  15   1     1531.59     1589.90     31.10 o
   0  15   1      719.13      735.43     26.98 o
   1  15   1     1641.91     1609.91     80.89 o
   2  15   1     2560.20     2661.60     88.95 o
   3  15   1       55.98       60.93      6.25 o
   4  15   1      622.12      683.75     38.28 o
  -5  16   1       45.42       41.89      8.33 o
  -4  16   1        0.55        2.19      1.78 o
  -3  16   1        4.72        7.95      1.71 o
  -2  16   1       77.75       64.77      3.49 o
  -1  16   1      670.57      648.25     15.81 o
   0  16   1      383.81      356.05     25.33 o
   1  16   1       42.91       38.49      4.16 o
   2  16   1      288.30      338.75     20.32 o
   3  16   1       48.97       51.12      4.97 o
   4  16   1       33.69       45.92     10.35 o
  -5  17   1        0.23        2.02      1.74 o
  -4  17   1       12.08       12.10      1.98 o
  -3  17   1        0.56        3.48      1.67 o
  -2  17   1        0.13       -1.32      2.25 o
  -1  17   1      131.28      121.04      6.01 o
   0  17   1       27.51       24.71      2.39 o
   1  17   1      192.46      181.14      6.97 o
   2  17   1      161.64      160.21      9.48 o
   3  17   1       23.92       26.52      3.54 o
   4  17   1       17.95       17.16      2.61 o
  -4  18   1      178.98      191.41     10.97 o
  -3  18   1        0.60        1.69      1.22 o
  -2  18   1      380.75      403.17     22.65 o
  -1  18   1      334.58      334.46      8.91 o
   0  18   1       55.15       50.65      3.62 o
   1  18   1      497.92      509.45     17.35 o
   2  18   1       48.86       55.69      5.22 o
   3  18   1       65.82       65.07      6.81 o
   4  18   1       40.62       38.82      4.30 o
  -4  19   1       20.93       15.55      2.31 o
  -3  19   1      376.64      411.74     20.46 o
  -2  19   1     1439.12     1411.16     36.06 o
  -1  19   1       24.94       26.89      2.10 o
   0  19   1     1847.51     1849.00     93.18 o
   1  19   1      630.07      587.07     33.08 o
   2  19   1        1.11       -0.70      1.63 o
   3  19   1      117.54      120.65      9.48 o
   4  19   1      160.33      183.36     17.17 o
  -4  20   1        0.39        1.71      1.93 o
  -3  20   1        6.33        4.89      1.91 o
  -2  20   1       33.88       35.00      3.82 o
  -1  20   1       53.68       48.23      2.55 o
   0  20   1      242.40      328.25     17.04 o
   1  20   1      502.16      519.65     39.46 o
   2  20   1       19.18       20.99      2.63 o
   3  20   1      235.56      234.95     13.19 o
   4  20   1       42.26       39.13      5.94 o
  -4  21   1       32.85       31.55      3.98 o
  -3  21   1      114.66      115.78      5.96 o
  -2  21   1      467.45      489.82     17.72 o
  -1  21   1        2.77        3.06      0.99 o
   0  21   1      402.58      396.17     14.58 o
   1  21   1       66.35       65.29      5.75 o
   2  21   1       15.03       11.56      2.00 o
   3  21   1       32.75       35.70      4.45 o
  -4  22   1        3.27        4.79      1.61 o
  -3  22   1       73.91       65.74      4.70 o
  -2  22   1       67.74       70.63      5.21 o
  -1  22   1       71.05       67.50      2.92 o
   0  22   1       45.30       51.01      3.64 o
   1  22   1      798.53      884.86     59.87 o
   2  22   1        0.39        4.14      2.00 o
   3  22   1      374.46      412.61     17.19 o
  -4  23   1        3.72        4.21      1.83 o
  -3  23   1      139.96      153.79      7.49 o
  -2  23   1        0.29        3.00      1.74 o
  -1  23   1      251.73      273.72      7.38 o
   0  23   1        0.39        1.43      0.87 o
   1  23   1        4.96        7.42      4.12 o
   2  23   1       72.03       75.27      5.87 o
   3  23   1       18.74       19.43      4.09 o
  -3  24   1       42.34       39.88      4.68 o
  -2  24   1      200.51      197.11      9.00 o
  -1  24   1       20.12       21.55      2.02 o
   0  24   1      134.76      142.35      5.83 o
   1  24   1       24.08       20.80      2.97 o
   2  24   1        3.72        3.92      1.55 o
   3  24   1       17.39       19.87      2.64 o
  -3  25   1       82.64       79.74      5.83 o
  -2  25   1       56.75       60.01      4.77 o
  -1  25   1      189.31      193.47      6.42 o
   0  25   1      272.00      288.21      9.10 o
   1  25   1        9.28        9.65      2.00 o
   2  25   1      137.94      127.97     12.71 o
   3  25   1       20.56       22.88      3.36 o
  -3  26   1      188.36      204.84     14.46 o
  -2  26   1       79.10       80.16      5.27 o
  -1  26   1      228.88      261.32      9.74 o
   0  26   1      174.72      199.15      7.95 o
   1  26   1        0.34        3.10      0.93 o
   2  26   1      210.52      203.44     10.20 o
  -3  27   1        0.18       -0.98      2.32 o
  -2  27   1       74.61       85.35      6.58 o
  -1  27   1        5.83        5.25      1.89 o
   0  27   1        3.79        6.15      3.17 o
   1  27   1       15.80       16.08      2.88 o
   2  27   1      212.47      209.90     16.32 o
  -2  28   1       25.01       27.29      3.70 o
  -1  28   1      193.87      216.26      8.20 o
   0  28   1        0.23        2.96      1.61 o
   1  28   1       89.47      102.96      5.32 o
   2  28   1        3.20        4.36      2.01 o
  -2  29   1        5.02        5.11      2.01 o
  -1  29   1      116.86      121.56      7.89 o
   0  29   1       85.98       96.22      6.56 o
   1  29   1       45.24       42.47      5.00 o
  -1  30   1        2.51        3.35      2.56 o
   0  30   1       72.98       72.23      6.99 o
   1  30   1       37.53       44.24      4.20 o
  -1  31   1       18.01       19.09      4.89 o
   0  31   1       88.90       99.84      7.89 o
  -5   0   2      351.26      341.47     45.13 o
  -4   0   2     1005.21     1158.61     50.45 o
  -3   0   2      160.40      195.87      9.58 o
  -2   0   2     2678.92     3142.01    187.58 o
  -1   0   2    11111.58    10460.67   2087.27 o
   0   0   2      418.52      480.56     23.36 o
   1   0   2     1154.15     1319.47     51.42 o
   2   0   2     2196.33     2349.90     76.10 o
   3   0   2      747.17      809.51     16.65 o
   4   0   2       15.04       14.64      2.36 o
  -6   1   2        2.35        0.37      1.21 o
  -5   1   2       36.07       38.33      3.47 o
  -4   1   2       92.43       98.97      4.14 o
  -3   1   2        4.47        2.47      0.71 o
  -2   1   2     1292.82     1283.10     85.67 o
  -1   1   2     1938.08     1849.73    124.99 o
   0   1   2     2310.29     2462.39     81.46 o
   1   1   2     2252.44     2357.67     59.23 o
   2   1   2        4.12        5.91      0.83 o
   3   1   2      100.53       99.62      4.05 o
   4   1   2       93.17       89.37      4.29 o
  -6   2   2        0.90        2.65      1.65 o
  -5   2   2       36.86       43.23      4.00 o
  -4   2   2       11.67        7.52      1.35 o
  -3   2   2       18.51       28.81      1.77 o
  -2   2   2      221.82      182.45     23.40 o
  -1   2   2       30.24       28.62      1.70 o
   0   2   2      541.10      610.30     21.63 o
   1   2   2      319.56      371.62     10.72 o
   2   2   2      881.64      923.87     26.95 o
   3   2   2        4.84        5.12      0.80 o
   4   2   2       57.98       73.17      6.15 o
  -6   3   2        1.21        2.50      1.53 o
  -5   3   2      523.65      466.35     47.14 o
  -4   3   2      516.82      591.01     22.96 o
  -3   3   2        3.93        9.00      3.28 o
  -2   3   2     4083.17     3948.43    344.10 o
  -1   3   2    12866.51    14484.31    887.34 o
   0   3   2     1924.74     1940.91    122.51 o
   1   3   2     6856.31     7406.16    178.34 o
   2   3   2        0.49        4.16      1.87 o
   3   3   2      347.50      399.66      9.84 o
   4   3   2      247.97      241.51     10.11 o
  -6   4   2      228.19      245.71     38.24 o
  -5   4   2        0.43        3.95      1.06 o
  -4   4   2      577.67      514.76     40.01 o
  -3   4   2     5883.77     5766.25    563.55 o
  -2   4   2      287.78      326.06     30.74 o
   0   4   2     7064.20     6944.74    476.90 o
   1   4   2     3045.82     3341.82    212.64 o
   2   4   2     3324.27     3478.83     87.38 o
   3   4   2      619.47      577.66     11.23 o
   4   4   2      309.52      330.21     27.15 o
  -6   5   2        4.64        3.79      3.73 o
  -5   5   2      196.07      206.43     23.25 o
  -4   5   2        9.89        7.51      1.44 o
  -3   5   2       41.36       53.59      5.84 o
  -2   5   2       12.14       13.85      0.98 o
  -1   5   2     6984.96     8399.90    118.04 o
   0   5   2     1082.44     1046.61     75.08 o
   1   5   2      635.83      718.64     31.39 o
   2   5   2      279.65      289.05     20.71 o
   3   5   2      232.41      218.03      9.52 o
   4   5   2       69.41       63.75      8.68 o
  -6   6   2       59.61       57.29      7.12 o
  -5   6   2       31.36       26.97      4.69 o
  -4   6   2      415.00      373.23     31.74 o
  -3   6   2      521.72      471.45     38.98 o
  -2   6   2       48.58       41.12      2.03 o
  -1   6   2      343.42      285.64     44.71 o
   0   6   2     3784.61     4023.05    235.14 o
   1   6   2        5.73        9.90      1.09 o
   2   6   2      987.20      901.70     43.69 o
   3   6   2        0.65       -0.52      1.44 o
   4   6   2        9.71       10.18      2.62 o
  -6   7   2      261.73      333.99     30.31 o
  -5   7   2      203.60      238.41     40.47 o
  -4   7   2      679.37      668.16     58.32 o
  -3   7   2      786.33      810.64     62.33 o
  -2   7   2       31.34       22.26      1.38 o
  -1   7   2       64.75       52.05      4.21 o
   0   7   2     4400.41     4352.93    436.11 o
   1   7   2      136.10      133.21      5.26 o
   2   7   2       49.07       47.57      5.76 o
   3   7   2       45.95       41.45      4.46 o
   4   7   2      417.54      417.45     33.16 o
  -5   8   2        5.08        3.84      1.48 o
  -4   8   2      386.13      369.01     15.59 o
  -3   8   2      160.45      159.00      8.54 o
  -2   8   2      207.31      263.10      9.00 o
  -1   8   2      934.67      936.70     76.77 o
   0   8   2        4.33        4.22      1.25 o
   1   8   2       46.54       67.81      2.91 o
   2   8   2       34.87       35.36      5.43 o
   3   8   2      347.46      348.34     16.76 o
   4   8   2       11.24        4.70      2.51 o
  -5   9   2       28.09       24.28      2.97 o
  -4   9   2       29.37       22.98      1.93 o
  -3   9   2        0.01        1.69      1.28 o
  -2   9   2     1248.50     1366.78     43.90 o
  -1   9   2      228.86      236.47     28.92 o
   0   9   2     1834.66     2064.74     79.92 o
   1   9   2      296.45      279.20     14.44 o
   2   9   2       21.68       29.17      4.06 o
   3   9   2       35.52       47.11      4.98 o
   4   9   2       77.99       69.71      7.93 o
  -5  10   2        5.22        6.38      1.33 o
  -4  10   2       26.94       25.78      2.98 o
  -3  10   2      618.93      650.92     24.18 o
  -2  10   2      277.40      336.77     18.22 o
  -1  10   2      600.84      586.12     42.91 o
   0  10   2      896.02      969.15     42.75 o
   1  10   2       11.07        7.27      2.78 o
   2  10   2      360.34      360.15     20.18 o
   3  10   2        0.40        0.88      2.90 o
   4  10   2      129.75      142.85      9.99 o
  -5  11   2      202.94      206.87     23.71 o
  -4  11   2       63.02       59.99      7.48 o
  -3  11   2      259.08      265.05     14.72 o
  -2  11   2     2109.06     2035.99    114.39 o
  -1  11   2     1357.05     1499.15    114.19 o
   0  11   2     2298.36     2370.01     78.78 o
   1  11   2     5254.41     5125.46    251.31 o
   2  11   2      105.43      110.90      7.60 o
   3  11   2      766.65      768.54     52.21 o
   4  11   2      552.72      567.10     41.09 o
  -5  12   2      104.04      115.00     11.51 o
  -4  12   2       17.33       18.50      2.33 o
  -3  12   2       82.50       94.96      4.76 o
  -2  12   2       82.30       76.01     10.80 o
  -1  12   2      221.64      273.91     19.49 o
   0  12   2      108.16      105.73      8.23 o
   1  12   2      158.07      175.73      8.40 o
   2  12   2        0.79       -1.58      1.58 o
   3  12   2      250.46      244.57     12.11 o
   4  12   2       35.79       41.86      7.03 o
  -5  13   2       30.50       27.20      4.20 o
  -4  13   2      204.71      197.61      9.08 o
  -3  13   2       59.00       60.76      3.64 o
  -2  13   2      682.83      720.14     41.50 o
  -1  13   2     1031.59      998.40     62.18 o
   0  13   2       14.69       11.45      1.20 o
   1  13   2       46.74       40.32      3.45 o
   2  13   2       59.69       57.27      4.74 o
   3  13   2       29.84       19.05      2.95 o
   4  13   2        8.31        7.65      2.69 o
  -5  14   2      114.27      135.20     18.94 o
  -4  14   2      131.95      137.85      8.04 o
  -3  14   2        1.41        1.01      0.90 o
  -2  14   2      179.95      198.15      8.14 o
  -1  14   2      275.05      282.72     13.54 o
   0  14   2        5.26        6.46      0.88 o
   1  14   2        3.98        2.01      1.03 o
   2  14   2        3.70        1.62      1.03 o
   3  14   2       96.66       95.17     11.89 o
   4  14   2       19.67       24.25      2.97 o
  -5  15   2       10.80        9.64      2.64 o
  -4  15   2       64.19       70.64      6.39 o
  -3  15   2       44.30       42.56      4.68 o
  -2  15   2      323.27      343.53     13.69 o
  -1  15   2       11.97       13.04      1.42 o
   0  15   2      245.18      240.36      7.99 o
   1  15   2      188.02      199.19      7.92 o
   2  15   2      557.54      553.68     20.99 o
   3  15   2        9.12        9.09      2.41 o
   4  15   2       70.02       72.79      6.39 o
  -5  16   2       24.73       22.43      3.27 o
  -4  16   2      133.82      126.46     10.53 o
  -3  16   2      217.38      206.01     10.34 o
  -2  16   2       45.00       44.49      5.40 o
  -1  16   2      854.43      889.40     43.14 o
   0  16   2      508.47      491.22     17.21 o
   1  16   2      164.36      168.29      7.49 o
   2  16   2       98.31      109.81      7.90 o
   3  16   2       34.79       35.86      3.98 o
   4  16   2        0.46        0.07      1.63 o
  -5  17   2       20.25       17.36      2.64 o
  -4  17   2       90.64       92.63      8.10 o
  -3  17   2      157.94      158.82      7.33 o
  -2  17   2      220.47      209.67      6.24 o
  -1  17   2       68.00       68.81      5.94 o
   0  17   2       28.09       14.60      1.99 o
   1  17   2        1.57        3.98      1.75 o
   2  17   2        2.18        3.54      2.71 o
   3  17   2       18.51       25.24      3.55 o
   4  17   2       12.45       15.11      2.70 o
  -5  18   2        0.82        0.63      2.26 o
  -4  18   2      118.39      125.84      7.81 o
  -3  18   2      239.61      231.05      9.61 o
  -2  18   2       31.44       25.19      2.80 o
  -1  18   2     1140.33     1134.98     48.95 o
   0  18   2     1566.13     1560.87     87.98 o
   1  18   2      114.73      108.77      7.48 o
   2  18   2      905.02     1020.05     41.54 o
   3  18   2      285.90      314.90     11.50 o
  -4  19   2        0.00        1.05      1.99 o
  -3  19   2       20.12       30.10      3.39 o
  -2  19   2      453.00      452.68     12.68 o
  -1  19   2      190.35      174.68     11.49 o
   0  19   2      860.38      947.90    153.24 o
   1  19   2      200.62      185.84      7.83 o
   2  19   2        9.97        7.97      2.68 o
   3  19   2        0.11        0.36      2.45 o
  -4  20   2       20.24       19.75      2.51 o
  -3  20   2        3.62        4.92      1.89 o
  -2  20   2        1.80        5.19      1.42 o
  -1  20   2       84.45       91.52      3.93 o
   0  20   2       70.55       66.72      4.03 o
   1  20   2      119.39      118.87      7.37 o
   2  20   2       35.31       28.58      3.18 o
   3  20   2        9.74        9.05      2.13 o
  -4  21   2        2.02        1.79      1.86 o
  -3  21   2       82.83       84.91      7.22 o
  -2  21   2        0.44       -0.30      1.33 o
  -1  21   2        1.26        2.30      1.41 o
   0  21   2        5.20        2.98      0.91 o
   1  21   2        0.89        1.86      2.38 o
   2  21   2        0.13        4.94      1.70 o
   3  21   2        0.28       -0.44      1.44 o
  -4  22   2      225.14      247.15      9.58 o
  -3  22   2       22.70       25.41      3.94 o
  -2  22   2       31.04       39.45      3.41 o
  -1  22   2       62.28       65.33      3.75 o
   0  22   2      262.00      253.92     13.16 o
   1  22   2       17.48       17.23      2.82 o
   2  22   2      194.28      180.47     11.02 o
   3  22   2       10.88       14.80      2.98 o
  -4  23   2       41.61       29.65      3.36 o
  -3  23   2       20.03       26.24      2.85 o
  -2  23   2      542.52      560.30     20.77 o
  -1  23   2      150.58      148.40      5.71 o
   0  23   2      190.12      186.73     10.84 o
   1  23   2      257.61      276.66     11.83 o
   2  23   2        8.53       12.75      2.48 o
   3  23   2       47.22       53.84      5.04 o
  -4  24   2        0.09        1.82      2.17 o
  -3  24   2       10.25        8.49      1.59 o
  -2  24   2        7.21       10.68      2.69 o
  -1  24   2       53.75       58.84      3.33 o
   0  24   2        0.51        0.69      1.58 o
   1  24   2        2.55        4.17      2.84 o
   2  24   2       24.07       28.61      3.89 o
  -3  25   2       25.15       27.38      3.14 o
  -2  25   2       72.97       65.72      5.09 o
  -1  25   2        0.11        0.79      1.16 o
   0  25   2      107.96      116.74      5.72 o
   1  25   2       51.84       56.59      4.90 o
   2  25   2        2.23        1.60      2.18 o
  -3  26   2        1.06        3.50      1.86 o
  -2  26   2        5.76        9.60      2.93 o
  -1  26   2       26.42       27.61      2.17 o
   0  26   2       86.46       81.73      6.09 o
   1  26   2        0.53        2.19      2.28 o
   2  26   2       26.82       18.46      3.11 o
  -3  27   2       38.86       50.08      4.74 o
  -2  27   2      400.86      454.11     13.56 o
  -1  27   2        6.27        6.61      1.15 o
   0  27   2      202.94      225.92      8.48 o
   1  27   2       69.30       68.39      5.14 o
   2  27   2        4.25        5.64      1.73 o
  -2  28   2       58.22       54.94      5.25 o
  -1  28   2        5.82        7.94      2.03 o
   0  28   2       85.16       89.66      6.32 o
   1  28   2        1.59        1.21      1.71 o
  -2  29   2      131.49      131.87      8.21 o
  -1  29   2        6.90        8.21      3.26 o
   0  29   2       72.72       75.14      5.23 o
   1  29   2      162.54      184.13      8.05 o
  -1  30   2        9.61        8.08      3.39 o
   0  30   2       18.71       14.88      2.75 o
  -6   1   3       88.72       52.79      7.36 o
  -5   1   3      144.22      163.30     11.53 o
  -4   1   3       97.83      103.77      4.63 o
  -3   1   3      513.26      479.04     33.11 o
  -2   1   3     1277.58     1109.39    109.27 o
  -1   1   3      614.22      508.57     32.54 o
   0   1   3     7400.07     8257.84    253.47 o
   1   1   3      461.08      524.30     17.27 o
   2   1   3      323.41      347.33     16.04 o
   3   1   3      694.93      743.17     16.29 o
   4   1   3      295.56      295.60     52.92 o
  -6   2   3        0.84        2.18      1.00 o
  -5   2   3       29.07       31.95      3.61 o
  -4   2   3       42.36       47.17      3.30 o
  -3   2   3        5.87        6.96      1.42 o
  -2   2   3      100.01       92.40      7.31 o
  -1   2   3      133.86      120.99      8.18 o
   0   2   3       36.05       40.25      1.90 o
   1   2   3      111.87      119.83      3.07 o
   2   2   3        0.01        2.44      1.40 o
   3   2   3       93.60       92.62      7.97 o
   4   2   3       59.08       54.76     11.03 o
  -6   3   3       22.86       19.92      3.31 o
  -5   3   3      199.18      215.74     16.90 o
  -4   3   3        1.69        3.60      1.39 o
  -3   3   3      802.25      784.20     68.95 o
  -2   3   3      413.61      338.06     29.13 o
  -1   3   3      491.65      467.58     31.06 o
   0   3   3       67.40       97.34      5.60 o
   1   3   3     2154.73     2470.58     70.69 o
   2   3   3      621.64      642.67     29.33 o
   3   3   3      319.21      372.09     10.76 o
   4   3   3      246.89      292.57     16.20 o
  -6   4   3        1.72        2.07      1.06 o
  -5   4   3       21.59       18.58      1.85 o
  -4   4   3     1503.86     1479.01    151.92 o
  -3   4   3      582.36      549.74     47.94 o
  -2   4   3     1818.74     1984.84    130.26 o
  -1   4   3      482.96      428.01     32.77 o
   0   4   3     2180.77     2338.16    131.11 o
   1   4   3       88.57      107.33      3.68 o
   2   4   3     1562.63     1641.35     56.47 o
   3   4   3       48.65       43.37     10.04 o
   4   4   3       42.47       38.22      8.13 o
  -6   5   3        4.55        6.91      1.81 o
  -5   5   3       18.39       18.74      2.80 o
  -4   5   3        3.82       11.30      2.35 o
  -3   5   3       67.48       73.07      6.41 o
  -2   5   3      360.93      387.97     30.19 o
  -1   5   3      157.29      160.32     13.26 o
   0   5   3      191.85      234.93     13.05 o
   1   5   3      784.06      797.64     34.61 o
   2   5   3        0.04        1.70      1.15 o
   3   5   3      239.95      257.30     21.16 o
   4   5   3       18.15       12.26      2.14 o
  -6   6   3       20.73       14.15      2.47 o
  -5   6   3       51.10       49.11      5.44 o
  -4   6   3      145.43      139.81      7.81 o
  -3   6   3       69.81       76.93      4.33 o
  -2   6   3      394.05      377.84     23.32 o
  -1   6   3      118.33      115.98      9.44 o
   0   6   3      227.25      250.80     16.90 o
   1   6   3      236.34      249.96     10.24 o
   2   6   3     1106.83     1075.03     50.40 o
   3   6   3        4.47        3.19      1.10 o
   4   6   3      124.78      123.89      8.80 o
  -6   7   3        0.47        0.20      1.40 o
  -5   7   3        6.45        6.37      1.40 o
  -4   7   3      220.04      251.98     26.06 o
  -3   7   3      168.53      190.98     12.35 o
  -2   7   3      858.64     1203.46     72.61 o
  -1   7   3     2052.21     2286.28    152.91 o
   0   7   3      244.37      299.37     21.67 o
   1   7   3      584.74      623.54     26.64 o
   2   7   3      794.19      747.55     33.78 o
   3   7   3        4.98        3.82      1.66 o
   4   7   3      124.93       96.96     13.28 o
  -6   8   3       83.25       90.97     12.68 o
  -5   8   3       17.35       14.22      1.84 o
  -4   8   3     3053.60     3246.43    221.13 o
  -3   8   3      236.73      224.92     11.97 o
  -2   8   3     7275.60     7788.25    805.83 o
  -1   8   3     1486.15     1470.14     81.40 o
   0   8   3      158.38      196.85     12.06 o
   1   8   3     1031.45      946.44     44.26 o
   2   8   3     3483.43     3259.77    221.50 o
   3   8   3       10.07        4.68      2.39 o
   4   8   3      418.43      424.24     21.86 o
  -6   9   3        2.66        0.54      1.43 o
  -5   9   3       10.38        8.11      1.41 o
  -4   9   3       29.22       31.74      4.27 o
  -3   9   3        0.35        1.77      0.69 o
  -2   9   3       19.40       18.60      7.08 o
  -1   9   3        0.34        6.44      4.27 o
   0   9   3       33.91       52.03      3.21 o
   1   9   3      231.78      202.96     16.74 o
   2   9   3       66.79       59.07      7.03 o
   3   9   3       79.82       69.24      7.83 o
   4   9   3       53.58       42.98      7.40 o
  -6  10   3        6.69        5.87      2.03 o
  -5  10   3      106.94      119.46      9.14 o
  -4  10   3      218.29      222.11      9.65 o
  -3  10   3        6.26        8.49      1.13 o
  -2  10   3      507.58      515.68     28.56 o
  -1  10   3     1048.72     1213.28     38.71 o
   0  10   3        8.52       10.78      0.95 o
   1  10   3      651.94      655.21     38.93 o
   2  10   3      126.39      126.24      6.57 o
   3  10   3        4.87        5.31      1.83 o
   4  10   3        8.13        9.07      2.64 o
  -5  11   3       89.38       79.37     10.47 o
  -4  11   3        6.62        5.45      0.75 o
  -3  11   3        0.30        1.15      0.71 o
  -2  11   3      762.22      857.33     10.87 o
  -1  11   3     1114.69     1252.55     76.22 o
   0  11   3       80.54       88.89      5.92 o
   1  11   3      452.12      463.62     17.77 o
   2  11   3      248.44      210.82     13.70 o
   3  11   3       14.77       18.63      2.58 o
   4  11   3       97.61       92.44      7.62 o
  -5  12   3       13.94       14.44      1.84 o
  -4  12   3       23.16       20.12      1.61 o
  -3  12   3       63.40       67.34      3.06 o
  -2  12   3       25.72       27.26      2.08 o
  -1  12   3     1106.60     1235.61     70.77 o
   0  12   3      162.03      151.18      8.08 o
   1  12   3      403.19      414.28     18.34 o
   2  12   3      422.84      396.83     13.31 o
   3  12   3       87.31       77.82      5.91 o
   4  12   3      100.09       95.66      6.87 o
  -5  13   3       11.88       11.36      1.74 o
  -4  13   3        2.35        3.90      1.14 o
  -3  13   3       18.58       20.84      1.71 o
  -2  13   3        0.85        0.98      1.32 o
  -1  13   3        2.14       10.37      4.22 o
   0  13   3        0.14        4.55      2.49 o
   1  13   3       19.16       20.38      2.60 o
   2  13   3        0.57       -0.54      2.74 o
   3  13   3       18.98       18.06      2.99 o
  -5  14   3        8.65       10.30      2.55 o
  -4  14   3      164.56      164.30     11.08 o
  -3  14   3      259.69      316.06     45.39 o
  -2  14   3       19.94       24.21     13.62 o
  -1  14   3      300.54      287.43     23.53 o
   0  14   3      858.52      932.57     56.59 o
   1  14   3       92.42       99.40      8.54 o
   2  14   3      195.11      198.29     10.45 o
   3  14   3      134.04      128.87     10.83 o
  -5  15   3      545.95      545.40     31.43 o
  -4  15   3       14.69       18.87      3.21 o
  -3  15   3     2618.29     2753.53    273.00 o
  -2  15   3     1057.30     1173.75     29.90 o
  -1  15   3      499.65      478.00     31.22 o
   0  15   3     1832.29     1660.14    171.42 o
   1  15   3      741.75      748.04     35.02 o
   2  15   3      145.47      153.13     10.00 o
   3  15   3      534.69      594.22     20.13 o
  -5  16   3      174.71      176.53     14.76 o
  -4  16   3      138.64      154.34     10.21 o
  -3  16   3      127.72      122.46      6.55 o
  -2  16   3      436.70      450.20     23.93 o
  -1  16   3      155.16      157.86      8.13 o
   0  16   3      682.37      624.00     19.63 o
   1  16   3      601.52      594.67     25.10 o
   2  16   3      119.08      101.99     10.80 o
   3  16   3      224.64      230.49     11.91 o
  -5  17   3        0.95       -0.01      2.07 o
  -4  17   3      121.40      128.84      7.22 o
  -3  17   3      171.09      151.80      5.87 o
  -2  17   3       15.25       16.51      2.14 o
  -1  17   3      903.43      914.96     54.70 o
   0  17   3      209.20      191.25     13.75 o
   1  17   3      167.47      145.83     11.62 o
   2  17   3       91.92      111.54     12.60 o
   3  17   3       10.23        7.11      3.49 o
  -5  18   3       54.19       52.76      8.65 o
  -4  18   3        1.51        1.48      1.33 o
  -3  18   3        0.30        0.30      1.04 o
  -2  18   3       76.96       69.54      2.98 o
  -1  18   3      552.73      562.68     31.53 o
   0  18   3      449.47      376.21     32.83 o
   1  18   3      456.41      466.89     15.93 o
   2  18   3      168.91      179.50      9.53 o
   3  18   3       28.82       30.96      4.39 o
  -5  19   3       43.45       28.43      4.16 o
  -4  19   3       33.94       25.97      3.26 o
  -3  19   3      299.18      288.41     11.61 o
  -2  19   3       95.24       89.52      3.64 o
  -1  19   3        0.20       -0.89      1.53 o
   0  19   3       59.52       46.55      6.96 o
   1  19   3     1045.41     1122.88     52.24 o
   2  19   3        7.50        8.30      2.31 o
   3  19   3      502.31      606.58     34.07 o
  -4  20   3       90.78       91.14      5.41 o
  -3  20   3        4.21        3.33      2.31 o
  -2  20   3      213.85      230.02      8.24 o
  -1  20   3       69.34       61.11      3.81 o
   0  20   3        0.10        0.74      0.68 o
   1  20   3       36.70       36.56      4.30 o
   2  20   3       93.43      109.88     14.28 o
   3  20   3        6.94        8.28      6.30 o
  -4  21   3       32.48       30.93      3.33 o
  -3  21   3       74.83       70.34      5.03 o
  -2  21   3      121.44      104.16      4.06 o
  -1  21   3      415.79      436.39     22.84 o
   0  21   3       21.81       23.95      2.91 o
   1  21   3      148.22      149.42      9.04 o
   2  21   3      224.26      244.19     15.68 o
   3  21   3        1.21        1.82      2.27 o
  -4  22   3      293.03      327.26     20.64 o
  -3  22   3       21.87       23.35      3.11 o
  -2  22   3      360.40      399.25      9.79 o
  -1  22   3      565.80      570.35     30.84 o
   0  22   3        2.30        2.89      2.15 o
   1  22   3      221.65      231.40     13.06 o
   2  22   3       85.86       86.00      6.02 o
  -4  23   3        1.32        1.13      1.37 o
  -3  23   3       57.68       55.29      4.00 o
  -2  23   3        5.67        7.60      1.71 o
  -1  23   3      142.47      125.20      5.53 o
   0  23   3       87.82       84.29      4.85 o
   1  23   3       24.68       27.85      3.66 o
   2  23   3       89.30       99.29      6.04 o
  -4  24   3        1.37        3.25      1.60 o
  -3  24   3       32.78       31.48      3.55 o
  -2  24   3      142.78      139.23      4.94 o
  -1  24   3       23.28       20.13      2.04 o
   0  24   3      148.26      151.81     11.35 o
   1  24   3       34.78       34.86      4.60 o
   2  24   3       13.84       12.36      2.08 o
  -3  25   3      165.90      160.09      7.59 o
  -2  25   3       21.41       21.73      2.23 o
  -1  25   3       61.93       57.49      3.21 o
   0  25   3       34.59       35.79      3.81 o
   1  25   3        0.28       -0.15      1.83 o
   2  25   3        9.73        5.87      2.51 o
  -3  26   3       20.06       11.64      2.42 o
  -2  26   3       61.38       56.19      4.84 o
  -1  26   3       88.54       79.09      4.84 o
   0  26   3      289.48      302.56     11.30 o
   1  26   3        9.83       10.93      2.66 o
  -3  27   3      182.29      213.27      9.72 o
  -2  27   3        0.57        3.65      1.42 o
  -1  27   3      128.89      152.41      6.21 o
   0  27   3       40.51       49.79      4.23 o
   1  27   3        4.79        5.21      2.37 o
  -2  28   3       14.54       11.74      2.16 o
  -1  28   3        2.11        1.20      1.61 o
   0  28   3       30.59       31.45      3.47 o
   1  28   3       33.08       33.71      3.99 o
  -2  29   3       27.68       35.51      3.82 o
  -1  29   3       33.98       30.77      3.78 o
   0  29   3       19.16       25.31      3.86 o
  -1  30   3       57.45       67.48      9.02 o
  -6   0   4       80.48       89.44     24.23 o
  -5   0   4       80.84       70.64      9.80 o
  -4   0   4     1653.91     1876.12    121.27 o
  -3   0   4      468.97      414.81     74.76 o
  -2   0   4     2068.06     2043.41    365.29 o
  -1   0   4     5740.08     5982.00    304.16 o
   0   0   4       24.12       23.13      2.04 o
   1   0   4     3894.66     4214.65    195.17 o
   2   0   4     1440.45     1509.05    124.72 o
   3   0   4       11.45       16.98      2.79 o
   4   0   4      442.05      529.06     24.62 o
  -6   1   4        2.51        2.67      1.47 o
  -5   1   4        3.52        3.64      0.85 o
  -4   1   4        0.36        2.97      1.43 o
  -3   1   4      150.25      138.61     15.08 o
  -1   1   4      158.76      130.89     25.86 o
   0   1   4      317.46      327.43     12.54 o
   1   1   4       10.61       15.29      1.95 o
   2   1   4      205.95      204.84     16.57 o
   3   1   4       11.25       12.74      1.58 o
   4   1   4       38.53       47.08      7.38 o
  -6   2   4       10.76        9.66      1.69 o
  -5   2   4      195.97      205.98     18.81 o
  -4   2   4      286.46      288.14     37.93 o
  -3   2   4       60.37       49.93      4.83 o
  -2   2   4      243.99      227.95     20.80 o
  -1   2   4     4103.32     3993.23    260.55 o
   0   2   4      102.84      105.12      3.02 o
   1   2   4     1154.73     1218.55     38.13 o
   2   2   4       36.67       43.19      3.44 o
   3   2   4        2.23        3.52      1.03 o
  -6   3   4      112.00       94.71     10.92 o
  -5   3   4      186.49      188.44     15.23 o
  -4   3   4      238.41      219.95     23.81 o
  -3   3   4       80.64       61.26      4.32 o
  -2   3   4        1.94        5.56      1.60 o
  -1   3   4     1119.35     1146.66     97.52 o
   0   3   4       36.49       40.51      3.30 o
   1   3   4      158.32      180.38      6.25 o
   2   3   4      194.64      207.81      6.75 o
   3   3   4        4.34        1.33      1.38 o
  -6   4   4       13.52        5.26      4.33 o
  -5   4   4      885.16      886.41     71.15 o
  -4   4   4      174.66      184.71     15.08 o
  -3   4   4      602.38      594.35     61.64 o
  -2   4   4     1249.21     1279.36     53.66 o
  -1   4   4      861.76      933.23     61.36 o
   0   4   4      748.26      756.93     94.97 o
   1   4   4     1136.92     1193.36     81.06 o
   2   4   4       13.83       14.63      1.96 o
   3   4   4       17.74       22.69      3.89 o
  -6   5   4       58.02       58.12      6.84 o
  -5   5   4       53.25       56.26      5.16 o
  -4   5   4       62.83       64.28      5.33 o
  -3   5   4      974.70      944.89     78.36 o
  -2   5   4     3761.09     4098.34    163.39 o
  -1   5   4      179.41      180.31     10.31 o
   0   5   4     1665.12     1700.38     97.09 o
   1   5   4      572.95      567.10     28.43 o
   2   5   4       47.95       41.86      3.77 o
   3   5   4      199.36      194.10     11.80 o
  -6   6   4        5.53        4.82      3.41 o
  -5   6   4       54.38       47.19      3.57 o
  -4   6   4        5.73        5.91      0.81 o
  -3   6   4       86.92      144.83     32.07 o
  -1   6   4       78.53       87.79      2.94 o
   0   6   4       84.09       78.19      5.63 o
   1   6   4      382.96      411.25     15.03 o
   2   6   4        0.04        1.11      1.14 o
   3   6   4      199.18      166.94     23.92 o
  -6   7   4      209.78      253.77     47.55 o
  -5   7   4       37.84       39.26      2.80 o
  -4   7   4       56.78       71.02      5.30 o
  -3   7   4      415.89      387.64     27.51 o
  -2   7   4     5417.85     6068.08    408.28 o
  -1   7   4      370.95      382.97     31.26 o
   0   7   4     5955.49     5987.83    507.63 o
   1   7   4      556.98      562.82     32.00 o
   2   7   4      215.69      229.13     15.29 o
   3   7   4     1098.46     1194.85     24.88 o
  -6   8   4        1.69        3.05      2.56 o
  -5   8   4       52.43       52.44      3.51 o
  -4   8   4      419.45      429.79     30.92 o
  -3   8   4       83.66       62.00      9.13 o
  -2   8   4     2797.53     3365.99     44.33 o
  -1   8   4      825.86      799.00     75.05 o
   0   8   4      354.07      455.58     48.32 o
   1   8   4      277.00      263.26     13.63 o
   2   8   4      148.71      138.52      8.07 o
   3   8   4      127.60      111.35      9.48 o
  -6   9   4       24.96       23.09      4.79 o
  -5   9   4       35.34       33.39      2.82 o
  -4   9   4        5.60        6.98      1.51 o
  -3   9   4      141.11      152.52      8.63 o
  -2   9   4      147.70      182.34     29.05 o
  -1   9   4       16.88       11.97      1.06 o
   0   9   4      171.04      217.64      9.64 o
   1   9   4        6.60        6.21      1.19 o
   2   9   4       17.55       14.40      1.92 o
   3   9   4        4.97        2.68      1.53 o
  -6  10   4       37.74       43.95     12.84 o
  -5  10   4      111.48      127.58     12.81 o
  -4  10   4       36.90       38.72      2.45 o
  -3  10   4      368.14      363.23     35.00 o
  -2  10   4      628.31      666.47     43.47 o
  -1  10   4       82.13       89.95      5.57 o
   0  10   4      175.40      175.56      8.69 o
   1  10   4        0.00        2.28      0.65 o
   2  10   4        6.14        9.90      1.56 o
   3  10   4       10.92        8.61      2.86 o
  -6  11   4       74.27       86.06     17.45 o
  -5  11   4       26.19       21.85      3.76 o
  -4  11   4       87.13       86.94      5.36 o
  -3  11   4      523.31      571.43     38.98 o
  -2  11   4        6.83        9.49      1.67 o
  -1  11   4      449.62      476.31     41.81 o
   0  11   4      206.88      225.68     13.81 o
   1  11   4       70.31       55.72      7.67 o
   2  11   4       13.08       15.89      2.38 o
   3  11   4      258.05      225.97     17.79 o
  -5  12   4       58.94       58.26      7.04 o
  -4  12   4      407.66      422.45     19.72 o
  -3  12   4      101.64       93.96      5.72 o
  -2  12   4      245.16      245.01     17.81 o
  -1  12   4     1652.48     1896.52     82.52 o
   0  12   4      251.53      244.48     15.63 o
   1  12   4      485.58      492.34     28.14 o
   2  12   4      239.64      280.56     16.47 o
   3  12   4       28.55       19.41      4.22 o
  -5  13   4       20.44       16.09      3.28 o
  -4  13   4       81.50       76.64      4.59 o
  -3  13   4       71.54       69.58      5.54 o
  -2  13   4        5.54        3.60      1.15 o
  -1  13   4      228.81      189.48     14.99 o
   0  13   4       73.06       77.51      3.70 o
   1  13   4       18.44       11.92      2.43 o
   2  13   4      207.59      201.81     14.84 o
   3  13   4      115.82      129.53     15.71 o
  -5  14   4       13.54       12.79      2.41 o
  -4  14   4       90.07       88.54      4.78 o
  -3  14   4      221.13      219.12     11.46 o
  -2  14   4       60.37       59.18      4.89 o
  -1  14   4     1816.48     1902.02    262.60 o
   0  14   4      129.75      127.05      6.60 o
   1  14   4      628.65      603.86     43.11 o
   2  14   4      355.05      380.25     15.59 o
   3  14   4       22.10       16.56      4.32 o
  -5  15   4       40.38       40.10      4.63 o
  -4  15   4        4.84        6.09      1.42 o
  -3  15   4        5.07        4.96      1.56 o
  -2  15   4       80.93       73.88      9.25 o
  -1  15   4      519.72      527.36     56.03 o
   0  15   4      451.55      430.06     28.51 o
   1  15   4      373.11      358.69     22.91 o
   2  15   4       72.93       76.80      8.85 o
   3  15   4        3.44        6.65      2.26 o
  -5  16   4       75.03       61.80      8.44 o
  -4  16   4       29.86       30.66      2.77 o
  -3  16   4       37.75       30.27      2.01 o
  -2  16   4      208.61      207.34     16.10 o
  -1  16   4      526.41      479.28     42.24 o
   0  16   4        3.95        2.36      1.08 o
   1  16   4       30.47       17.72      2.98 o
   2  16   4      140.75      151.44      9.81 o
   3  16   4       91.22       96.98      7.35 o
  -5  17   4       22.93       18.49      3.39 o
  -4  17   4       70.89       66.49      7.23 o
  -3  17   4       14.16       11.00      1.43 o
  -2  17   4      179.15      169.40     10.49 o
  -1  17   4       20.36       14.51      1.82 o
   0  17   4       30.35       27.64      3.52 o
   1  17   4      134.88      146.86      8.68 o
   2  17   4       20.51       15.26      2.49 o
   3  17   4       32.91       32.50      4.01 o
  -5  18   4       73.48       81.82      8.17 o
  -4  18   4       32.20       32.92      3.10 o
  -3  18   4        0.09        1.87      1.65 o
  -2  18   4      122.33      121.02      8.12 o
  -1  18   4      243.45      247.19     21.58 o
   0  18   4       32.46       37.71      5.30 o
   1  18   4      153.39      144.39     14.52 o
   2  18   4       65.39       62.92      6.58 o
  -5  19   4        0.83        0.42      1.62 o
  -4  19   4        7.38        9.82      2.08 o
  -3  19   4       25.13       21.16      2.25 o
  -2  19   4      346.80      356.18     16.21 o
  -1  19   4      154.53      142.85     10.55 o
   0  19   4      396.06      414.53     22.97 o
   1  19   4       57.31       44.60      5.67 o
   2  19   4       13.23       17.81      2.74 o
  -5  20   4        3.96        4.84      4.93 o
  -4  20   4       23.92       20.94      2.83 o
  -3  20   4       45.51       33.35      2.65 o
  -2  20   4        3.37        5.09      2.03 o
  -1  20   4       16.17       13.87      2.83 o
   0  20   4       56.43       66.78      6.62 o
   1  20   4        8.36        8.92      3.50 o
   2  20   4        7.60        7.94      1.92 o
  -4  21   4        6.12        3.25      1.83 o
  -3  21   4       27.08       19.52      1.94 o
  -2  21   4        5.56        1.61      1.24 o
  -1  21   4        0.13        1.01      1.11 o
   0  21   4        0.78        1.48      2.56 o
   1  21   4       80.57       81.47      7.73 o
   2  21   4        2.05        3.14      1.98 o
  -4  22   4       42.31       41.57      4.10 o
  -3  22   4       30.80       18.23      2.36 o
  -2  22   4      118.67      107.15      4.90 o
  -1  22   4      107.89      106.81      7.76 o
   0  22   4        0.39        1.04      2.09 o
   1  22   4       25.19       33.22      4.23 o
   2  22   4       70.09       86.51      7.34 o
  -4  23   4       29.59       35.27      4.10 o
  -3  23   4      267.09      292.27     18.07 o
  -2  23   4      117.77      105.76      4.39 o
  -1  23   4       33.15       31.40      2.97 o
   0  23   4      289.69      276.36     14.36 o
   1  23   4       56.25       52.19      4.61 o
   2  23   4        4.39        5.31      2.81 o
  -4  24   4        0.08        0.00      1.54 o
  -3  24   4       32.20       28.29      4.30 o
  -2  24   4       68.03       74.99      3.55 o
  -1  24   4       85.04       75.95      5.78 o
   0  24   4      149.68      142.10      8.44 o
   1  24   4        0.88        2.73      2.40 o
  -3  25   4      109.78      125.48      7.92 o
  -2  25   4        9.81        9.17      1.54 o
  -1  25   4       69.29       77.57      5.14 o
   0  25   4      173.17      203.21     18.67 o
   1  25   4        5.13        3.37      1.74 o
  -3  26   4        5.29        3.47      1.60 o
  -2  26   4        8.22        8.30      1.66 o
  -1  26   4        2.29        1.14      1.98 o
   0  26   4        9.02        8.85      2.11 o
   1  26   4       16.10       15.88      2.96 o
  -3  27   4       43.76       34.94      3.51 o
  -2  27   4        0.22        0.41      1.32 o
  -1  27   4        5.44        4.88      1.52 o
   0  27   4      106.84      120.62      9.91 o
  -2  28   4       15.11       10.96      2.11 o
  -1  28   4       17.46       17.67      3.02 o
   0  28   4        1.95       -1.13      2.09 o
  -1  29   4        0.37        1.75      1.80 o
  -6   1   5       54.05       57.62      8.65 o
  -5   1   5       95.52      117.38     14.50 o
  -4   1   5      108.72      118.56     14.09 o
  -3   1   5      219.70      233.92     25.59 o
  -2   1   5        7.16        6.19      1.19 o
  -1   1   5       23.91       29.98      1.70 o
   0   1   5      450.48      502.31     16.76 o
   1   1   5      256.97      282.33     10.46 o
   2   1   5      552.32      582.36     29.91 o
   3   1   5      229.97      221.96     18.52 o
  -6   2   5        2.06        1.31      1.10 o
  -5   2   5       96.05      113.84     12.46 o
  -4   2   5        8.79        8.71      1.93 o
  -3   2   5      253.11      331.52     42.72 o
  -2   2   5      173.71      191.05      6.84 o
  -1   2   5      170.76      177.29     13.65 o
   0   2   5      123.83      139.91      6.47 o
   1   2   5      690.14      722.79     16.66 o
   2   2   5        9.05       11.94      2.66 o
   3   2   5      177.83      203.34     26.38 o
  -6   3   5        0.58        2.05      1.45 o
  -5   3   5      141.35      172.40     35.45 o
  -4   3   5        0.04        1.96      3.38 o
  -3   3   5     1875.63     1977.64    281.76 o
  -1   3   5      227.02      157.60     15.06 o
   0   3   5      777.91      789.23     65.43 o
   1   3   5     1141.63     1191.65     56.93 o
   2   3   5      111.86       99.22      7.95 o
   3   3   5      552.77      563.32     45.74 o
  -6   4   5        6.57        6.83      1.56 o
  -5   4   5      934.05      974.44    217.56 o
  -4   4   5      430.62      421.74     44.25 o
  -2   4   5     1376.43     1444.59    144.77 o
  -1   4   5     2096.73     2011.08    167.34 o
   0   4   5       39.33       39.99      3.20 o
   1   4   5     1990.77     2092.44    137.15 o
   2   4   5      229.46      254.16     19.77 o
   3   4   5       27.20       32.17      4.45 o
  -6   5   5        2.87        4.26      1.59 o
  -5   5   5        0.00       11.53      4.69 o
  -4   5   5       25.50       27.10      2.66 o
  -3   5   5      182.46      216.34     22.83 o
  -2   5   5       12.16       11.96      4.62 o
  -1   5   5      642.03      589.99     45.64 o
   0   5   5       26.31       29.20      2.24 o
   1   5   5       69.79       81.87      5.34 o
   2   5   5      147.08      147.39     20.81 o
   3   5   5       72.72       64.64      6.69 o
  -6   6   5        6.32        5.27      1.65 o
  -5   6   5       28.47       28.34      3.08 o
  -4   6   5        6.19       11.14      5.23 o
  -3   6   5      150.86      166.69     12.71 o
  -2   6   5       38.49       31.53      2.91 o
  -1   6   5      297.99      277.24     23.05 o
   0   6   5      499.35      466.24     42.22 o
   1   6   5        3.05        3.64      0.69 o
   2   6   5       81.80       76.06      6.93 o
   3   6   5       61.33       45.16      5.05 o
  -6   7   5        9.54        9.12      2.43 o
  -5   7   5        0.00        1.71      1.50 o
  -4   7   5      118.27      120.45     12.64 o
  -3   7   5        2.32        1.41      0.95 o
  -2   7   5       44.28       37.57      2.51 o
  -1   7   5        0.44        2.22      0.74 o
   0   7   5      526.89      543.94     41.61 o
   1   7   5       45.69       45.72      3.97 o
   2   7   5       11.10       12.00      2.51 o
   3   7   5       14.80        3.20      8.86 o
  -6   8   5        0.01        0.30      3.74 o
  -5   8   5      278.89      302.56     25.83 o
  -4   8   5      117.49      119.49     10.12 o
  -3   8   5      216.35      184.93     21.89 o
  -2   8   5      176.63      161.19     12.74 o
  -1   8   5      149.34      139.85     11.65 o
   0   8   5        0.26        3.37      1.44 o
   1   8   5      458.37      479.93     24.54 o
   2   8   5      190.62      196.40     18.64 o
   3   8   5       13.38       15.76      3.71 o
  -6   9   5        5.87        7.45      4.67 o
  -5   9   5       90.09       92.91      8.27 o
  -4   9   5       15.11       11.98      1.68 o
  -3   9   5      347.62      333.26     32.13 o
  -2   9   5       26.13       26.50      3.14 o
  -1   9   5       39.37       36.06      2.53 o
   0   9   5      153.42      157.20      8.44 o
   1   9   5       18.07       15.97      3.58 o
   2   9   5        7.07        5.47      2.12 o
   3   9   5        3.16        4.32      1.30 o
  -6  10   5        5.63        7.62      3.76 o
  -5  10   5       39.18       41.06      5.38 o
  -4  10   5      162.00      147.99      8.51 o
  -3  10   5       56.36       66.72     18.73 o
  -2  10   5       78.43       63.56      9.31 o
  -1  10   5      619.21      609.33     48.63 o
   0  10   5       76.63       90.47      4.89 o
   1  10   5      264.49      289.52     31.61 o
   2  10   5      203.80      203.71     16.90 o
   3  10   5        4.24        6.28      1.79 o
  -6  11   5       34.11       38.78      5.93 o
  -5  11   5        4.18        4.13      1.47 o
  -4  11   5      484.40      515.87     37.05 o
  -3  11   5      773.21      727.85     86.62 o
  -2  11   5      317.91      332.36     22.07 o
  -1  11   5      510.17      477.28     43.23 o
   0  11   5      160.62      177.95     13.81 o
   1  11   5       17.82       15.87      3.79 o
   2  11   5      275.33      288.95     13.24 o
   3  11   5       11.46       13.42      3.03 o
  -5  12   5      246.42      279.28     18.33 o
  -4  12   5       52.47       43.06      4.59 o
  -3  12   5      618.42      550.71     88.86 o
  -2  12   5      233.74      205.83     20.08 o
  -1  12   5       83.16       83.80      6.45 o
   0  12   5      296.57      279.41     16.90 o
   1  12   5      419.11      457.77     20.08 o
   2  12   5       34.30       26.75      3.36 o
  -5  13   5       65.93       64.75      7.85 o
  -4  13   5       88.74       84.06      6.62 o
  -3  13   5       47.19       53.03      5.34 o
  -2  13   5      414.55      469.47     58.88 o
  -1  13   5      177.98      174.70     13.21 o
   0  13   5      107.51       92.73      6.84 o
   1  13   5      409.99      402.39     17.07 o
   2  13   5       10.34        9.78      2.76 o
  -5  14   5       76.69      101.09      7.95 o
  -4  14   5      270.84      254.42     21.06 o
  -3  14   5       62.53       58.60      7.53 o
  -2  14   5     1838.53     2079.24    144.86 o
  -1  14   5       28.92       23.15      1.70 o
   0  14   5      247.07      236.04     10.77 o
   1  14   5       34.71       41.52      4.41 o
   2  14   5       96.87      112.30     11.05 o
  -5  15   5       23.37       19.29      4.42 o
  -4  15   5      159.49      135.96      9.60 o
  -3  15   5      289.18      284.77     14.21 o
  -2  15   5        0.12       -1.14      2.89 o
  -1  15   5        6.32        4.58      0.72 o
   0  15   5      414.21      428.44     30.63 o
   1  15   5      397.12      390.09     16.63 o
   2  15   5      126.07      125.84     10.22 o
  -5  16   5        7.76       10.26      3.78 o
  -4  16   5       10.48        6.00      1.24 o
  -3  16   5        8.95       11.84      2.88 o
  -2  16   5      248.32      237.43     26.20 o
  -1  16   5        1.83        1.81      0.70 o
   0  16   5       34.47       35.24      4.55 o
   1  16   5        0.00        0.08      2.17 o
   2  16   5       13.32       14.59      2.34 o
  -5  17   5        5.68        7.38      5.70 o
  -4  17   5       72.74       65.98      4.28 o
  -3  17   5        0.08        0.52      1.32 o
  -2  17   5       99.44       82.79      9.95 o
  -1  17   5       87.24       79.24      6.59 o
   0  17   5        8.29        4.54      1.80 o
   1  17   5       80.73       78.20      5.60 o
   2  17   5        0.12        0.77      1.07 o
  -5  18   5       39.85       50.99     10.91 o
  -4  18   5       38.36       33.03      2.78 o
  -3  18   5       38.46       44.51      5.07 o
  -2  18   5      184.47      171.79     17.08 o
  -1  18   5       14.31       13.17      1.66 o
   0  18   5      110.40      106.72      7.24 o
   1  18   5       54.30       51.93      4.02 o
   2  18   5        0.87        3.51      1.74 o
  -5  19   5       33.84       25.05      5.62 o
  -4  19   5      268.09      269.53     14.05 o
  -3  19   5      255.10      254.74     15.52 o
  -2  19   5        0.04        0.26      1.47 o
  -1  19   5      520.69      544.05     44.40 o
   0  19   5      396.00      403.44     16.29 o
   1  19   5      102.66      105.48      8.41 o
   2  19   5      238.32      256.35     11.56 o
  -4  20   5      100.21       94.64      7.31 o
  -3  20   5      185.51      171.71      9.64 o
  -2  20   5       39.29       35.78      3.30 o
  -1  20   5      171.11      168.04     11.52 o
   0  20   5      510.03      529.08     29.55 o
   1  20   5        8.98        6.99      1.73 o
  -4  21   5       69.61       60.42      5.07 o
  -3  21   5       82.04       89.27      4.94 o
  -2  21   5       20.63       17.61      1.92 o
  -1  21   5       65.52       52.92      6.44 o
   0  21   5        3.85        6.27      2.61 o
   1  21   5        0.67        2.72      2.46 o
  -4  22   5       20.63       20.82      3.18 o
  -3  22   5        2.56        1.34      1.21 o
  -2  22   5       11.35       10.76      2.12 o
  -1  22   5      216.49      178.82     19.70 o
   0  22   5      162.11      169.07     15.20 o
   1  22   5      121.22      128.53      7.42 o
  -4  23   5        1.29        1.88      2.06 o
  -3  23   5       28.38       24.95      2.67 o
  -2  23   5      103.96       94.72      8.38 o
  -1  23   5       23.88       16.78      7.30 o
   0  23   5       86.74       71.97      6.05 o
   1  23   5        0.51        3.02      2.44 o
  -3  24   5       49.92       47.15      3.63 o
  -2  24   5       77.37       74.20      4.78 o
  -1  24   5        5.85        5.50      2.03 o
   0  24   5        0.50        0.45      1.83 o
   1  24   5       64.36       68.15     10.91 o
  -3  25   5        9.47        9.52      2.05 o
  -2  25   5       29.62       20.67      3.14 o
  -1  25   5       21.73       21.62      3.11 o
   0  25   5        6.60        6.31      1.95 o
  -3  26   5        9.19        8.92      1.81 o
  -2  26   5      241.44      282.93     25.69 o
  -1  26   5        0.96        0.44      1.56 o
   0  26   5       19.76       19.26      2.81 o
  -2  27   5       19.09        9.64      2.58 o
  -1  27   5       74.57       69.95      7.16 o
  -6   0   6      593.50      526.82     71.80 o
  -5   0   6      162.93       98.24     28.36 o
  -4   0   6       99.08      107.90     19.29 o
  -3   0   6       69.05       54.94      9.45 o
  -2   0   6     1556.81     1719.66    114.55 o
  -1   0   6      250.31      219.15     42.30 o
   0   0   6     1868.32     2091.74    127.12 o
   1   0   6      135.46      133.77      6.00 o
   2   0   6       20.82       29.61      4.53 o
  -6   1   6       99.26       89.95      7.09 o
  -5   1   6      160.72      181.39     24.02 o
  -4   1   6       14.64       23.56      3.00 o
  -3   1   6      444.91      461.90     36.31 o
  -2   1   6      659.35      737.00     26.44 o
  -1   1   6       80.02       90.34      8.26 o
   0   1   6      890.74      969.82     32.23 o
   1   1   6       16.45       17.26      1.82 o
   2   1   6       40.75       41.21      3.47 o
  -6   2   6        0.26        2.36      2.79 o
  -5   2   6        0.26        3.77      1.99 o
  -4   2   6       63.11       62.34      4.98 o
  -3   2   6       24.71       26.44      3.42 o
  -2   2   6      213.88      237.52      9.07 o
  -1   2   6        0.05        1.73      1.61 o
   0   2   6      304.56      287.87     18.53 o
   1   2   6        0.14        0.28      1.19 o
   2   2   6      100.13       90.19      8.49 o
  -6   3   6       26.38       16.62      2.59 o
  -5   3   6        0.21        5.87      2.95 o
  -4   3   6       29.48       36.86      3.32 o
  -3   3   6      328.34      354.96     29.58 o
  -2   3   6       49.02       79.30     11.85 o
  -1   3   6      704.70      668.20     62.55 o
   0   3   6      274.64      290.67     15.69 o
   1   3   6       10.43        8.39      1.25 o
   2   3   6      269.45      280.33     30.75 o
  -6   4   6       60.37       52.11      6.84 o
  -5   4   6      226.83      282.22     30.86 o
  -4   4   6       59.50       58.16      4.68 o
  -3   4   6      170.37      204.09     18.72 o
  -2   4   6     1257.93     1392.60    117.47 o
  -1   4   6      212.68      221.37     32.12 o
   0   4   6      608.10      612.15     38.99 o
   1   4   6      571.82      589.77     31.11 o
   2   4   6       12.54       11.80      2.68 o
  -6   5   6        7.77        7.75      1.89 o
  -5   5   6       29.34       30.22      4.56 o
  -4   5   6        4.67        1.69      1.46 o
  -3   5   6        0.36        6.86      5.24 o
  -1   5   6       12.48       14.69      1.73 o
   0   5   6       30.30       28.41      2.54 o
   1   5   6       53.28       39.17      5.15 o
   2   5   6       11.53        7.30      1.77 o
  -6   6   6        3.85        4.07      1.55 o
  -5   6   6        2.93        5.69      1.83 o
  -4   6   6      186.35      232.98     32.02 o
  -3   6   6      112.58      113.84     12.55 o
  -2   6   6      545.39      598.03     53.32 o
  -1   6   6      504.86      458.59     34.36 o
   0   6   6        2.35        1.67      0.67 o
   1   6   6      132.80      140.11      9.50 o
   2   6   6      141.09      162.68     18.38 o
  -6   7   6       57.81       61.20      9.95 o
  -5   7   6        0.37        2.80      1.42 o
  -4   7   6      404.43      424.66     53.62 o
  -3   7   6      252.90      300.37     20.62 o
  -2   7   6      115.78       83.82     25.87 o
  -1   7   6      284.67      260.53     36.96 o
   0   7   6      179.54      178.17      9.75 o
   1   7   6       17.53       18.70      1.72 o
   2   7   6      210.73      218.64     31.25 o
  -6   8   6       14.17       12.31      2.04 o
  -5   8   6        1.57        2.60      1.52 o
  -4   8   6       67.18       76.05      7.28 o
  -3   8   6      500.40      438.82     93.08 o
  -2   8   6       11.80       10.77      2.17 o
  -1   8   6      408.84      348.29     21.80 o
   0   8   6       37.00       39.41      3.11 o
   1   8   6        1.49        2.98      1.30 o
   2   8   6       40.64       43.03      6.11 o
  -6   9   6       16.87       19.06      3.46 o
  -5   9   6       98.24      111.34      7.17 o
  -4   9   6       52.49       58.50      6.49 o
  -3   9   6      606.86      729.05     29.20 o
  -2   9   6        0.61        4.14      4.61 o
  -1   9   6      435.12      410.40     26.23 o
   0   9   6      259.49      277.18     14.74 o
   1   9   6        7.62        5.56      2.21 o
   2   9   6      301.33      319.84     39.55 o
  -6  10   6        1.02        1.21      1.92 o
  -5  10   6        2.50        2.15      1.57 o
  -4  10   6       42.60       43.45      6.02 o
  -2  10   6      701.75      623.63    145.51 o
  -1  10   6       74.19       72.52      7.90 o
   0  10   6      324.51      325.68     26.45 o
   1  10   6      149.72      168.18     13.93 o
   2  10   6       17.08       19.98      3.12 o
  -5  11   6       15.38       17.37      2.36 o
  -4  11   6        0.37        1.40      1.38 o
  -3  11   6      812.11      994.89     33.66 o
  -2  11   6      561.46      440.65    113.10 o
  -1  11   6      910.91      840.92     57.44 o
   0  11   6      751.30      719.10     47.69 o
   1  11   6        1.44        1.03      1.48 o
   2  11   6      141.70      127.34      9.52 o
  -5  12   6        0.29        2.40      2.32 o
  -4  12   6        0.28        2.32      2.18 o
  -3  12   6      187.00      192.96     24.82 o
  -2  12   6      327.43      284.42     38.20 o
  -1  12   6      263.07      235.18     22.36 o
   0  12   6       13.47        9.94      1.82 o
   1  12   6        0.04        1.59      1.05 o
   2  12   6      250.34      245.50     25.50 o
  -5  13   6        0.80        2.20      1.64 o
  -4  13   6       20.28       22.31      5.23 o
  -3  13   6       25.74       29.90     11.88 o
  -2  13   6       31.74       20.77      2.22 o
  -1  13   6       57.96       51.03      2.84 o
   0  13   6      233.87      227.90     15.95 o
   1  13   6       36.08       36.40      3.60 o
   2  13   6        0.51        0.41      2.22 o
  -5  14   6       59.94       60.62      4.61 o
  -4  14   6        0.35        2.26      1.48 o
  -3  14   6      172.59      189.18     20.26 o
  -2  14   6      325.02      340.23     26.63 o
  -1  14   6       38.52       34.78      2.32 o
   0  14   6      302.28      318.05     25.74 o
   1  14   6       42.29       37.39      4.92 o
   2  14   6        0.04        2.40      1.54 o
  -5  15   6       36.60       39.72      7.38 o
  -4  15   6       16.89       19.63      3.36 o
  -3  15   6       25.63       23.01      3.65 o
  -2  15   6        4.09        2.40      1.30 o
  -1  15   6       16.40       13.92      2.01 o
   0  15   6       19.99        9.38      3.13 o
   1  15   6        0.11        3.09      2.44 o
  -5  16   6       14.29       24.60      7.10 o
  -4  16   6       59.31       63.80      4.75 o
  -3  16   6        0.14        0.48      1.16 o
  -2  16   6      448.24      453.88     36.15 o
  -1  16   6      227.31      203.50     21.86 o
   0  16   6      155.48      150.73     10.51 o
   1  16   6      245.13      291.90     29.81 o
  -5  17   6        0.44       11.69      6.95 o
  -4  17   6        0.40        1.34      1.17 o
  -3  17   6       16.36       18.61      2.57 o
  -2  17   6       18.42       15.86      1.90 o
  -1  17   6        3.56        1.54      1.27 o
   0  17   6        0.00        1.40      1.53 o
   1  17   6        5.35        6.14      3.07 o
  -5  18   6       24.61       37.80      6.76 o
  -4  18   6       59.06       60.87      5.47 o
  -3  18   6        6.07        6.03      1.30 o
  -2  18   6      109.20      112.41      8.97 o
  -1  18   6       53.04       47.39      3.65 o
   0  18   6        9.93        9.48      1.47 o
   1  18   6      124.26      155.86     17.94 o
  -4  19   6       53.89       62.53      7.17 o
  -3  19   6       14.20       11.13      2.00 o
  -2  19   6       10.73        7.75      1.72 o
  -1  19   6        2.41        2.12      0.77 o
   0  19   6        1.71        1.65      1.40 o
   1  19   6        7.63        5.96      1.95 o
  -4  20   6        0.40        1.03      1.98 o
  -3  20   6      112.96      100.15      8.60 o
  -2  20   6       14.49       10.40      1.31 o
  -1  20   6      102.13       93.85      6.15 o
   0  20   6        0.69        1.67      1.24 o
   1  20   6        1.71        2.51      1.42 o
  -4  21   6       47.91       83.32     11.71 o
  -3  21   6        1.34       -1.17      1.17 o
  -2  21   6       82.47       70.07      6.15 o
  -1  21   6      105.88       98.87      6.89 o
   0  21   6        1.53        2.40      1.88 o
  -4  22   6       19.41       13.94      4.99 o
  -3  22   6       42.51       37.10      4.73 o
  -2  22   6       50.86       47.92      6.21 o
  -1  22   6       39.16       35.13      4.03 o
   0  22   6        8.58       10.05      2.12 o
  -3  23   6       60.07       44.34      6.36 o
  -2  23   6        0.01        1.01      1.15 o
  -1  23   6      311.88      318.14     16.87 o
   0  23   6        1.76        1.08      1.95 o
  -3  24   6        0.01        0.50      1.20 o
  -2  24   6       37.93       28.01      4.08 o
  -1  24   6       33.41       29.76      3.65 o
  -3  25   6        0.81       -0.13      1.91 o
  -2  25   6       12.68        7.31      1.86 o
  -1  25   6        0.12        0.21      1.43 o
  -6   1   7      180.46      212.91     28.57 o
  -5   1   7       41.11       43.70      6.64 o
  -4   1   7      520.45      452.99     21.26 o
  -3   1   7      137.99      148.06      8.29 o
  -2   1   7       26.07       32.70      3.40 o
  -1   1   7       86.87       95.48      9.32 o
   0   1   7      782.10      855.83     39.76 o
   1   1   7       25.43       26.10      2.54 o
   2   1   7      347.32      270.30     36.26 o
  -6   2   7       28.44       34.49      4.70 o
  -5   2   7        0.30        1.43      1.60 o
  -4   2   7      189.27      195.85     24.53 o
  -3   2   7       81.90       96.96      6.90 o
  -2   2   7        0.18        3.51      1.75 o
  -1   2   7      272.94      264.39     25.94 o
   0   2   7      421.12      442.98     22.68 o
   1   2   7       18.62       20.71      2.26 o
   2   2   7      169.81      114.76     12.50 o
  -6   3   7       41.14       40.52      7.18 o
  -5   3   7       54.83       60.12     11.27 o
  -4   3   7      208.69      228.37     13.90 o
  -3   3   7       10.62       16.26      3.62 o
  -2   3   7       15.58       12.87      2.22 o
  -1   3   7      530.53      515.59     39.76 o
   0   3   7      190.30      200.97     12.71 o
   1   3   7      136.49      139.22      9.53 o
   2   3   7      115.79      104.72     13.73 o
  -6   4   7       11.44        8.20      2.23 o
  -5   4   7       22.68       27.30      4.64 o
  -4   4   7        5.29        9.97      3.01 o
  -3   4   7      249.40      273.13     15.84 o
  -2   4   7      112.32      124.04      5.81 o
  -1   4   7        6.64        7.34      2.46 o
   0   4   7       17.66       18.05      1.83 o
   1   4   7      296.79      302.50     16.98 o
   2   4   7       32.42       29.44      3.81 o
  -6   5   7        2.26        3.93      1.33 o
  -5   5   7       23.51       19.80      4.15 o
  -4   5   7        8.43       10.91      1.97 o
  -3   5   7        6.05        5.23      4.78 o
  -2   5   7        0.04       -2.17      2.27 o
  -1   5   7       81.69       76.46      7.22 o
   0   5   7       29.07       21.06      2.48 o
   1   5   7      145.95      152.69     11.96 o
   2   5   7       48.93       36.79      5.39 o
  -6   6   7       23.06       19.08      3.23 o
  -5   6   7       22.69       23.93      2.99 o
  -4   6   7        0.34        1.02      1.65 o
  -3   6   7       12.07       12.35      2.25 o
  -2   6   7       70.86       70.60      4.42 o
  -1   6   7        1.06        2.40      0.81 o
   0   6   7       91.74       91.12      6.31 o
   1   6   7       12.65        9.67      1.44 o
  -6   7   7        1.69        2.13      1.28 o
  -5   7   7       26.22       27.40      6.01 o
  -4   7   7        0.01        0.77      1.72 o
  -3   7   7       84.86      109.92      8.05 o
  -2   7   7        9.00       12.34      2.65 o
  -1   7   7       19.43       14.78      1.59 o
   0   7   7       38.47       41.38      4.49 o
   1   7   7       34.77       30.64      3.81 o
  -6   8   7      105.55      109.88     16.27 o
  -5   8   7      117.47      126.51      9.77 o
  -4   8   7       12.73       10.42      2.03 o
  -3   8   7      282.11      313.50     12.18 o
  -2   8   7      227.45      263.21     15.52 o
  -1   8   7        7.29        5.90      1.26 o
   0   8   7      281.23      311.42     20.37 o
   1   8   7      155.68      159.50      9.65 o
  -5   9   7      102.49      112.16     10.46 o
  -4   9   7        0.77        3.12      1.69 o
  -2   9   7      603.08      712.04     22.52 o
  -1   9   7        3.14        3.45      1.26 o
   0   9   7      300.58      312.28     23.41 o
   1   9   7      201.93      180.92     12.37 o
  -5  10   7      141.76      142.80     12.51 o
  -4  10   7        0.00       -0.13      2.56 o
  -3  10   7      656.79      782.85     28.62 o
  -2  10   7       15.99       27.29      4.38 o
  -1  10   7      109.27       92.26      8.34 o
   0  10   7        8.51       11.96      2.37 o
   1  10   7       47.53       57.31      5.22 o
  -5  11   7       77.67       76.24      5.96 o
  -4  11   7      140.26      160.67      9.28 o
  -3  11   7      249.59      280.55     12.47 o
  -2  11   7       19.23       17.91      2.28 o
  -1  11   7        0.32        1.93      0.95 o
   0  11   7       95.95       79.12      8.54 o
   1  11   7       48.86       43.26      7.60 o
  -5  12   7       58.40       56.35      6.97 o
  -4  12   7       56.61       53.16      5.06 o
  -3  12   7       76.08       82.81      7.88 o
  -2  12   7        7.17        6.25      1.37 o
  -1  12   7        1.39        2.55      0.77 o
   0  12   7       18.10       18.44      3.55 o
   1  12   7       22.27       18.01      3.54 o
  -5  13   7        7.96        6.40      2.03 o
  -4  13   7      179.87      186.43     19.36 o
  -3  13   7       12.91       16.56      2.55 o
  -2  13   7      107.41       95.06     10.59 o
  -1  13   7        0.38        1.86      1.26 o
   0  13   7        1.73        2.33      1.35 o
   1  13   7        1.75        1.22      1.91 o
  -5  14   7        0.39        2.83      2.06 o
  -4  14   7       16.31       33.62     10.44 o
  -3  14   7        7.26        6.20      1.86 o
  -2  14   7       34.08       32.49      3.22 o
  -1  14   7      110.54       91.55     10.53 o
   0  14   7        0.20        2.42      1.33 o
   1  14   7       80.14       71.17      8.52 o
  -5  15   7       44.40       56.03      8.80 o
  -4  15   7      299.24      316.76     34.38 o
  -3  15   7        0.80        2.57      1.57 o
  -2  15   7      181.48      182.83     23.38 o
  -1  15   7      237.98      267.54     25.16 o
   0  15   7       46.98       43.12      6.67 o
   1  15   7      126.48      129.09     11.01 o
  -5  16   7        0.07        2.25      2.10 o
  -4  16   7      236.04      274.04     26.21 o
  -3  16   7       39.78       46.26      5.11 o
  -2  16   7       14.08       14.00      2.54 o
  -1  16   7      138.51      120.59     11.44 o
   0  16   7      230.61      206.25     15.27 o
  -5  17   7        8.81        8.53      3.09 o
  -4  17   7        7.66        7.96      3.98 o
  -3  17   7        4.09        3.83      2.00 o
  -2  17   7        4.43        6.99      1.59 o
  -1  17   7       10.91        8.39      1.68 o
   0  17   7       15.50       15.76      2.84 o
  -4  18   7        0.41        0.57      1.86 o
  -3  18   7       22.10       17.18      4.59 o
  -2  18   7        5.04        5.77      1.51 o
  -1  18   7       51.84       50.65      6.65 o
   0  18   7        0.08        1.89      1.72 o
  -4  19   7        8.70        5.66      1.58 o
  -3  19   7      119.95      132.42     13.18 o
  -2  19   7        5.92        4.45      0.99 o
  -1  19   7       46.08       33.21      4.10 o
   0  19   7       61.38       48.42      5.15 o
  -4  20   7        2.08        3.09      1.79 o
  -3  20   7       17.34       12.62      3.37 o
  -2  20   7       68.27       55.96      7.84 o
  -1  20   7       15.58       12.64      2.61 o
   0  20   7       20.83       18.45      2.62 o
  -3  21   7        2.73        3.53      2.16 o
  -2  21   7        6.62        5.79      1.65 o
  -1  21   7       12.58        8.80      2.24 o
  -3  22   7      146.56      167.39     24.17 o
  -2  22   7       35.77       10.93     18.38 o
  -1  22   7        2.22        4.27      2.58 o
  -2  23   7      164.77      179.78     22.96 o
  -6   0   8       84.00       96.26     23.13 o
  -5   0   8       17.91       33.47      6.21 o
  -4   0   8        3.42        2.39      1.83 o
  -2   0   8      196.94      205.19     13.75 o
  -1   0   8       94.62      105.37      7.56 o
   0   0   8      181.84      199.02     28.52 o
   1   0   8       45.55       55.73     15.63 o
  -6   1   8        0.76        1.12      1.53 o
  -5   1   8        4.04        6.54      2.80 o
  -4   1   8        5.24        7.84      2.24 o
  -3   1   8       29.95       48.27      5.86 o
  -2   1   8       27.36       37.70      7.25 o
  -1   1   8        0.05        1.23      2.02 o
   0   1   8        4.22       11.12      2.87 o
   1   1   8       87.27       83.72     12.53 o
  -6   2   8       14.08       10.59      2.09 o
  -5   2   8       42.36       51.35      8.41 o
  -4   2   8       81.33       83.47      6.29 o
  -3   2   8       17.33       22.63      5.01 o
  -2   2   8      128.25      143.99      8.34 o
  -1   2   8       23.14       28.23      3.12 o
   0   2   8       49.47       49.03      4.89 o
   1   2   8       68.78       63.55     13.15 o
  -6   3   8       12.66       13.70      2.08 o
  -5   3   8       91.83       66.17     10.73 o
  -4   3   8        0.86        5.36      1.63 o
  -3   3   8      117.02      113.48     16.54 o
  -2   3   8      163.31      164.40      7.39 o
  -1   3   8       22.22       24.18      3.79 o
   0   3   8      151.39      165.61      7.28 o
   1   3   8       96.72      101.99     14.90 o
  -5   4   8        2.79        6.21      1.88 o
  -4   4   8       33.14       26.46      4.19 o
  -3   4   8      288.35      292.13     12.86 o
  -2   4   8       19.35       26.24      4.69 o
  -1   4   8      334.64      350.09     13.61 o
   0   4   8        0.03        2.81      1.02 o
   1   4   8        1.22        4.28      1.38 o
  -5   5   8       27.00       24.61      4.65 o
  -4   5   8       74.50       97.29      9.69 o
  -3   5   8      153.20      171.32     24.18 o
  -2   5   8       74.86       77.90      4.76 o
  -1   5   8      711.82      771.84     19.32 o
   0   5   8        0.16        0.77      0.73 o
   1   5   8      146.10      158.96     14.79 o
  -5   6   8        1.16        3.87      1.47 o
  -4   6   8       19.85       16.51      3.95 o
  -3   6   8      210.14      269.44     12.91 o
  -2   6   8        2.90        5.19      3.58 o
  -1   6   8      226.79      222.96     16.35 o
   0   6   8        0.89        1.47      0.98 o
   1   6   8        1.34        3.92      2.19 o
  -5   7   8        0.14        2.89      2.00 o
  -4   7   8       59.57       78.16      8.36 o
  -3   7   8      352.19      295.57     34.78 o
  -2   7   8       64.45       80.54      5.02 o
  -1   7   8      480.49      527.19     14.07 o
   0   7   8        4.79        2.52      1.03 o
   1   7   8       14.00       10.48      1.91 o
  -5   8   8        8.71        6.94      1.73 o
  -3   8   8       20.97       13.60      5.98 o
  -2   8   8        0.23       -0.97      2.92 o
  -1   8   8       23.39       25.44      3.10 o
   0   8   8       79.80       62.76     10.75 o
  -5   9   8        3.07        2.14      1.21 o
  -4   9   8       12.63       10.21      3.20 o
  -3   9   8       12.66       11.35      2.57 o
  -2   9   8       49.02       43.13      4.33 o
  -1   9   8        6.99        9.68      2.83 o
   0   9   8       24.28       23.52      6.25 o
  -5  10   8        6.06        9.75      1.64 o
  -4  10   8       25.00       27.20      3.59 o
  -3  10   8       56.57       52.39      4.52 o
  -2  10   8       57.83       64.75      5.63 o
  -1  10   8      206.06      211.98     11.19 o
   0  10   8        7.84        7.08      1.55 o
  -5  11   8       26.81       25.68      5.48 o
  -4  11   8       71.58       72.04     11.95 o
  -3  11   8       45.65       48.11      4.23 o
  -2  11   8       61.80       73.93      6.54 o
  -1  11   8      218.96      212.93     12.52 o
   0  11   8        6.59        4.09      1.75 o
  -5  12   8       24.63       30.93      3.66 o
  -4  12   8      198.16      208.68     35.59 o
  -3  12   8       78.15       86.62     12.26 o
  -2  12   8      387.58      440.12     23.58 o
  -1  12   8        8.59        4.82      2.31 o
   0  12   8       85.78       86.07     13.19 o
  -5  13   8        2.98        2.63      2.36 o
  -4  13   8       28.21       24.26      7.82 o
  -3  13   8        3.44        2.98      1.58 o
  -2  13   8        0.59        5.77      1.87 o
  -1  13   8       12.55       11.50      3.06 o
   0  13   8        5.22        4.99      2.76 o
  -5  14   8       14.59       18.84      3.30 o
  -4  14   8        1.12        4.54      1.78 o
  -3  14   8       62.81       72.77      9.08 o
  -2  14   8       11.72       10.26      2.84 o
  -1  14   8       16.22       13.51      2.79 o
   0  14   8       60.09       63.85     10.70 o
  -4  15   8       87.27       86.97     11.30 o
  -3  15   8        2.43        2.66      1.94 o
  -2  15   8      129.08      133.27     11.92 o
  -1  15   8       20.71       20.79      4.55 o
   0  15   8        3.53        5.55      2.57 o
  -4  16   8        8.13        5.04      2.24 o
  -3  16   8        9.64        4.31      1.35 o
  -2  16   8       20.86       20.51      4.26 o
  -1  16   8       19.47       24.59      5.87 o
  -4  17   8       28.70       19.43      3.10 o
  -3  17   8       59.88       62.71      8.93 o
  -2  17   8      239.98      251.89     38.09 o
  -1  17   8       18.20       21.95      5.08 o
  -4  18   8       32.64       29.70      3.49 o
  -3  18   8       85.08       87.33     10.89 o
  -2  18   8       64.88       47.24      9.42 o
  -1  18   8       21.70       26.18      5.24 o
  -3  19   8       40.12       25.00      6.51 o
  -2  19   8       19.78       18.36      5.12 o
  -3  20   8        0.22        0.90      1.87 o
  -2  20   8       12.30        8.73      3.17 o
  -5   1   9       37.73       28.03      3.91 o
  -4   1   9       24.21       24.10      3.36 o
  -3   1   9        7.86        9.07      3.24 o
  -2   1   9      137.88      152.01     10.53 o
  -1   1   9       92.46       97.61      5.68 o
   0   1   9       19.30       21.15      2.83 o
  -5   2   9       25.83       24.17      4.18 o
  -4   2   9       20.13       22.91      5.53 o
  -3   2   9        1.70        4.35      2.14 o
  -2   2   9       87.14       89.28     12.76 o
  -1   2   9       93.64       99.19      6.42 o
   0   2   9        0.23        1.31      1.82 o
  -5   3   9       27.46       21.96      4.27 o
  -4   3   9       76.30       85.41      6.25 o
  -3   3   9        0.84        1.42      1.97 o
  -2   3   9       35.07       37.64      4.67 o
  -1   3   9      111.50      118.88      7.25 o
   0   3   9       20.14       11.68      2.11 o
  -5   4   9       21.19       24.40      6.90 o
  -4   4   9       24.81       16.81      3.60 o
  -3   4   9        1.35        2.29      2.34 o
  -2   4   9        1.15        4.09      2.47 o
  -1   4   9       26.36       22.01      3.25 o
   0   4   9       65.73       68.67      6.54 o
  -5   5   9       78.70       94.05     11.60 o
  -4   5   9       19.81       30.64      8.59 o
  -3   5   9       27.87       29.00      3.25 o
  -2   5   9        5.58        4.84      2.35 o
  -1   5   9       63.89       63.21      5.88 o
   0   5   9       69.33       69.48      8.19 o
  -5   6   9        0.10       -0.60      3.94 o
  -4   6   9      265.42      266.17     37.33 o
  -3   6   9       63.20       63.64      5.34 o
  -2   6   9       36.34       37.45      3.90 o
  -1   6   9      120.60      118.77      5.61 o
   0   6   9       40.03       37.75      5.93 o
  -5   7   9        0.07        1.08      1.95 o
  -4   7   9      110.26      109.17     13.94 o
  -3   7   9        3.20        3.81      2.20 o
  -2   7   9       77.37       74.63      5.13 o
  -1   7   9        0.22        3.38      2.00 o
  -5   8   9       22.59       21.48      3.16 o
  -4   8   9      159.88      147.78     14.20 o
  -3   8   9       19.77       21.94      3.32 o
  -2   8   9        0.03       -0.51      1.91 o
  -1   8   9        7.26        5.02      2.09 o
  -5   9   9        1.06        1.83      1.76 o
  -4   9   9       22.74       15.88      4.61 o
  -3   9   9        2.95        5.01      1.95 o
  -2   9   9        1.89        3.27      2.20 o
  -1   9   9        0.44        5.27      2.15 o
  -4  10   9        0.64        0.79      1.40 o
  -3  10   9       12.22       10.36      3.57 o
  -2  10   9       27.04       25.97      3.14 o
  -1  10   9        0.69        2.36      1.72 o
  -4  11   9        0.44        2.09      2.79 o
  -3  11   9        6.95        5.11      2.35 o
  -2  11   9       57.48       54.37      4.49 o
  -1  11   9        5.71       10.66      3.40 o
  -4  12   9       44.04       52.94      6.05 o
  -3  12   9       63.04       55.50      4.60 o
  -2  12   9        2.47        5.72      2.69 o
  -1  12   9      127.37      118.25     17.77 o
  -4  13   9        0.79        0.57      1.98 o
  -3  13   9       27.25       31.07      5.28 o
  -2  13   9        9.05       11.52      3.47 o
  -1  13   9       25.99       30.84      6.33 o
  -4  14   9        1.83        1.56      1.81 o
  -3  14   9        0.16        3.00      2.11 o
  -2  14   9        3.45        2.67      1.75 o
  -3  15   9        2.52        0.91      1.99 o
  -2  15   9        3.26        4.35      1.84 o
  -3  16   9       70.41       59.34      6.47 o
  -4   0  10      109.44       82.29      8.28 o
  -3   0  10       28.50       27.76      5.60 o
  -2   0  10        4.41        3.22      2.91 o
  -3   1  10       16.27       11.89      3.69 o
  -2   1  10        8.32        9.59      2.86 o
  -4   2  10       42.99       59.12     13.57 o
  -3   2  10       26.19       27.84      5.51 o
  -2   2  10        2.51        4.47      2.12 o
  -4   3  10       60.41       57.40      5.34 o
  -3   3  10       10.40       13.90      3.36 o
  -2   3  10       97.84       97.78      6.42 o
  -4   4  10        1.81        7.94      7.49 o
  -3   4  10       12.25       10.92      2.60 o
  -2   4  10        1.80        1.78      2.35 o
  -4   5  10       15.90       14.18      2.60 o
  -3   5  10       13.21        4.19      2.43 o
  -2   5  10       17.67       10.68      3.06 o
  -4   6  10       66.78       58.14      8.38 o
  -3   6  10        6.77       12.59      2.98 o
  -2   6  10      155.86      152.62     10.29 o
  -4   7  10       36.41       25.11      7.69 o
  -3   7  10       14.22        7.74      2.73 o
  -2   7  10      125.35       99.09     16.14 o
  -3   8  10       76.63       67.88      5.19 o
  -3   9  10        2.34        1.88      1.90 o
 
