# Supplementary material for: Halogen bonds in some dihalogenated phenols: applications to crystal engineering
Source: IUCrJ. 2013 Oct 18;1(Pt 1):49–60. doi: 10.1107/S2052252513025657 (PMC4104968; doi:10.1107/S2052252513025657)
Supplement: Supplementary file 16 [file m-01-00049-4_CBA_150Ksup16.fcf]

#
# h,k,l, Fc-squared, Fo-squared, sigma(Fo-squared) and status flag
#
data_4-CBA_150K
_shelx_title ' datam in P-1'
_shelx_refln_list_code          4
_shelx_F_calc_maximum       51.73
_exptl_crystal_F_000       160.00
_reflns_d_resolution_high  0.7701
 
loop_
 _symmetry_equiv_pos_as_xyz
 'x, y, z'
 '-x, -y, -z'
 
_cell_length_a     3.8017
_cell_length_b     6.1607
_cell_length_c    14.2080
_cell_angle_alpha  92.417
_cell_angle_beta   94.718
_cell_angle_gamma  92.286
 
_shelx_F_squared_multiplier     1.000
 
loop_
 _refln_index_h
 _refln_index_k
 _refln_index_l
 _refln_F_squared_calc
 _refln_F_squared_meas
 _refln_F_squared_sigma
 _refln_observed_status
   1   0   0        0.20        0.91      0.16 o
   2   0   0        2.01        3.67      0.40 o
   3   0   0        2.40        5.20      0.39 o
   4   0   0      129.09      133.81      6.77 o
  -4   1   0        0.16        2.09      1.38 o
  -3   1   0      113.56      105.66      2.44 o
  -2   1   0      659.79      657.29      6.26 o
  -1   1   0       48.92       52.59      2.54 o
   0   1   0      173.28      160.41      2.28 o
   1   1   0      370.75      400.35      4.44 o
   2   1   0     2675.63     2799.55     23.79 o
   3   1   0       81.41       76.60      2.82 o
   4   1   0        6.52        6.75      0.70 o
  -4   2   0        0.51        1.79      0.74 o
  -3   2   0       54.69       50.58      2.05 o
  -2   2   0       70.18       85.26      1.55 o
  -1   2   0      275.87      304.34      3.37 o
   0   2   0     1065.38     1121.05     10.40 o
   1   2   0      102.42      100.58      0.88 o
   2   2   0       51.57       56.38      1.15 o
   3   2   0        7.75       44.39      1.38 o
   4   2   0      114.86      113.83      5.37 o
  -4   3   0      101.90       98.54      5.47 o
  -3   3   0       81.79       77.74      1.52 o
  -2   3   0      100.18       99.56      1.78 o
  -1   3   0      394.03      458.30      4.59 o
   0   3   0        0.36        3.63      0.57 o
   1   3   0       45.51       41.00      1.46 o
   2   3   0       80.14       75.96      1.93 o
   3   3   0        2.23        3.94      0.42 o
   4   3   0       23.18       20.17      2.28 o
  -4   4   0        0.41        1.22      0.77 o
  -3   4   0        0.02        0.34      0.24 o
  -2   4   0      248.43      244.06      3.42 o
  -1   4   0       27.68       26.37      0.61 o
   0   4   0      236.60      247.69      4.01 o
   1   4   0       27.51       28.31      0.90 o
   2   4   0       30.88       27.29      1.69 o
   3   4   0        6.87        8.77      2.40 o
   4   4   0        5.21        4.53      1.56 o
  -3   5   0       31.72       27.81      1.70 o
  -2   5   0        0.01        0.34      0.24 o
  -1   5   0        3.47        3.86      0.31 o
   0   5   0      257.84      280.65      5.33 o
   1   5   0       12.39       12.87      0.80 o
   2   5   0       11.74       14.30      0.93 o
   3   5   0        0.10        0.30      0.41 o
  -3   6   0       62.11       55.17      3.33 o
  -2   6   0        0.94        2.03      0.39 o
  -1   6   0       34.65       33.87      0.95 o
   0   6   0        0.93        2.00      0.69 o
   1   6   0        7.16        7.62      0.92 o
   2   6   0       37.03       40.47      1.89 o
   3   6   0       11.59       10.51      1.36 o
  -2   7   0        1.06        3.12      0.81 o
  -1   7   0      130.77      128.13      3.55 o
   0   7   0       23.05       24.57      1.34 o
   1   7   0       27.85       28.82      1.64 o
   2   7   0        4.30        3.96      0.92 o
  -2  -7   1        0.78        1.84      0.82 o
  -1  -7   1        0.35        0.83      0.56 o
   0  -7   1       15.64       16.47      1.15 o
   1  -7   1        2.48        3.17      0.61 o
   2  -7   1       21.61       17.50      1.00 o
  -3  -6   1        5.70        5.94      0.91 o
  -2  -6   1        8.12        9.23      0.97 o
  -1  -6   1      101.70      112.53      3.22 o
   0  -6   1       10.92       10.99      0.99 o
   1  -6   1        4.99        4.82      0.42 o
   2  -6   1       47.94       43.88      1.45 o
   3  -6   1       15.35       16.38      1.68 o
  -3  -5   1        1.05        1.11      0.48 o
  -2  -5   1        6.87        6.76      1.15 o
  -1  -5   1      120.95      126.38      2.91 o
   0  -5   1       44.11       43.24      1.96 o
   1  -5   1      199.25      188.53      3.58 o
   2  -5   1       13.79        9.93      0.54 o
   3  -5   1        2.52        2.96      0.55 o
  -4  -4   1        0.30        1.03      1.17 o
  -3  -4   1       40.87       38.71      1.48 o
  -2  -4   1        3.34        6.50      2.85 o
  -1  -4   1        8.65       12.11      0.63 o
   0  -4   1      172.90      198.38      2.65 o
   1  -4   1      154.86      166.57      2.66 o
   2  -4   1      197.07      176.06      3.20 o
   3  -4   1      134.13      117.13      3.26 o
   4  -4   1        6.11        7.20      1.22 o
  -4  -3   1       33.84       45.39      2.78 o
  -3  -3   1       19.76       20.38      1.76 o
  -2  -3   1       76.90       71.30      1.01 o
  -1  -3   1      581.99      618.02     10.95 o
   0  -3   1       79.00       78.63      3.18 o
   1  -3   1      129.04      167.00      1.95 o
   2  -3   1       46.02       47.09      0.85 o
   3  -3   1        0.10        1.54      0.41 o
   4  -3   1       86.49       84.75     15.35 o
  -4  -2   1       47.06       45.84      1.65 o
  -3  -2   1      859.95      807.19      9.65 o
  -2  -2   1      241.92      242.66      2.58 o
  -1  -2   1        0.62        3.52      1.63 o
   0  -2   1      233.50      250.30      3.65 o
   1  -2   1     1547.01     1636.94     12.24 o
   2  -2   1      145.95      135.66      4.71 o
   3  -2   1        0.02        0.24      0.22 o
   4  -2   1        2.33        2.76      0.41 o
  -4  -1   1        0.22        0.00      0.68 o
  -3  -1   1        6.13        6.80      0.72 o
  -2  -1   1       81.00       76.06      1.69 o
   0  -1   1      151.50      161.32      1.13 o
   1  -1   1        3.58        2.81      0.22 o
   2  -1   1       48.70       45.92      3.64 o
   3  -1   1      325.21      334.41      6.88 o
   4  -1   1       11.24       12.05      0.65 o
  -4   0   1       47.21       50.80      2.53 o
  -3   0   1      137.14      142.31      2.45 o
  -2   0   1        2.80        3.69      0.43 o
  -1   0   1      222.80      211.89     17.41 o
   2   0   1      180.56      166.96      2.30 o
   3   0   1       13.07       12.56      0.64 o
   4   0   1        3.93        8.86      1.04 o
  -4   1   1       31.76       32.10      1.75 o
  -3   1   1        9.71       13.13      1.44 o
  -2   1   1      247.21      229.84      2.98 o
  -1   1   1      547.11      512.91      4.51 o
   0   1   1       90.63       99.87      1.25 o
   1   1   1      126.66      136.57      2.97 o
   2   1   1       23.16       25.55      1.38 o
   3   1   1      126.86      131.91      2.15 o
   4   1   1       25.68       25.79      1.02 o
  -4   2   1       16.73       19.47      1.07 o
  -3   2   1       27.94       26.64      0.84 o
  -2   2   1      345.10      350.54      3.75 o
  -1   2   1       34.40       23.07      0.37 o
   0   2   1      112.76      131.76      0.99 o
   1   2   1      109.07      103.31      1.56 o
   2   2   1       10.02        9.29      0.33 o
   3   2   1       18.01       18.80      0.83 o
   4   2   1       13.33       23.04      1.19 o
  -4   3   1        3.70        5.77      1.86 o
  -3   3   1      159.14      151.17      2.47 o
  -2   3   1        6.92        6.04      0.36 o
  -1   3   1      243.33      240.87      2.57 o
   0   3   1       82.86       99.62      1.60 o
   1   3   1      267.11      265.15      3.95 o
   2   3   1       30.43       26.98      0.97 o
   3   3   1       14.83       13.35      0.77 o
   4   3   1        0.61        0.46      0.51 o
  -4   4   1       14.32       13.89      1.49 o
  -3   4   1       12.00       11.02      0.53 o
  -2   4   1       46.97       46.05      1.03 o
  -1   4   1      377.28      403.77      4.64 o
   0   4   1        8.13        8.59      0.45 o
   1   4   1        7.71        7.94      0.54 o
   2   4   1        1.69        2.07      0.46 o
   3   4   1       36.92       36.98      1.49 o
   4   4   1        3.70        4.54      0.84 o
  -3   5   1        0.48        1.84      0.76 o
  -2   5   1       42.91       40.06      1.00 o
  -1   5   1       29.89       31.23      0.78 o
   0   5   1       66.50       71.91      2.13 o
   1   5   1      119.16      124.63      2.94 o
   2   5   1       45.62       48.75      1.78 o
   3   5   1        5.93        5.30      0.80 o
  -3   6   1       13.49       12.25      0.99 o
  -2   6   1      176.55      167.53      3.22 o
  -1   6   1       68.50       68.21      1.76 o
   0   6   1       58.48       62.16      2.13 o
   1   6   1       33.43       36.50      1.63 o
   2   6   1       33.52       35.79      1.87 o
   3   6   1        9.98        8.61      1.01 o
  -2   7   1        3.47        3.58      0.81 o
  -1   7   1       20.09       21.08      2.17 o
   0   7   1       24.62       26.61      1.94 o
   1   7   1      101.34      106.73      3.67 o
   2   7   1       64.19       65.94      3.13 o
  -2  -7   2       25.49       26.91      2.13 o
  -1  -7   2       33.74       33.32      1.80 o
   0  -7   2        4.81        5.23      0.74 o
   1  -7   2       52.47       52.90      1.87 o
   2  -7   2       19.57       19.50      1.07 o
  -3  -6   2        1.80        0.42      0.49 o
  -2  -6   2       40.99       43.45      1.92 o
  -1  -6   2       38.34       41.31      1.75 o
   0  -6   2       84.67       88.08      2.63 o
   1  -6   2       43.12       36.31      0.97 o
   2  -6   2        4.33        4.04      0.56 o
   3  -6   2       64.94       63.48      3.03 o
  -3  -5   2        2.71        3.88      1.18 o
  -2  -5   2        5.57        5.98      1.37 o
  -1  -5   2       28.33       29.86      1.14 o
   0  -5   2      109.61      116.46      1.81 o
   1  -5   2      252.17      231.25      4.13 o
   2  -5   2       91.71       79.88      3.37 o
   3  -5   2       17.35       14.32      0.98 o
  -4  -4   2        4.05        6.00      1.25 o
  -3  -4   2       46.97       43.53      1.95 o
  -2  -4   2      204.40      198.97      3.00 o
  -1  -4   2        2.74        2.72      0.55 o
   0  -4   2       64.41       72.79      1.56 o
   1  -4   2        5.53        5.74      0.33 o
   2  -4   2        1.56        3.53      0.28 o
   3  -4   2      221.59      212.57      6.42 o
   4  -4   2       59.15       49.99      5.77 o
  -4  -3   2      232.91      209.68      5.18 o
  -3  -3   2      103.20      101.69      3.08 o
  -2  -3   2        1.01        0.72      0.18 o
  -1  -3   2      253.34      261.78      2.60 o
   0  -3   2     1113.10     1226.54     10.26 o
   1  -3   2       75.19       60.94      1.31 o
   2  -3   2        0.67        0.32      0.16 o
   3  -3   2       30.86       27.83      1.38 o
   4  -3   2        5.59        8.39      4.05 o
  -4  -2   2        7.00        4.99      0.66 o
  -3  -2   2       99.39       94.39      3.11 o
  -2  -2   2     1865.52     1877.68     16.30 o
  -1  -2   2       73.13       84.00      1.27 o
   0  -2   2        2.97        2.90      0.15 o
   1  -2   2      213.11      204.96      3.93 o
   2  -2   2      551.51      607.30      6.23 o
   3  -2   2       18.29       15.20      0.70 o
   4  -2   2       28.04       26.64      1.09 o
  -4  -1   2       16.99       18.79      1.66 o
  -3  -1   2        0.10        0.05      0.15 o
  -2  -1   2       24.35       28.47      0.58 o
  -1  -1   2       98.38       93.03      1.12 o
   1  -1   2      416.20      401.39      8.12 o
   2  -1   2        0.17        0.22      0.13 o
   3  -1   2       41.29       43.68      1.84 o
   4  -1   2       83.42       83.79      2.14 o
  -4   0   2        0.54        4.35      3.00 o
  -3   0   2       90.21       90.52      2.11 o
  -2   0   2       75.36       68.17      1.09 o
  -1   0   2       32.93       32.86      1.90 o
   1   0   2      310.27      289.62      2.00 o
   2   0   2       37.39       37.93      0.66 o
   3   0   2       93.84       92.04      1.65 o
   4   0   2        4.13        5.11      1.26 o
  -4   1   2        1.82        3.52      0.61 o
  -3   1   2      160.07      157.90      3.28 o
  -2   1   2       79.22       68.68      2.62 o
  -1   1   2       71.05       53.55      1.15 o
   0   1   2       84.63       86.42      0.83 o
   1   1   2       18.60       15.61      0.24 o
   2   1   2        2.53        1.35      0.23 o
   3   1   2      131.59      130.07      5.90 o
   4   1   2        1.72        3.13      0.77 o
  -4   2   2       54.50       57.41      4.65 o
  -3   2   2        0.51        0.39      0.21 o
  -2   2   2       78.15       72.94      1.01 o
  -1   2   2      137.93      153.15      1.94 o
   0   2   2     1010.68     1073.81     10.42 o
   1   2   2       39.62       34.47      0.73 o
   2   2   2       38.40       37.53      2.28 o
   3   2   2        1.24        1.21      0.30 o
   4   2   2        3.39        2.83      0.41 o
  -4   3   2       38.62       36.36      2.91 o
  -3   3   2       66.25       69.52      2.79 o
  -2   3   2      266.05      267.34      3.24 o
  -1   3   2        2.17        2.29      0.18 o
   0   3   2        8.09        8.29      0.22 o
   1   3   2        7.71        7.10      0.45 o
   2   3   2      199.22      185.60      3.46 o
   3   3   2       16.95       17.17      0.95 o
   4   3   2       19.37       18.43      2.48 o
  -4   4   2        1.86        4.73      2.20 o
  -3   4   2       23.54       24.02      1.12 o
  -2   4   2      125.09      123.67      1.98 o
  -1   4   2      177.03      181.36      2.36 o
   0   4   2      257.15      289.35      4.71 o
   1   4   2      122.66      130.38      2.71 o
   2   4   2       61.94       60.69      3.06 o
   3   4   2        0.03        0.12      0.40 o
   4   4   2        9.34        7.13      1.02 o
  -3   5   2      117.26      114.65      3.89 o
  -2   5   2      149.60      149.62      2.88 o
  -1   5   2       47.89       48.00      1.36 o
   0   5   2      147.92      158.86      3.41 o
   1   5   2       97.58      105.44      2.78 o
   2   5   2       51.57       58.01      2.07 o
   3   5   2       57.68       55.30      2.33 o
  -3   6   2        0.71        0.64      0.35 o
  -2   6   2       51.38       51.18      1.37 o
  -1   6   2       14.80       15.65      0.91 o
   0   6   2      367.81      401.06      8.39 o
   1   6   2       95.45      103.00      3.21 o
   2   6   2       45.25       46.10      2.21 o
  -2   7   2       36.81       35.04      1.57 o
  -1   7   2        8.93        9.48      0.89 o
   0   7   2       58.78       59.26      2.26 o
   1   7   2       21.65       21.25      1.51 o
   2   7   2      104.04      111.19      4.32 o
  -2  -7   3       22.06       22.21      1.61 o
  -1  -7   3       18.21       19.26      1.37 o
   0  -7   3       46.58       42.84      1.86 o
   1  -7   3        4.42        4.30      1.05 o
   2  -7   3      106.46      104.34      3.13 o
  -3  -6   3        1.28        1.97      0.65 o
  -2  -6   3        1.63        0.98      0.53 o
  -1  -6   3       41.69       43.86      3.78 o
   0  -6   3      188.53      175.68      6.78 o
   1  -6   3       27.28       25.36      0.85 o
   2  -6   3       21.55       16.38      0.96 o
   3  -6   3        1.51        0.87      0.52 o
  -3  -5   3       52.35       49.94      3.98 o
  -2  -5   3        3.79        4.86      2.37 o
  -1  -5   3       14.55       13.71      1.28 o
   0  -5   3        5.16        5.91      0.33 o
   1  -5   3        2.32        3.84      0.34 o
   2  -5   3      317.28      287.89      5.81 o
   3  -5   3       37.61       31.12      2.05 o
  -4  -4   3       38.02       34.08      2.55 o
  -3  -4   3        0.38        0.14      0.22 o
  -2  -4   3      153.17      147.92      2.82 o
  -1  -4   3      366.88      410.28      4.76 o
   0  -4   3       13.95        9.60      0.34 o
   1  -4   3        2.28        2.12      0.30 o
   2  -4   3      104.31       97.87      5.75 o
   3  -4   3        4.23        8.19      3.07 o
   4  -4   3       67.54       62.61      6.82 o
  -4  -3   3       52.83       47.64      2.82 o
  -3  -3   3      293.97      274.08      6.38 o
  -2  -3   3       12.79       13.52      0.41 o
  -1  -3   3        5.72        5.08      0.25 o
   0  -3   3      238.03      245.50      2.59 o
   1  -3   3      485.44      574.54      7.78 o
   2  -3   3       19.27       16.84      0.43 o
   3  -3   3       55.81       53.01      3.88 o
   4  -3   3       27.61       25.59      2.55 o
  -4  -2   3        0.05        0.15      0.37 o
  -3  -2   3        0.66        0.93      0.47 o
  -2  -2   3       86.10       86.37      2.63 o
  -1  -2   3      508.86      536.81      4.45 o
   0  -2   3      398.82      417.53      9.19 o
   1  -2   3       70.46       75.40      1.64 o
   2  -2   3      114.72      106.99      2.18 o
   3  -2   3      109.64      107.85      2.17 o
   4  -2   3        1.71        1.71      0.58 o
  -4  -1   3       17.61       21.59      1.36 o
  -3  -1   3        3.98        3.71      0.50 o
  -2  -1   3        0.02        0.12      0.10 o
  -1  -1   3      121.66      103.88      4.83 o
   0  -1   3      487.29      521.67      8.01 o
   1  -1   3       14.70       18.58      0.48 o
   2  -1   3      227.81      215.14      3.49 o
   3  -1   3        5.45        5.60      0.64 o
   4  -1   3        9.42       10.69      2.02 o
  -4   0   3       49.67       51.88      1.89 o
  -3   0   3       51.23       51.81      1.49 o
  -2   0   3       12.24       10.91      1.30 o
  -1   0   3       52.56       52.79      1.64 o
   0   0   3        0.93        2.74      0.93 o
   1   0   3      271.61      238.41      2.42 o
   2   0   3      470.25      458.59      5.68 o
   3   0   3        0.09        1.10      0.33 o
   4   0   3        2.33        2.26      0.43 o
  -4   1   3        0.20        1.92      1.44 o
  -3   1   3        0.52        0.34      0.31 o
  -2   1   3       95.07       92.06      2.32 o
  -1   1   3     1215.15     1153.71     11.15 o
   0   1   3       11.11       11.41      0.46 o
   1   1   3      114.04      117.22      1.57 o
   2   1   3       26.06       25.42      0.49 o
   3   1   3       47.84       46.93      2.20 o
   4   1   3       36.43       32.71      1.30 o
  -4   2   3       33.09       41.46      6.93 o
  -3   2   3      104.38      108.82      2.68 o
  -2   2   3        0.18        0.38      0.15 o
  -1   2   3      186.33      195.45      1.92 o
   0   2   3       16.17       15.45      0.22 o
   1   2   3      702.57      645.95      8.99 o
   2   2   3       44.38       41.63      0.74 o
   3   2   3       74.74       80.11      1.88 o
   4   2   3        2.10        1.71      0.43 o
  -4   3   3        2.99       15.75      8.95 o
  -3   3   3      199.90      197.68      5.47 o
  -2   3   3      192.70      192.65      2.51 o
  -1   3   3      351.48      381.91      4.97 o
   0   3   3      218.26      228.44      4.45 o
   1   3   3      462.43      487.87      7.10 o
   2   3   3        0.63        0.53      0.34 o
   3   3   3       38.89       36.83      2.45 o
   4   3   3        3.31        4.62      0.74 o
  -4   4   3       38.68       40.73      3.24 o
  -3   4   3      209.16      194.97     11.58 o
  -2   4   3        5.11        6.19      1.48 o
  -1   4   3      349.18      361.56      4.27 o
   0   4   3      190.52      191.92      3.32 o
   1   4   3      180.80      198.56      3.83 o
   2   4   3      156.93      147.26      3.45 o
   3   4   3       47.05       41.10      1.90 o
  -3   5   3       53.92       50.94      1.46 o
  -2   5   3        2.14        1.96      0.36 o
  -1   5   3      810.05      850.69     15.65 o
   0   5   3       51.09       50.77      1.61 o
   1   5   3      143.15      149.03      3.65 o
   2   5   3       31.82       33.55      2.86 o
   3   5   3       57.12       52.36      2.26 o
  -3   6   3       27.98       28.36      1.65 o
  -2   6   3        0.29        0.06      0.34 o
  -1   6   3       91.36       93.53      2.59 o
   0   6   3       50.70       53.33      1.89 o
   1   6   3      338.17      372.25      8.73 o
   2   6   3       52.25       56.05      2.55 o
  -2   7   3        1.72        0.52      0.46 o
  -1   7   3       17.19       17.76      1.15 o
   0   7   3        0.12       -0.33      0.79 o
   1   7   3       30.18       34.14      1.89 o
  -2  -7   4        9.40        8.85      1.09 o
  -1  -7   4       91.67       97.85      3.32 o
   0  -7   4        1.61        2.28      0.63 o
   1  -7   4       12.13        8.43      0.80 o
   2  -7   4        4.42        4.68      0.72 o
  -3  -6   4        6.46        4.98      1.06 o
  -2  -6   4        2.25        2.83      0.60 o
  -1  -6   4       13.18       14.07      0.97 o
   0  -6   4        1.54        1.84      0.50 o
   1  -6   4      251.59      223.08      4.53 o
   2  -6   4        9.64        8.50      0.79 o
   3  -6   4        0.42        0.18      0.69 o
  -3  -5   4       64.78       54.81      2.06 o
  -2  -5   4       85.19       87.97      4.87 o
  -1  -5   4        0.45        0.36      0.19 o
   0  -5   4        1.03        1.18      0.23 o
   1  -5   4      138.05      142.09      2.79 o
   2  -5   4        1.95        1.82      0.53 o
   3  -5   4       88.83       79.44      3.18 o
  -4  -4   4       38.30       34.85      2.59 o
  -3  -4   4        2.34        2.98      0.39 o
  -2  -4   4       10.46       10.40      0.47 o
  -1  -4   4      111.82      118.51      2.02 o
   0  -4   4      202.49      227.43      3.43 o
   1  -4   4       12.52       11.87      0.40 o
   2  -4   4       53.19       51.50      1.58 o
   3  -4   4       68.71       67.19      2.19 o
   4  -4   4        1.26        1.42      0.64 o
  -4  -3   4        0.02        0.22      0.63 o
  -3  -3   4       29.87       32.47      1.31 o
  -2  -3   4       45.53       45.17      1.24 o
  -1  -3   4      110.84      114.21      1.44 o
   0  -3   4      210.83      204.82      2.71 o
   1  -3   4      114.41      110.50      1.94 o
   2  -3   4       93.00       91.67      2.51 o
   3  -3   4        2.04        2.50      0.84 o
   4  -3   4       11.94       10.86      1.65 o
  -4  -2   4        0.02       -0.22      0.38 o
  -3  -2   4        6.98        6.28      0.41 o
  -2  -2   4      125.96      112.01      4.03 o
  -1  -2   4      173.25      170.04      1.77 o
   0  -2   4       67.04       72.85      1.17 o
   1  -2   4      200.38      211.93      8.97 o
   2  -2   4       93.11       89.90      1.99 o
   3  -2   4       23.76       23.53      1.76 o
   4  -2   4       12.01       13.83      1.05 o
  -4  -1   4       17.97       20.19      1.15 o
  -3  -1   4        0.55        4.03      0.91 o
  -2  -1   4       24.64       22.04      0.82 o
  -1  -1   4       99.83       96.14      1.15 o
   0  -1   4      780.94      721.15      4.79 o
   1  -1   4      821.08      805.64      9.81 o
   2  -1   4        0.18        0.64      0.15 o
   3  -1   4        1.47        1.97      0.29 o
   4  -1   4       34.27       33.91      1.68 o
  -4   0   4       11.06       12.05      1.32 o
  -3   0   4       34.67       37.95      1.35 o
  -2   0   4      540.20      531.03      7.17 o
  -1   0   4        0.62        1.72      0.57 o
   0   0   4      246.40      234.88      1.65 o
   1   0   4      269.49      258.42      5.92 o
   2   0   4      175.17      167.25      5.90 o
   3   0   4      114.69      109.88      2.71 o
   4   0   4       55.48       53.77      1.77 o
  -4   1   4       33.17       36.11      2.48 o
  -3   1   4        1.32        5.64      3.66 o
  -2   1   4      329.14      340.97      9.59 o
  -1   1   4       14.63       13.71      0.40 o
   0   1   4     1327.62     1371.12      9.01 o
   1   1   4       93.90       96.21      2.08 o
   2   1   4      195.76      209.26      2.90 o
   3   1   4       40.95       40.63      1.31 o
   4   1   4       47.15       46.80      2.81 o
  -4   2   4      162.63      165.80      7.00 o
  -3   2   4      100.27      100.59      2.58 o
  -2   2   4      294.69      296.30      3.58 o
  -1   2   4      134.58      140.59      1.49 o
   0   2   4     1734.91     1923.12     12.96 o
   1   2   4        2.68        2.10      0.20 o
   2   2   4       98.23       92.60      1.97 o
   3   2   4       24.21       23.63      0.76 o
   4   2   4       61.84       53.75      4.17 o
  -4   3   4      183.27      185.59      7.35 o
  -3   3   4       10.04       13.58      4.89 o
  -2   3   4      384.91      388.13      5.95 o
  -1   3   4      220.89      229.06      2.64 o
   0   3   4      504.09      564.17     18.60 o
   1   3   4      283.46      294.03      4.80 o
   2   3   4      192.50      183.67      3.65 o
   3   3   4       28.75       28.21      1.34 o
   4   3   4        1.41        1.50      0.66 o
  -4   4   4       22.57       25.18      1.65 o
  -3   4   4        0.07       -0.24      0.42 o
  -2   4   4      966.19     1013.79     12.90 o
  -1   4   4        0.08        0.22      0.39 o
   0   4   4      298.08      307.33      5.09 o
   1   4   4       78.40       76.54      1.86 o
   2   4   4      193.41      197.51      4.61 o
   3   4   4       29.67       29.18      1.53 o
  -3   5   4       13.82       12.96      1.01 o
  -2   5   4       69.50       70.68      1.58 o
  -1   5   4       64.94       66.43      1.82 o
   0   5   4      646.84      693.53     12.02 o
   1   5   4       23.72       25.61      1.25 o
   2   5   4       31.57       30.68      1.64 o
   3   5   4        1.27        1.31      0.64 o
  -3   6   4        1.48        1.19      0.56 o
  -2   6   4        4.39        4.07      0.47 o
  -1   6   4       13.30       13.53      0.87 o
   0   6   4       54.02       56.03      1.97 o
   1   6   4       22.40       22.12      1.85 o
   2   6   4       70.26       73.02      2.91 o
  -2   7   4       10.82       10.44      0.96 o
  -1   7   4        3.43        3.54      0.65 o
   0   7   4        1.03        1.10      0.57 o
   1   7   4       14.16       14.00      1.26 o
  -2  -7   5        7.18        6.82      1.59 o
  -1  -7   5        0.44        0.41      0.52 o
   0  -7   5      114.80      107.84      3.32 o
   1  -7   5        0.24        0.12      0.37 o
   2  -7   5        0.19       -0.43      0.46 o
  -2  -6   5        0.14        0.05      0.34 o
  -1  -6   5        0.02       -0.07      0.36 o
   0  -6   5       87.75       82.73      2.17 o
   1  -6   5        0.21       -0.31      0.33 o
   2  -6   5       62.34       58.39      2.15 o
   3  -6   5        5.69        7.07      0.87 o
  -3  -5   5        5.61        5.45      0.63 o
  -2  -5   5       27.81       25.71      1.26 o
  -1  -5   5       53.87       55.61      1.22 o
   0  -5   5        3.88        4.09      0.37 o
   1  -5   5       19.49       17.96      0.89 o
   2  -5   5       89.37       91.50      2.55 o
   3  -5   5        8.84       10.49      2.09 o
  -4  -4   5        3.08        3.63      1.17 o
  -3  -4   5        2.67        2.33      0.33 o
  -2  -4   5        9.07        9.30      0.56 o
  -1  -4   5      154.48      157.05      2.22 o
   0  -4   5       34.38       34.34      0.87 o
   1  -4   5       48.45       47.83      1.86 o
   2  -4   5        0.24        0.37      0.34 o
   3  -4   5        6.03        5.63      0.73 o
   4  -4   5        2.08        2.99      0.74 o
  -4  -3   5        9.57        9.26      0.82 o
  -3  -3   5       50.14       51.61      3.34 o
  -2  -3   5       30.97       28.82      1.31 o
  -1  -3   5       26.14       28.04      0.59 o
   0  -3   5       18.41       22.46      0.49 o
   1  -3   5      218.56      215.15      3.55 o
   2  -3   5       24.81       24.28      1.33 o
   3  -3   5       20.45       21.17      1.16 o
   4  -3   5        0.04        0.22      0.48 o
  -4  -2   5        0.33        0.01      0.36 o
  -3  -2   5        7.83        6.97      0.59 o
  -2  -2   5      151.18      134.82     12.44 o
  -1  -2   5      413.11      408.34      6.94 o
   0  -2   5      574.90      571.17     14.07 o
   1  -2   5        0.57        0.13      0.20 o
   2  -2   5       84.72       77.03      1.86 o
   3  -2   5       88.45       85.81      2.58 o
   4  -2   5        0.46        0.03      0.53 o
  -4  -1   5        6.28       12.34      1.56 o
  -3  -1   5      152.31      154.14      3.23 o
  -2  -1   5        1.90        1.71      0.10 o
  -1  -1   5      142.59      154.20      2.01 o
   0  -1   5      753.49      752.68      7.18 o
   1  -1   5      294.72      275.48      3.78 o
   2  -1   5      264.09      223.66      9.02 o
   3  -1   5      178.38      173.00      3.67 o
   4  -1   5       64.92       68.98      2.72 o
  -4   0   5        8.61       10.10      1.62 o
  -3   0   5      216.78      214.02      4.29 o
  -2   0   5        2.23        2.62      0.45 o
  -1   0   5      879.46      863.62      8.86 o
   0   0   5      132.83      126.22      1.13 o
   1   0   5      333.41      344.11      5.78 o
   2   0   5      250.89      258.12      3.80 o
   3   0   5       83.74       83.68      1.89 o
   4   0   5       11.70       11.93      3.02 o
  -4   1   5       31.32       35.20      2.91 o
  -3   1   5      166.21      181.65      6.90 o
  -2   1   5        5.55        4.24      0.45 o
  -1   1   5     1991.63     2050.48     20.66 o
   0   1   5       13.29       10.37      0.25 o
   1   1   5      141.36      127.48      5.75 o
   2   1   5      103.59       97.09      1.96 o
   3   1   5      109.43      113.00      2.06 o
   4   1   5       11.77       10.99      0.85 o
  -4   2   5       35.25       41.25     11.01 o
  -3   2   5      213.41      215.72      4.80 o
  -2   2   5      153.15      153.08      2.91 o
  -1   2   5      759.42      809.30     10.82 o
   0   2   5      203.08      218.15      2.89 o
   1   2   5      552.74      555.63      4.69 o
   2   2   5      134.09      125.14      2.10 o
   3   2   5        1.67        1.99      0.42 o
   4   2   5        4.55        5.06      0.77 o
  -4   3   5        0.20       -0.32      0.52 o
  -3   3   5      609.93      616.75     12.11 o
  -2   3   5       58.49       56.12      3.21 o
  -1   3   5      331.40      339.65      4.92 o
   0   3   5      150.37      153.39      2.52 o
   1   3   5      450.96      478.38      7.39 o
   2   3   5       20.18       20.07      1.98 o
   3   3   5       10.62        8.99      1.04 o
   4   3   5       23.41       20.50      1.44 o
  -4   4   5       20.13       23.30      1.52 o
  -3   4   5       22.81       23.66      1.22 o
  -2   4   5       36.67       36.27      1.90 o
  -1   4   5      657.05      632.46      9.35 o
   0   4   5        0.02        0.11      0.24 o
   1   4   5       72.11       72.08      2.25 o
   2   4   5       20.89       21.37      1.12 o
   3   4   5      103.12      103.55      3.38 o
  -3   5   5        1.86        2.05      0.60 o
  -2   5   5       43.63       44.10      1.22 o
  -1   5   5       73.23       70.58      2.27 o
   0   5   5        3.28        3.33      0.53 o
   1   5   5       59.42       64.61      2.12 o
   2   5   5        0.38        0.33      0.47 o
   3   5   5        3.18        3.54      1.02 o
  -3   6   5        7.18        8.62      2.43 o
  -2   6   5        2.83        3.28      0.46 o
  -1   6   5       21.34       22.39      1.15 o
   0   6   5       40.64       42.91      1.72 o
   1   6   5       16.96       17.36      1.90 o
   2   6   5        5.49        6.70      0.98 o
  -2   7   5       85.09       72.58      2.55 o
  -1   7   5       45.90       46.34      1.93 o
   0   7   5        8.20        8.11      1.47 o
   1   7   5        9.10        9.45      1.09 o
  -1  -7   6       30.95       31.08      1.65 o
   1  -7   6       22.55       20.46      1.10 o
  -2  -6   6       11.76       11.04      1.01 o
  -1  -6   6        0.21        0.29      0.27 o
   0  -6   6        1.80        1.27      0.34 o
   1  -6   6       60.67       59.01      1.88 o
   2  -6   6       16.09       16.42      1.10 o
  -3  -5   6        0.64        0.02      0.51 o
  -2  -5   6       59.45       57.73      2.52 o
  -1  -5   6        0.45        0.54      0.26 o
   0  -5   6       18.19       18.57      0.64 o
   1  -5   6        1.66        2.08      0.48 o
   2  -5   6        0.22        0.22      0.45 o
   3  -5   6        2.65        3.38      0.72 o
  -4  -4   6       11.18        8.98      1.61 o
  -3  -4   6        1.48        1.89      0.47 o
  -2  -4   6        4.55        4.78      0.39 o
  -1  -4   6       22.80       22.54      1.09 o
   0  -4   6      175.24      171.62      2.46 o
   1  -4   6        8.71        8.50      0.58 o
   2  -4   6       22.84       20.77      1.04 o
   3  -4   6        3.63        4.54      0.73 o
  -4  -3   6        2.95        3.40      0.71 o
  -3  -3   6      112.72      112.22      2.79 o
  -2  -3   6      123.78      117.89      2.66 o
  -1  -3   6      190.80      190.62      2.94 o
   0  -3   6        4.27        2.92      0.48 o
   1  -3   6      376.99      367.27      5.86 o
   2  -3   6      108.87      111.86      3.35 o
   3  -3   6        2.61        3.09      0.87 o
   4  -3   6       11.15       12.06      1.28 o
  -4  -2   6       29.26       29.94      1.41 o
  -3  -2   6        0.47        0.44      0.42 o
  -2  -2   6       34.33       37.97      1.03 o
  -1  -2   6      587.26      620.73      6.07 o
   0  -2   6      179.64      174.24      4.26 o
   1  -2   6      375.31      370.74      5.56 o
   2  -2   6      335.41      335.00      6.18 o
   3  -2   6      297.73      309.18      7.12 o
   4  -2   6       56.90       56.87      2.43 o
  -4  -1   6       87.60       92.05      6.08 o
  -3  -1   6        0.10        2.66      2.02 o
  -2  -1   6      244.27      226.86      3.62 o
  -1  -1   6       84.68       80.23      1.67 o
   0  -1   6      173.06      204.99      1.99 o
   1  -1   6      640.41      655.84      8.58 o
   2  -1   6       91.60       87.40      2.01 o
   3  -1   6       40.87       38.64      3.25 o
   4  -1   6      220.73      226.34      7.84 o
  -4   0   6       68.45       68.72      2.38 o
  -3   0   6       15.57       15.81      3.03 o
  -2   0   6      813.87      858.00     11.95 o
  -1   0   6       32.15       25.45      0.74 o
   0   0   6       65.19       53.53      0.65 o
   1   0   6      280.28      273.94      2.80 o
   2   0   6      104.86      120.71      2.15 o
   3   0   6       59.91       63.32      3.62 o
   4   0   6       11.79       13.28      1.83 o
  -4   1   6       66.82       67.45      4.02 o
  -3   1   6       79.95       78.53      2.18 o
  -2   1   6      440.26      474.54     16.28 o
  -1   1   6        9.66        9.85      0.80 o
   0   1   6      758.88      818.18      8.02 o
   1   1   6      431.85      412.09      3.91 o
   2   1   6        1.15        1.97      0.24 o
   3   1   6       24.87       24.73      0.83 o
   4   1   6       16.40       17.03      1.16 o
  -4   2   6      229.97      233.72      9.49 o
  -3   2   6       93.09       97.84      2.76 o
  -2   2   6      176.80      175.07      3.32 o
  -1   2   6      190.09      187.28      2.05 o
   0   2   6      613.34      690.33     20.93 o
   1   2   6        0.07        0.13      0.10 o
   2   2   6       11.63       11.12      0.42 o
   3   2   6      101.00       96.74      3.21 o
   4   2   6        0.01        0.60      0.47 o
  -4   3   6        1.71        3.85      0.81 o
  -3   3   6        8.87        7.16      1.96 o
  -2   3   6      285.25      274.55      5.03 o
  -1   3   6       19.03       17.80      0.62 o
   0   3   6      138.57      145.44      2.56 o
   1   3   6       90.45       88.97      2.00 o
   2   3   6      161.66      164.76      3.93 o
   3   3   6        6.45        6.38      0.81 o
   4   3   6        0.37        0.71      0.59 o
  -4   4   6       14.40       15.01      1.30 o
  -3   4   6       46.00       47.38      1.88 o
  -2   4   6       71.12       65.56      2.11 o
  -1   4   6        1.64        1.60      0.23 o
   0   4   6        2.80        2.38      0.42 o
   1   4   6        1.05        1.57      0.62 o
   2   4   6       23.52       21.70      1.88 o
   3   4   6        6.51        7.40      1.67 o
  -3   5   6        0.02       -0.16      0.49 o
  -2   5   6       63.52       61.47      1.43 o
  -1   5   6       63.90       67.14      1.83 o
   0   5   6       65.23       67.63      1.96 o
   1   5   6       58.95       61.68      2.90 o
   2   5   6        4.63        4.65      0.78 o
   3   5   6        2.05        3.23      0.78 o
  -3   6   6       73.79       62.39      2.59 o
  -2   6   6       62.08       59.73      1.95 o
  -1   6   6        2.29        2.00      0.53 o
   0   6   6       37.25       39.16      1.88 o
   1   6   6       45.32       48.34      3.13 o
   2   6   6       17.43       19.93      1.54 o
  -1   7   6       33.19       31.79      1.63 o
   0   7   6       65.14       63.85      2.63 o
   1   7   6        2.76        4.21      0.88 o
  -1  -7   7        0.01        0.18      0.47 o
   0  -7   7       21.40       18.63      1.78 o
   1  -7   7       13.99       15.67      1.05 o
  -2  -6   7        5.50        3.82      0.71 o
  -1  -6   7        6.00        6.22      0.67 o
   0  -6   7        8.85        8.78      0.56 o
   1  -6   7        1.08        1.46      0.56 o
   2  -6   7        1.36        0.68      0.52 o
  -3  -5   7        0.55        1.46      0.77 o
  -2  -5   7       77.68       72.55      2.52 o
  -1  -5   7       62.36       63.42      1.91 o
   0  -5   7        0.40        0.47      0.25 o
   1  -5   7       14.06       12.80      0.79 o
   2  -5   7       23.61       25.73      1.32 o
   3  -5   7       16.50       19.54      2.55 o
  -3  -4   7       24.23       20.92      1.17 o
  -2  -4   7       49.33       45.84      1.68 o
  -1  -4   7        4.07        4.03      0.47 o
   0  -4   7      571.94      554.33      8.75 o
   1  -4   7       59.13       58.17      1.69 o
   2  -4   7        9.20       10.02      0.81 o
   3  -4   7       19.49       18.60      1.28 o
  -4  -3   7        0.00       -0.24      0.42 o
  -3  -3   7        6.61        4.51      1.14 o
  -2  -3   7      272.83      268.92     10.68 o
  -1  -3   7       57.25       53.56      1.65 o
   0  -3   7      286.02      279.83      5.36 o
   1  -3   7      317.79      313.21      6.33 o
   2  -3   7      717.12      774.50     16.12 o
   3  -3   7       50.53       53.38      2.23 o
   4  -3   7        7.58        8.98      1.18 o
  -4  -2   7        0.01       -0.56      0.56 o
  -3  -2   7       37.64       36.56      1.32 o
  -2  -2   7       32.02       31.53      1.98 o
  -1  -2   7       10.44       16.77      0.74 o
   0  -2   7      574.72      642.95      8.54 o
   1  -2   7       59.87       57.03      1.36 o
   2  -2   7       86.94       81.27      2.20 o
   3  -2   7      321.24      329.87      7.77 o
   4  -2   7      117.34      118.12      4.21 o
  -4  -1   7       31.43       31.49      3.03 o
  -3  -1   7      222.78      236.84      6.59 o
  -2  -1   7       29.36       25.97      1.25 o
  -1  -1   7        3.22        2.66      0.66 o
   0  -1   7      323.99      359.21      4.92 o
   1  -1   7       25.80       35.40      0.99 o
   2  -1   7      133.34      136.13      2.92 o
   3  -1   7       21.97       22.64      1.19 o
   4  -1   7       16.93       17.35      1.44 o
  -4   0   7       33.63       33.01      1.67 o
  -3   0   7      133.56      136.77      5.31 o
  -2   0   7       21.67       22.27      0.85 o
  -1   0   7      414.95      416.88      8.65 o
   0   0   7      651.76      631.60      5.51 o
   1   0   7       41.36       51.16      0.88 o
   2   0   7       52.64       49.98      1.34 o
   3   0   7        3.36        3.19      0.43 o
   4   0   7        5.08        4.94      0.76 o
  -4   1   7       54.85       59.96      2.34 o
  -3   1   7       56.92       56.24      1.78 o
  -2   1   7      123.79      121.46      2.41 o
  -1   1   7      283.18      289.89      5.60 o
   0   1   7       56.37       49.24      0.72 o
   1   1   7        8.71        9.19      0.34 o
   2   1   7      301.36      275.87      5.33 o
   3   1   7        0.20        0.62      0.31 o
   4   1   7        0.85        1.04      0.53 o
  -4   2   7        1.70        2.05      1.53 o
  -3   2   7       42.17       41.12      2.01 o
  -2   2   7       32.56       29.56      2.61 o
  -1   2   7      195.15      194.90      2.37 o
   0   2   7      162.40      158.23      6.36 o
   1   2   7      126.96      128.37      2.31 o
   2   2   7       62.62       57.63      1.71 o
   3   2   7        1.54        1.58      0.33 o
   4   2   7       17.73       14.59      1.46 o
  -4   3   7       23.32       25.55      1.65 o
  -3   3   7       45.82       45.60      1.78 o
  -2   3   7        4.12        3.72      0.71 o
  -1   3   7       50.65       53.51      1.21 o
   0   3   7        4.04        3.52      0.24 o
   1   3   7      121.50      116.83      3.17 o
   2   3   7       33.56       32.94      1.32 o
   3   3   7       17.66       19.20      1.57 o
  -4   4   7        2.53        2.80      0.84 o
  -3   4   7       74.22       74.30      2.52 o
  -2   4   7       67.72       66.35      1.33 o
  -1   4   7      139.06      133.57      2.70 o
   0   4   7      130.64      133.92      2.92 o
   1   4   7       63.41       65.70      1.89 o
   2   4   7       10.96       10.66      0.86 o
   3   4   7       50.88       52.21      2.42 o
  -3   5   7       46.71       46.34      2.04 o
  -2   5   7        3.08        3.37      0.46 o
  -1   5   7       68.05       68.91      1.91 o
   0   5   7       89.06       94.16      2.56 o
   1   5   7       67.11       68.04      2.74 o
   2   5   7       44.11       45.97      2.08 o
  -2   6   7       29.30       26.60      1.30 o
  -1   6   7       97.78       90.81      2.78 o
   0   6   7        0.07        0.56      0.47 o
   1   6   7        3.31        4.41      0.82 o
   2   6   7       18.21       20.66      1.60 o
  -1   7   7      168.40      181.24      5.51 o
   0   7   7       18.96       18.40      1.42 o
  -1  -7   8       13.71       14.35      1.53 o
   0  -7   8        1.06        0.81      0.74 o
   1  -7   8        0.12        0.11      0.51 o
  -2  -6   8        6.49        5.19      0.89 o
  -1  -6   8        0.12       -0.14      0.25 o
   0  -6   8        3.22        3.79      0.54 o
   1  -6   8       47.58       55.57      2.26 o
   2  -6   8       17.63       16.55      1.24 o
  -3  -5   8       18.22       17.33      1.65 o
  -2  -5   8        0.74        0.81      0.33 o
  -1  -5   8      456.74      475.18      8.43 o
   0  -5   8       10.51        9.33      0.94 o
   1  -5   8       20.65       23.43      1.14 o
   2  -5   8       12.65       13.28      1.09 o
   3  -5   8       28.35       35.03      2.17 o
  -3  -4   8       94.89       87.62      2.69 o
  -2  -4   8       11.50       10.72      0.54 o
  -1  -4   8      153.52      155.80      2.53 o
   0  -4   8      128.52      130.14      4.56 o
   1  -4   8      871.39      912.50     21.14 o
   2  -4   8       22.87       22.39      1.25 o
   3  -4   8       28.99       31.08      2.24 o
  -4  -3   8        2.47        2.53      0.70 o
  -3  -3   8       10.46       10.21      0.85 o
  -2  -3   8        1.59        1.16      0.25 o
  -1  -3   8      224.19      242.02      4.98 o
   0  -3   8       24.83       21.97      0.51 o
   1  -3   8      114.07      116.99      3.79 o
   2  -3   8      270.59      281.62      6.44 o
   3  -3   8      206.21      226.95      6.22 o
  -4  -2   8       47.08       49.24      2.07 o
  -3  -2   8       10.33       10.44      0.86 o
  -2  -2   8        1.22        1.23      0.19 o
  -1  -2   8      131.96      143.59      5.11 o
   0  -2   8        6.78        2.99      0.37 o
   1  -2   8      136.08      145.94      2.85 o
   2  -2   8       34.98       36.53      2.54 o
   3  -2   8       31.03       27.25      1.57 o
   4  -2   8       46.78       44.09      2.29 o
  -4  -1   8       25.23       25.19      2.49 o
  -3  -1   8       40.58       41.65      1.89 o
  -2  -1   8      142.05      137.64      2.67 o
  -1  -1   8      373.39      358.38      9.26 o
   0  -1   8       88.70      102.90      2.27 o
   1  -1   8       40.86       45.21      1.15 o
   2  -1   8        4.38        4.14      0.60 o
   3  -1   8       10.09       10.96      0.91 o
   4  -1   8        1.16        1.60      0.71 o
  -4   0   8       12.45       14.08      1.88 o
  -3   0   8       40.77       41.60      3.60 o
  -2   0   8       38.73       44.40      2.38 o
  -1   0   8      117.76      110.33      1.88 o
   0   0   8       11.80       15.90      0.50 o
   1   0   8      521.78      503.76      5.11 o
   2   0   8        0.26        0.17      0.20 o
   3   0   8        0.17       -0.07      0.33 o
   4   0   8        2.98        2.28      0.65 o
  -4   1   8        0.21        0.28      0.48 o
  -3   1   8       21.13       21.88      1.52 o
  -2   1   8      175.02      174.16      4.12 o
  -1   1   8       90.02       87.84      1.32 o
   0   1   8       22.68       23.27      0.48 o
   1   1   8      226.18      213.69      2.50 o
   2   1   8        6.69        5.54      0.43 o
   3   1   8       43.28       40.13      1.98 o
   4   1   8        5.05        5.95      2.14 o
  -4   2   8       20.00       20.74      1.41 o
  -3   2   8        0.08       -0.27      0.41 o
  -2   2   8      137.66      144.09      3.04 o
  -1   2   8        9.29        8.17      0.29 o
   0   2   8      358.69      341.52      3.74 o
   1   2   8       46.39       46.55      1.20 o
   2   2   8        9.87        9.92      0.51 o
   3   2   8       30.07       28.91      2.24 o
  -4   3   8       42.51       42.66      2.21 o
  -3   3   8       52.42       53.61      1.93 o
  -2   3   8      150.01      132.88      5.87 o
  -1   3   8      104.38       95.66      1.45 o
   0   3   8      196.99      201.18      3.93 o
   1   3   8       47.93       46.86      1.40 o
   2   3   8      205.80      206.45      6.33 o
   3   3   8        5.73        6.99      2.25 o
  -3   4   8       20.95       21.37      1.29 o
  -2   4   8       62.00       63.97      1.83 o
  -1   4   8      141.37      137.37      2.55 o
   0   4   8      123.77      115.55      2.65 o
   1   4   8       64.45       67.14      2.05 o
   2   4   8        0.15       -0.25      0.46 o
   3   4   8       11.82       11.59      1.16 o
  -3   5   8       13.63       11.70      1.10 o
  -2   5   8       75.60       64.69      2.46 o
  -1   5   8       12.27       16.01      5.21 o
   0   5   8        7.11       10.93      0.83 o
   1   5   8       74.37       76.26      3.73 o
   2   5   8       68.34       71.41      2.85 o
  -2   6   8      268.04      276.74     10.75 o
  -1   6   8       21.95       20.45      1.20 o
   0   6   8       27.40       28.06      1.52 o
   1   6   8        5.58        5.91      1.43 o
   0   7   8      155.10      173.71      5.71 o
   0  -7   9       46.51       47.12      1.93 o
  -2  -6   9      226.23      205.92      6.24 o
  -1  -6   9        0.03       -0.15      0.31 o
   0  -6   9       27.55       29.16      1.29 o
   1  -6   9        1.16        2.04      0.63 o
   2  -6   9       43.01       48.27      2.55 o
  -3  -5   9        0.91        2.47      0.87 o
  -2  -5   9       76.01       70.86      1.68 o
  -1  -5   9       19.22       18.89      0.85 o
   0  -5   9      550.24      582.03     16.94 o
   1  -5   9        4.81        4.57      0.72 o
   2  -5   9       51.63       56.26      2.30 o
   3  -5   9        3.16        4.17      0.97 o
  -3  -4   9        3.30        3.52      0.65 o
  -2  -4   9       50.10       49.30      1.45 o
  -1  -4   9        7.71        6.76      0.66 o
   0  -4   9       86.17       79.63      3.11 o
   1  -4   9      105.77      107.09      2.82 o
   2  -4   9      198.77      205.48      6.40 o
   3  -4   9       14.29       15.46      1.35 o
  -4  -3   9        1.05        1.80      0.65 o
  -3  -3   9        3.28        3.11      0.62 o
  -2  -3   9       23.89       22.23      1.06 o
  -1  -3   9       33.42       27.93      0.72 o
   0  -3   9       60.80       62.15      2.52 o
   1  -3   9       37.01       36.38      1.40 o
   2  -3   9       22.39       23.00      1.36 o
   3  -3   9       14.68       12.49      1.28 o
  -4  -2   9       22.64       22.01      1.44 o
  -3  -2   9       37.96       38.18      1.59 o
  -2  -2   9      109.08      108.11      2.57 o
  -1  -2   9       54.64       54.54      1.04 o
   0  -2   9        3.41        4.20      0.27 o
   1  -2   9       29.08       26.35      1.01 o
   2  -2   9       14.11       13.58      0.95 o
   3  -2   9       13.10       14.16      1.15 o
  -4  -1   9        4.49        6.11      1.67 o
  -3  -1   9        0.58        0.92      0.59 o
  -2  -1   9       90.98       87.39      3.09 o
  -1  -1   9       17.16       15.74      0.49 o
   0  -1   9      421.01      411.36      8.33 o
   1  -1   9        0.13        0.28      0.27 o
   2  -1   9       19.05       19.26      0.99 o
   3  -1   9       13.95       14.12      1.23 o
   4  -1   9        4.73        6.40      1.04 o
  -4   0   9        8.29        9.36      1.09 o
  -3   0   9      100.31      101.14      5.89 o
  -2   0   9        6.55        6.54      1.09 o
  -1   0   9        2.88        2.44      0.26 o
   0   0   9      369.72      378.05      8.07 o
   1   0   9       19.98       17.44      0.51 o
   2   0   9       61.57       65.02      1.86 o
   3   0   9       21.09       20.94      1.17 o
   4   0   9        3.21        3.07      0.72 o
  -4   1   9        3.17        3.53      0.84 o
  -3   1   9      104.45      114.41      5.31 o
  -2   1   9       23.20       23.80      0.97 o
  -1   1   9      492.43      459.49      5.52 o
   0   1   9        9.83       11.27      0.42 o
   1   1   9        0.63        1.39      0.37 o
   2   1   9      113.30      107.19      2.36 o
   3   1   9       55.58       54.64      2.36 o
  -4   2   9       29.64       32.27      1.83 o
  -3   2   9       88.54       96.59      2.94 o
  -2   2   9       22.24       21.38      1.02 o
  -1   2   9      226.79      221.16      2.83 o
   0   2   9      161.34      154.64      2.52 o
   1   2   9      473.30      469.66      7.67 o
   2   2   9        2.29        2.62      0.58 o
   3   2   9        0.01        0.40      0.42 o
  -4   3   9       26.74       29.31      1.82 o
  -3   3   9       28.87       31.59      2.10 o
  -2   3   9      152.58      150.69     10.13 o
  -1   3   9      116.35      105.46      2.55 o
   0   3   9       43.32       39.52      1.47 o
   1   3   9        1.00        2.34      0.45 o
   2   3   9       97.70       97.24      4.30 o
   3   3   9      184.43      186.08      5.32 o
  -3   4   9       25.59       24.74      1.89 o
  -2   4   9       36.45       36.61      1.49 o
  -1   4   9       11.42       17.63      0.85 o
   0   4   9      186.40      184.13      4.00 o
   1   4   9       93.03       93.27      2.66 o
   2   4   9        0.46        0.59      0.49 o
   3   4   9       51.68       51.62      2.44 o
  -3   5   9      256.74      262.53     11.37 o
  -2   5   9       12.94       10.85      1.47 o
  -1   5   9        7.97        9.02      0.74 o
   0   5   9       19.21       18.15      1.02 o
   1   5   9        0.19        0.06      0.40 o
   2   5   9       24.56       24.91      1.58 o
  -2   6   9        0.54        1.30      0.94 o
  -1   6   9      258.69      289.45      7.26 o
   0   6   9       52.32       50.87      2.14 o
   1   6   9        0.01       -0.05      0.78 o
  -2  -6  10        0.19       -0.53      0.99 o
  -1  -6  10      198.85      183.73      4.61 o
   0  -6  10        0.63        1.12      0.49 o
   1  -6  10       47.33       47.83      2.86 o
   2  -6  10        0.00       -0.03      0.81 o
  -2  -5  10        1.89        2.22      0.41 o
  -1  -5  10       36.93       34.47      1.41 o
   0  -5  10       14.44       14.45      1.53 o
   1  -5  10       97.75      101.08      4.44 o
   2  -5  10       18.69       17.63      1.35 o
  -3  -4  10        2.28        2.01      0.59 o
  -2  -4  10       21.63       18.29      0.75 o
  -1  -4  10       13.22       13.55      0.59 o
   0  -4  10       22.03       22.72      1.36 o
   1  -4  10        2.81        2.28      0.55 o
   2  -4  10        0.01        0.37      0.53 o
   3  -4  10        0.26        0.61      0.63 o
  -3  -3  10       18.08       21.09      1.19 o
  -2  -3  10       22.32       19.07      1.62 o
  -1  -3  10        4.05        4.09      0.35 o
   0  -3  10       33.55       30.10      2.14 o
   1  -3  10       18.06       18.34      0.95 o
   2  -3  10       28.31       31.66      1.71 o
   3  -3  10        0.36        0.33      0.54 o
  -4  -2  10        0.64        0.95      0.93 o
  -3  -2  10       42.24       39.09      1.64 o
  -2  -2  10       12.87       11.38      0.87 o
  -1  -2  10      155.75      152.50      2.57 o
   0  -2  10        0.04       -0.06      0.17 o
   1  -2  10       76.92       74.61      2.34 o
   2  -2  10       21.77       24.69      1.96 o
   3  -2  10       18.41       20.82      1.41 o
  -4  -1  10       39.52       41.96      3.97 o
  -3  -1  10        7.14        6.94      0.93 o
  -2  -1  10       15.31       14.45      0.79 o
  -1  -1  10      286.32      277.13     11.61 o
   0  -1  10       32.62       25.77      0.65 o
   1  -1  10       40.96       43.47      1.33 o
   2  -1  10       39.92       40.92      1.60 o
   3  -1  10       19.60       21.32      1.32 o
  -4   0  10       35.38       40.41      2.06 o
  -3   0  10       38.20       39.68      1.55 o
  -2   0  10      321.83      334.71      6.23 o
  -1   0  10        7.54        6.34      0.62 o
   0   0  10        3.52        3.40      0.29 o
   1   0  10      258.08      251.08      8.35 o
   2   0  10      136.82      140.67      4.25 o
   3   0  10        0.57        0.39      0.47 o
  -4   1  10       30.68       34.03      2.30 o
  -3   1  10        0.03        0.40      0.47 o
  -2   1  10      102.94      101.20      2.43 o
  -1   1  10      322.54      301.15      9.44 o
   0   1  10      570.56      561.55      6.37 o
   1   1  10        2.16        2.04      0.26 o
   2   1  10        0.01        0.40      0.55 o
   3   1  10       27.70       26.72      1.83 o
  -4   2  10        5.35        6.79      1.06 o
  -3   2  10      105.17      115.52      3.50 o
  -2   2  10       53.71       55.37      1.88 o
  -1   2  10        7.90        7.54      0.37 o
   0   2  10       13.79       13.24      0.50 o
   1   2  10      400.03      388.28      9.38 o
   2   2  10      311.95      310.63      6.37 o
   3   2  10        0.03        0.11      0.38 o
  -3   3  10       39.78       43.04      1.93 o
  -2   3  10       11.68       17.91      1.53 o
  -1   3  10      250.10      217.77      4.04 o
   0   3  10       57.56       50.42      1.12 o
   1   3  10        9.96       10.51      0.74 o
   2   3  10      131.36      131.46      3.58 o
   3   3  10       56.48       57.12      2.55 o
  -3   4  10        2.42        2.03      0.68 o
  -2   4  10        1.05        1.74      0.48 o
  -1   4  10       33.65       30.83      0.97 o
   0   4  10        2.98        6.94      0.90 o
   1   4  10       83.71       82.69      2.55 o
   2   4  10       26.11       29.45      1.55 o
  -2   5  10      261.72      267.02     10.76 o
  -1   5  10       57.26       53.44      1.82 o
   0   5  10       11.02        9.41      0.86 o
   1   5  10       22.13       20.28      7.91 o
   2   5  10        1.51        2.56      0.77 o
  -2   6  10        0.10        1.41      0.96 o
  -1   6  10        9.63        8.15      0.89 o
   0   6  10       81.31       80.62      2.91 o
   1   6  10       51.33       51.54      2.49 o
  -1  -6  11        0.38       -0.22      0.41 o
   0  -6  11       23.77       23.76      3.21 o
   1  -6  11       17.83       19.20      1.44 o
  -2  -5  11        1.37        1.64      0.51 o
  -1  -5  11        6.06        6.57      0.68 o
   0  -5  11        2.57        2.57      0.56 o
   1  -5  11        3.99        4.04      0.74 o
   2  -5  11        0.61        0.26      0.55 o
  -3  -4  11        8.10        7.08      0.83 o
  -2  -4  11        8.64        7.18      0.60 o
  -1  -4  11       15.99       14.35      0.78 o
   0  -4  11       21.33       22.11      1.35 o
   1  -4  11       19.65       19.58      1.13 o
   2  -4  11        6.63        9.57      1.07 o
   3  -4  11       23.65       27.61      1.87 o
  -3  -3  11        4.12        4.46      0.76 o
  -2  -3  11       24.88       23.79      1.15 o
  -1  -3  11        1.05        0.94      0.28 o
   0  -3  11       97.13       96.46      2.45 o
   1  -3  11       16.18       19.90      1.06 o
   2  -3  11       47.56       57.74      2.96 o
   3  -3  11        6.18        5.87      1.02 o
  -3  -2  11       10.04        9.41      0.92 o
  -2  -2  11      141.01      138.46      3.37 o
  -1  -2  11       28.55       24.72      0.96 o
   0  -2  11        5.81        8.33      0.60 o
   1  -2  11       35.34       34.45      1.33 o
   2  -2  11       49.52       50.99      1.97 o
   3  -2  11        4.68        6.42      0.95 o
  -4  -1  11       39.22       42.57      4.16 o
  -3  -1  11      120.54      122.05      3.65 o
  -2  -1  11       39.42       39.66      1.58 o
  -1  -1  11       11.19        9.71      0.51 o
   0  -1  11      322.08      315.48      8.41 o
   1  -1  11      196.68      181.91      3.93 o
   2  -1  11       12.67       10.70      0.87 o
   3  -1  11        7.95        8.31      1.00 o
  -4   0  11        2.83        4.02      0.86 o
  -3   0  11       17.69       16.62      1.07 o
  -2   0  11      359.64      364.43      7.04 o
  -1   0  11      315.56      300.72     10.16 o
   0   0  11       20.10       19.48      0.62 o
   1   0  11        0.17        0.16      0.32 o
   2   0  11       88.26       94.36      2.84 o
   3   0  11      136.03      147.71      4.47 o
  -4   1  11       47.48       47.92      2.91 o
  -3   1  11        8.91        8.72      0.92 o
  -2   1  11        0.01        0.23      0.36 o
  -1   1  11       32.22       30.27      0.92 o
   0   1  11      833.49      821.79      9.47 o
   1   1  11      290.84      280.87      4.27 o
   2   1  11        0.70        0.81      0.33 o
   3   1  11        1.06        0.48      0.57 o
  -4   2  11       21.22       25.09      1.77 o
  -3   2  11        6.06        9.27      1.47 o
  -2   2  11      172.60      164.18      3.77 o
  -1   2  11        7.29        6.71      0.63 o
   0   2  11       26.41       25.42      0.69 o
   1   2  11      212.35      206.43      4.30 o
   2   2  11      221.69      209.46      3.57 o
   3   2  11       73.81       71.30      3.55 o
  -3   3  11       15.23       13.40      1.19 o
  -2   3  11       34.76       33.84      1.35 o
  -1   3  11       17.55       25.75      0.79 o
   0   3  11      123.75      109.68      3.73 o
   1   3  11       11.78       10.76      0.77 o
   2   3  11       27.14       25.55      1.57 o
   3   3  11       63.05       53.90      3.19 o
  -3   4  11      157.95      166.07      5.09 o
  -2   4  11       32.15       30.17      2.22 o
  -1   4  11       54.26       44.37      1.13 o
   0   4  11       42.51       40.34      1.45 o
   1   4  11       21.37       23.51      1.26 o
   2   4  11       13.24       14.05      1.59 o
  -2   5  11       37.60       32.88      2.61 o
  -1   5  11       82.54       78.59      2.45 o
   0   5  11       72.13       66.04      2.32 o
   1   5  11       13.84       12.76      2.08 o
  -1   6  11        2.75        1.73      0.75 o
   0   6  11       68.26       69.33      2.75 o
  -1  -6  12        9.83        9.47      0.90 o
   0  -6  12        3.35        4.90      0.77 o
   1  -6  12        0.59       -0.30      0.51 o
  -2  -5  12        3.57        3.52      0.57 o
  -1  -5  12       19.52       20.58      1.06 o
   0  -5  12        2.30        2.58      0.59 o
   1  -5  12       22.53       24.77      1.50 o
   2  -5  12       28.30       30.65      1.85 o
  -3  -4  12        0.33        0.37      0.48 o
  -2  -4  12        1.39        1.94      0.55 o
  -1  -4  12       57.64       51.88      3.31 o
   0  -4  12        7.04        7.03      0.94 o
   1  -4  12       73.70       78.87      2.62 o
   2  -4  12        0.91        0.81      0.65 o
  -3  -3  12       58.04       55.44      2.33 o
  -2  -3  12       11.86       12.34      0.89 o
  -1  -3  12        2.39        2.22      0.49 o
   0  -3  12       14.18       14.03      1.26 o
   1  -3  12       60.24       62.92      2.16 o
   2  -3  12        7.66        8.83      1.89 o
   3  -3  12       74.64       88.58      3.62 o
  -3  -2  12       41.90       38.12      1.78 o
  -2  -2  12        9.29        8.79      0.82 o
  -1  -2  12      246.63      227.51     10.58 o
   0  -2  12      150.98      133.16      6.75 o
   1  -2  12       46.89       37.67      1.53 o
   2  -2  12        5.86        4.57      0.74 o
   3  -2  12        2.84        4.09      0.83 o
  -3  -1  12      254.14      258.04      6.48 o
  -2  -1  12       80.89       78.66      2.34 o
  -1  -1  12       25.93       25.49      1.11 o
   0  -1  12        2.10        3.15      0.51 o
   1  -1  12      169.53      160.28      3.83 o
   2  -1  12      199.86      196.74      5.43 o
   3  -1  12        8.15        7.35      1.11 o
  -4   0  12        0.01        0.43      0.86 o
  -3   0  12        0.03        0.15      0.44 o
  -2   0  12       26.60       29.06      1.45 o
  -1   0  12      851.97      844.48     18.00 o
   0   0  12      119.17      123.84      2.53 o
   1   0  12        2.30        2.91      0.32 o
   2   0  12        0.01        0.24      0.40 o
   3   0  12       43.06       42.88      2.13 o
  -3   1  12       59.84       60.23      2.37 o
  -2   1  12        3.82        4.50      0.64 o
  -1   1  12       22.53       20.54      0.92 o
   0   1  12      186.97      188.90      3.78 o
   1   1  12      422.70      407.93      5.63 o
   2   1  12       56.53       56.91      2.17 o
   3   1  12        1.72        3.34      1.85 o
  -3   2  12       21.95       23.68      1.50 o
  -2   2  12       28.04       33.16      1.39 o
  -1   2  12       76.69       68.50      1.73 o
   0   2  12        0.01        0.07      0.20 o
   1   2  12       50.11       44.27      1.17 o
   2   2  12       41.63       37.91      1.55 o
   3   2  12       35.11       32.98      2.35 o
  -3   3  12        6.74        7.79      1.16 o
  -2   3  12       92.57       88.07      2.64 o
  -1   3  12       59.56       56.32      2.02 o
   0   3  12       63.73       66.97      1.97 o
   1   3  12       11.71       11.63      0.84 o
   2   3  12        0.21        0.27      0.42 o
  -3   4  12       46.91       46.53      2.24 o
  -2   4  12       48.96       43.28      1.72 o
  -1   4  12       55.03       49.10      1.85 o
   0   4  12       43.46       37.95      1.63 o
   1   4  12       49.65       50.83      2.11 o
   2   4  12       45.52       46.35      2.35 o
  -2   5  12       20.50       19.51      2.09 o
  -1   5  12      133.30      121.98      5.46 o
   0   5  12       22.92       19.20      1.19 o
   1   5  12       14.79       12.73      1.23 o
  -2  -5  13       18.96       17.93      1.56 o
  -1  -5  13        2.09        3.02      0.96 o
   0  -5  13       67.53       74.02      4.23 o
   1  -5  13        2.33        3.45      0.79 o
  -2  -4  13       11.03       11.66      1.21 o
  -1  -4  13        3.04        2.78      0.53 o
   0  -4  13       38.40       33.50      1.46 o
   1  -4  13        8.99       11.11      1.01 o
   2  -4  13       88.81      109.71      5.04 o
  -3  -3  13        3.52        4.20      0.80 o
  -2  -3  13      139.24      136.88      7.80 o
  -1  -3  13       55.85       52.88      3.45 o
   0  -3  13       65.86       55.31      2.00 o
   1  -3  13        1.63        3.23      1.11 o
   2  -3  13        2.83        3.08      0.77 o
  -3  -2  13        6.47        6.71      0.95 o
  -2  -2  13       12.45       12.60      0.95 o
  -1  -2  13        5.45        4.86      0.55 o
   0  -2  13      196.46      182.36      4.25 o
   1  -2  13      163.81      161.99      4.23 o
   2  -2  13       17.90       14.05      1.17 o
   3  -2  13        5.32        7.43      1.08 o
  -3  -1  13       11.53       12.97      1.53 o
  -2  -1  13      473.14      454.46      9.33 o
  -1  -1  13       12.44       13.23      0.65 o
   0  -1  13        1.43        1.95      0.31 o
   1  -1  13        3.70        5.14      0.76 o
   2  -1  13       80.87       77.63      2.80 o
   3  -1  13       37.88       37.67      2.13 o
  -3   0  13       14.94       16.87      2.42 o
  -2   0  13        7.30        8.83      2.07 o
  -1   0  13       71.69       72.53      3.33 o
   0   0  13      394.11      395.64      5.94 o
   1   0  13       20.81       21.51      1.11 o
   2   0  13        2.04        1.90      0.55 o
   3   0  13        0.04        0.30      0.63 o
  -3   1  13       19.75       23.37      1.53 o
  -2   1  13       13.00       12.31      1.09 o
  -1   1  13        8.54        9.20      0.64 o
   0   1  13       69.73       69.04      1.45 o
   1   1  13        5.01        5.02      0.42 o
   2   1  13       40.83       41.14      2.60 o
   3   1  13        2.04        1.92      1.83 o
  -3   2  13       80.11       85.83      3.19 o
  -2   2  13       56.35       56.10      1.98 o
  -1   2  13       82.53       86.78      2.75 o
   0   2  13        1.06        0.97      0.27 o
   1   2  13        0.47        0.48      0.26 o
   2   2  13       18.85       17.19      1.10 o
  -3   3  13       16.15       13.19      1.22 o
  -2   3  13       17.06       17.90      1.22 o
  -1   3  13       74.92       68.70      1.78 o
   0   3  13      107.59      100.64      3.45 o
   1   3  13       93.35       90.58      2.70 o
   2   3  13        0.71        0.96      0.51 o
  -2   4  13      136.70      129.00      3.86 o
  -1   4  13       16.01       13.53      0.88 o
   0   4  13        4.78        4.18      0.69 o
   1   4  13        8.37        7.77      0.87 o
  -1   5  13       35.52       40.30      2.91 o
   0   5  13      116.83      114.87      4.70 o
  -1  -5  14       13.05       10.43      2.19 o
   0  -5  14        7.01        8.07      0.97 o
   1  -5  14       60.12       70.99      2.94 o
  -2  -4  14        7.32        9.08      2.09 o
  -1  -4  14       46.03       39.38      3.77 o
   0  -4  14        0.01       -0.38      0.44 o
   1  -4  14        1.46        0.80      0.57 o
   2  -4  14        7.80        8.34      2.11 o
  -2  -3  14        6.34        6.55      0.78 o
  -1  -3  14      135.69      116.82      9.70 o
   0  -3  14       65.18       62.31      3.98 o
   1  -3  14       20.84       19.97      1.32 o
   2  -3  14       14.15       17.82      1.43 o
  -3  -2  14      159.43      155.41      4.82 o
  -2  -2  14        0.70        1.28      0.90 o
  -1  -2  14        0.10        0.18      0.24 o
   0  -2  14       13.49       15.49      1.01 o
   1  -2  14       86.63       78.38      2.67 o
   2  -2  14       25.52       25.53      1.89 o
  -3  -1  14        0.85        1.33      0.63 o
  -2  -1  14       11.37       10.16      0.97 o
  -1  -1  14      173.79      166.78      6.10 o
   0  -1  14        2.20        2.01      0.32 o
   1  -1  14        0.19        0.08      0.41 o
   2  -1  14        9.05       10.95      1.07 o
  -3   0  14        0.39        0.15      0.50 o
  -2   0  14       13.88       15.17      1.10 o
  -1   0  14       72.41       65.70      3.63 o
   0   0  14        5.24        5.72      0.77 o
   1   0  14       15.35       17.24      1.04 o
   2   0  14        2.14        2.82      0.65 o
  -3   1  14       34.32       38.85      2.04 o
  -2   1  14       50.89       56.57      2.68 o
  -1   1  14        3.18        3.32      0.55 o
   0   1  14        0.54        1.32      0.37 o
   1   1  14       57.09       56.64      1.57 o
   2   1  14       59.31       66.03      2.59 o
  -3   2  14        0.32       -0.06      0.99 o
  -2   2  14       74.12       75.54      2.60 o
  -1   2  14      141.18      129.66      5.67 o
   0   2  14       93.66       88.20      1.80 o
   1   2  14        0.05        0.00      0.23 o
   2   2  14        0.02       -0.41      0.67 o
  -2   3  14        6.88        7.76      0.99 o
  -1   3  14        1.12        1.97      0.54 o
   0   3  14       18.03       19.14      1.04 o
   1   3  14       86.92       79.25      3.18 o
   2   3  14       29.13       29.18      2.23 o
  -2   4  14       50.06       54.30      2.33 o
  -1   4  14      137.99      135.43      6.00 o
   0   4  14       58.16       65.43      2.79 o
   1   4  14       11.65       12.55      1.10 o
  -1  -4  15       10.52       11.93      2.53 o
   0  -4  15       13.27       12.95      1.20 o
   1  -4  15       20.33       23.23      1.83 o
  -2  -3  15        0.08        0.14      0.40 o
  -1  -3  15       15.78       18.23      3.14 o
   0  -3  15       49.78       42.07      1.81 o
   1  -3  15        7.54        6.91      0.92 o
   2  -3  15        2.12        1.81      0.78 o
  -2  -2  15       34.57       32.41      1.61 o
  -1  -2  15        0.06       -0.01      0.30 o
   0  -2  15        2.31        3.72      1.17 o
   1  -2  15       24.72       28.94      1.62 o
   2  -2  15       24.21       23.28      1.65 o
  -3  -1  15        7.84        7.37      1.07 o
  -2  -1  15       56.98       54.57      2.84 o
  -1  -1  15       15.66       15.28      0.90 o
   0  -1  15        0.12       -0.01      0.36 o
   1  -1  15        2.66        2.88      0.74 o
   2  -1  15        6.99       11.53      1.34 o
  -3   0  15       13.82       15.57      1.36 o
  -2   0  15        8.06        8.36      0.99 o
  -1   0  15        0.99        0.88      0.37 o
   0   0  15      109.46      110.08      7.67 o
   1   0  15      109.50      114.04      3.47 o
   2   0  15        0.10        0.51      0.62 o
  -3   1  15       43.78       49.46      2.42 o
  -2   1  15      105.95      109.57      3.96 o
  -1   1  15       41.43       40.98      2.15 o
   0   1  15        0.44        0.85      0.37 o
   1   1  15        0.19        1.61      0.59 o
   2   1  15       27.91       30.28      1.77 o
  -2   2  15       17.86       23.02      1.43 o
  -1   2  15       24.85       27.70      1.31 o
   0   2  15      129.48      126.08      2.54 o
   1   2  15       23.30       19.48      1.03 o
   2   2  15        8.83        8.57      1.32 o
  -2   3  15      101.63      100.71      4.12 o
  -1   3  15       51.59       59.36      3.68 o
   0   3  15       55.43       58.65      2.58 o
   1   3  15       11.71       11.76      1.00 o
  -1   4  15       33.82       34.17      2.59 o
   0   4  15       46.54       43.92      1.85 o
  -1  -4  16       14.05       11.83      1.42 o
   0  -4  16        0.40        0.38      0.52 o
  -2  -3  16        0.46        0.79      0.86 o
  -1  -3  16       10.89       12.82      1.44 o
   0  -3  16       20.47       20.96      1.67 o
   1  -3  16       10.22       11.05      1.21 o
  -2  -2  16        7.04        7.99      0.86 o
  -1  -2  16        2.73        1.56      0.86 o
   0  -2  16        1.60        1.70      0.60 o
   1  -2  16       37.09       43.88      2.18 o
  -2  -1  16        2.11        2.78      0.65 o
  -1  -1  16      116.35      119.64      3.87 o
   0  -1  16       87.14       89.21      2.96 o
   1  -1  16        0.27        0.23      0.61 o
   2  -1  16        1.44        1.67      0.79 o
  -2   0  16        5.25        4.63      0.82 o
  -1   0  16        0.00       -0.01      0.32 o
   0   0  16        3.48        3.45      0.46 o
   1   0  16       49.90       52.81      2.75 o
   2   0  16       42.30       42.31      2.13 o
  -2   1  16       20.20       23.34      1.56 o
  -1   1  16      104.09      103.82      3.00 o
   0   1  16        6.54        6.81      0.62 o
   1   1  16       15.08       17.00      1.27 o
  -2   2  16       27.07       33.47      1.98 o
  -1   2  16      111.88      126.84      3.65 o
   0   2  16       21.56       21.40      0.90 o
   1   2  16       39.93       40.22      2.45 o
  -1   3  16       49.76       50.78      2.00 o
   0   3  16      102.82      107.90      3.38 o
  -1  -3  17        0.02        0.24      0.65 o
   0  -3  17       68.31       77.29      3.37 o
  -1  -2  17       32.62       35.02      2.35 o
   0  -2  17        0.28        1.57      0.64 o
   1  -2  17        0.07        0.17      0.72 o
  -2  -1  17        1.01        1.18      0.57 o
  -1  -1  17       11.63       12.48      1.44 o
   0  -1  17       43.17       45.87      3.44 o
   1  -1  17       30.30       30.23      2.30 o
  -2   0  17       43.42       47.40      2.35 o
  -1   0  17        0.01       -0.38      0.46 o
   0   0  17       15.11       17.93      1.23 o
   1   0  17       21.16       20.60      2.10 o
  -2   1  17      119.66      144.71      5.72 o
  -1   1  17       21.71       22.81      1.57 o
   0   1  17       26.78       25.67      1.16 o
   1   1  17        0.69        0.94      0.63 o
  -1   2  17       57.75       64.66      2.50 o
   0   2  17      102.58       99.33      2.97 o
  -1  -1  18        8.22       11.30      1.46 o
   0  -1  18       40.51       41.94      2.62 o
  -1   0  18        7.71        7.59      1.22 o
   0   0  18        1.55        2.75      0.72 o
  -1   1  18      110.82      106.99      3.47 o
   0   1  18       49.93       44.68      7.09 o
 
