# Supplementary material for: Halogen bonds in some dihalogenated phenols: applications to crystal engineering
Source: IUCrJ. 2013 Oct 18;1(Pt 1):49–60. doi: 10.1107/S2052252513025657 (PMC4104968; doi:10.1107/S2052252513025657)
Supplement: Supplementary file 17 [file m-01-00049-4_CBA_200Ksup17.fcf]

#
# h,k,l, Fc-squared, Fo-squared, sigma(Fo-squared) and status flag
#
data_4_CBA_200K
_shelx_title ' datam in  P-1'
_shelx_refln_list_code          4
_shelx_F_calc_maximum       48.93
_exptl_crystal_F_000       160.00
_reflns_d_resolution_high  0.7700
 
loop_
 _symmetry_equiv_pos_as_xyz
 'x, y, z'
 '-x, -y, -z'
 
_cell_length_a     3.8208
_cell_length_b     6.1785
_cell_length_c    14.2090
_cell_angle_alpha  92.591
_cell_angle_beta   94.866
_cell_angle_gamma  91.978
 
_shelx_F_squared_multiplier     1.000
 
loop_
 _refln_index_h
 _refln_index_k
 _refln_index_l
 _refln_F_squared_calc
 _refln_F_squared_meas
 _refln_F_squared_sigma
 _refln_observed_status
   1   0   0        0.25        1.06      0.14 o
   2   0   0        0.99        2.43      0.42 o
   3   0   0        0.87        2.49      0.30 o
   4   0   0       86.98       87.60      6.12 o
  -4   1   0        0.47        1.95      1.50 o
  -3   1   0       82.73       77.69      1.82 o
  -2   1   0      599.06      599.77      6.63 o
  -1   1   0       47.55       50.69      0.81 o
   0   1   0      176.01      143.52      6.65 o
   1   1   0      371.44      388.72      2.93 o
   2   1   0     2394.13     2382.60     27.11 o
   3   1   0       55.64       54.35      2.55 o
   4   1   0        4.46        4.48      0.47 o
  -4   2   0        0.48        0.46      0.36 o
  -3   2   0       46.02       43.32      0.89 o
  -2   2   0       65.05       79.40      1.64 o
  -1   2   0      255.44      272.44      4.62 o
   0   2   0     1011.20     1051.26     10.83 o
   1   2   0       93.26       92.66      4.22 o
   2   2   0       56.26       61.77      0.92 o
   3   2   0       10.04       27.60      4.22 o
   4   2   0       73.75       74.77      3.59 o
  -4   3   0       64.47       62.68      8.16 o
  -3   3   0       53.66       50.16      1.16 o
  -2   3   0       89.88       91.25      1.48 o
  -1   3   0      365.58      432.04      4.71 o
   0   3   0        0.71        2.69      0.25 o
   1   3   0       38.12       33.61      1.13 o
   2   3   0       60.69       57.43      1.61 o
   3   3   0        0.57        2.41      0.75 o
   4   3   0       15.68       15.06      1.26 o
  -4   4   0        0.30        1.62      0.71 o
  -3   4   0        0.08        0.49      0.25 o
  -2   4   0      200.86      202.85      3.09 o
  -1   4   0       18.42       17.80      0.49 o
   0   4   0      206.34      218.51      3.80 o
   1   4   0       23.24       24.96      0.81 o
   2   4   0       17.71       16.38      1.03 o
   3   4   0        2.98        4.29      1.01 o
   4   4   0        2.35        4.98      1.42 o
  -3   5   0       18.63       16.65      1.11 o
  -2   5   0        0.01        0.13      0.20 o
  -1   5   0        1.82        3.00      0.73 o
   0   5   0      201.82      215.01      4.37 o
   1   5   0        8.66        8.16      0.63 o
   2   5   0        6.39        7.64      0.75 o
   3   5   0        0.00        0.36      0.42 o
  -3   6   0       41.00       38.10      1.59 o
  -2   6   0        0.17        0.57      0.27 o
  -1   6   0       23.77       23.15      0.76 o
   0   6   0        1.78        2.82      0.49 o
   1   6   0        3.90        4.03      0.63 o
   2   6   0       19.59       21.18      1.31 o
   3   6   0        6.00        6.51      0.89 o
  -2   7   0        0.61        1.26      0.68 o
  -1   7   0       85.77       83.62      2.68 o
   0   7   0       14.90       17.13      1.60 o
   1   7   0       18.99       18.35      1.31 o
   2   7   0        3.94        5.45      0.95 o
   0   8   0        1.60        1.90      1.04 o
   0  -8   1       25.25       26.76      2.48 o
  -2  -7   1        0.59        0.23      0.83 o
  -1  -7   1        0.00       -0.14      0.39 o
   0  -7   1        8.67        9.77      1.20 o
   1  -7   1        0.65        1.61      0.49 o
   2  -7   1       14.43       11.55      0.81 o
  -3  -6   1        2.03        2.32      0.68 o
  -2  -6   1        4.50        4.47      0.69 o
  -1  -6   1       64.76       70.57      2.37 o
   0  -6   1       10.14        9.48      0.73 o
   1  -6   1        3.00        2.75      0.33 o
   2  -6   1       28.76       29.01      1.72 o
   3  -6   1        6.74        8.18      0.79 o
  -3  -5   1        0.16        0.47      0.45 o
  -2  -5   1        5.78        6.19      1.53 o
  -1  -5   1       87.46       92.47      2.36 o
   0  -5   1       29.38       28.76      1.05 o
   1  -5   1      157.38      160.23      2.58 o
   2  -5   1       11.77       10.19      0.46 o
   3  -5   1        1.72        2.50      0.48 o
  -4  -4   1        0.01        0.37      0.86 o
  -3  -4   1       24.07       24.29      1.55 o
  -2  -4   1        1.27        3.99      2.39 o
  -1  -4   1        9.52        9.55      0.51 o
   0  -4   1      154.90      178.10      2.52 o
   1  -4   1      138.24      148.70      2.54 o
   2  -4   1      146.30      129.79      4.00 o
   3  -4   1       95.36       84.76      1.84 o
   4  -4   1        4.69        5.48      1.06 o
  -4  -3   1       26.14       32.48      2.30 o
  -3  -3   1       18.43       19.76      1.61 o
  -2  -3   1       56.77       54.02      1.40 o
  -1  -3   1      501.82      515.18     14.68 o
   0  -3   1       66.80       62.30      2.50 o
   1  -3   1      123.30      159.04      2.36 o
   2  -3   1       44.90       49.30      0.86 o
   3  -3   1        0.03        0.99      0.45 o
   4  -3   1       50.77       50.71      6.49 o
  -4  -2   1       25.87       28.31      2.39 o
  -3  -2   1      646.31      617.23      8.34 o
  -2  -2   1      220.99      231.72      3.16 o
  -1  -2   1        1.83        3.06      0.21 o
   0  -2   1      225.15      236.71      2.49 o
   1  -2   1     1480.20     1571.72     13.43 o
   2  -2   1      122.10      109.16      1.47 o
   3  -2   1        0.07        0.34      0.22 o
   4  -2   1        0.91        1.49      0.31 o
  -4  -1   1        0.44        1.05      0.39 o
  -3  -1   1        4.90        5.25      0.73 o
  -2  -1   1       71.12       69.43      2.41 o
   0  -1   1      153.65      160.70      0.96 o
   1  -1   1        4.85        3.52      0.28 o
   2  -1   1       36.41       34.37      0.97 o
   3  -1   1      261.55      262.37      4.95 o
   4  -1   1        5.86        7.35      0.85 o
  -4   0   1       26.68       29.10      1.90 o
  -3   0   1      108.73      112.50      2.59 o
  -2   0   1        2.42        2.85      0.33 o
  -1   0   1      215.57      202.30      5.47 o
   2   0   1      150.68      141.69      1.86 o
   3   0   1       12.58       12.51      0.88 o
   4   0   1        1.09        5.83      2.21 o
  -4   1   1       20.75       20.55      1.01 o
  -3   1   1        8.88       11.50      1.34 o
  -2   1   1      212.77      199.03      3.30 o
  -1   1   1      522.69      487.07      3.62 o
   0   1   1       93.33      104.11      1.07 o
   1   1   1      137.72      148.22      1.56 o
   2   1   1       14.38       15.70      1.39 o
   3   1   1      101.41      109.96      7.58 o
   4   1   1       12.86       14.84      1.03 o
  -4   2   1        8.14        9.96      1.62 o
  -3   2   1       21.46       21.29      0.62 o
  -2   2   1      304.95      305.84      3.50 o
  -1   2   1       33.56       24.87      0.44 o
   0   2   1      110.50      127.27      2.03 o
   1   2   1       99.26       93.42      1.39 o
   2   2   1        6.74        7.51      0.29 o
   3   2   1       16.67       18.04      0.57 o
   4   2   1        4.60        7.74      0.79 o
  -4   3   1        1.68        2.20      0.47 o
  -3   3   1      119.48      117.27      2.07 o
  -2   3   1        3.66        2.95      0.23 o
  -1   3   1      224.04      228.67      2.83 o
   0   3   1       73.49       86.51      1.35 o
   1   3   1      219.93      220.18      4.63 o
   2   3   1       21.91       19.13      1.46 o
   3   3   1        9.66        9.11      0.86 o
   4   3   1        0.64        1.02      0.77 o
  -4   4   1        7.25        8.54      1.26 o
  -3   4   1        9.87        9.07      0.50 o
  -2   4   1       35.23       34.61      1.01 o
  -1   4   1      327.07      351.29      4.38 o
   0   4   1        6.79        7.49      0.43 o
   1   4   1        5.46        5.91      0.42 o
   2   4   1        1.10        1.37      0.38 o
   3   4   1       18.86       17.82      1.02 o
   4   4   1        1.17        1.35      0.52 o
  -3   5   1        0.14        1.44      0.51 o
  -2   5   1       30.70       28.34      1.54 o
  -1   5   1       28.63       31.10      0.78 o
   0   5   1       48.91       51.55      1.49 o
   1   5   1       86.15       94.37      2.49 o
   2   5   1       30.98       32.46      1.47 o
   3   5   1        4.41        3.48      0.66 o
  -3   6   1        8.70        9.26      0.78 o
  -2   6   1      121.50      117.74      2.55 o
  -1   6   1       54.78       53.79      1.71 o
   0   6   1       46.14       47.66      1.76 o
   1   6   1       26.88       28.16      1.46 o
   2   6   1       18.83       21.19      1.36 o
   3   6   1        4.89        4.86      1.52 o
  -2   7   1        2.32        2.42      0.84 o
  -1   7   1       13.67       15.72      1.02 o
   0   7   1       11.95       13.71      1.03 o
   1   7   1       65.68       66.61      2.74 o
   2   7   1       40.44       44.49      2.48 o
   0  -8   2        0.46        0.47      0.75 o
  -2  -7   2       12.04       15.43      1.30 o
  -1  -7   2       23.76       22.64      1.41 o
   0  -7   2        2.34        2.45      0.54 o
   1  -7   2       28.80       29.72      2.04 o
   2  -7   2        9.30        9.41      0.78 o
  -3  -6   2        1.64        1.26      0.56 o
  -2  -6   2       21.69       23.49      1.34 o
  -1  -6   2       22.67       22.72      1.16 o
   0  -6   2       60.12       64.91      2.01 o
   1  -6   2       34.57       29.46      0.85 o
   2  -6   2        2.80        3.43      0.50 o
   3  -6   2       36.67       39.08      1.68 o
  -3  -5   2        3.23        2.97      0.57 o
  -2  -5   2        4.79        5.44      1.26 o
  -1  -5   2       23.43       24.42      0.98 o
   0  -5   2       85.21       89.11      1.49 o
   1  -5   2      188.00      172.07      2.77 o
   2  -5   2       66.95       58.91      2.26 o
   3  -5   2       13.01       10.89      1.27 o
  -4  -4   2        2.94        4.42      0.95 o
  -3  -4   2       26.15       26.83      1.07 o
  -2  -4   2      145.76      141.27      3.88 o
  -1  -4   2        0.81        1.05      0.75 o
   0  -4   2       59.03       68.43      1.47 o
   1  -4   2        6.58        8.16      0.42 o
   2  -4   2        0.73        2.27      0.44 o
   3  -4   2      155.05      147.52      4.84 o
   4  -4   2       35.91       30.02      3.80 o
  -4  -3   2      138.65      122.03      3.82 o
  -3  -3   2       80.54       83.13      2.03 o
  -2  -3   2        0.30        0.25      0.15 o
  -1  -3   2      222.29      226.65      2.53 o
   0  -3   2     1032.12     1144.07     10.78 o
   1  -3   2       61.89       49.68      1.08 o
   2  -3   2        0.30        0.30      0.24 o
   3  -3   2       20.14       17.71      0.84 o
   4  -3   2        5.49        6.89      2.89 o
  -4  -2   2        5.88        4.93      0.59 o
  -3  -2   2       73.28       71.01      3.37 o
  -2  -2   2     1590.95     1519.14     15.17 o
  -1  -2   2       72.27       85.36      1.23 o
   0  -2   2        3.22        2.65      0.43 o
   1  -2   2      183.83      173.71      3.21 o
   2  -2   2      495.10      523.29      5.74 o
   3  -2   2       12.27       10.92      0.44 o
   4  -2   2       16.88       15.34      0.95 o
  -4  -1   2       11.24       11.42      0.78 o
  -3  -1   2        0.07       -0.11      0.14 o
  -2  -1   2       25.84       29.03      0.70 o
  -1  -1   2       97.84       88.45      2.19 o
   1  -1   2      392.78      383.51      2.72 o
   2  -1   2        0.69        0.97      0.16 o
   3  -1   2       25.00       26.35      1.71 o
   4  -1   2       52.90       51.12      2.10 o
  -4   0   2        0.81        3.45      2.19 o
  -3   0   2       63.67       57.85      3.42 o
  -2   0   2       65.25       61.96      1.14 o
  -1   0   2       32.65       32.73      1.05 o
   1   0   2      282.71      264.92      2.64 o
   2   0   2       36.32       37.64      0.91 o
   3   0   2       67.80       66.42      1.47 o
   4   0   2        3.22        3.60      0.44 o
  -4   1   2        0.78        1.67      0.46 o
  -3   1   2      121.09      110.18      6.02 o
  -2   1   2       72.32       63.18      1.82 o
  -1   1   2       68.36       63.80      7.65 o
   0   1   2       84.93       87.85      0.85 o
   1   1   2       17.30       15.29      0.23 o
   2   1   2        1.20        0.66      0.13 o
   3   1   2       85.73       84.95      4.58 o
   4   1   2        1.11        2.71      0.43 o
  -4   2   2       33.96       34.54      4.92 o
  -3   2   2        0.08        0.10      0.18 o
  -2   2   2       65.23       60.53      0.89 o
  -1   2   2      123.48      138.93      1.87 o
   0   2   2      964.96     1007.96      6.98 o
   1   2   2       36.30       32.21      0.67 o
   2   2   2       34.24       33.08      2.43 o
   3   2   2        0.84        1.91      0.55 o
   4   2   2        1.79        2.64      0.52 o
  -4   3   2       27.00       24.99      1.30 o
  -3   3   2       46.62       47.59      1.17 o
  -2   3   2      229.57      233.22      3.09 o
  -1   3   2        2.20        2.31      0.17 o
   0   3   2        8.51        9.28      0.19 o
   1   3   2        7.46        8.03      0.49 o
   2   3   2      146.73      146.82      3.04 o
   3   3   2        9.15       10.65      0.89 o
   4   3   2       10.92       11.41      1.38 o
  -4   4   2        1.21        2.54      1.41 o
  -3   4   2       15.40       15.11      1.17 o
  -2   4   2      110.14      112.92      1.98 o
  -1   4   2      146.88      151.33      2.11 o
   0   4   2      224.45      231.17      7.09 o
   1   4   2      103.99      110.97      2.83 o
   2   4   2       47.16       46.11      2.05 o
   3   4   2        0.01       -0.04      0.36 o
   4   4   2        3.53        3.92      0.89 o
  -3   5   2       75.23       73.91      3.27 o
  -2   5   2      127.21      128.59      2.36 o
  -1   5   2       39.91       40.56      0.94 o
   0   5   2      123.50      129.70      2.97 o
   1   5   2       69.64       75.03      3.11 o
   2   5   2       35.37       39.04      1.66 o
   3   5   2       33.30       34.55      1.79 o
  -3   6   2        0.52        0.69      0.34 o
  -2   6   2       37.25       40.08      1.66 o
  -1   6   2        6.96        8.67      1.58 o
   0   6   2      287.06      303.27     10.21 o
   1   6   2       73.09       80.15      2.89 o
   2   6   2       28.07       29.07      1.74 o
   3   6   2        4.21        3.46      0.81 o
  -2   7   2       26.15       26.43      1.55 o
  -1   7   2        7.82        7.44      0.78 o
   0   7   2       37.10       38.39      4.14 o
   1   7   2       19.52       19.63      1.35 o
   2   7   2       59.13       58.95      2.94 o
  -2  -7   3       11.06       11.70      1.11 o
  -1  -7   3       10.94       10.62      1.09 o
   0  -7   3       33.96       27.91      1.45 o
   1  -7   3        2.39        2.30      0.78 o
   2  -7   3       61.80       64.03      2.72 o
  -3  -6   3        0.71        1.48      0.55 o
  -2  -6   3        1.48        0.97      0.49 o
  -1  -6   3       24.43       23.61      1.16 o
   0  -6   3      128.77      121.90      3.97 o
   1  -6   3       18.93       17.54      0.66 o
   2  -6   3       15.82       12.46      0.81 o
   3  -6   3        0.34       -0.04      0.47 o
  -3  -5   3       28.66       29.83      3.83 o
  -2  -5   3        5.00        7.26      3.27 o
  -1  -5   3       11.15       11.69      0.70 o
   0  -5   3        3.14        3.97      0.32 o
   1  -5   3        0.71        1.96      0.28 o
   2  -5   3      237.25      219.30      4.95 o
   3  -5   3       24.35       21.72      1.41 o
  -4  -4   3       23.85       18.64      1.73 o
  -3  -4   3        0.19        0.46      0.23 o
  -2  -4   3      110.77      109.15      2.99 o
  -1  -4   3      299.60      334.75      4.27 o
   0  -4   3        8.34        5.08      0.26 o
   1  -4   3        1.81        1.58      0.19 o
   2  -4   3       79.50       81.09      2.25 o
   3  -4   3        6.08        7.24      1.58 o
   4  -4   3       40.25       38.43      2.30 o
  -4  -3   3       30.98       28.54      1.47 o
  -3  -3   3      204.09      193.37      6.32 o
  -2  -3   3       11.78       14.00      0.43 o
  -1  -3   3        4.10        3.53      0.46 o
   0  -3   3      204.26      206.45      2.31 o
   1  -3   3      448.02      509.63      5.36 o
   2  -3   3       14.61       12.52      0.43 o
   3  -3   3       42.45       38.69      1.41 o
   4  -3   3       15.81       15.07      1.04 o
  -4  -2   3        0.06        0.17      0.37 o
  -3  -2   3        1.88        1.84      0.47 o
  -2  -2   3       75.10       74.13      1.13 o
  -1  -2   3      471.13      496.90      4.54 o
   0  -2   3      381.04      389.31      4.15 o
   1  -2   3       60.44       63.31      1.26 o
   2  -2   3       85.91       75.25      1.43 o
   3  -2   3       80.67       76.20      2.88 o
   4  -2   3        0.80        0.93      0.42 o
  -4  -1   3        8.92        9.65      0.75 o
  -3  -1   3        2.60        2.58      0.66 o
  -2  -1   3        0.02        0.03      0.08 o
  -1  -1   3      101.08       83.79      1.40 o
   0  -1   3      470.07      478.15     15.26 o
   1  -1   3       13.41       15.94      0.91 o
   2  -1   3      205.09      195.17      2.29 o
   3  -1   3        3.21        2.78      0.34 o
   4  -1   3        3.83        5.03      0.93 o
  -4   0   3       28.08       29.67      1.61 o
  -3   0   3       37.23       36.86      1.31 o
  -2   0   3        9.56        9.01      1.17 o
  -1   0   3       51.52       52.72      1.84 o
   0   0   3        0.82        1.23      0.18 o
   1   0   3      252.14      217.51      2.29 o
   2   0   3      390.29      377.67      3.93 o
   3   0   3        0.05       -0.23      0.56 o
   4   0   3        1.37        2.63      0.89 o
  -4   1   3        0.33        0.79      1.25 o
  -3   1   3        0.06       -0.03      0.23 o
  -2   1   3       79.07       78.45      1.55 o
  -1   1   3     1175.94     1127.11      7.77 o
   0   1   3       12.19       12.40      0.18 o
   1   1   3      117.70      114.93      2.33 o
   2   1   3       19.27       18.70      0.38 o
   3   1   3       35.02       34.45      1.96 o
   4   1   3       17.89       17.51      1.11 o
  -4   2   3       18.39       24.80      6.53 o
  -3   2   3       79.88       82.14      2.20 o
  -2   2   3        0.25        0.24      0.13 o
  -1   2   3      184.69      204.94      3.38 o
   0   2   3       17.00       15.95      0.23 o
   1   2   3      635.55      630.03      8.31 o
   2   2   3       33.23       32.29      0.67 o
   3   2   3       56.91       59.57      3.10 o
   4   2   3        0.78        0.82      0.37 o
  -4   3   3        1.43        8.31      5.91 o
  -3   3   3      162.13      165.95      5.83 o
  -2   3   3      159.88      163.78      2.70 o
  -1   3   3      328.03      354.57      4.94 o
   0   3   3      211.35      226.49      3.39 o
   1   3   3      399.63      412.57     18.74 o
   2   3   3        0.23        1.10      0.87 o
   3   3   3       23.02       22.27      2.14 o
   4   3   3        0.95        1.78      0.52 o
  -4   4   3       19.69       22.64      2.32 o
  -3   4   3      169.04      160.58      6.82 o
  -2   4   3        3.97        5.62      1.19 o
  -1   4   3      305.07      317.15      5.42 o
   0   4   3      160.98      159.15      2.92 o
   1   4   3      154.35      173.22      3.61 o
   2   4   3      116.68      116.81      3.29 o
   3   4   3       30.54       24.85      1.37 o
   4   4   3        1.84        1.93      1.41 o
  -3   5   3       38.63       37.89      1.20 o
  -2   5   3        0.40        0.55      0.24 o
  -1   5   3      689.94      712.96     13.19 o
   0   5   3       46.01       47.46      1.55 o
   1   5   3      103.00      109.50      3.03 o
   2   5   3       17.37       17.60      1.08 o
   3   5   3       34.85       34.49      1.90 o
  -3   6   3       20.28       19.95      1.77 o
  -2   6   3        0.02        0.14      0.24 o
  -1   6   3       67.14       69.28      2.07 o
   0   6   3       45.98       47.16      1.74 o
   1   6   3      240.04      259.62      6.88 o
   2   6   3       35.56       39.15      2.03 o
  -2   7   3        0.51        0.08      0.34 o
  -1   7   3       11.06       10.90      0.88 o
   0   7   3        0.28       -0.09      0.94 o
   1   7   3       15.67       19.00      1.59 o
  -2  -7   4        3.42        3.69      0.79 o
  -1  -7   4       54.16       56.67      3.78 o
   0  -7   4        1.03       10.39      5.79 o
   1  -7   4        8.18        5.37      0.58 o
   2  -7   4        1.38        1.03      0.53 o
  -3  -6   4        5.20        3.99      0.69 o
  -2  -6   4        1.11        1.30      0.49 o
  -1  -6   4        7.57        8.45      0.74 o
   0  -6   4        0.17        0.80      0.64 o
   1  -6   4      183.45      170.02      3.35 o
   2  -6   4        5.96        5.29      0.65 o
   3  -6   4        0.24        0.56      0.44 o
  -3  -5   4       35.68       31.27      1.42 o
  -2  -5   4       55.86       58.05      4.25 o
  -1  -5   4        0.01        0.07      0.21 o
   0  -5   4        1.04        1.36      0.22 o
   1  -5   4      104.95      104.46      1.86 o
   2  -5   4        4.62        2.60      0.50 o
   3  -5   4       59.65       54.56      2.12 o
  -4  -4   4       20.94       17.31      1.75 o
  -3  -4   4        1.96        2.18      0.29 o
  -2  -4   4        5.81        5.87      0.35 o
  -1  -4   4       84.13       88.43      2.56 o
   0  -4   4      175.20      193.51      2.58 o
   1  -4   4        9.38        9.42      0.34 o
   2  -4   4       45.56       42.64      2.00 o
   3  -4   4       46.84       46.75      1.74 o
   4  -4   4        0.05       -0.17      0.44 o
  -4  -3   4        0.32        0.66      0.58 o
  -3  -3   4       20.45       19.93      1.23 o
  -2  -3   4       35.02       33.09      0.68 o
  -1  -3   4       95.89      101.09      2.53 o
   0  -3   4      181.04      166.48      4.95 o
   1  -3   4       88.39       86.34      1.67 o
   2  -3   4       72.94       74.09      1.77 o
   3  -3   4        1.38        1.02      0.43 o
   4  -3   4        8.20        8.29      0.87 o
  -4  -2   4        0.02        0.78      0.41 o
  -3  -2   4        4.74        4.57      0.54 o
  -2  -2   4       89.70       80.14      3.53 o
  -1  -2   4      153.98      155.49      1.71 o
   0  -2   4       66.03       70.74      0.84 o
   1  -2   4      201.77      216.66      3.24 o
   2  -2   4       74.92       69.53      4.32 o
   3  -2   4       13.54       13.64      0.89 o
   4  -2   4        5.53        5.90      0.71 o
  -4  -1   4        8.75       10.45      1.16 o
  -3  -1   4        0.19        1.62      1.51 o
  -2  -1   4       21.07       20.93      1.31 o
  -1  -1   4       95.74       91.76      1.29 o
   0  -1   4      742.55      690.86      5.14 o
   1  -1   4      753.19      714.53     15.43 o
   2  -1   4        0.31        0.93      0.14 o
   3  -1   4        0.61        1.12      0.22 o
   4  -1   4       21.84       21.03      1.24 o
  -4   0   4        9.22        9.09      1.53 o
  -3   0   4       23.21       26.48      1.24 o
  -2   0   4      467.12      466.43      6.87 o
  -1   0   4        0.46        1.32      0.37 o
   0   0   4      253.76      242.70      1.80 o
   1   0   4      235.02      233.51      2.62 o
   2   0   4      152.24      142.82      1.72 o
   3   0   4       77.58       77.75      1.49 o
   4   0   4       35.44       37.15      1.15 o
  -4   1   4       20.40       21.50      1.54 o
  -3   1   4        0.97        2.43      1.38 o
  -2   1   4      306.74      326.09     14.14 o
  -1   1   4       14.39       14.63      0.39 o
   0   1   4     1291.42     1376.43     10.29 o
   1   1   4       87.11       78.94      1.67 o
   2   1   4      179.15      189.87      2.79 o
   3   1   4       25.06       24.32      0.73 o
   4   1   4       27.05       27.61      2.06 o
  -4   2   4      114.22      117.89      4.97 o
  -3   2   4       73.25       76.90      3.05 o
  -2   2   4      261.69      274.31      3.14 o
  -1   2   4      136.08      146.43      1.58 o
   0   2   4     1619.14     1842.04     21.57 o
   1   2   4        1.71        1.05      0.10 o
   2   2   4       77.45       70.03      1.37 o
   3   2   4       14.35       15.69      0.59 o
   4   2   4       39.40       37.89      2.09 o
  -4   3   4      130.76      133.33      5.88 o
  -3   3   4        7.92       11.83      5.03 o
  -2   3   4      334.75      347.28      6.87 o
  -1   3   4      200.51      206.59      5.59 o
   0   3   4      477.12      532.42     13.43 o
   1   3   4      253.45      260.36      4.57 o
   2   3   4      146.55      139.75      3.18 o
   3   3   4       15.92       15.68      0.97 o
   4   3   4        0.30        0.35      0.45 o
  -4   4   4       14.21       16.83      1.88 o
  -3   4   4        0.55        1.14      0.62 o
  -2   4   4      821.49      867.76     14.95 o
  -1   4   4        0.00        0.04      0.30 o
   0   4   4      245.63      254.83      4.64 o
   1   4   4       58.28       58.80      2.12 o
   2   4   4      148.83      154.72      3.91 o
   3   4   4       19.41       19.30      1.50 o
  -3   5   4        8.11        7.59      0.79 o
  -2   5   4       54.66       54.58      1.30 o
  -1   5   4       58.44       60.58      1.75 o
   0   5   4      526.88      560.26     12.13 o
   1   5   4       20.77       23.67      1.18 o
   2   5   4       18.31       18.15      1.14 o
   3   5   4        0.06        0.15      0.48 o
  -3   6   4        0.52        0.37      0.78 o
  -2   6   4        2.89        2.95      0.39 o
  -1   6   4        8.00        8.91      0.71 o
   0   6   4       36.32       37.83      1.51 o
   1   6   4       19.68       19.34      1.29 o
   2   6   4       44.59       48.88      2.41 o
  -2   7   4        6.35        7.09      0.81 o
  -1   7   4        2.07        4.53      1.16 o
   0   7   4        0.80        1.34      0.53 o
   1   7   4        9.12       10.80      1.12 o
  -2  -7   5        2.85        3.25      0.90 o
  -1  -7   5        0.01       -0.29      0.45 o
   0  -7   5       75.97       69.82      4.59 o
   1  -7   5        0.09        0.57      0.54 o
   2  -7   5        0.02       -0.46      0.46 o
  -3  -6   5        6.54        4.78      1.50 o
  -2  -6   5        0.35       -0.03      0.35 o
  -1  -6   5        0.08        0.21      0.35 o
   0  -6   5       57.51       55.58      1.32 o
   1  -6   5        1.69        1.43      0.42 o
   2  -6   5       43.24       42.43      1.70 o
   3  -6   5        3.44        2.84      0.63 o
  -3  -5   5        1.91        2.02      0.45 o
  -2  -5   5       15.73       15.96      1.34 o
  -1  -5   5       39.69       42.77      1.03 o
   0  -5   5        2.62        3.27      0.38 o
   1  -5   5       17.66       16.56      0.56 o
   2  -5   5       63.13       67.87      2.09 o
   3  -5   5        2.83        2.57      0.63 o
  -4  -4   5        1.55        2.70      0.93 o
  -3  -4   5        1.72        1.66      0.28 o
  -2  -4   5        6.16        6.50      0.36 o
  -1  -4   5      113.69      112.97      2.16 o
   0  -4   5       21.84       21.68      0.59 o
   1  -4   5       36.67       36.10      1.44 o
   2  -4   5        0.27        0.88      0.36 o
   3  -4   5        5.66        4.64      0.65 o
   4  -4   5        0.76        1.04      0.56 o
  -4  -3   5        4.79        5.26      0.63 o
  -3  -3   5       26.59       24.43      1.50 o
  -2  -3   5       21.11       19.32      0.70 o
  -1  -3   5       23.26       24.10      0.85 o
   0  -3   5       20.53       24.45      0.60 o
   1  -3   5      183.39      177.14      6.76 o
   2  -3   5       15.60       14.89      0.77 o
   3  -3   5       11.59       12.19      0.86 o
   4  -3   5        0.01        0.29      0.44 o
  -4  -2   5        0.28       -0.22      0.39 o
  -3  -2   5        5.62        5.27      1.05 o
  -2  -2   5      126.19      120.52      3.98 o
  -1  -2   5      361.74      347.15      4.96 o
   0  -2   5      514.35      514.14      9.68 o
   1  -2   5        0.24        0.12      0.23 o
   2  -2   5       62.76       56.57      1.62 o
   3  -2   5       63.16       63.26      2.06 o
   4  -2   5        0.01       -0.54      0.54 o
  -4  -1   5        2.44        6.48      1.96 o
  -3  -1   5      103.14      108.08      3.61 o
  -2  -1   5        1.67        1.40      0.09 o
  -1  -1   5      139.76      145.59      1.99 o
   0  -1   5      688.11      676.39     10.05 o
   1  -1   5      276.01      259.44      9.18 o
   2  -1   5      214.41      186.24      6.14 o
   3  -1   5      137.58      128.67      3.44 o
   4  -1   5       39.35       40.77      1.98 o
  -4   0   5        5.81        8.68      2.54 o
  -3   0   5      174.68      175.99      3.81 o
  -2   0   5        2.18        2.49      0.40 o
  -1   0   5      819.14      776.26      8.79 o
   0   0   5      133.22      125.45      2.10 o
   1   0   5      327.95      352.01      4.11 o
   2   0   5      194.19      194.83      3.11 o
   3   0   5       57.63       58.46      1.51 o
   4   0   5        5.33        4.81      0.77 o
  -4   1   5       17.21       20.38      2.21 o
  -3   1   5      128.80      126.78      4.06 o
  -2   1   5        5.70        4.70      1.50 o
  -1   1   5     1864.06     2044.83     24.26 o
   0   1   5       12.69       10.15      0.41 o
   1   1   5      128.42      115.20      1.55 o
   2   1   5       85.52       78.20      2.13 o
   3   1   5       87.26       89.43      1.76 o
   4   1   5        5.88        5.86      0.81 o
  -4   2   5       23.04       28.11      7.36 o
  -3   2   5      171.06      177.06      4.21 o
  -2   2   5      133.34      135.92      2.74 o
  -1   2   5      722.43      789.74     10.34 o
   0   2   5      200.98      217.11      2.99 o
   1   2   5      478.78      498.89      7.33 o
   2   2   5       98.60       94.54      2.12 o
   3   2   5        0.51        1.18      0.72 o
   4   2   5        1.86        1.64      0.66 o
  -4   3   5        0.56        0.38      0.69 o
  -3   3   5      478.75      478.10     10.37 o
  -2   3   5       45.36       42.22      1.29 o
  -1   3   5      294.81      283.80      3.33 o
   0   3   5      133.57      137.30      2.39 o
   1   3   5      404.88      444.25      7.62 o
   2   3   5       17.60       18.09      0.89 o
   3   3   5        7.13        5.27      0.64 o
   4   3   5       10.43        9.05      0.95 o
  -4   4   5       11.13       12.07      1.07 o
  -3   4   5       16.66       18.79      1.08 o
  -2   4   5       31.55       31.29      1.20 o
  -1   4   5      562.41      538.41      6.88 o
   0   4   5        0.31        0.87      0.72 o
   1   4   5       52.77       49.68      1.55 o
   2   4   5       10.88       10.90      0.81 o
   3   4   5       64.81       67.43      2.54 o
  -3   5   5        1.45        2.62      1.04 o
  -2   5   5       30.30       30.40      0.91 o
  -1   5   5       58.48       53.47      1.52 o
   0   5   5        2.76        3.50      0.53 o
   1   5   5       46.58       50.80      1.83 o
   2   5   5        0.44        0.87      0.59 o
   3   5   5        1.51        1.53      0.61 o
  -3   6   5        4.40        4.87      1.43 o
  -2   6   5        2.07        1.95      0.34 o
  -1   6   5       16.18       17.13      0.95 o
   0   6   5       29.61       31.75      1.42 o
   1   6   5       10.10        9.82      0.94 o
   2   6   5        1.82        3.68      0.98 o
  -2   7   5       53.45       45.55      1.91 o
  -1   7   5       29.97       30.73      2.98 o
   0   7   5        5.79        5.38      0.79 o
   1   7   5        4.58        4.89      0.96 o
  -1  -7   6       14.68       13.40      1.21 o
   0  -7   6        0.27        0.07      0.51 o
   1  -7   6       14.96       13.63      0.91 o
  -2  -6   6        7.05        6.89      0.75 o
  -1  -6   6        0.14        0.13      0.27 o
   0  -6   6        1.94        2.30      0.35 o
   1  -6   6       38.01       36.86      1.38 o
   2  -6   6        7.01        8.04      0.78 o
  -3  -5   6        0.54        0.38      0.55 o
  -2  -5   6       32.72       29.74      2.11 o
  -1  -5   6        0.04       -0.01      0.19 o
   0  -5   6       12.30       12.37      0.50 o
   1  -5   6        0.84        1.44      0.49 o
   2  -5   6        0.67        0.52      0.39 o
   3  -5   6        0.87        1.71      0.94 o
  -4  -4   6        3.72        3.41      1.02 o
  -3  -4   6        0.41        0.62      0.27 o
  -2  -4   6        2.93        2.69      0.30 o
  -1  -4   6       17.12       16.75      0.63 o
   0  -4   6      135.95      125.46      1.93 o
   1  -4   6        4.16        5.47      1.31 o
   2  -4   6       14.28       13.45      0.80 o
   3  -4   6        2.35        3.10      0.52 o
  -4  -3   6        1.85        2.07      0.50 o
  -3  -3   6       75.09       71.30      1.99 o
  -2  -3   6       89.00       82.15      1.39 o
  -1  -3   6      146.71      143.71      2.19 o
   0  -3   6        3.80        2.69      0.31 o
   1  -3   6      309.15      291.50      5.27 o
   2  -3   6       80.36       81.31      2.25 o
   3  -3   6        0.63        0.90      0.47 o
   4  -3   6        6.13        8.23      1.59 o
  -4  -2   6       13.35       13.98      0.96 o
  -3  -2   6        0.30        0.19      0.29 o
  -2  -2   6       31.55       33.38      0.94 o
  -1  -2   6      508.15      540.99      5.79 o
   0  -2   6      166.45      160.54      1.74 o
   1  -2   6      322.21      321.31      5.19 o
   2  -2   6      290.95      286.82      5.74 o
   3  -2   6      214.72      223.76      5.74 o
   4  -2   6       33.37       33.86      2.00 o
  -4  -1   6       55.69       58.67      4.92 o
  -3  -1   6        0.02       -0.37      0.37 o
  -2  -1   6      193.12      181.37      3.15 o
  -1  -1   6       80.22       79.27      1.32 o
   0  -1   6      172.52      194.14      3.40 o
   1  -1   6      547.41      555.75      8.05 o
   2  -1   6       69.96       65.42      2.12 o
   3  -1   6       26.74       24.18      1.16 o
   4  -1   6      149.17      155.05      7.08 o
  -4   0   6       44.17       43.32      2.54 o
  -3   0   6       12.45       12.67      2.66 o
  -2   0   6      699.61      719.69     10.99 o
  -1   0   6       31.18       25.09      0.95 o
   0   0   6       58.76       49.32      1.25 o
   1   0   6      266.34      257.13      4.37 o
   2   0   6       96.79      106.96      2.84 o
   3   0   6       39.11       38.69      2.00 o
   4   0   6        4.05        4.69      0.78 o
  -4   1   6       44.91       45.68      3.91 o
  -3   1   6       59.39       57.37      1.77 o
  -2   1   6      392.24      412.84      6.73 o
  -1   1   6        9.99       10.13      0.42 o
   0   1   6      696.13      761.08      7.26 o
   1   1   6      379.30      358.38      3.63 o
   2   1   6        1.69        2.74      0.35 o
   3   1   6       17.50       16.96      1.09 o
   4   1   6       11.85       12.19      1.07 o
  -4   2   6      156.48      157.22      6.53 o
  -3   2   6       67.14       70.50      2.23 o
  -2   2   6      155.04      155.00      3.11 o
  -1   2   6      176.22      174.39      3.41 o
   0   2   6      591.05      680.22     19.94 o
   1   2   6        0.02        0.07      0.09 o
   2   2   6        8.65        8.21      0.39 o
   3   2   6       61.87       60.10      1.39 o
   4   2   6        0.19        0.21      0.38 o
  -4   3   6        0.67        1.21      0.64 o
  -3   3   6        6.84        6.18      1.71 o
  -2   3   6      235.07      217.93      6.11 o
  -1   3   6       13.37       11.95      0.34 o
   0   3   6      121.78      113.24      2.84 o
   1   3   6       71.02       70.00      1.78 o
   2   3   6      127.90      135.32      3.23 o
   3   3   6        3.00        3.07      0.57 o
   4   3   6        0.28        0.75      0.53 o
  -4   4   6        9.16        9.48      1.89 o
  -3   4   6       31.33       32.02      1.50 o
  -2   4   6       57.89       53.60      1.78 o
  -1   4   6        2.42        2.75      0.24 o
   0   4   6        2.62        2.10      0.36 o
   1   4   6        0.46        0.44      0.33 o
   2   4   6       15.68       16.00      1.67 o
   3   4   6        2.37        2.86      0.68 o
  -3   5   6        0.01       -0.29      0.42 o
  -2   5   6       49.14       48.82      1.25 o
  -1   5   6       51.49       48.23      3.43 o
   0   5   6       50.23       51.11      1.67 o
   1   5   6       42.33       44.32      1.73 o
   2   5   6        1.96        0.92      0.53 o
   3   5   6        0.80        0.88      0.59 o
  -3   6   6       45.07       37.49      1.85 o
  -2   6   6       45.18       41.45      1.57 o
  -1   6   6        2.35        2.73      0.82 o
   0   6   6       23.56       25.01      1.32 o
   1   6   6       30.28       30.44      1.57 o
   2   6   6       10.41       10.75      1.41 o
  -1   7   6       21.05       20.42      1.28 o
   0   7   6       41.70       43.06      2.05 o
   1   7   6        1.82        2.31      0.72 o
  -1  -7   7        0.07       -0.28      0.43 o
   0  -7   7        9.66        7.45      1.11 o
   1  -7   7        6.60        8.23      1.41 o
  -2  -6   7        5.99        4.93      0.68 o
  -1  -6   7        3.66        4.46      0.59 o
   0  -6   7        5.01        5.17      0.64 o
   1  -6   7        0.20        0.42      0.41 o
   2  -6   7        0.17        0.17      0.38 o
  -3  -5   7        0.13       -0.11      0.49 o
  -2  -5   7       52.62       50.12      1.26 o
  -1  -5   7       39.14       38.20      1.16 o
   0  -5   7        0.06        0.35      0.28 o
   1  -5   7        8.75        9.14      0.76 o
   2  -5   7       15.95       19.85      1.48 o
   3  -5   7        8.51       11.43      1.06 o
  -3  -4   7       12.54        9.94      0.81 o
  -2  -4   7       29.39       27.27      0.75 o
  -1  -4   7        4.34        5.33      0.35 o
   0  -4   7      459.33      441.15      7.29 o
   1  -4   7       40.10       38.75      1.45 o
   2  -4   7        4.37        5.02      0.60 o
   3  -4   7       13.20       14.10      1.17 o
  -4  -3   7        0.02       -0.13      0.37 o
  -3  -3   7        6.06        4.88      0.57 o
  -2  -3   7      203.05      204.10      4.50 o
  -1  -3   7       46.74       44.38      1.00 o
   0  -3   7      233.82      230.89      6.45 o
   1  -3   7      290.27      290.10     10.52 o
   2  -3   7      568.23      597.95     12.41 o
   3  -3   7       29.96       31.31      1.61 o
   4  -3   7        2.71        3.19      0.77 o
  -4  -2   7        0.10       -0.05      0.38 o
  -3  -2   7       21.25       19.62      0.92 o
  -2  -2   7       26.65       29.35      0.94 o
  -1  -2   7       12.19       18.52      0.48 o
   0  -2   7      487.86      530.84     15.48 o
   1  -2   7       45.98       44.41      1.12 o
   2  -2   7       67.12       63.04      1.84 o
   3  -2   7      256.41      253.56      6.58 o
   4  -2   7       72.66       72.92      3.08 o
  -4  -1   7       20.74       19.33      1.74 o
  -3  -1   7      157.33      166.40      6.44 o
  -2  -1   7       24.02       21.50      0.76 o
  -1  -1   7        1.79        0.66      0.17 o
   0  -1   7      312.72      366.06      7.10 o
   1  -1   7       27.11       36.52      1.23 o
   2  -1   7      101.24      102.83      4.90 o
   3  -1   7        9.72       10.01      0.79 o
   4  -1   7        9.04        9.44      1.06 o
  -4   0   7       19.43       21.74      1.28 o
  -3   0   7      104.33      110.40      4.55 o
  -2   0   7       19.85       21.17      1.35 o
  -1   0   7      367.95      375.99      7.58 o
   0   0   7      608.45      596.09      6.95 o
   1   0   7       41.00       51.17      0.73 o
   2   0   7       46.90       43.89      0.82 o
   3   0   7        3.77        4.90      1.59 o
   4   0   7        2.63        2.58      0.58 o
  -4   1   7       32.87       37.97      4.24 o
  -3   1   7       42.89       42.40      2.87 o
  -2   1   7      106.79      105.88      5.88 o
  -1   1   7      275.34      283.06      4.10 o
   0   1   7       48.50       41.86      0.63 o
   1   1   7        6.78        7.16      0.27 o
   2   1   7      233.92      214.17      6.87 o
   3   1   7        0.01       -0.11      0.20 o
   4   1   7        0.52        0.64      0.45 o
  -4   2   7        1.06        1.01      0.53 o
  -3   2   7       30.85       31.06      1.32 o
  -2   2   7       24.57       22.56      0.85 o
  -1   2   7      180.53      184.39      2.49 o
   0   2   7      149.44      153.52      3.17 o
   1   2   7      118.71      118.12      1.48 o
   2   2   7       42.74       41.24      0.88 o
   3   2   7        0.94        0.46      0.27 o
   4   2   7        8.18        7.63      1.06 o
  -4   3   7       13.68       16.23      1.25 o
  -3   3   7       32.45       30.47      1.33 o
  -2   3   7        5.34        5.37      0.50 o
  -1   3   7       45.29       47.16      0.84 o
   0   3   7        2.79        2.53      0.21 o
   1   3   7      100.92       98.41      2.99 o
   2   3   7       22.78       21.20      1.07 o
   3   3   7       11.08       13.38      0.96 o
  -4   4   7        1.69        1.11      0.60 o
  -3   4   7       54.03       54.25      2.06 o
  -2   4   7       56.23       55.87      1.19 o
  -1   4   7      116.85      108.72      2.60 o
   0   4   7      117.04      117.97      2.70 o
   1   4   7       42.84       43.32      1.48 o
   2   4   7        6.19        7.43      0.75 o
   3   4   7       31.23       31.02      1.74 o
  -3   5   7       33.37       32.71      1.64 o
  -2   5   7        1.70        2.16      0.37 o
  -1   5   7       49.12       50.92      1.57 o
   0   5   7       70.72       73.57      2.21 o
   1   5   7       50.22       51.27      1.94 o
   2   5   7       26.88       31.01      1.64 o
   3   5   7        0.01        0.18      0.48 o
  -2   6   7       19.51       16.17      0.96 o
  -1   6   7       73.23       66.38      3.50 o
   0   6   7        0.00        0.43      0.41 o
   1   6   7        1.07        1.13      0.57 o
   2   6   7        8.63        8.21      1.50 o
  -1   7   7      114.35      118.94      6.52 o
   0   7   7       11.80       12.12      1.17 o
  -1  -7   8        7.07        5.51      1.02 o
   0  -7   8        0.17       -0.41      0.41 o
   1  -7   8        0.10        0.76      0.46 o
  -2  -6   8        2.28        1.46      0.55 o
  -1  -6   8        0.96        0.39      0.27 o
   0  -6   8        1.84        2.44      0.48 o
   1  -6   8       31.02       35.60      1.60 o
   2  -6   8        8.64        8.65      0.89 o
  -3  -5   8        8.77        8.67      1.19 o
  -2  -5   8        1.18        1.32      0.32 o
  -1  -5   8      327.98      335.13      6.87 o
   0  -5   8        4.94        4.22      0.39 o
   1  -5   8       11.68       14.63      1.58 o
   2  -5   8        9.51        8.43      0.88 o
   3  -5   8       18.71       24.27      1.57 o
  -3  -4   8       56.47       50.03      2.19 o
  -2  -4   8        6.97        6.69      0.41 o
  -1  -4   8      111.87      114.12      2.34 o
   0  -4   8      118.20      111.96      2.39 o
   1  -4   8      695.45      717.31     18.42 o
   2  -4   8       11.39       11.02      0.90 o
   3  -4   8       15.74       16.35      1.36 o
  -4  -3   8        0.62        0.94      0.48 o
  -3  -3   8        7.78        6.54      0.93 o
  -2  -3   8        0.27        0.13      0.22 o
  -1  -3   8      170.11      184.75      5.79 o
   0  -3   8       16.90       14.33      0.49 o
   1  -3   8       92.77       93.78      2.34 o
   2  -3   8      241.22      248.75      6.06 o
   3  -3   8      143.46      153.23      4.70 o
  -4  -2   8       24.35       23.45      1.33 o
  -3  -2   8        5.95        6.03      0.61 o
  -2  -2   8        1.89        1.85      0.26 o
  -1  -2   8      119.44      127.71      4.69 o
   0  -2   8        4.07        1.71      0.17 o
   1  -2   8      107.49      115.81      2.45 o
   2  -2   8       19.01       19.68      1.02 o
   3  -2   8       20.87       17.40      1.25 o
   4  -2   8       34.64       32.81      1.94 o
  -4  -1   8       16.68       16.05      1.17 o
  -3  -1   8       31.21       33.53      3.22 o
  -2  -1   8      108.35      102.45      2.35 o
  -1  -1   8      329.74      315.20      7.35 o
   0  -1   8       85.82      107.20      2.09 o
   1  -1   8       40.85       43.99      1.11 o
   2  -1   8        2.01        1.54      0.37 o
   3  -1   8        5.81       13.84      4.79 o
   4  -1   8        0.01       -0.52      0.52 o
  -4   0   8        6.78        8.60      0.86 o
  -3   0   8       29.47       30.39      3.16 o
  -2   0   8       36.46       40.47      3.57 o
  -1   0   8      105.16      103.22      1.85 o
   0   0   8        9.12       11.99      0.40 o
   1   0   8      461.03      434.88      5.92 o
   2   0   8        0.07        0.34      0.20 o
   3   0   8        0.03       -0.34      0.35 o
   4   0   8        1.13        0.78      0.48 o
  -4   1   8        0.19       -0.08      0.39 o
  -3   1   8       14.55       15.66      1.55 o
  -2   1   8      147.97      141.92      4.01 o
  -1   1   8       85.81       84.96      1.13 o
   0   1   8       24.94       26.27      0.53 o
   1   1   8      183.01      173.17      2.19 o
   2   1   8        4.30        3.52      0.28 o
   3   1   8       26.90       25.10      1.35 o
   4   1   8        1.99        2.70      0.64 o
  -4   2   8       10.82       11.62      1.05 o
  -3   2   8        0.25       -0.28      0.38 o
  -2   2   8      116.35      121.85      2.74 o
  -1   2   8        7.96        7.30      0.27 o
   0   2   8      323.79      318.28      5.03 o
   1   2   8       42.28       41.24      1.13 o
   2   2   8        8.45        8.81      0.41 o
   3   2   8       16.24       15.61      0.74 o
   4   2   8        6.86        7.48      1.15 o
  -4   3   8       26.25       27.15      1.66 o
  -3   3   8       40.22       40.30      1.62 o
  -2   3   8      122.78      114.35      8.58 o
  -1   3   8      101.45       95.86      1.90 o
   0   3   8      156.41      158.68      3.13 o
   1   3   8       36.06       36.17      1.17 o
   2   3   8      153.24      151.31      5.17 o
   3   3   8        3.11        5.21      2.39 o
  -3   4   8       14.06       15.76      1.07 o
  -2   4   8       46.00       46.47      1.96 o
  -1   4   8      122.59      117.38      2.53 o
   0   4   8      106.07      104.87      2.57 o
   1   4   8       51.64       53.63      1.80 o
   2   4   8        0.09        0.61      0.43 o
   3   4   8        4.79        6.24      0.87 o
  -3   5   8        8.89        7.37      0.94 o
  -2   5   8       58.73       51.55      1.87 o
  -1   5   8        8.07        8.95      1.30 o
   0   5   8        3.51        5.67      0.61 o
   1   5   8       48.90       50.39      2.02 o
   2   5   8       44.56       46.33      2.19 o
  -2   6   8      190.42      197.55      7.70 o
  -1   6   8       16.58       16.78      1.47 o
   0   6   8       20.70       18.39      2.62 o
   1   6   8        3.41        4.06      0.74 o
   0   7   8       96.38      104.79      4.10 o
   0  -7   9       27.12       27.18      1.86 o
  -2  -6   9      135.74      117.06      4.04 o
  -1  -6   9        0.35       -0.18      0.27 o
   0  -6   9       15.46       16.81      0.97 o
   1  -6   9        1.06        1.41      0.52 o
   2  -6   9       27.99       33.03      1.72 o
  -3  -5   9        0.25        1.02      0.68 o
  -2  -5   9       48.52       45.82      1.31 o
  -1  -5   9       18.54       18.14      1.07 o
   0  -5   9      406.09      441.28     16.61 o
   1  -5   9        1.19        1.35      0.49 o
   2  -5   9       32.29       37.82      2.41 o
   3  -5   9        3.15        3.28      0.71 o
  -3  -4   9        0.76        1.31      0.47 o
  -2  -4   9       30.34       28.52      0.84 o
  -1  -4   9        3.82        3.59      0.32 o
   0  -4   9       69.59       61.97      3.98 o
   1  -4   9      101.84      105.62      5.43 o
   2  -4   9      142.77      156.64      6.76 o
   3  -4   9        5.56        5.37      0.88 o
  -4  -3   9        0.22       -0.28      0.43 o
  -3  -3   9        2.96        3.75      0.56 o
  -2  -3   9       19.75       18.37      0.83 o
  -1  -3   9       21.79       17.29      0.57 o
   0  -3   9       43.44       40.68      1.74 o
   1  -3   9       21.43       22.06      0.98 o
   2  -3   9       17.00       13.77      1.00 o
   3  -3   9       14.79       13.07      1.55 o
  -4  -2   9       13.29       15.54      1.10 o
  -3  -2   9       22.19       21.13      1.07 o
  -2  -2   9       79.12       77.74      2.50 o
  -1  -2   9       49.07       46.97      1.31 o
   0  -2   9        4.37        5.58      0.25 o
   1  -2   9       19.25       17.68      0.80 o
   2  -2   9        8.74        8.57      0.70 o
   3  -2   9        5.20        5.70      0.79 o
   4  -2   9        3.35        2.43      1.37 o
  -4  -1   9        2.31        3.35      0.70 o
  -3  -1   9        0.74        0.54      0.39 o
  -2  -1   9       72.15       69.14      4.03 o
  -1  -1   9       12.86       11.95      0.41 o
   0  -1   9      377.03      382.51      6.09 o
   1  -1   9        0.12        0.31      0.25 o
   2  -1   9       13.41       13.54      0.77 o
   3  -1   9        7.23        7.48      0.76 o
   4  -1   9        2.04        2.54      0.72 o
  -4   0   9        4.63        5.01      0.73 o
  -3   0   9       70.05       70.14      2.80 o
  -2   0   9        5.88        5.74      0.49 o
  -1   0   9        1.74        1.38      0.22 o
   0   0   9      312.67      331.93      4.38 o
   1   0   9       14.33       12.78      0.62 o
   2   0   9       47.07       44.72      1.89 o
   3   0   9       14.10       13.26      0.89 o
   4   0   9        1.51        0.95      0.52 o
  -4   1   9        1.82        1.64      0.61 o
  -3   1   9       74.19       77.65      2.29 o
  -2   1   9       19.75       20.40      0.93 o
  -1   1   9      437.13      432.14      7.16 o
   0   1   9       12.57       13.60      0.39 o
   1   1   9        1.01        1.45      0.19 o
   2   1   9       77.29       76.26      1.44 o
   3   1   9       33.93       34.26      1.38 o
   4   1   9        0.02        0.89      1.41 o
  -4   2   9       18.81       20.18      1.36 o
  -3   2   9       64.48       68.37      2.35 o
  -2   2   9       21.18       19.89      0.89 o
  -1   2   9      184.50      179.56      2.43 o
   0   2   9      139.93      133.82      1.89 o
   1   2   9      398.07      390.87      7.03 o
   2   2   9        2.10        2.15      0.30 o
   3   2   9        0.05        0.55      0.41 o
  -4   3   9       16.08       17.53      1.37 o
  -3   3   9       19.13       20.11      1.14 o
  -2   3   9      129.29      123.59      2.93 o
  -1   3   9      104.95       91.76      1.57 o
   0   3   9       40.40       37.02      1.31 o
   1   3   9        2.86        3.64      0.48 o
   2   3   9       62.02       62.60      2.35 o
   3   3   9      116.56      117.14      4.07 o
  -3   4   9       18.10       16.84      1.42 o
  -2   4   9       26.53       23.57      1.74 o
  -1   4   9        7.49       12.88      0.54 o
   0   4   9      147.65      147.20      3.48 o
   1   4   9       74.61       75.38      2.40 o
   2   4   9        0.29        0.10      0.37 o
   3   4   9       36.66       38.00      1.96 o
  -3   5   9      174.52      183.11      5.66 o
  -2   5   9       11.35        8.92      0.69 o
  -1   5   9        7.10        6.71      0.58 o
   0   5   9       13.50       12.52      0.86 o
   1   5   9        0.47        0.38      0.45 o
   2   5   9       12.48       11.87      1.14 o
  -2   6   9        0.54        0.62      0.77 o
  -1   6   9      179.23      190.18      5.36 o
   0   6   9       38.26       39.66      1.86 o
   1   6   9        0.03        0.49      0.53 o
  -2  -6  10        0.57        0.55      1.09 o
  -1  -6  10      125.30      109.31      3.73 o
   0  -6  10        0.01        0.15      0.35 o
   1  -6  10       30.34       31.87      3.29 o
   2  -6  10        0.13       -0.60      0.60 o
  -3  -5  10        1.85        2.36      0.52 o
  -2  -5  10        0.51        0.46      0.28 o
  -1  -5  10       29.30       28.20      1.93 o
   0  -5  10       16.17       16.17      2.04 o
   1  -5  10       65.13       70.14      5.56 o
   2  -5  10        8.53        9.20      1.22 o
  -3  -4  10        2.06        2.51      0.53 o
  -2  -4  10       11.03       10.01      0.50 o
  -1  -4  10        6.76        6.00      0.38 o
   0  -4  10       11.49       12.23      1.30 o
   1  -4  10        2.69        1.91      0.51 o
   2  -4  10        0.62        0.13      0.69 o
   3  -4  10        0.02        0.15      0.51 o
  -3  -3  10        8.67        9.88      0.81 o
  -2  -3  10       16.66       13.57      1.23 o
  -1  -3  10        2.07        2.43      0.28 o
   0  -3  10       21.41       20.15      0.84 o
   1  -3  10       11.33       11.09      0.76 o
   2  -3  10       16.26       17.25      1.13 o
   3  -3  10        0.19       -0.01      0.81 o
  -4  -2  10        0.18       -0.02      0.42 o
  -3  -2  10       26.27       25.95      1.30 o
  -2  -2  10        8.49        8.13      0.62 o
  -1  -2  10      123.53      115.41      4.60 o
   0  -2  10        0.00        0.03      0.11 o
   1  -2  10       60.19       59.41      1.66 o
   2  -2  10       11.91       13.09      0.95 o
   3  -2  10        9.91       11.43      1.02 o
  -4  -1  10       21.32       21.77      1.43 o
  -3  -1  10        5.48        5.41      0.68 o
  -2  -1  10       10.94       10.29      0.67 o
  -1  -1  10      226.10      220.27     10.24 o
   0  -1  10       24.98       21.10      0.66 o
   1  -1  10       33.84       35.73      1.25 o
   2  -1  10       34.09       32.94      1.84 o
   3  -1  10       11.90       11.88      1.04 o
  -4   0  10       18.10       21.69      1.88 o
  -3   0  10       27.99       30.06      1.33 o
  -2   0  10      259.45      264.51      5.48 o
  -1   0  10        4.53        4.04      0.51 o
   0   0  10        2.35        3.62      0.31 o
   1   0  10      197.58      191.99      2.87 o
   2   0  10       97.83      103.24      2.85 o
   3   0  10        0.72        0.70      1.11 o
  -4   1  10       18.42       19.66      1.42 o
  -3   1  10        0.02        0.25      0.40 o
  -2   1  10       74.06       74.17      1.97 o
  -1   1  10      281.79      274.58      3.62 o
   0   1  10      501.38      506.42      6.41 o
   1   1  10        0.89        1.13      0.21 o
   2   1  10        0.20       -0.22      0.22 o
   3   1  10       14.87       15.01      0.83 o
  -4   2  10        2.38        2.61      0.71 o
  -3   2  10       78.41       83.37      2.81 o
  -2   2  10       47.34       45.76      3.41 o
  -1   2  10        7.59        7.36      0.48 o
   0   2  10       18.23       16.78      0.49 o
   1   2  10      312.77      300.84      5.85 o
   2   2  10      233.56      234.53      5.48 o
   3   2  10        0.00        0.05      0.52 o
  -3   3  10       27.43       26.48      1.36 o
  -2   3  10        8.06       13.26      0.86 o
  -1   3  10      209.88      190.61      3.06 o
   0   3  10       53.73       47.37      1.49 o
   1   3  10        7.00        7.04      0.58 o
   2   3  10      107.81      109.04      3.20 o
   3   3  10       28.89       26.53      1.67 o
  -3   4  10        2.55        1.55      0.59 o
  -2   4  10        0.68        0.30      0.33 o
  -1   4  10       25.98       23.00      0.91 o
   0   4  10        1.88        4.34      0.52 o
   1   4  10       58.23       55.98      2.53 o
   2   4  10       16.38       17.84      1.17 o
  -2   5  10      185.83      193.00      5.20 o
  -1   5  10       48.86       47.47      1.70 o
   0   5  10        6.62        5.07      1.30 o
   1   5  10       14.32       13.86      1.06 o
   2   5  10        0.52        1.61      0.63 o
  -2   6  10        0.19        1.72      0.97 o
  -1   6  10        7.11        6.10      0.74 o
   0   6  10       54.56       56.94      2.44 o
   1   6  10       33.45       32.34      1.90 o
  -1  -6  11        1.00        1.29      0.51 o
   0  -6  11       12.48       13.90      1.01 o
   1  -6  11        8.67       10.55      2.14 o
  -2  -5  11        0.25        0.48      0.35 o
  -1  -5  11        2.26        2.82      0.42 o
   0  -5  11        0.95        0.91      0.42 o
   1  -5  11        1.06        1.14      0.53 o
   2  -5  11        2.03        1.12      0.60 o
  -3  -4  11        4.38        2.96      0.57 o
  -2  -4  11        4.15        3.45      0.42 o
  -1  -4  11        8.38        7.72      0.45 o
   0  -4  11       12.69       11.59      0.72 o
   1  -4  11       11.81       11.77      0.87 o
   2  -4  11        4.52        5.90      0.85 o
   3  -4  11       12.29       15.75      1.43 o
  -3  -3  11        2.13        2.28      0.56 o
  -2  -3  11       14.25       14.05      1.00 o
  -1  -3  11        0.46        0.24      0.19 o
   0  -3  11       72.30       73.85      3.56 o
   1  -3  11        7.84        9.33      0.77 o
   2  -3  11       29.63       36.08      1.73 o
   3  -3  11        3.71        4.25      0.84 o
  -4  -2  11       13.64       14.72      1.26 o
  -3  -2  11        5.59        6.25      0.74 o
  -2  -2  11       93.69       93.95      2.50 o
  -1  -2  11       21.18       18.02      1.14 o
   0  -2  11        4.09        5.76      0.55 o
   1  -2  11       34.38       32.04      1.48 o
   2  -2  11       34.00       36.70      1.65 o
   3  -2  11        1.37        2.08      0.83 o
  -4  -1  11       23.52       25.90      1.63 o
  -3  -1  11       82.08       83.76      2.83 o
  -2  -1  11       30.08       29.75      1.19 o
  -1  -1  11        8.17        6.79      0.60 o
   0  -1  11      248.61      245.64     10.44 o
   1  -1  11      152.83      133.37      5.73 o
   2  -1  11       11.29        8.94      0.80 o
   3  -1  11        6.28        5.85      0.81 o
  -4   0  11        1.84        3.06      1.12 o
  -3   0  11        8.25        8.30      0.82 o
  -2   0  11      286.32      298.61      6.49 o
  -1   0  11      270.48      268.89      7.88 o
   0   0  11       14.18       13.26      0.93 o
   1   0  11        0.03        0.07      0.19 o
   2   0  11       58.13       61.11      3.52 o
   3   0  11       84.49       88.01      3.16 o
  -4   1  11       28.61       29.93      2.47 o
  -3   1  11        7.46        8.08      1.21 o
  -2   1  11        0.01        0.02      0.28 o
  -1   1  11       36.09       36.22      1.22 o
   0   1  11      701.08      731.71      9.74 o
   1   1  11      241.93      239.58      3.59 o
   2   1  11        0.50        0.95      0.25 o
   3   1  11        2.05        2.23      0.66 o
  -4   2  11       12.10       14.15      1.31 o
  -3   2  11        3.34        4.84      0.74 o
  -2   2  11      136.92      137.08      5.86 o
  -1   2  11        8.57        7.38      0.55 o
   0   2  11       21.23       19.76      0.57 o
   1   2  11      190.20      188.22      3.77 o
   2   2  11      149.16      136.58      3.45 o
   3   2  11       45.67       44.27      2.41 o
  -3   3  11       11.03        9.29      0.91 o
  -2   3  11       27.06       27.66      1.16 o
  -1   3  11       14.42       21.22      0.67 o
   0   3  11       99.45       91.89      1.64 o
   1   3  11        9.55        9.42      0.70 o
   2   3  11       17.54       15.84      1.06 o
   3   3  11       45.56       39.91      2.72 o
  -3   4  11      104.88      114.03      4.01 o
  -2   4  11       28.84       25.03      1.15 o
  -1   4  11       38.60       30.99      1.23 o
   0   4  11       31.71       29.12      1.16 o
   1   4  11       14.87       16.16      1.02 o
   2   4  11        8.65        8.01      0.94 o
  -2   5  11       29.29       25.68      2.32 o
  -1   5  11       61.57       57.14      1.93 o
   0   5  11       56.40       54.19      2.07 o
   1   5  11        7.86        6.36      0.83 o
  -1   6  11        1.15        0.52      0.45 o
   0   6  11       43.99       45.86      2.14 o
  -1  -6  12        4.09        4.21      0.80 o
   0  -6  12        0.86        0.98      0.50 o
   1  -6  12        1.95        1.35      1.04 o
  -2  -5  12        1.26        0.89      0.41 o
  -1  -5  12       10.44       11.38      0.83 o
   0  -5  12        1.06        2.62      1.13 o
   1  -5  12       14.50       16.17      1.20 o
   2  -5  12       14.82       17.06      1.42 o
  -3  -4  12        0.00        0.07      0.35 o
  -2  -4  12        0.49        1.28      0.69 o
  -1  -4  12       35.74       32.25      2.31 o
   0  -4  12        2.47        4.15      1.13 o
   1  -4  12       48.14       54.45      2.11 o
   2  -4  12        0.74        1.05      0.60 o
  -3  -3  12       30.29       29.37      1.52 o
  -2  -3  12        7.50        7.71      0.68 o
  -1  -3  12        2.57        2.85      0.38 o
   0  -3  12       14.90       14.03      1.74 o
   1  -3  12       41.19       43.48      1.71 o
   2  -3  12        2.62        2.75      0.71 o
   3  -3  12       42.98       50.81      2.58 o
  -3  -2  12       28.61       27.89      1.52 o
  -2  -2  12        5.47        5.24      0.63 o
  -1  -2  12      174.98      162.51      7.83 o
   0  -2  12      115.96      110.02      5.46 o
   1  -2  12       40.47       32.10      1.38 o
   2  -2  12        6.34        4.57      0.71 o
   3  -2  12        0.93        1.37      0.62 o
  -3  -1  12      171.66      181.15      6.04 o
  -2  -1  12       63.76       62.20      2.04 o
  -1  -1  12       19.56       18.61      1.35 o
   0  -1  12        0.52        1.28      0.25 o
   1  -1  12      123.03      111.96      5.40 o
   2  -1  12      141.82      142.38      4.34 o
   3  -1  12        6.65        5.78      0.89 o
  -4   0  12        0.00        0.38      0.54 o
  -3   0  12        0.03        0.72      0.45 o
  -2   0  12       27.72       30.16      1.32 o
  -1   0  12      696.31      696.65     11.19 o
   0   0  12      103.65      112.00      2.61 o
   1   0  12        1.60        1.83      0.28 o
   2   0  12        0.80        0.73      0.43 o
   3   0  12       24.62       24.22      1.52 o
  -3   1  12       40.33       42.28      1.86 o
  -2   1  12        1.90        2.06      0.48 o
  -1   1  12       18.35       18.95      0.92 o
   0   1  12      172.94      183.07      4.80 o
   1   1  12      325.10      321.89      6.07 o
   2   1  12       41.20       40.33      1.37 o
   3   1  12        0.86        1.25      0.53 o
  -3   2  12       15.36       16.68      1.18 o
  -2   2  12       21.82       27.83      2.95 o
  -1   2  12       63.13       57.70      1.49 o
   0   2  12        0.11        0.00      0.16 o
   1   2  12       35.99       33.96      0.91 o
   2   2  12       36.46       35.16      1.45 o
   3   2  12       19.39       16.45      1.62 o
  -3   3  12        5.80        6.05      0.81 o
  -2   3  12       66.43       62.64      2.12 o
  -1   3  12       48.02       44.24      1.89 o
   0   3  12       52.33       51.48      1.12 o
   1   3  12        9.91       10.12      0.75 o
   2   3  12        0.25        0.05      0.42 o
  -3   4  12       34.30       33.99      1.84 o
  -2   4  12       37.27       33.26      1.43 o
  -1   4  12       46.55       39.15      1.30 o
   0   4  12       27.78       24.91      1.62 o
   1   4  12       32.20       32.33      2.14 o
   2   4  12       26.92       26.69      1.54 o
  -2   5  12       12.39       10.50      1.62 o
  -1   5  12       97.98       89.94      2.94 o
   0   5  12       19.23       16.10      1.07 o
   1   5  12       10.90       10.90      1.06 o
  -2  -5  13        8.47        6.83      1.02 o
  -1  -5  13        0.42        0.58      0.47 o
   0  -5  13       42.65       47.29      5.51 o
   1  -5  13        1.18        7.02      3.27 o
  -2  -4  13        8.25        7.54      0.89 o
  -1  -4  13        3.51        3.64      0.54 o
   0  -4  13       22.70       19.72      1.10 o
   1  -4  13        3.26        4.10      0.65 o
   2  -4  13       54.85       70.44      6.28 o
  -3  -3  13        1.29        1.43      0.62 o
  -2  -3  13       84.72       79.15      2.47 o
  -1  -3  13       37.90       35.97      3.78 o
   0  -3  13       52.83       46.08      1.70 o
   1  -3  13        2.69        2.89      0.61 o
   2  -3  13        0.69        0.95      0.58 o
  -3  -2  13        4.74        4.72      0.80 o
  -2  -2  13        8.65        8.30      1.49 o
  -1  -2  13        2.16        2.11      0.34 o
   0  -2  13      142.87      134.79      9.40 o
   1  -2  13      121.33      120.56      3.50 o
   2  -2  13       14.44       12.87      1.61 o
   3  -2  13        2.60        3.02      0.79 o
  -3  -1  13       11.40       10.59      1.06 o
  -2  -1  13      344.69      339.68      7.99 o
  -1  -1  13       11.29       10.79      0.65 o
   0  -1  13        0.86        1.33      0.26 o
   1  -1  13        0.54        1.55      0.50 o
   2  -1  13       52.80       50.94      2.24 o
   3  -1  13       22.59       20.95      1.50 o
  -3   0  13        8.83        8.29      0.98 o
  -2   0  13        4.73        5.08      0.65 o
  -1   0  13       66.04       62.73      1.60 o
   0   0  13      311.91      333.74      5.76 o
   1   0  13       17.51       18.78      1.02 o
   2   0  13        1.68        2.14      0.55 o
   3   0  13        0.39       -0.04      1.33 o
  -3   1  13       12.49       14.82      1.20 o
  -2   1  13        9.72       10.20      0.81 o
  -1   1  13        5.56        7.43      0.55 o
   0   1  13       52.19       52.38      1.19 o
   1   1  13        5.88        5.09      0.43 o
   2   1  13       26.39       26.38      1.16 o
   3   1  13        1.01        0.78      1.48 o
  -3   2  13       51.79       54.31      2.45 o
  -2   2  13       43.96       45.12      2.49 o
  -1   2  13       68.64       67.41      1.48 o
   0   2  13        1.52        1.78      0.29 o
   1   2  13        0.21        0.27      0.23 o
   2   2  13       10.65        8.67      0.79 o
  -3   3  13       11.61        9.67      1.30 o
  -2   3  13       14.09       13.92      1.01 o
  -1   3  13       50.56       47.36      1.75 o
   0   3  13       80.69       72.81      2.03 o
   1   3  13       67.34       65.06      2.24 o
   2   3  13        0.85        1.82      0.85 o
  -2   4  13      101.61       95.57      4.57 o
  -1   4  13       15.37       12.76      0.81 o
   0   4  13        4.51        3.80      0.59 o
   1   4  13        4.02        4.46      0.68 o
  -1   5  13       23.03       24.11      2.17 o
   0   5  13       77.34       71.38      2.69 o
  -1  -5  14        5.48        5.20      1.59 o
   0  -5  14        2.37        5.10      0.77 o
   1  -5  14       37.20       46.72      4.49 o
  -2  -4  14        3.65        3.80      0.60 o
  -1  -4  14       31.66       26.83      1.65 o
   0  -4  14        0.29        0.73      0.43 o
   1  -4  14        0.12        0.24      0.64 o
   2  -4  14        3.03        3.45      0.88 o
  -3  -3  14        0.89        1.00      0.54 o
  -2  -3  14        2.40        3.06      0.56 o
  -1  -3  14       91.07       75.23      5.94 o
   0  -3  14       45.24       45.88      1.81 o
   1  -3  14       15.71       15.23      1.14 o
   2  -3  14        7.85       11.34      2.14 o
  -3  -2  14       96.61       90.43      3.35 o
  -2  -2  14        0.24        0.31      0.40 o
  -1  -2  14        0.00        0.03      0.20 o
   0  -2  14        5.33        7.06      0.73 o
   1  -2  14       59.32       54.03      2.16 o
   2  -2  14       16.76       17.25      1.31 o
  -3  -1  14        0.14        0.25      0.47 o
  -2  -1  14       10.67       10.01      1.95 o
  -1  -1  14      128.31      119.32      6.06 o
   0  -1  14        2.41        2.06      0.32 o
   1  -1  14        0.45        0.19      0.38 o
   2  -1  14        2.81        5.04      0.81 o
  -3   0  14        0.33        0.50      0.51 o
  -2   0  14        9.25        9.50      0.85 o
  -1   0  14       50.25       48.47      1.36 o
   0   0  14        3.13        3.94      0.61 o
   1   0  14        9.79       11.97      0.90 o
   2   0  14        1.60        1.71      0.63 o
  -3   1  14       22.88       25.36      1.58 o
  -2   1  14       38.24       39.79      1.70 o
  -1   1  14        1.62        1.63      0.37 o
   0   1  14        0.13        0.09      0.26 o
   1   1  14       36.67       36.71      1.47 o
   2   1  14       36.41       38.04      1.87 o
  -3   2  14        0.22       -0.15      0.49 o
  -2   2  14       48.35       52.00      2.13 o
  -1   2  14      109.13      101.77      4.74 o
   0   2  14       73.42       71.46      1.62 o
   1   2  14        0.04        0.40      0.24 o
   2   2  14        0.04        0.26      0.46 o
  -2   3  14        7.14        8.13      0.86 o
  -1   3  14        0.51        0.92      0.52 o
   0   3  14       10.01       10.53      0.76 o
   1   3  14       56.73       51.98      1.96 o
   2   3  14       16.60       14.79      1.59 o
  -2   4  14       34.03       34.44      2.34 o
  -1   4  14       99.02       97.75      4.82 o
   0   4  14       47.39       50.12      1.94 o
   1   4  14        6.28        5.78      0.80 o
  -1  -4  15        5.90        6.16      1.60 o
   0  -4  15        8.47        7.33      0.79 o
   1  -4  15       11.56       15.04      1.26 o
  -2  -3  15        0.28        0.39      0.41 o
  -1  -3  15        6.72        6.64      1.01 o
   0  -3  15       32.99       28.37      2.57 o
   1  -3  15        5.05        5.03      0.81 o
   2  -3  15        1.87        1.28      0.71 o
  -2  -2  15       21.50       20.22      1.18 o
  -1  -2  15        0.00       -0.08      0.26 o
   0  -2  15        0.71        0.98      0.47 o
   1  -2  15       11.87       15.37      2.04 o
   2  -2  15       13.36       14.13      1.85 o
  -3  -1  15        4.49        4.94      0.87 o
  -2  -1  15       33.07       31.96      1.58 o
  -1  -1  15       10.53        9.74      0.61 o
   0  -1  15        0.01       -0.40      0.40 o
   1  -1  15        2.76        2.75      0.62 o
   2  -1  15        2.93        6.49      1.73 o
  -3   0  15        8.34        9.37      1.09 o
  -2   0  15        4.73        5.52      0.75 o
  -1   0  15        0.33        0.36      0.30 o
   0   0  15       73.50       79.37      2.45 o
   1   0  15       77.52       81.14      2.85 o
   2   0  15        0.27       -0.02      0.98 o
  -3   1  15       25.00       28.94      1.99 o
  -2   1  15       74.93       79.06      5.14 o
  -1   1  15       31.78       30.64      2.31 o
   0   1  15        0.04       -0.14      0.28 o
   1   1  15        0.03       -0.10      0.40 o
   2   1  15       15.35       15.78      1.22 o
  -2   2  15       11.98       13.80      1.15 o
  -1   2  15       15.11       16.22      0.95 o
   0   2  15       92.66       92.94      2.14 o
   1   2  15       15.47       13.82      0.90 o
   2   2  15        6.24        6.52      1.15 o
  -2   3  15       70.21       71.43      2.87 o
  -1   3  15       43.77       52.30      3.18 o
   0   3  15       36.00       38.53      1.71 o
   1   3  15        6.29        6.32      0.74 o
  -1   4  15       24.34       22.58      2.10 o
   0   4  15       31.52       28.40      2.07 o
  -1  -4  16        8.35        6.01      1.13 o
   0  -4  16        0.29        1.19      1.52 o
  -2  -3  16        0.10        0.77      0.73 o
  -1  -3  16        4.83        6.74      1.17 o
   0  -3  16        9.68       10.26      0.96 o
   1  -3  16        5.10        4.76      0.88 o
  -2  -2  16        3.94        4.66      0.75 o
  -1  -2  16        2.67        3.07      0.93 o
   0  -2  16        2.17        2.27      0.59 o
   1  -2  16       19.99       28.95      1.75 o
  -2  -1  16        0.89        1.17      0.52 o
  -1  -1  16       74.22       77.82      5.75 o
   0  -1  16       61.90       64.89      3.36 o
   1  -1  16        0.54        0.00      0.41 o
   2  -1  16        1.70        2.88      1.02 o
  -2   0  16        3.44        3.82      0.75 o
  -1   0  16        0.12        0.34      0.39 o
   0   0  16        0.99        0.86      0.36 o
   1   0  16       30.17       33.91      1.69 o
   2   0  16       24.03       22.37      3.16 o
  -2   1  16       12.08       13.11      1.25 o
  -1   1  16       72.60       76.84      4.11 o
   0   1  16        4.58        4.78      0.52 o
   1   1  16       11.96       12.71      1.00 o
  -2   2  16       22.27       27.82      2.43 o
  -1   2  16       75.77       81.06      6.58 o
   0   2  16       13.75       13.78      0.67 o
   1   2  16       24.40       25.48      1.86 o
  -1   3  16       35.15       37.70      2.59 o
   0   3  16       77.15       81.09      2.83 o
  -1  -3  17        0.26        0.05      0.55 o
   0  -3  17       38.24       44.34      2.50 o
  -1  -2  17       20.26       23.04      1.94 o
   0  -2  17        0.07        0.69      0.52 o
   1  -2  17        0.07        0.45      0.57 o
  -2  -1  17        1.29        2.33      0.69 o
  -1  -1  17        5.14        5.59      1.08 o
   0  -1  17       26.14       32.07      3.02 o
   1  -1  17       17.68       16.43      1.31 o
  -2   0  17       25.96       27.74      1.57 o
  -1   0  17        0.00       -0.22      0.40 o
   0   0  17       12.51       14.32      1.13 o
   1   0  17        9.98       10.85      1.40 o
  -2   1  17       75.97       95.51      3.84 o
  -1   1  17       14.49       14.58      1.02 o
   0   1  17       16.67       17.76      0.92 o
   1   1  17        0.54        0.87      0.50 o
  -1   2  17       44.33       48.06      2.15 o
   0   2  17       64.84       61.17      3.00 o
   0  -2  18        6.85        5.18      1.48 o
  -1  -1  18        6.93        9.62      1.42 o
   0  -1  18       21.55       24.24      1.52 o
  -1   0  18        4.14        4.89      0.99 o
   0   0  18        0.93        1.94      0.64 o
  -1   1  18       69.17       70.98      2.67 o
   0   1  18       33.58       33.61      1.74 o
 
