# Supplementary material for: Halogen bonds in some dihalogenated phenols: applications to crystal engineering
Source: IUCrJ. 2013 Oct 18;1(Pt 1):49–60. doi: 10.1107/S2052252513025657 (PMC4104968; doi:10.1107/S2052252513025657)
Supplement: Supplementary file 18 [file m-01-00049-4_CBA_296Ksup18.fcf]

#
# h,k,l, Fc-squared, Fo-squared, sigma(Fo-squared) and status flag
#
data_4_CBA_296K
_shelx_title ' datam in P-1'
_shelx_refln_list_code          4
_shelx_F_calc_maximum       44.10
_exptl_crystal_F_000       160.00
_reflns_d_resolution_high  0.8347
 
loop_
 _symmetry_equiv_pos_as_xyz
 'x, y, z'
 '-x, -y, -z'
 
_cell_length_a     3.8686
_cell_length_b     6.2270
_cell_length_c    14.2427
_cell_angle_alpha  92.794
_cell_angle_beta   95.149
_cell_angle_gamma  91.493
 
_shelx_F_squared_multiplier     1.000
 
loop_
 _refln_index_h
 _refln_index_k
 _refln_index_l
 _refln_F_squared_calc
 _refln_F_squared_meas
 _refln_F_squared_sigma
 _refln_observed_status
   1   0   0        0.29        0.80      0.19 o
   2   0   0        0.34        0.71      0.13 o
   3   0   0        0.02        0.84      0.62 o
   4   0   0       38.50       39.07      1.75 o
  -4   1   0        1.27        0.49      0.49 o
  -3   1   0       42.14       40.09      1.35 o
  -2   1   0      481.63      472.75      4.96 o
  -1   1   0       43.29       47.18      0.66 o
   0   1   0      184.18      135.61      2.13 o
   1   1   0      384.78      412.64      3.74 o
   2   1   0     1945.25     1922.41     21.84 o
   3   1   0       27.11       29.74      0.92 o
   4   1   0        1.62        2.42      0.44 o
  -4   2   0        0.57        0.41      0.33 o
  -3   2   0       33.47       30.36      1.25 o
  -2   2   0       57.73       65.78      0.98 o
  -1   2   0      212.48      222.73      2.09 o
   0   2   0      912.06      964.95      6.29 o
   1   2   0       76.75       74.82      2.02 o
   2   2   0       58.93       58.75      1.48 o
   3   2   0       14.01       25.03      1.61 o
   4   2   0       32.05       27.91      2.61 o
  -4   3   0       24.76       24.03      1.53 o
  -3   3   0       20.75       20.25      0.71 o
  -2   3   0       67.57       68.68      1.14 o
  -1   3   0      320.91      367.02      3.86 o
   0   3   0        1.30        3.35      0.38 o
   1   3   0       24.01       23.83      1.52 o
   2   3   0       34.85       33.62      1.41 o
   3   3   0        0.04        0.32      0.28 o
   4   3   0        6.68        7.60      1.06 o
  -3   4   0        0.13        0.53      0.25 o
  -2   4   0      125.82      122.60      1.99 o
  -1   4   0        7.08        6.83      0.32 o
   0   4   0      153.71      162.01      4.83 o
   1   4   0       18.15       20.49      0.78 o
   2   4   0        6.08        5.01      0.46 o
   3   4   0        0.31        0.39      0.33 o
  -3   5   0        6.68        6.49      0.56 o
  -2   5   0        0.16        0.32      0.26 o
  -1   5   0        0.71        1.24      0.25 o
   0   5   0      120.55      124.65      4.76 o
   1   5   0        4.42        4.94      0.53 o
   2   5   0        2.08        2.64      0.52 o
   3   5   0        0.18        0.38      0.45 o
  -2   6   0        0.17        0.30      0.24 o
  -1   6   0       11.69       10.53      0.75 o
   0   6   0        2.41        3.58      0.56 o
   1   6   0        1.39        1.85      0.87 o
   2   6   0        5.42        6.40      0.95 o
  -1   7   0       34.91       35.29      1.58 o
   0   7   0        5.53        5.85      0.73 o
   1   7   0        8.92        9.11      1.03 o
  -1  -7   1        0.26        0.15      0.75 o
   0  -7   1        2.74        2.44      0.55 o
   1  -7   1        0.03        0.33      0.38 o
  -2  -6   1        1.47        3.45      0.64 o
  -1  -6   1       26.38       31.22      1.43 o
   0  -6   1        6.59        6.66      0.65 o
   1  -6   1        0.96        1.08      0.27 o
   2  -6   1       10.07        9.69      0.55 o
  -3  -5   1        0.00       -0.05      0.32 o
  -2  -5   1        4.37        4.69      1.41 o
  -1  -5   1       45.55       46.47      1.52 o
   0  -5   1       11.99       11.47      0.47 o
   1  -5   1       96.03       98.87      1.76 o
   2  -5   1        6.96        6.33      0.42 o
   3  -5   1        0.74        1.17      0.40 o
  -3  -4   1        8.69        7.96      0.83 o
  -2  -4   1        0.01        2.26      1.91 o
  -1  -4   1        9.23        9.03      0.58 o
   0  -4   1      127.46      145.50      2.40 o
   1  -4   1      105.91      109.39      1.60 o
   2  -4   1       73.53       65.69      1.75 o
   3  -4   1       46.51       43.23      1.61 o
  -4  -3   1       15.54       13.79      1.63 o
  -3  -3   1       13.48       13.73      0.78 o
  -2  -3   1       30.48       27.77      0.55 o
  -1  -3   1      378.28      380.77      4.55 o
   0  -3   1       45.08       42.08      1.20 o
   1  -3   1      114.10      141.77      1.71 o
   2  -3   1       44.76       40.93      2.91 o
   3  -3   1        0.06        0.49      0.36 o
   4  -3   1       15.62       17.10      2.35 o
  -4  -2   1        8.68       10.90      0.88 o
  -3  -2   1      373.07      373.96      9.41 o
  -2  -2   1      191.82      197.22      2.36 o
  -1  -2   1        5.14        6.44      0.18 o
   0  -2   1      203.42      214.92      2.01 o
   1  -2   1     1333.49     1352.76     10.34 o
   2  -2   1       83.72       73.36      1.33 o
   3  -2   1        0.91        1.65      0.25 o
   4  -2   1        0.06        0.22      0.28 o
  -4  -1   1        0.49        1.26      0.42 o
  -3  -1   1        3.97        4.14      0.65 o
  -2  -1   1       55.42       53.85      0.86 o
   0  -1   1      158.10      173.75      2.09 o
   1  -1   1        6.31        4.90      0.12 o
   2  -1   1       19.05       17.78      0.49 o
   3  -1   1      164.06      167.91      6.42 o
   4  -1   1        1.40        1.00      0.30 o
  -4   0   1        8.14        8.97      0.71 o
  -3   0   1       65.73       67.42      2.01 o
  -2   0   1        1.71        1.44      0.19 o
  -1   0   1      205.91      176.82      8.99 o
   2   0   1      106.94       99.76      1.17 o
   3   0   1        9.66        9.83      0.77 o
   4   0   1        0.00        0.01      0.35 o
  -4   1   1        8.90        9.17      0.84 o
  -3   1   1        7.97        8.49      0.55 o
  -2   1   1      152.56      142.69      1.89 o
  -1   1   1      471.49      463.51      4.08 o
   0   1   1       95.78      101.41      1.23 o
   1   1   1      156.29      155.23      1.58 o
   2   1   1        2.87       11.48      1.26 o
   3   1   1       67.30       63.86      5.58 o
   4   1   1        3.22        3.65      0.50 o
  -4   2   1        1.67        1.82      0.65 o
  -3   2   1       10.82       11.73      0.75 o
  -2   2   1      239.59      247.11      3.31 o
  -1   2   1       31.96       25.74      0.94 o
   0   2   1      100.28      114.85      2.29 o
   1   2   1       81.29       77.99      1.32 o
   2   2   1        2.83        4.23      0.53 o
   3   2   1       13.18       15.22      0.68 o
   4   2   1        0.12        0.73      0.50 o
  -4   3   1        0.25        1.83      1.46 o
  -3   3   1       63.70       62.85      1.37 o
  -2   3   1        0.70        1.32      0.28 o
  -1   3   1      181.46      186.20      2.12 o
   0   3   1       61.53       68.43      1.72 o
   1   3   1      152.09      144.85      9.36 o
   2   3   1       10.67        9.88      0.71 o
   3   3   1        4.10        4.74      0.63 o
   4   3   1        0.64        1.74      0.65 o
  -3   4   1        7.03        5.86      0.45 o
  -2   4   1       20.29       18.19      1.21 o
  -1   4   1      236.13      250.57      3.13 o
   0   4   1        5.33        5.03      0.23 o
   1   4   1        3.03        4.26      0.72 o
   2   4   1        0.26        0.14      0.29 o
   3   4   1        4.94        5.66      0.68 o
  -3   5   1        0.01        0.64      0.59 o
  -2   5   1       16.12       13.90      0.91 o
  -1   5   1       23.35       23.42      0.95 o
   0   5   1       27.82       29.09      1.46 o
   1   5   1       43.67       45.04      2.48 o
   2   5   1       14.55       14.33      0.91 o
   3   5   1        2.04        3.02      0.63 o
  -2   6   1       52.51       51.22      2.07 o
  -1   6   1       31.85       32.21      1.46 o
   0   6   1       28.33       28.25      1.42 o
   1   6   1       15.51       19.55      2.71 o
   2   6   1        6.02        5.56      0.72 o
  -1   7   1        5.53        6.77      0.78 o
   0   7   1        2.07        3.00      0.70 o
   1   7   1       25.54       26.57      1.68 o
  -1  -7   2       10.46        8.48      0.97 o
   0  -7   2        0.49        0.13      0.36 o
   1  -7   2        7.88        8.46      0.74 o
  -2  -6   2        6.13        6.66      1.22 o
  -1  -6   2        7.67        9.33      0.90 o
   0  -6   2       30.59       34.89      1.44 o
   1  -6   2       19.73       17.05      0.66 o
   2  -6   2        1.12        1.42      0.56 o
  -3  -5   2        3.28        2.05      0.77 o
  -2  -5   2        2.79        2.78      0.68 o
  -1  -5   2       16.65       18.54      0.97 o
   0  -5   2       50.25       51.41      1.44 o
   1  -5   2       97.09       88.83      1.63 o
   2  -5   2       35.04       30.56      1.50 o
   3  -5   2        6.40        5.35      0.62 o
  -3  -4   2        7.92        8.18      0.63 o
  -2  -4   2       76.67       69.43      4.35 o
  -1  -4   2        0.18        2.22      0.75 o
   0  -4   2       49.30       53.85      0.91 o
   1  -4   2        9.77       11.14      0.38 o
   2  -4   2        0.04        0.61      0.24 o
   3  -4   2       69.83       66.63      2.58 o
  -4  -3   2       51.39       41.73      1.72 o
  -3  -3   2       51.32       45.64      1.46 o
  -2  -3   2        0.00        0.08      0.17 o
  -1  -3   2      167.58      169.21      1.90 o
   0  -3   2      885.19      970.02     11.47 o
   1  -3   2       41.51       33.71      0.60 o
   2  -3   2        0.05        0.10      0.12 o
   3  -3   2        7.46        7.33      0.61 o
   4  -3   2        4.73        4.51      1.51 o
  -4  -2   2        4.21        3.10      0.57 o
  -3  -2   2       41.16       41.17      3.05 o
  -2  -2   2     1170.80     1154.93     10.69 o
  -1  -2   2       72.87       78.48      1.24 o
   0  -2   2        3.56        3.47      0.43 o
   1  -2   2      132.12      122.23      1.19 o
   2  -2   2      388.75      419.88      6.52 o
   3  -2   2        5.19        4.71      0.35 o
   4  -2   2        4.97        5.33      0.92 o
  -4  -1   2        4.62        4.57      0.59 o
  -3  -1   2        0.04        0.04      0.13 o
  -2  -1   2       27.95       29.74      0.76 o
  -1  -1   2       96.29       91.08      1.40 o
   1  -1   2      349.51      343.16      3.81 o
   2  -1   2        1.87        1.98      0.31 o
   3  -1   2        7.88        9.86      0.91 o
   4  -1   2       21.40       22.36      1.64 o
  -4   0   2        1.18        2.10      0.77 o
  -3   0   2       30.85       29.39      1.89 o
  -2   0   2       46.78       42.64      1.80 o
  -1   0   2       32.09       30.95      0.47 o
   1   0   2      224.53      210.65      2.26 o
   2   0   2       35.81       35.01      1.39 o
   3   0   2       35.60       36.80      0.92 o
   4   0   2        1.65        2.34      0.47 o
  -4   1   2        0.01        0.64      0.36 o
  -3   1   2       67.76       67.00      3.50 o
  -2   1   2       60.04       53.62      1.17 o
  -1   1   2       61.63       63.02      2.05 o
   0   1   2       83.53       92.69      0.90 o
   1   1   2       15.91       14.42      0.23 o
   2   1   2        0.04        0.25      0.13 o
   3   1   2       33.91       34.88      1.52 o
   4   1   2        0.61        1.25      0.37 o
  -4   2   2       12.56       13.29      1.23 o
  -3   2   2        0.06        0.10      0.16 o
  -2   2   2       40.17       37.83      1.03 o
  -1   2   2       99.58      104.16      1.93 o
   0   2   2      884.02      919.47      9.08 o
   1   2   2       29.77       27.64      0.92 o
   2   2   2       25.64       26.86      1.34 o
   3   2   2        0.50        0.64      0.29 o
   4   2   2        0.42        0.14      0.24 o
  -4   3   2       13.53       12.51      1.78 o
  -3   3   2       21.83       21.56      0.74 o
  -2   3   2      163.08      165.69      2.24 o
  -1   3   2        2.83        2.98      0.21 o
   0   3   2        9.08        9.41      0.32 o
   1   3   2        5.79        6.80      1.04 o
   2   3   2       79.78       75.55      3.17 o
   3   3   2        2.34        3.16      0.37 o
   4   3   2        3.70        4.93      0.73 o
  -3   4   2        6.49        5.58      0.92 o
  -2   4   2       80.77       80.31      1.51 o
  -1   4   2      101.57       99.97      2.03 o
   0   4   2      164.65      177.57      3.85 o
   1   4   2       75.23       72.07      2.56 o
   2   4   2       26.15       25.76      1.16 o
   3   4   2        0.02       -0.40      0.36 o
  -3   5   2       27.28       26.54      0.97 o
  -2   5   2       85.72       87.65      1.77 o
  -1   5   2       26.70       24.63      0.80 o
   0   5   2       80.55       88.66      2.28 o
   1   5   2       35.36       36.41      2.18 o
   2   5   2       16.01       17.99      1.17 o
   3   5   2       11.42       11.03      1.02 o
  -2   6   2       16.50       17.70      0.78 o
  -1   6   2        0.66        0.87      0.37 o
   0   6   2      163.58      170.65      4.39 o
   1   6   2       41.18       47.00      2.01 o
   2   6   2       10.89       10.17      0.99 o
  -1   7   2        4.41        5.02      0.66 o
   0   7   2       13.77       14.62      1.15 o
   1   7   2       13.52       12.35      1.11 o
  -1  -7   3        4.20        4.64      0.87 o
   0  -7   3       16.73       15.07      1.03 o
   1  -7   3        0.60        0.40      0.33 o
  -2  -6   3        1.15        0.51      0.46 o
  -1  -6   3        8.13        6.90      0.71 o
   0  -6   3       57.01       56.42      2.15 o
   1  -6   3        9.23        9.14      0.57 o
   2  -6   3        7.95        6.18      0.73 o
  -3  -5   3        9.34       10.37      1.00 o
  -2  -5   3        6.32        5.75      0.61 o
  -1  -5   3        6.34        5.95      0.56 o
   0  -5   3        0.73        0.47      0.19 o
   1  -5   3        0.03        0.02      0.15 o
   2  -5   3      124.94      116.44      3.93 o
   3  -5   3        9.93        8.17      0.76 o
  -3  -4   3        0.09        0.14      0.17 o
  -2  -4   3       58.24       53.61      1.28 o
  -1  -4   3      203.76      217.92      4.08 o
   0  -4   3        2.20        1.55      0.22 o
   1  -4   3        0.70        0.99      0.40 o
   2  -4   3       42.52       38.00      2.22 o
   3  -4   3        8.33        5.47      0.67 o
  -4  -3   3       11.49       11.44      1.40 o
  -3  -3   3      101.38       88.99      2.73 o
  -2  -3   3       10.61       10.45      0.35 o
  -1  -3   3        1.76        1.91      0.28 o
   0  -3   3      147.93      151.52      1.79 o
   1  -3   3      375.70      420.79      4.26 o
   2  -3   3        8.16        6.55      0.48 o
   3  -3   3       21.83       19.82      1.05 o
   4  -3   3        4.95        6.19      0.78 o
  -4  -2   3        0.05        0.14      0.31 o
  -3  -2   3        4.03        2.66      0.27 o
  -2  -2   3       57.36       61.24      1.44 o
  -1  -2   3      406.54      406.65      4.41 o
   0  -2   3      344.45      360.05      3.70 o
   1  -2   3       43.15       44.97      0.91 o
   2  -2   3       44.60       41.08      1.84 o
   3  -2   3       43.31       42.83      0.99 o
   4  -2   3        0.11        0.12      0.36 o
  -4  -1   3        2.29        1.97      0.61 o
  -3  -1   3        0.93        0.78      0.17 o
  -2  -1   3        0.03        0.16      0.09 o
  -1  -1   3       71.14       56.62      1.31 o
   0  -1   3      438.32      446.64      2.77 o
   1  -1   3       10.50       11.90      0.16 o
   2  -1   3      166.94      162.70      2.95 o
   3  -1   3        1.00        0.80      0.28 o
   4  -1   3        0.32        1.08      0.80 o
  -4   0   3        8.09       10.46      1.11 o
  -3   0   3       19.63       19.53      0.87 o
  -2   0   3        5.76        5.53      0.92 o
  -1   0   3       46.34       47.85      1.24 o
   0   0   3        0.24        0.42      0.05 o
   1   0   3      210.66      188.51      2.28 o
   2   0   3      267.23      256.49      5.07 o
   3   0   3        0.01        0.44      0.59 o
   4   0   3        0.41        0.42      0.31 o
  -4   1   3        0.36        1.00      0.51 o
  -3   1   3        0.47        1.01      0.76 o
  -2   1   3       50.84       46.96      0.66 o
  -1   1   3     1106.30     1052.59      6.65 o
   0   1   3       13.62       12.91      0.24 o
   1   1   3      117.61      117.32      1.56 o
   2   1   3       10.02        9.43      0.60 o
   3   1   3       17.38       16.33      0.58 o
   4   1   3        3.98        4.05      0.60 o
  -4   2   3        4.84        8.15      0.94 o
  -3   2   3       44.91       45.38      2.09 o
  -2   2   3        0.51        1.08      0.46 o
  -1   2   3      185.32      201.03      2.73 o
   0   2   3       17.47       18.67      0.28 o
   1   2   3      520.37      489.01      4.32 o
   2   2   3       17.89       18.32      1.41 o
   3   2   3       32.70       32.42      1.06 o
   4   2   3        0.10        0.02      0.24 o
  -4   3   3        0.24        5.09      4.25 o
  -3   3   3      101.49      100.67      3.71 o
  -2   3   3      108.24      106.53      1.95 o
  -1   3   3      276.58      291.68      4.02 o
   0   3   3      198.13      209.62      3.11 o
   1   3   3      292.83      280.28      4.30 o
   2   3   3        0.02        0.26      0.26 o
   3   3   3        7.66        7.59      2.19 o
  -3   4   3      104.99       93.71      6.82 o
  -2   4   3        2.04        2.85      0.53 o
  -1   4   3      220.24      226.83      2.98 o
   0   4   3      113.54      116.04      2.33 o
   1   4   3      108.14      120.88      2.74 o
   2   4   3       64.59       65.44      2.07 o
   3   4   3       13.06        9.69      1.03 o
  -3   5   3       15.83       17.36      0.80 o
  -2   5   3        0.45        0.71      0.38 o
  -1   5   3      473.03      492.90     13.36 o
   0   5   3       34.39       33.98      2.43 o
   1   5   3       52.06       61.33      2.04 o
   2   5   3        4.80        4.64      0.68 o
   3   5   3       12.57       12.57      1.18 o
  -2   6   3        0.02        0.01      0.37 o
  -1   6   3       32.24       34.52      1.36 o
   0   6   3       35.16       34.40      2.55 o
   1   6   3      115.67      128.59      4.26 o
   2   6   3       16.08       18.31      1.48 o
  -1   7   3        4.07        3.72      0.80 o
   0   7   3        0.18        0.21      0.38 o
   1   7   3        4.07        5.54      0.87 o
  -1  -7   4       18.35       20.74      1.45 o
   0  -7   4        0.47        0.31      0.39 o
   1  -7   4        3.73        2.69      0.46 o
  -2  -6   4        0.22       -0.04      0.31 o
  -1  -6   4        2.34        2.23      0.52 o
   0  -6   4        0.29        0.01      0.21 o
   1  -6   4       93.23       84.75      2.45 o
   2  -6   4        2.07        2.38      0.58 o
  -3  -5   4       11.42        9.19      0.87 o
  -2  -5   4       25.54       23.60      2.03 o
  -1  -5   4        0.68        0.94      0.25 o
   0  -5   4        0.87        1.62      0.24 o
   1  -5   4       57.54       55.50      1.34 o
   2  -5   4        8.95        6.59      0.73 o
   3  -5   4       26.84       23.81      2.46 o
  -3  -4   4        1.55        2.00      0.30 o
  -2  -4   4        1.33        1.56      0.26 o
  -1  -4   4       48.67       49.55      1.01 o
   0  -4   4      131.85      144.33      4.02 o
   1  -4   4        5.00        5.57      0.29 o
   2  -4   4       30.99       29.42      2.16 o
   3  -4   4       20.45       20.96      1.23 o
  -4  -3   4        1.10        0.59      0.37 o
  -3  -3   4        9.98       10.00      0.87 o
  -2  -3   4       21.12       20.93      0.55 o
  -1  -3   4       71.65       76.59      1.10 o
   0  -3   4      128.75      119.12      3.71 o
   1  -3   4       50.62       44.19      1.32 o
   2  -3   4       44.48       45.67      1.55 o
   3  -3   4        0.50        0.88      0.68 o
   4  -3   4        3.34        2.66      0.63 o
  -4  -2   4        0.02        0.30      0.37 o
  -3  -2   4        2.10        2.69      0.26 o
  -2  -2   4       46.49       41.08      1.63 o
  -1  -2   4      123.69      120.38      2.14 o
   0  -2   4       64.86       64.98      0.69 o
   1  -2   4      204.42      207.80      3.08 o
   2  -2   4       46.66       46.63      1.31 o
   3  -2   4        3.42        3.70      0.61 o
   4  -2   4        1.00        1.56      0.51 o
  -4  -1   4        1.96        2.70      0.58 o
  -3  -1   4        0.01       -0.16      0.25 o
  -2  -1   4       14.52       12.10      0.51 o
  -1  -1   4       81.23       77.96      1.37 o
   0  -1   4      666.17      592.98      5.79 o
   1  -1   4      639.20      643.41     28.50 o
   2  -1   4        1.08        1.82      0.25 o
   3  -1   4        0.02        0.39      0.32 o
   4  -1   4        8.95        9.16      0.99 o
  -4   0   4        6.30        7.46      1.33 o
  -3   0   4        8.59       12.04      2.67 o
  -2   0   4      352.57      328.71      6.69 o
  -1   0   4        0.28        0.69      0.10 o
   0   0   4      258.70      259.01      1.88 o
   1   0   4      172.06      174.40      2.01 o
   2   0   4      108.69      103.89      2.55 o
   3   0   4       35.66       34.26      0.91 o
   4   0   4       14.06       15.43      0.78 o
  -4   1   4        7.76        9.38      0.85 o
  -3   1   4        0.61        2.28      1.40 o
  -2   1   4      270.24      285.36      4.79 o
  -1   1   4       14.52       15.07      0.23 o
   0   1   4     1229.15     1250.42     14.88 o
   1   1   4       72.26       69.10      1.58 o
   2   1   4      147.54      161.95      2.47 o
   3   1   4        8.96       10.21      0.59 o
   4   1   4        8.70        8.58      1.97 o
  -4   2   4       53.65       56.05      2.58 o
  -3   2   4       37.95       38.70      1.47 o
  -2   2   4      201.91      199.84      2.61 o
  -1   2   4      136.86      146.81      1.58 o
   0   2   4     1400.31     1437.60     14.42 o
   1   2   4        0.69        0.47      0.09 o
   2   2   4       47.09       43.66      0.80 o
   3   2   4        4.04        4.63      0.38 o
   4   2   4       16.18       15.28      0.88 o
  -4   3   4       64.36       63.38      2.48 o
  -3   3   4        5.20        8.21      3.39 o
  -2   3   4      239.47      247.67      7.25 o
  -1   3   4      162.39      161.23      1.99 o
   0   3   4      416.07      427.40      5.58 o
   1   3   4      202.27      222.86      4.10 o
   2   3   4       84.96       76.91      2.73 o
   3   3   4        5.09        6.38      0.72 o
  -3   4   4        1.89        1.87      0.29 o
  -2   4   4      564.88      579.60      8.02 o
  -1   4   4        0.20        0.52      0.35 o
   0   4   4      161.29      157.10      2.95 o
   1   4   4       31.35       29.67      2.38 o
   2   4   4       85.13       87.63      5.88 o
   3   4   4        8.42        9.13      1.97 o
  -3   5   4        2.91        2.93      0.43 o
  -2   5   4       28.42       30.54      2.30 o
  -1   5   4       45.43       44.22      1.61 o
   0   5   4      335.94      330.15      6.42 o
   1   5   4       14.69       16.05      2.17 o
   2   5   4        6.17        5.94      0.76 o
   3   5   4        0.26       -0.24      0.44 o
  -2   6   4        1.01        1.06      0.32 o
  -1   6   4        3.50        5.62      0.66 o
   0   6   4       15.14       14.59      0.94 o
   1   6   4       14.17       14.35      1.10 o
   2   6   4       17.35       20.63      1.52 o
  -1   7   4        0.55        2.67      0.98 o
   0   7   4        0.40        0.58      0.48 o
  -1  -7   5        0.30        0.52      0.45 o
   0  -7   5       31.89       28.44      2.19 o
   1  -7   5        0.00        0.32      0.38 o
  -2  -6   5        0.66        0.17      0.37 o
  -1  -6   5        0.20        0.32      0.26 o
   0  -6   5       24.39       23.41      0.87 o
   1  -6   5        4.33        3.07      0.72 o
   2  -6   5       21.32       21.50      2.42 o
  -3  -5   5        0.07       -0.13      0.27 o
  -2  -5   5        5.56        5.71      0.68 o
  -1  -5   5       22.66       23.36      0.72 o
   0  -5   5        1.05        1.56      0.25 o
   1  -5   5       13.85       12.23      1.23 o
   2  -5   5       29.88       28.36      1.28 o
   3  -5   5        0.01        0.11      0.57 o
  -3  -4   5        0.84        1.16      0.38 o
  -2  -4   5        2.72        3.08      0.32 o
  -1  -4   5       58.81       57.75      1.84 o
   0  -4   5        8.41        8.57      0.38 o
   1  -4   5       21.16       19.86      1.71 o
   2  -4   5        0.21        0.14      0.26 o
   3  -4   5        4.37        2.73      0.58 o
  -4  -3   5        1.28        1.40      0.45 o
  -3  -3   5        7.41        6.06      0.68 o
  -2  -3   5        9.78        9.49      0.60 o
  -1  -3   5       18.93       19.69      0.97 o
   0  -3   5       25.24       28.47      0.74 o
   1  -3   5      124.26      129.84      3.55 o
   2  -3   5        5.18        5.38      0.54 o
   3  -3   5        3.11        3.70      0.58 o
  -4  -2   5        0.14       -0.27      0.34 o
  -3  -2   5        3.02        2.80      0.65 o
  -2  -2   5       85.60       88.35      1.82 o
  -1  -2   5      279.14      271.16      2.86 o
   0  -2   5      416.03      416.88      5.84 o
   1  -2   5        0.15        0.88      0.22 o
   2  -2   5       30.99       31.34      1.13 o
   3  -2   5       31.67       31.87      1.56 o
   4  -2   5        0.42       -0.18      0.43 o
  -4  -1   5        0.09        0.17      0.35 o
  -3  -1   5       47.80       47.31      1.43 o
  -2  -1   5        1.34        1.55      0.26 o
  -1  -1   5      130.36      131.34      5.45 o
   0  -1   5      565.30      579.83      6.30 o
   1  -1   5      232.37      221.25      4.87 o
   2  -1   5      143.28      141.00      3.30 o
   3  -1   5       76.79       78.93      3.66 o
   4  -1   5       14.02       15.56      1.27 o
  -4   0   5        3.09        5.21      1.38 o
  -3   0   5      113.50      116.75      2.82 o
  -2   0   5        2.39        2.39      0.35 o
  -1   0   5      713.45      722.25      7.69 o
   0   0   5      128.24      126.08      1.15 o
   1   0   5      315.34      341.46      6.66 o
   2   0   5      114.56      119.19      1.97 o
   3   0   5       26.44       28.84      1.24 o
   4   0   5        0.89        0.62      0.48 o
  -4   1   5        4.83        6.20      1.89 o
  -3   1   5       76.88       84.63      2.23 o
  -2   1   5        5.22        4.92      0.48 o
  -1   1   5     1628.20     1696.13     11.84 o
   0   1   5       12.04        8.78      0.24 o
   1   1   5      105.60       96.51      1.24 o
   2   1   5       53.83       50.86      0.97 o
   3   1   5       55.74       59.45      1.72 o
   4   1   5        1.33        0.85      0.41 o
  -4   2   5        9.97       12.59      3.27 o
  -3   2   5      103.57      107.66      2.83 o
  -2   2   5       99.30       91.51      4.42 o
  -1   2   5      644.17      706.67      8.55 o
   0   2   5      198.11      229.99      4.15 o
   1   2   5      358.27      356.95      3.30 o
   2   2   5       53.54       52.43      1.38 o
   3   2   5        0.01       -0.02      0.18 o
   4   2   5        0.10        0.76      0.48 o
  -4   3   5        0.91        0.85      0.52 o
  -3   3   5      282.26      303.90      6.87 o
  -2   3   5       27.40       24.14      0.63 o
  -1   3   5      225.60      225.18      4.11 o
   0   3   5      102.98       91.18      1.13 o
   1   3   5      317.14      345.61      6.33 o
   2   3   5       13.37       11.98      0.96 o
   3   3   5        3.50        3.70      0.73 o
  -3   4   5        6.55        7.40      1.52 o
  -2   4   5       22.80       21.45      0.70 o
  -1   4   5      397.67      380.26      7.11 o
   0   4   5        1.22        1.58      0.39 o
   1   4   5       27.48       28.06      1.14 o
   2   4   5        2.44        2.28      0.50 o
   3   4   5       25.32       25.51      1.57 o
  -3   5   5        0.92        1.28      0.86 o
  -2   5   5       15.33       15.35      0.67 o
  -1   5   5       33.76       31.70      0.90 o
   0   5   5        2.15        3.34      0.66 o
   1   5   5       27.62       28.46      2.18 o
   2   5   5        0.44       -0.53      0.44 o
  -2   6   5        0.84        0.84      0.34 o
  -1   6   5        8.52        9.53      0.77 o
   0   6   5       15.83       16.28      1.07 o
   1   6   5        3.43        4.12      0.88 o
   2   6   5        0.04       -0.04      0.42 o
   0   7   5        2.49        2.46      0.63 o
   0  -7   6        0.83       -0.32      0.58 o
  -2  -6   6        2.94        4.31      1.14 o
  -1  -6   6        0.04       -0.01      0.18 o
   0  -6   6        1.97        2.65      0.37 o
   1  -6   6       14.50       15.36      0.93 o
   2  -6   6        0.96        1.82      0.55 o
  -3  -5   6        0.42        0.33      0.29 o
  -2  -5   6        8.96        8.48      1.04 o
  -1  -5   6        0.99        1.50      0.42 o
   0  -5   6        6.00        6.30      0.53 o
   1  -5   6        0.20        0.25      0.36 o
   2  -5   6        1.66        0.75      0.41 o
   3  -5   6        0.00        0.51      0.73 o
  -3  -4   6        0.00       -0.36      0.31 o
  -2  -4   6        1.12        1.59      0.26 o
  -1  -4   6        9.36        9.53      0.44 o
   0  -4   6       78.72       74.86      1.76 o
   1  -4   6        0.47        1.40      0.38 o
   2  -4   6        4.78        5.08      0.57 o
   3  -4   6        1.08        2.50      0.74 o
  -4  -3   6        0.83        1.00      0.48 o
  -3  -3   6       33.94       33.64      1.42 o
  -2  -3   6       46.83       43.31      0.96 o
  -1  -3   6       86.44       87.50      2.56 o
   0  -3   6        2.37        1.97      0.31 o
   1  -3   6      197.73      196.03      6.29 o
   2  -3   6       42.53       45.78      1.67 o
   3  -3   6        0.07       -0.02      0.32 o
  -4  -2   6        2.70        2.38      0.54 o
  -3  -2   6        0.13        0.21      0.30 o
  -2  -2   6       26.17       25.05      1.10 o
  -1  -2   6      383.19      401.77      4.24 o
   0  -2   6      137.53      130.48      5.96 o
   1  -2   6      237.87      242.32      4.07 o
   2  -2   6      206.70      199.89      4.23 o
   3  -2   6      107.17      117.33      3.60 o
   4  -2   6       12.35       11.53      1.65 o
  -4  -1   6       22.55       25.59      1.38 o
  -3  -1   6        0.18        2.05      1.61 o
  -2  -1   6      119.96      105.29      1.99 o
  -1  -1   6       70.24       71.28      1.38 o
   0  -1   6      171.97      192.35      3.68 o
   1  -1   6      402.28      451.66      6.57 o
   2  -1   6       38.99       38.64      1.25 o
   3  -1   6       10.53        8.59      0.82 o
   4  -1   6       65.90       64.74      2.73 o
  -4   0   6       18.88       18.32      1.22 o
  -3   0   6        8.81        9.61      1.36 o
  -2   0   6      516.21      535.32      7.92 o
  -1   0   6       30.08       24.21      1.07 o
   0   0   6       48.72       42.78      0.58 o
   1   0   6      230.97      230.33      2.96 o
   2   0   6       84.72       95.06      1.83 o
   3   0   6       16.08       15.26      0.96 o
   4   0   6        0.25       -0.16      0.38 o
  -4   1   6       19.30       21.12      1.31 o
  -3   1   6       31.99       32.35      1.27 o
  -2   1   6      309.13      345.80      5.64 o
  -1   1   6       11.12       12.07      0.46 o
   0   1   6      587.56      661.97      7.38 o
   1   1   6      291.49      279.67      2.87 o
   2   1   6        2.81        3.36      0.34 o
   3   1   6        7.37        6.55      0.49 o
   4   1   6        6.18        5.65      0.61 o
  -4   2   6       70.65       71.26      5.91 o
  -3   2   6       34.48       34.03      1.54 o
  -2   2   6      114.89      113.41      2.41 o
  -1   2   6      147.00      145.08      2.26 o
   0   2   6      537.85      608.78     24.85 o
   1   2   6        0.92        1.11      0.14 o
   2   2   6        4.98        4.02      0.29 o
   3   2   6       23.57       23.25      1.17 o
  -4   3   6        0.01        0.13      0.38 o
  -3   3   6        4.10        3.95      1.34 o
  -2   3   6      154.96      148.30      3.17 o
  -1   3   6        6.15        5.34      0.46 o
   0   3   6       91.95       82.43      3.54 o
   1   3   6       42.67       43.63      1.32 o
   2   3   6       78.40       88.93      4.42 o
   3   3   6        0.53        0.47      0.41 o
  -3   4   6       14.67       15.08      1.05 o
  -2   4   6       34.25       32.65      0.89 o
  -1   4   6        3.20        3.09      0.26 o
   0   4   6        2.29        2.90      0.74 o
   1   4   6        0.01       -0.03      0.24 o
   2   4   6        6.61        5.55      0.66 o
   3   4   6        0.17       -0.16      0.41 o
  -3   5   6        0.00       -0.24      0.61 o
  -2   5   6       27.06       25.87      0.87 o
  -1   5   6       32.39       33.31      1.14 o
   0   5   6       28.38       27.79      1.16 o
   1   5   6       20.52       21.74      1.25 o
   2   5   6        0.29        0.54      0.46 o
  -2   6   6       21.08       22.55      1.12 o
  -1   6   6        1.75        0.99      0.40 o
   0   6   6        9.12       11.51      0.91 o
   1   6   6       12.71       13.65      1.15 o
  -2  -6   7        4.35        3.92      0.83 o
  -1  -6   7        1.67        1.95      0.32 o
   0  -6   7        1.59        2.29      0.70 o
   1  -6   7        0.14        0.27      0.56 o
   2  -6   7        0.18        0.04      0.34 o
  -3  -5   7        0.01        0.07      0.53 o
  -2  -5   7       25.02       24.83      0.90 o
  -1  -5   7       14.45       13.73      0.90 o
   0  -5   7        1.51        1.21      0.27 o
   1  -5   7        3.10        3.39      0.51 o
   2  -5   7        7.23        9.83      0.95 o
  -3  -4   7        3.34        3.14      0.53 o
  -2  -4   7       10.02        8.47      0.44 o
  -1  -4   7        4.40        4.74      0.37 o
   0  -4   7      290.43      277.13      4.80 o
   1  -4   7       17.48       16.14      0.92 o
   2  -4   7        0.49        0.61      0.37 o
   3  -4   7        4.89        4.95      0.78 o
  -3  -3   7        4.69        3.88      0.55 o
  -2  -3   7      116.00      117.71      3.38 o
  -1  -3   7       29.68       27.65      0.70 o
   0  -3   7      154.17      159.21      2.91 o
   1  -3   7      232.19      237.57      6.04 o
   2  -3   7      346.03      368.29      7.91 o
   3  -3   7       10.97       12.40      1.61 o
  -4  -2   7        0.38       -0.14      0.34 o
  -3  -2   7        6.43        5.14      0.55 o
  -2  -2   7       18.03       18.27      1.07 o
  -1  -2   7       15.42       20.39      0.55 o
   0  -2   7      361.65      412.48      4.23 o
   1  -2   7       25.09       23.98      0.85 o
   2  -2   7       37.22       37.96      1.55 o
   3  -2   7      157.60      159.76      4.68 o
  -4  -1   7        9.85       13.37      1.85 o
  -3  -1   7       79.56       82.21      2.88 o
  -2  -1   7       16.14       14.23      0.64 o
  -1  -1   7        0.43       -0.13      0.17 o
   0  -1   7      284.85      305.36      4.36 o
   1  -1   7       31.95       42.38      1.09 o
   2  -1   7       58.47       62.20      1.81 o
   3  -1   7        1.15        2.25      0.54 o
   4  -1   7        2.08        1.47      0.66 o
  -4   0   7        6.19        5.49      0.76 o
  -3   0   7       64.56       62.68      1.86 o
  -2   0   7       16.49       16.32      0.96 o
  -1   0   7      291.95      273.10      7.64 o
   0   0   7      524.40      516.66      4.79 o
   1   0   7       39.48       47.62      1.34 o
   2   0   7       34.93       30.24      2.17 o
   3   0   7        4.27        4.89      0.58 o
   4   0   7        0.71        0.51      0.43 o
  -4   1   7       11.79       14.68      1.16 o
  -3   1   7       23.63       24.21      1.43 o
  -2   1   7       76.07       75.81      2.37 o
  -1   1   7      257.66      269.81      4.94 o
   0   1   7       32.53       27.33      0.51 o
   1   1   7        4.08        3.64      0.20 o
   2   1   7      138.90      136.09      2.54 o
   3   1   7        0.51        0.48      0.25 o
  -4   2   7        0.45        0.01      0.35 o
  -3   2   7       16.62       16.59      1.96 o
  -2   2   7       13.73       12.66      0.69 o
  -1   2   7      151.43      143.43      1.74 o
   0   2   7      123.22      123.40      1.83 o
   1   2   7      101.69      101.69      2.01 o
   2   2   7       19.18       19.24      0.57 o
   3   2   7        0.37        0.00      0.16 o
  -3   3   7       14.22       15.73      1.08 o
  -2   3   7        6.24        6.31      0.32 o
  -1   3   7       34.37       34.11      1.08 o
   0   3   7        0.95        1.10      0.29 o
   1   3   7       66.94       63.85      2.08 o
   2   3   7       10.17       10.96      0.84 o
   3   3   7        4.44        5.05      0.77 o
  -3   4   7       26.35       27.92      5.12 o
  -2   4   7       36.70       35.90      1.43 o
  -1   4   7       78.46       74.07      2.15 o
   0   4   7       88.42       89.90      2.80 o
   1   4   7       19.47       20.13      1.05 o
   2   4   7        1.55        1.63      0.99 o
   3   4   7       11.34       11.46      1.21 o
  -3   5   7       14.52       14.25      1.12 o
  -2   5   7        0.50        0.67      0.25 o
  -1   5   7       24.81       25.16      1.15 o
   0   5   7       40.93       40.52      1.49 o
   1   5   7       26.50       27.24      1.36 o
   2   5   7        9.51       12.63      1.08 o
  -2   6   7        7.99        6.67      0.67 o
  -1   6   7       37.75       36.76      1.60 o
   0   6   7        0.06        0.34      0.94 o
   1   6   7        0.04        0.43      0.44 o
  -1  -6   8        2.25        1.53      0.37 o
   0  -6   8        0.67        1.63      0.43 o
   1  -6   8       13.07       14.80      1.61 o
  -2  -5   8        1.58        2.45      0.36 o
  -1  -5   8      170.91      179.72      4.69 o
   0  -5   8        0.69        0.40      0.31 o
   1  -5   8        2.95        4.06      0.58 o
   2  -5   8        4.51        3.78      0.77 o
  -3  -4   8       21.40       19.62      1.10 o
  -2  -4   8        2.21        2.16      0.30 o
  -1  -4   8       58.67       59.81      1.50 o
   0  -4   8       96.03       92.33      1.98 o
   1  -4   8      437.19      459.56     20.84 o
   2  -4   8        2.32        2.70      0.60 o
   3  -4   8        3.83        4.99      0.82 o
  -3  -3   8        4.05        3.69      0.52 o
  -2  -3   8        0.21        0.19      0.17 o
  -1  -3   8      103.65      110.44      3.49 o
   0  -3   8        6.51        5.51      0.26 o
   1  -3   8       57.82       59.98      1.80 o
   2  -3   8      185.27      184.62      8.13 o
   3  -3   8       70.03       75.54      2.97 o
  -4  -2   8        6.96        7.99      1.68 o
  -3  -2   8        1.72        2.09      0.44 o
  -2  -2   8        2.48        2.78      0.22 o
  -1  -2   8       95.08      102.43      2.38 o
   0  -2   8        0.72       -0.10      0.11 o
   1  -2   8       69.34       77.58      1.91 o
   2  -2   8        4.11        4.50      0.60 o
   3  -2   8        8.26        5.17      0.95 o
  -4  -1   8        7.87        8.17      0.88 o
  -3  -1   8       18.89       21.24      2.56 o
  -2  -1   8       64.53       58.80      1.42 o
  -1  -1   8      252.74      240.38      5.15 o
   0  -1   8       76.17       90.07      1.27 o
   1  -1   8       39.67       43.07      2.35 o
   2  -1   8        0.06        0.93      0.38 o
   3  -1   8        1.81        3.35      2.20 o
  -4   0   8        1.99        2.66      0.64 o
  -3   0   8       14.20       13.87      0.93 o
  -2   0   8       33.22       34.03      1.11 o
  -1   0   8       81.75       73.62      4.36 o
   0   0   8        5.30        6.42      0.25 o
   1   0   8      350.02      336.66      4.94 o
   2   0   8        0.11        0.10      0.20 o
   3   0   8        0.01        0.26      0.38 o
  -4   1   8        0.22        0.59      0.46 o
  -3   1   8        6.95        6.90      0.68 o
  -2   1   8      104.24      106.06      2.36 o
  -1   1   8       74.04       75.25      1.07 o
   0   1   8       29.62       29.78      0.58 o
   1   1   8      118.17      110.53      1.81 o
   2   1   8        1.49        1.79      0.57 o
   3   1   8       10.12        8.58      0.71 o
  -4   2   8        2.59        3.40      0.70 o
  -3   2   8        0.41        0.29      0.35 o
  -2   2   8       79.24       83.92      4.27 o
  -1   2   8        5.19        4.93      0.25 o
   0   2   8      256.70      248.07      5.14 o
   1   2   8       33.88       32.01      1.97 o
   2   2   8        6.20        6.54      0.64 o
   3   2   8        4.77        3.59      0.56 o
  -3   3   8       22.09       25.25      1.28 o
  -2   3   8       78.04       66.19      6.36 o
  -1   3   8       89.10       85.91      1.41 o
   0   3   8       98.09       90.44      2.42 o
   1   3   8       17.75       17.60      0.86 o
   2   3   8       81.26       86.25      2.76 o
   3   3   8        0.88        0.13      0.43 o
  -3   4   8        5.95        6.32      1.32 o
  -2   4   8       24.64       22.59      1.76 o
  -1   4   8       84.23       82.65      2.94 o
   0   4   8       73.40       70.42      1.91 o
   1   4   8       32.08       28.45      1.96 o
   2   4   8        0.77        1.17      0.54 o
  -2   5   8       31.94       27.59      0.89 o
  -1   5   8        3.09        4.15      0.95 o
   0   5   8        0.80        2.06      0.48 o
   1   5   8       19.75       21.21      1.34 o
   2   5   8       17.72       19.38      1.38 o
  -1   6   8        8.69        8.22      0.74 o
   0   6   8       10.53       10.47      1.27 o
   1   6   8        1.24        1.81      0.85 o
  -1  -6   9        0.97        0.04      0.38 o
   0  -6   9        4.38        5.84      0.86 o
   1  -6   9        0.68        1.28      0.77 o
  -2  -5   9       20.07       18.00      0.85 o
  -1  -5   9       15.05       14.12      1.39 o
   0  -5   9      223.74      230.85      6.10 o
   1  -5   9        0.08        0.19      0.53 o
   2  -5   9       11.41       13.74      1.18 o
  -3  -4   9        0.00        0.37      0.39 o
  -2  -4   9       12.36       11.13      1.24 o
  -1  -4   9        0.48        0.31      0.19 o
   0  -4   9       43.73       39.45      3.28 o
   1  -4   9       88.59       85.67      5.89 o
   2  -4   9       77.25       86.14      2.96 o
  -3  -3   9        1.79        1.11      0.41 o
  -2  -3   9       12.39       11.00      0.47 o
  -1  -3   9        8.70        6.29      0.39 o
   0  -3   9       23.45       21.58      1.35 o
   1  -3   9        5.58        6.17      0.62 o
   2  -3   9        8.94        8.51      0.91 o
   3  -3   9       13.46       13.38      1.66 o
  -3  -2   9        8.03        7.31      0.74 o
  -2  -2   9       40.46       42.45      1.36 o
  -1  -2   9       35.55       37.21      1.47 o
   0  -2   9        5.89        7.22      0.53 o
   1  -2   9        7.19        7.21      0.58 o
   2  -2   9        2.93        3.63      0.63 o
   3  -2   9        0.27        0.06      0.53 o
  -4  -1   9        0.45        0.70      0.66 o
  -3  -1   9        1.22        0.84      0.42 o
  -2  -1   9       46.08       44.03      1.29 o
  -1  -1   9        6.98        6.71      0.59 o
   0  -1   9      291.75      275.78      6.23 o
   1  -1   9        0.07       -0.49      0.56 o
   2  -1   9        6.11        7.96      1.48 o
   3  -1   9        1.68        2.60      0.67 o
  -4   0   9        1.61        3.73      0.92 o
  -3   0   9       33.71       31.81      2.04 o
  -2   0   9        3.93        3.36      1.12 o
  -1   0   9        0.20        0.45      0.17 o
   0   0   9      224.74      233.10      8.31 o
   1   0   9        6.04        5.75      0.36 o
   2   0   9       26.05       21.91      1.34 o
   3   0   9        5.33        5.01      1.43 o
  -4   1   9        0.65        0.54      0.77 o
  -3   1   9       35.26       41.66      1.91 o
  -2   1   9       13.74       15.83      1.53 o
  -1   1   9      337.02      335.83      5.14 o
   0   1   9       16.80       16.43      0.48 o
   1   1   9        2.03        2.14      0.22 o
   2   1   9       36.55       35.59      0.92 o
   3   1   9       12.08       13.35      0.68 o
  -3   2   9       32.36       34.88      1.47 o
  -2   2   9       17.39       16.45      0.87 o
  -1   2   9      120.75      112.13      1.87 o
   0   2   9       96.86       95.82      1.51 o
   1   2   9      271.16      252.65      6.64 o
   2   2   9        1.66        1.70      0.27 o
   3   2   9        0.10        1.12      0.51 o
  -3   3   9        8.13        8.71      1.02 o
  -2   3   9       85.05       82.30      2.18 o
  -1   3   9       80.18       71.14      2.31 o
   0   3   9       34.03       31.70      0.78 o
   1   3   9        5.43        7.55      0.61 o
   2   3   9       22.12       22.55      1.25 o
   3   3   9       45.33       46.22      3.30 o
  -3   4   9        7.85        8.29      0.84 o
  -2   4   9       12.75       11.86      0.55 o
  -1   4   9        3.58        6.44      0.37 o
   0   4   9       88.13       85.89      2.40 o
   1   4   9       44.19       44.71      1.68 o
   2   4   9        0.15        0.03      0.34 o
  -2   5   9        7.53        6.19      0.51 o
  -1   5   9        4.58        4.70      0.59 o
   0   5   9        5.88        6.00      1.17 o
   1   5   9        0.80        0.69      0.45 o
  -1   6   9       78.75       91.50      3.30 o
   0   6   9       19.54       18.92      1.67 o
  -1  -6  10       52.44       42.68      1.69 o
   0  -6  10        0.61        0.36      0.59 o
  -2  -5  10        0.01       -0.07      0.22 o
  -1  -5  10       17.66       17.63      0.97 o
   0  -5  10       15.59       14.65      1.02 o
   1  -5  10       32.14       34.30      1.69 o
   2  -5  10        1.23        2.61      0.88 o
  -3  -4  10        1.11        0.57      0.45 o
  -2  -4  10        2.83        2.86      0.36 o
  -1  -4  10        1.72        2.10      0.41 o
   0  -4  10        2.35        2.66      0.49 o
   1  -4  10        2.22        2.06      0.51 o
   2  -4  10        2.68        2.96      0.73 o
  -3  -3  10        1.72        2.72      0.57 o
  -2  -3  10        7.78        6.42      0.67 o
  -1  -3  10        0.54        0.14      0.19 o
   0  -3  10        8.20        9.68      1.70 o
   1  -3  10        3.70        4.52      0.59 o
   2  -3  10        4.59        4.93      0.82 o
   3  -3  10        0.07       -0.49      0.50 o
  -3  -2  10       10.87       11.85      0.94 o
  -2  -2  10        3.52        3.33      0.56 o
  -1  -2  10       74.99       73.04      6.48 o
   0  -2  10        0.13        0.19      0.14 o
   1  -2  10       36.18       37.15      1.34 o
   2  -2  10        2.99        4.26      1.11 o
   3  -2  10        2.27        3.33      1.14 o
  -3  -1  10        3.61        3.83      0.61 o
  -2  -1  10        4.45        3.96      0.51 o
  -1  -1  10      144.42      139.11      3.90 o
   0  -1  10       12.57       11.15      0.85 o
   1  -1  10       21.74       25.19      3.13 o
   2  -1  10       22.68       21.63      1.53 o
   3  -1  10        4.49        5.64      0.77 o
  -3   0  10       15.14       17.61      2.48 o
  -2   0  10      164.86      171.28      3.79 o
  -1   0  10        1.44        1.25      0.36 o
   0   0  10        0.57        0.34      0.19 o
   1   0  10      118.08      117.21      2.07 o
   2   0  10       46.62       49.81      1.79 o
   3   0  10        0.80        0.42      0.43 o
  -3   1  10        0.02        0.00      0.29 o
  -2   1  10       36.99       37.26      1.35 o
  -1   1  10      204.77      201.85      4.88 o
   0   1  10      374.98      386.02     10.28 o
   1   1  10        0.02       -0.09      0.22 o
   2   1  10        0.75        0.55      0.23 o
   3   1  10        4.28        4.21      0.76 o
  -3   2  10       40.13       43.77      2.07 o
  -2   2  10       33.98       34.14      1.31 o
  -1   2  10        6.82        6.15      0.35 o
   0   2  10       22.65       22.28      0.63 o
   1   2  10      178.97      163.04      3.22 o
   2   2  10      126.29      122.71      3.44 o
   3   2  10        0.02        0.30      0.38 o
  -3   3  10       11.86       14.17      1.14 o
  -2   3  10        4.20        7.16      1.23 o
  -1   3  10      142.13      127.67      2.16 o
   0   3  10       41.76       39.26      0.92 o
   1   3  10        3.34        3.27      0.83 o
   2   3  10       66.58       66.88      3.51 o
  -3   4  10        1.98        1.08      0.50 o
  -2   4  10        0.43        0.60      0.36 o
  -1   4  10       13.28       11.06      0.50 o
   0   4  10        0.66        2.50      0.47 o
   1   4  10       28.06       26.78      1.42 o
   2   4  10        5.96        8.01      1.48 o
  -2   5  10       86.74       88.88      6.31 o
  -1   5  10       33.14       30.69      1.33 o
   0   5  10        2.58        2.07      0.53 o
   1   5  10        5.63        5.20      0.76 o
  -2  -5  11        0.01        0.30      0.25 o
  -1  -5  11        0.16        0.42      0.25 o
   0  -5  11        0.03        0.00      0.25 o
   1  -5  11        0.01        0.07      0.33 o
  -2  -4  11        1.18        1.19      0.47 o
  -1  -4  11        2.14        2.21      0.37 o
   0  -4  11        3.82        4.46      0.77 o
   1  -4  11        4.27        5.16      0.72 o
   2  -4  11        1.85        6.75      1.75 o
  -3  -3  11        0.50       -0.11      0.36 o
  -2  -3  11        4.37        3.81      0.70 o
  -1  -3  11        0.00        0.10      0.20 o
   0  -3  11       41.43       43.41      2.25 o
   1  -3  11        1.16        3.18      1.02 o
   2  -3  11        9.58       13.04      1.70 o
  -3  -2  11        1.26        1.63      0.89 o
  -2  -2  11       43.42       42.05      1.53 o
  -1  -2  11       10.25        9.86      1.36 o
   0  -2  11        1.89        3.00      0.27 o
   1  -2  11       29.93       26.73      1.24 o
   2  -2  11       17.02       17.57      1.16 o
   3  -2  11        0.00        0.37      0.47 o
  -3  -1  11       37.03       38.79      1.83 o
  -2  -1  11       18.13       19.13      1.46 o
  -1  -1  11        3.46        2.67      0.33 o
   0  -1  11      151.40      148.16      5.13 o
   1  -1  11       86.22       84.44      4.65 o
   2  -1  11        8.44        8.29      0.81 o
   3  -1  11        3.39        2.62      0.74 o
  -3   0  11        1.16        1.62      0.56 o
  -2   0  11      176.99      193.07      4.56 o
  -1   0  11      192.75      188.64      3.22 o
   0   0  11        6.63        5.63      0.45 o
   1   0  11        1.08        0.72      0.22 o
   2   0  11       24.74       26.23      1.32 o
   3   0  11       31.48       32.17      2.17 o
  -3   1  11        4.45        5.53      0.94 o
  -2   1  11        0.02       -0.01      0.25 o
  -1   1  11       38.21       40.02      2.06 o
   0   1  11      475.50      499.19      6.52 o
   1   1  11      161.55      160.45      2.62 o
   2   1  11        0.26        1.17      0.50 o
  -3   2  11        1.03        1.57      0.59 o
  -2   2  11       83.83       83.26      2.42 o
  -1   2  11        8.62        8.31      0.41 o
   0   2  11       13.13       11.81      0.50 o
   1   2  11      144.22      139.99      2.44 o
   2   2  11       63.23       55.27      1.44 o
  -3   3  11        6.07        6.65      0.89 o
  -2   3  11       14.04       13.82      1.29 o
  -1   3  11        9.24       12.96      0.53 o
   0   3  11       65.34       59.05      1.25 o
   1   3  11        5.56        8.15      0.99 o
   2   3  11        7.80        5.83      0.76 o
  -2   4  11       21.09       19.40      1.05 o
  -1   4  11       20.02       14.96      1.00 o
   0   4  11       15.64       14.81      0.98 o
   1   4  11        6.05        7.87      0.82 o
   2   4  11        3.60        4.31      0.73 o
  -1   5  11       31.65       31.77      2.03 o
   0   5  11       33.21       33.14      1.61 o
   1   5  11        2.66        2.69      0.84 o
  -1  -5  12        2.83        2.97      0.56 o
   0  -5  12        0.27        0.15      0.37 o
   1  -5  12        5.89        6.63      0.90 o
  -2  -4  12        0.00       -0.34      0.37 o
  -1  -4  12       15.19       13.24      1.11 o
   0  -4  12        0.03        0.28      0.34 o
   1  -4  12       18.42       23.09      1.42 o
   2  -4  12        0.54        0.93      0.61 o
  -3  -3  12        9.16        9.74      2.16 o
  -2  -3  12        2.53        3.12      0.56 o
  -1  -3  12        2.29        2.30      0.31 o
   0  -3  12       14.22       12.25      0.87 o
   1  -3  12       21.31       23.65      1.35 o
   2  -3  12        0.02       -0.12      0.57 o
  -3  -2  12       13.82       14.33      1.17 o
  -2  -2  12        1.39        1.68      0.63 o
  -1  -2  12       90.86       85.60      5.55 o
   0  -2  12       64.59       66.75      3.80 o
   1  -2  12       28.34       24.05      1.31 o
   2  -2  12        5.76        3.56      0.72 o
  -3  -1  12       78.57       87.05      4.72 o
  -2  -1  12       38.05       36.19      1.56 o
  -1  -1  12       11.52       11.66      0.85 o
   0  -1  12        0.24       -0.14      0.21 o
   1  -1  12       63.39       64.09      2.25 o
   2  -1  12       69.00       71.21      2.67 o
  -3   0  12        0.02        0.72      0.46 o
  -2   0  12       26.03       28.36      1.37 o
  -1   0  12      453.19      463.76     16.63 o
   0   0  12       75.55       78.10      2.79 o
   1   0  12        0.92        1.11      0.28 o
   2   0  12        3.19        2.66      0.75 o
  -3   1  12       18.12       18.70      1.28 o
  -2   1  12        0.57        0.65      0.47 o
  -1   1  12       11.76       11.48      0.80 o
   0   1  12      143.20      148.55      3.56 o
   1   1  12      185.62      182.48      3.59 o
   2   1  12       21.52       20.93      1.06 o
  -3   2  12        6.41        8.05      1.39 o
  -2   2  12       12.71       15.83      0.93 o
  -1   2  12       44.80       40.43      1.31 o
   0   2  12        0.30        0.15      0.18 o
   1   2  12       18.73       17.53      0.65 o
   2   2  12       27.11       22.47      1.29 o
  -2   3  12       34.37       29.86      2.49 o
  -1   3  12       27.43       26.24      0.87 o
   0   3  12       31.19       31.67      1.22 o
   1   3  12        6.87        5.82      0.66 o
   2   3  12        0.28       -0.14      0.34 o
  -2   4  12       20.53       18.06      1.12 o
  -1   4  12       31.88       26.74      2.47 o
   0   4  12       11.31       11.17      1.00 o
   1   4  12       12.71       12.24      1.22 o
   0   5  12       11.45       10.00      0.94 o
   0  -5  13       16.41       20.40      3.06 o
  -2  -4  13        4.11        4.56      0.63 o
  -1  -4  13        3.24        3.73      0.66 o
   0  -4  13        9.24       10.26      1.26 o
   1  -4  13        0.05        0.45      0.49 o
  -2  -3  13       33.55       32.95      2.94 o
  -1  -3  13       16.54       16.06      1.39 o
   0  -3  13       32.01       28.58      1.41 o
   1  -3  13        3.64        3.26      0.70 o
   2  -3  13        0.02        0.16      0.53 o
  -3  -2  13        2.19        3.80      0.77 o
  -2  -2  13        4.65        3.77      0.63 o
  -1  -2  13        0.01        0.08      0.22 o
   0  -2  13       75.19       71.83      4.72 o
   1  -2  13       65.31       67.68      4.54 o
   2  -2  13        9.10        8.90      1.02 o
  -3  -1  13        9.13        8.25      1.00 o
  -2  -1  13      181.97      182.83      6.34 o
  -1  -1  13        8.42        7.47      0.62 o
   0  -1  13        0.48        0.93      0.27 o
   1  -1  13        0.90        0.27      0.39 o
   2  -1  13       20.92       21.96      1.49 o
  -3   0  13        3.59        4.09      0.77 o
  -2   0  13        1.92        3.97      0.94 o
  -1   0  13       54.87       53.10      3.56 o
   0   0  13      193.18      206.34      4.06 o
   1   0  13       11.69       10.80      0.86 o
   2   0  13        0.75        0.52      0.41 o
  -3   1  13        4.99        6.70      0.88 o
  -2   1  13        6.14        6.23      0.81 o
  -1   1  13        2.62        3.03      0.49 o
   0   1  13       28.84       27.83      0.86 o
   1   1  13        8.12        7.52      0.51 o
   2   1  13       10.86        9.74      0.77 o
  -2   2  13       23.63       25.21      1.31 o
  -1   2  13       43.42       44.30      1.24 o
   0   2  13        2.24        2.53      0.32 o
   1   2  13        0.03       -0.02      0.17 o
   2   2  13        3.49        2.37      0.56 o
  -2   3  13        9.05        8.53      1.83 o
  -1   3  13       22.38       21.68      1.36 o
   0   3  13       42.49       40.26      1.80 o
   1   3  13       32.28       32.80      1.55 o
  -1   4  13       11.72        9.64      0.83 o
   0   4  13        3.77        3.57      0.61 o
  -1  -4  14       14.36       12.52      1.57 o
   0  -4  14        0.79        0.13      0.36 o
   1  -4  14        0.11       -0.26      0.48 o
  -2  -3  14        0.06        0.75      0.48 o
  -1  -3  14       42.65       34.93      3.68 o
   0  -3  14       21.76       23.53      2.63 o
   1  -3  14        9.02        9.93      1.09 o
  -2  -2  14        0.03       -0.10      0.46 o
  -1  -2  14        0.03        0.43      0.28 o
   0  -2  14        0.07        0.35      0.40 o
   1  -2  14       26.75       25.59      1.54 o
   2  -2  14        7.50        7.55      1.04 o
  -2  -1  14        8.87        6.48      0.81 o
  -1  -1  14       71.38       71.20      3.16 o
   0  -1  14        2.04        1.28      0.31 o
   1  -1  14        0.53        0.42      0.40 o
   2  -1  14        0.00        0.01      0.34 o
  -2   0  14        4.50        5.16      1.02 o
  -1   0  14       23.67       25.37      1.30 o
   0   0  14        0.44        0.46      0.29 o
   1   0  14        4.22        6.48      0.76 o
   2   0  14        0.70        0.78      0.48 o
  -2   1  14       20.56       23.74      2.34 o
  -1   1  14        0.29        0.29      0.31 o
   0   1  14        0.02       -0.25      0.29 o
   1   1  14       14.63       15.06      0.68 o
   2   1  14       11.60       13.86      3.79 o
  -2   2  14       19.46       19.97      1.23 o
  -1   2  14       61.85       57.78      2.14 o
   0   2  14       42.26       42.69      1.26 o
   1   2  14        0.15        1.13      0.59 o
  -2   3  14        6.05        5.61      0.75 o
  -1   3  14        0.03        0.02      0.21 o
   0   3  14        2.40        3.93      0.87 o
   1   3  14       23.51       25.41      1.43 o
  -1  -3  15        0.47        0.55      0.42 o
   0  -3  15       15.05       13.39      2.00 o
   1  -3  15        2.34        5.07      1.26 o
  -2  -2  15        9.09        8.55      0.92 o
  -1  -2  15        0.03        0.05      0.20 o
   0  -2  15        0.01        0.03      0.35 o
   1  -2  15        1.65        3.93      1.34 o
  -2  -1  15       10.91       11.75      1.23 o
  -1  -1  15        3.81        3.78      0.47 o
   0  -1  15        0.13       -0.01      0.34 o
   1  -1  15        1.92        2.22      0.62 o
  -2   0  15        1.68        2.18      0.62 o
  -1   0  15        0.00       -0.33      0.30 o
   0   0  15       32.23       34.85      2.27 o
   1   0  15       35.16       38.89      1.88 o
  -2   1  15       36.43       40.06      3.60 o
  -1   1  15       17.87       17.58      0.96 o
   0   1  15        0.01        0.14      0.27 o
   1   1  15        0.72        0.90      0.43 o
  -2   2  15        5.03        7.21      0.85 o
  -1   2  15        4.51        6.18      0.98 o
   0   2  15       46.94       46.23      1.39 o
   1   2  15        6.81        6.88      0.77 o
  -1   3  15       27.68       32.57      1.51 o
   0   3  15       13.51       16.07      1.11 o
  -1  -2  16        1.86        2.65      0.90 o
   0  -2  16        1.87        2.39      0.64 o
  -1  -1  16       30.29       33.64      3.40 o
   0  -1  16       28.86       30.92      2.72 o
   1  -1  16        1.00        1.50      0.80 o
  -1   0  16        0.22       -0.01      0.34 o
   0   0  16        0.04       -0.20      0.37 o
   1   0  16       10.66       14.09      1.23 o
  -1   1  16       35.91       37.88      2.34 o
   0   1  16        2.36        2.53      0.48 o
  -1   2  16       31.76       37.67      1.71 o
   0   2  16        4.47        5.64      0.54 o
 
